# Supplementary material for: Using in vivo transcriptomics and RNA enrichment to identify genes involved in virulence of Candida glabrata
Source: Virulence. 2022 Jul 31;13(1):1285–303. doi: 10.1080/21505594.2022.2095716 (PMC9348041; doi:10.1080/21505594.2022.2095716)
Supplement: Supplemental Material [file KVIR_A_2095716_SM2453.zip]

Archive with 13 entries (12 files):
- Supplementary/
- Supplementary/Figure 1S_rev.eps
- Supplementary/Figure 4S_rev2.eps
- Supplementary/Figure S2rev.eps
- Supplementary/Figure S3rev.eps
- Supplementary/Figure S5rev.eps
- Supplementary/Figure S6rev.eps
- Supplementary/File_S1.xlsx
- Supplementary/File_S2.xlsx
- Supplementary/File_S3.xlsx
- Supplementary/File_S4.xlsx
- Supplementary/File_S5.xlsx
- Supplementary/Supplememntary Tables (S1-S5).docx
