# Supplementary material for: Using in vivo transcriptomics and RNA enrichment to identify genes involved in virulence of Candida glabrata
Source: Virulence. 2022 Jul 31;13(1):1285–303. doi: 10.1080/21505594.2022.2095716 (PMC9348041; doi:10.1080/21505594.2022.2095716)
Supplement: Supplemental Material [file KVIR_A_2095716_SM2453.zip › Supplementary/File_S1.xlsx]

## Sheet: List genes Set1 and Set2
Gene set 2 gene list	Gene set 2 gene list Description	Gene set 1 gene list	Gene set 1 gene list Description	Location	Length	Min (with gaps)	Max (with gaps)	DSY562 locus_tag	product	note
B1J91_Mp12	cytochrome c oxidase subunit 3	B1J91_Mp12	cytochrome c oxidase subunit 3	mitochondria	810	16778	17587	B1J91_Mp12	cytochrome c oxidase subunit 3
B1J91_Mp11	cytochrome c oxidase subunit 2	B1J91_Mp11	cytochrome c oxidase subunit 2	mitochondria	684	15408	16091	B1J91_Mp11	cytochrome c oxidase subunit 2
B1J91_Mp09	ATP synthase F0 subunit a	B1J91_Mp09	ATP synthase F0 subunit a	mitochondria	783	13621	14403	B1J91_Mp09	ATP synthase F0 subunit a
B1J91_Mp04	cytochrome c oxidase subunit 1 isoform 1	B1J91_Mp04	hypothetical protein isoform 2	mitochondria	1605	7347	13055	B1J91_Mp04	cytochrome c oxidase subunit 1 isoform 1
B1J91_Mp04	cytochrome c oxidase subunit 1 isoform 1	B1J91_Mp04	hypothetical protein isoform 2	mitochondria	1329	7347	8675	B1J91_Mp04	I-Cg1I protein isoform 4	intronic ORF; coordinates start arbitrarily at the first codon in phase with the stop codon of the intronic ORF
B1J91_Mp04	cytochrome c oxidase subunit 1 isoform 1	B1J91_Mp04	hypothetical protein isoform 2	mitochondria	1518	7347	10297	B1J91_Mp04	hypothetical protein isoform 3	orf376, i-Cg1II
B1J91_Mp04	cytochrome c oxidase subunit 1 isoform 1	B1J91_Mp04	hypothetical protein isoform 2	mitochondria	1710	7347	11681	B1J91_Mp04	hypothetical protein isoform 2	orf332, i-Cg1III
B1J91_Mp03	cytochrome-b	B1J91_Mp03	cytochrome-b	mitochondria	1158	5556	6713	B1J91_Mp03	cytochrome-b	similar to CBS138 CAD54418.1
B1J91_M14113g	similar to uniprot Q05998 Saccharomyces cerevisiae YLR237w THI7 or uniprot Q08485 Saccharomyces cerevisiae YOR071c or uniprot Q08579 Saccharomyces cerevisiae YOR192c	B1J91_M14113g	similar to uniprot Q05998 Saccharomyces cerevisiae YLR237w THI7 and uniprot Q08485 Saccharomyces cerevisiae YOR071c and uniprot Q08579 Saccharomyces cerevisiae YOR192c	ChrM-J	1746	1412743	1414488	B1J91_M14113g	similar to uniprot|Q05998 Saccharomyces cerevisiae YLR237w THI7 or uniprot|Q08485 Saccharomyces cerevisiae YOR071c or uniprot|Q08579 Saccharomyces cerevisiae YOR192c	similar to CBS138 CAG62324.1; CAG62938.1
B1J91_M14047g	highly similar to uniprot Q04894 Saccharomyces cerevisiae YMR318c or uniprot P25377 Saccharomyces cerevisiae YCR105w	B1J91_M14047g	highly similar to uniprot Q04894 Saccharomyces cerevisiae YMR318c and uniprot P25377 Saccharomyces cerevisiae YCR105w	ChrM-J	1080	1402053	1403132	B1J91_M14047g	highly similar to uniprot|Q04894 Saccharomyces cerevisiae YMR318c or uniprot|P25377 Saccharomyces cerevisiae YCR105w	similar to CBS138 CAG62935.1
B1J91_M14025g	highly similar to uniprot Q04869 Saccharomyces cerevisiae YMR315w	B1J91_M14025g	highly similar to uniprot Q04869 Saccharomyces cerevisiae YMR315w	ChrM-J	1050	1400533	1401582	B1J91_M14025g	highly similar to uniprot|Q04869 Saccharomyces cerevisiae YMR315w	similar to CBS138 CAG62934.1
B1J91_M14003g	highly similar to uniprot P40302 Saccharomyces cerevisiae YMR314w PRE5	B1J91_M14003g	highly similar to uniprot P40302 Saccharomyces cerevisiae YMR314w PRE5	ChrM-J	702	1399030	1399731	B1J91_M14003g	highly similar to uniprot|P40302 Saccharomyces cerevisiae YMR314w PRE5	similar to CBS138 CAG62933.1
B1J91_M13981g	highly similar to uniprot P40308 Saccharomyces cerevisiae YMR313c	B1J91_M13981g	highly similar to uniprot P40308 Saccharomyces cerevisiae YMR313c	ChrM-J	1779	1396918	1398696	B1J91_M13981g	highly similar to uniprot|P40308 Saccharomyces cerevisiae YMR313c	similar to CBS138 CAG62932.1
B1J91_M13959g	similar to uniprot Q04868 Saccharomyces cerevisiae YMR312w subunit of RNA polymerase II elongator	B1J91_M13959g	similar to uniprot Q04868 Saccharomyces cerevisiae YMR312w subunit of RNA polymerase II elongator	ChrM-J	792	1395920	1396711	B1J91_M13959g	similar to uniprot|Q04868 Saccharomyces cerevisiae YMR312w subunit of RNA polymerase II elongator	similar to CBS138 CAG62931.1
B1J91_M13937g	similar to uniprot P41818 Saccharomyces cerevisiae YMR311c GLC8	B1J91_M13937g	similar to uniprot P41818 Saccharomyces cerevisiae YMR311c GLC8	ChrM-J	723	1394795	1395517	B1J91_M13937g	similar to uniprot|P41818 Saccharomyces cerevisiae YMR311c GLC8	similar to CBS138 CAG62930.1
B1J91_M13915g	similar to uniprot Q04867 Saccharomyces cerevisiae YMR310c	B1J91_M13915g	similar to uniprot Q04867 Saccharomyces cerevisiae YMR310c	ChrM-J	1104	1393133	1394236	B1J91_M13915g	similar to uniprot|Q04867 Saccharomyces cerevisiae YMR310c	similar to CBS138 CAG62929.1
B1J91_M13893g	similar to uniprot P32497 Saccharomyces cerevisiae YMR309c NIP1	B1J91_M13893g	similar to uniprot P32497 Saccharomyces cerevisiae YMR309c NIP1	ChrM-J	2433	1390095	1392527	B1J91_M13893g	similar to uniprot|P32497 Saccharomyces cerevisiae YMR309c NIP1	similar to CBS138 CAG62928.1
B1J91_M13871g	highly similar to uniprot P32337 Saccharomyces cerevisiae YMR308c PSE1 beta karyopherin	B1J91_M13871g	highly similar to uniprot P32337 Saccharomyces cerevisiae YMR308c PSE1 beta karyopherin	ChrM-J	3276	1385576	1388851	B1J91_M13871g	highly similar to uniprot|P32337 Saccharomyces cerevisiae YMR308c PSE1 beta karyopherin	similar to CBS138 CAG62927.1
B1J91_M13849g	highly similar to uniprot P22146 Saccharomyces cerevisiae YMR307w GAS1 glycophospholipid-anchored surface glycoprotein	B1J91_M13849g	highly similar to uniprot P22146 Saccharomyces cerevisiae YMR307w GAS1 glycophospholipidAnchored surface glycoprotein	ChrM-J	1698	1383551	1385248	B1J91_M13849g	highly similar to uniprot|P22146 Saccharomyces cerevisiae YMR307w GAS1 glycophospholipid-anchored surface glycoprotein	similar to CBS138 CAG62926.1
B1J91_M13827g	similar to uniprot Q04952 Saccharomyces cerevisiae YMR306w FKS3	B1J91_M13827g	similar to uniprot Q04952 Saccharomyces cerevisiae YMR306w FKS3	ChrM-J	5523	1377441	1382963	B1J91_M13827g	similar to uniprot|Q04952 Saccharomyces cerevisiae YMR306w FKS3	similar to CBS138 CAG62925.1
B1J91_M13805g	similar to uniprot P53334 Saccharomyces cerevisiae YGR279c SCW4	B1J91_M13805g	similar to uniprot P53334 Saccharomyces cerevisiae YGR279c SCW4	ChrM-J	1116	1373401	1374516	B1J91_M13805g	similar to uniprot|P53334 Saccharomyces cerevisiae YGR279c SCW4	similar to CBS138 CAG62924.1
B1J91_M13783g	similar to uniprot P50101 Saccharomyces cerevisiae YMR304w UBP15	B1J91_M13783g	similar to uniprot P50101 Saccharomyces cerevisiae YMR304w UBP15	ChrM-J	3591	1369541	1373131	B1J91_M13783g	similar to uniprot|P50101 Saccharomyces cerevisiae YMR304w UBP15	similar to CBS138 CAG62923.1
B1J91_M13761g	highly similar to uniprot P32843 Saccharomyces cerevisiae YMR302c PRP12 involved in early maturation of pre-rRN	B1J91_M13761g	highly similar to uniprot P32843 Saccharomyces cerevisiae YMR302c PRP12 involved in early maturation of pre-rRN	ChrM-J	2547	1365939	1368485	B1J91_M13761g	highly similar to uniprot|P32843 Saccharomyces cerevisiae YMR302c PRP12 involved in early maturation of pre-rRN	similar to CBS138 CAG62922.1
B1J91_M13739g	similar to uniprot P40416 Saccharomyces cerevisiae YMR301c ATM1	B1J91_M13739g	similar to uniprot P40416 Saccharomyces cerevisiae YMR301c ATM1	ChrM-J	2184	1363097	1365280	B1J91_M13739g	similar to uniprot|P40416 Saccharomyces cerevisiae YMR301c ATM1	similar to CBS138 CAG62921.1
B1J91_M13717g	highly similar to uniprot P04046 Saccharomyces cerevisiae YMR300c ADE4 amidophosphoribosyltransferase	B1J91_M13717g	highly similar to uniprot P04046 Saccharomyces cerevisiae YMR300c ADE4 amidophosphoribosyltransferase	ChrM-J	1542	1360816	1362357	B1J91_M13717g	highly similar to uniprot|P04046 Saccharomyces cerevisiae YMR300c ADE4 amidophosphoribosyltransferase	similar to CBS138 CAG62920.1
B1J91_M13695g	weakly similar to uniprot Q04949 Saccharomyces cerevisiae YMR299c	B1J91_M13695g	weakly similar to uniprot Q04949 Saccharomyces cerevisiae YMR299c	ChrM-J	948	1359471	1360418	B1J91_M13695g	weakly similar to uniprot|Q04949 Saccharomyces cerevisiae YMR299c	similar to CBS138 CAG62919.1
B1J91_M13673g	highly similar to uniprot Q03579 Saccharomyces cerevisiae YMR298w	B1J91_M13673g	highly similar to uniprot Q03579 Saccharomyces cerevisiae YMR298w	ChrM-J	435	1358693	1359127	B1J91_M13673g	highly similar to uniprot|Q03579 Saccharomyces cerevisiae YMR298w	similar to CBS138 CAG62918.1
B1J91_M13651g	similar to uniprot P00729 Saccharomyces cerevisiae YMR297w PRC1 carboxypeptidase Y	B1J91_M13651g	similar to uniprot P00729 Saccharomyces cerevisiae YMR297w PRC1 carboxypeptidase Y	ChrM-J	1527	1356646	1358172	B1J91_M13651g	similar to uniprot|P00729 Saccharomyces cerevisiae YMR297w PRC1 carboxypeptidase Y	similar to CBS138 CAG62917.1
B1J91_M13629g	Protein of unknown function	B1J91_M13629g	Protein of unknown function	ChrM-J	564	1355371	1355934	B1J91_M13629g	Protein of unknown function
B1J91_M13607g	weakly similar to uniprot P36224 Saccharomyces cerevisiae YMR294w JNM1 mitosis protein involved in nuclear migration	B1J91_M13607g	weakly similar to uniprot P36224 Saccharomyces cerevisiae YMR294w JNM1 mitosis protein involved in nuclear migration	ChrM-J	1041	1354003	1355043	B1J91_M13607g	weakly similar to uniprot|P36224 Saccharomyces cerevisiae YMR294w JNM1 mitosis protein involved in nuclear migration	similar to CBS138 CAG62915.1
B1J91_M13585g	similar to uniprot Q03557 Saccharomyces cerevisiae YMR293c	B1J91_M13585g	similar to uniprot Q03557 Saccharomyces cerevisiae YMR293c	ChrM-J	1404	1352354	1353757	B1J91_M13585g	similar to uniprot|Q03557 Saccharomyces cerevisiae YMR293c	similar to CBS138 CAG62914.1
B1J91_M13563g	highly similar to uniprot Q03554 Saccharomyces cerevisiae YMR292w GOT1 membrane protein required for ER to Golgi transport	B1J91_M13563g	highly similar to uniprot Q03554 Saccharomyces cerevisiae YMR292w GOT1 membrane protein required for ER to Golgi transport	ChrM-J	417	1351453	1351982	B1J91_M13563g	highly similar to uniprot|Q03554 Saccharomyces cerevisiae YMR292w GOT1 membrane protein required for ER to Golgi transport	similar to CBS138 CAG62913.1
B1J91_M13541g	similar to uniprot Q03533 Saccharomyces cerevisiae YMR291w	B1J91_M13541g	similar to uniprot Q03533 Saccharomyces cerevisiae YMR291w	ChrM-J	1869	1349162	1351030	B1J91_M13541g	similar to uniprot|Q03533 Saccharomyces cerevisiae YMR291w	similar to CBS138 CAG62912.1
B1J91_M13519g	highly similar to uniprot Q03532 Saccharomyces cerevisiae YMR290c HAS1 helicase associated with SET1P	B1J91_M13519g	highly similar to uniprot Q03532 Saccharomyces cerevisiae YMR290c HAS1 helicase associated with SET1P	ChrM-J	1485	1346121	1347605	B1J91_M13519g	highly similar to uniprot|Q03532 Saccharomyces cerevisiae YMR290c HAS1 helicase associated with SET1P	similar to CBS138 CAG62911.1
B1J91_M13497g	similar to uniprot Q03266 Saccharomyces cerevisiae YMR289w	B1J91_M13497g	similar to uniprot Q03266 Saccharomyces cerevisiae YMR289w	ChrM-J	1128	1344847	1345974	B1J91_M13497g	similar to uniprot|Q03266 Saccharomyces cerevisiae YMR289w	similar to CBS138 CAG62910.1
B1J91_M13475g	similar to uniprot P49955 Saccharomyces cerevisiae YMR288w component of a multiprotein splicing factor	B1J91_M13475g	similar to uniprot P49955 Saccharomyces cerevisiae YMR288w component of a multiprotein splicing factor	ChrM-J	2763	1341867	1344629	B1J91_M13475g	similar to uniprot|P49955 Saccharomyces cerevisiae YMR288w component of a multiprotein splicing factor	similar to CBS138 CAG62909.1
B1J91_M13453g	similar to uniprot P38875 Saccharomyces cerevisiae YHR188c	B1J91_M13453g	similar to uniprot P38875 Saccharomyces cerevisiae YHR188c	ChrM-J	1941	1339494	1341434	B1J91_M13453g	similar to uniprot|P38875 Saccharomyces cerevisiae YHR188c	similar to CBS138 CAG62908.1
B1J91_M13431g	similar to uniprot P38874 Saccharomyces cerevisiae YHR187w IKI1 confers sensitivity to killer toxin	B1J91_M13431g	similar to uniprot P38874 Saccharomyces cerevisiae YHR187w IKI1 confers sensitivity to killer toxin	ChrM-J	924	1338375	1339298	B1J91_M13431g	similar to uniprot|P38874 Saccharomyces cerevisiae YHR187w IKI1 confers sensitivity to killer toxin	similar to CBS138 CAG62907.1
B1J91_M13409g	Ortholog(s) have ubiquitin binding activity, rolein cellular response to starvation, regulation of cellgrowth and TORC1 complex, fungal-type vacuole membrane,mitochondrion, plasma membrane localization	B1J91_M13409g	Ortholog(s) have ubiquitin binding activity, rolein cellular response to starvation, regulation of cellgrowth and TORC1 complex, fungal-type vacuole membrane,mitochondrion, plasma membrane localization	ChrM-J	4632	1333136	1337767	B1J91_M13409g	Ortholog(s) have ubiquitin binding activity, rolein cellular response to starvation, regulation of cellgrowth and TORC1 complex, fungal-type vacuole membrane,mitochondrion, plasma membrane localization
B1J91_M13387g	some similarities with uniprot P38872 Saccharomyces cerevisiae YHR185c ADY1	B1J91_M13387g	some similarities with uniprot P38872 Saccharomyces cerevisiae YHR185c ADY1	ChrM-J	780	1332065	1332844	B1J91_M13387g	some similarities with uniprot|P38872 Saccharomyces cerevisiae YHR185c ADY1	similar to CBS138 CAG62905.1
B1J91_M13365g	weakly similar to uniprot P38871 Saccharomyces cerevisiae YHR184w SSP1 essential for meiosis and spore formation	B1J91_M13365g	weakly similar to uniprot P38871 Saccharomyces cerevisiae YHR184w SSP1 essential for meiosis and spore formation	ChrM-J	1872	1329991	1331862	B1J91_M13365g	weakly similar to uniprot|P38871 Saccharomyces cerevisiae YHR184w SSP1 essential for meiosis and spore formation	similar to CBS138 CAG62904.1
B1J91_M13343g	highly similar to uniprot P38720 Saccharomyces cerevisiae YHR183w GND1 6-phosphogluconate dehydrogenase	B1J91_M13343g	highly similar to uniprot P38720 Saccharomyces cerevisiae YHR183w GND1 6-phosphogluconate dehydrogenase	ChrM-J	1470	1328010	1329479	B1J91_M13343g	highly similar to uniprot|P38720 Saccharomyces cerevisiae YHR183w GND1 6-phosphogluconate dehydrogenase	similar to CBS138 CAG62903.1
B1J91_M13321g	similar to uniprot P38869 Saccharomyces cerevisiae YHR181w	B1J91_M13321g	similar to uniprot P38869 Saccharomyces cerevisiae YHR181w	ChrM-J	687	1325698	1326384	B1J91_M13321g	similar to uniprot|P38869 Saccharomyces cerevisiae YHR181w	similar to CBS138 CAG62902.1
B1J91_M13277g	highly similar to uniprot P36010 Saccharomyces cerevisiae YKL067w YNK1 nucleoside diphosphate kinase	B1J91_M13277g	highly similar to uniprot P36010 Saccharomyces cerevisiae YKL067w YNK1 nucleoside diphosphate kinase	ChrM-J	459	1323880	1324338	B1J91_M13277g	highly similar to uniprot|P36010 Saccharomyces cerevisiae YKL067w YNK1 nucleoside diphosphate kinase	similar to CBS138 CAG62901.1
B1J91_M13255g	similar to uniprot P35723 Saccharomyces cerevisiae YKL065c YET1 Yeast endoplasmic reticulum	B1J91_M13255g	similar to uniprot P35723 Saccharomyces cerevisiae YKL065c YET1 Yeast endoplasmic reticulum	ChrM-J	639	1320741	1321379	B1J91_M13255g	similar to uniprot|P35723 Saccharomyces cerevisiae YKL065c YET1 Yeast endoplasmic reticulum	similar to CBS138 CAG62900.1
B1J91_M13233g	similar to uniprot P35724 Saccharomyces cerevisiae YKL064w MNR2	B1J91_M13233g	similar to uniprot P35724 Saccharomyces cerevisiae YKL064w MNR2	ChrM-J	3324	1316290	1319613	B1J91_M13233g	similar to uniprot|P35724 Saccharomyces cerevisiae YKL064w MNR2	similar to CBS138 CAG62899.1
B1J91_M13211g	some similarities with uniprot P35725 Saccharomyces cerevisiae YKL063c	B1J91_M13211g	some similarities with uniprot P35725 Saccharomyces cerevisiae YKL063c	ChrM-J	759	1315247	1316005	B1J91_M13211g	some similarities with uniprot|P35725 Saccharomyces cerevisiae YKL063c	similar to CBS138 CAG62898.1
B1J91_M13189g	weakly similar to uniprot P33749 Saccharomyces cerevisiae YKL062w MSN4 transcriptional activator	B1J91_M13189g	weakly similar to uniprot P33749 Saccharomyces cerevisiae YKL062w MSN4 transcriptional activator	ChrM-J	1626	1311174	1312799	B1J91_M13189g	weakly similar to uniprot|P33749 Saccharomyces cerevisiae YKL062w MSN4 transcriptional activator	similar to CBS138 CAG62897.1
B1J91_M13167g	similar to uniprot P32801 Saccharomyces cerevisiae YKL048c ELM1 ser/thr-specific protein kinase	B1J91_M13167g	similar to uniprot P32801 Saccharomyces cerevisiae YKL048c ELM1 ser/thr-specific protein kinase	ChrM-J	1833	1308405	1310237	B1J91_M13167g	similar to uniprot|P32801 Saccharomyces cerevisiae YKL048c ELM1 ser/thr-specific protein kinase	similar to CBS138 CAG62896.1
B1J91_M13145g	some similarities with uniprot P36012 Saccharomyces cerevisiae YKL049c CSE4 component of the core centromere	B1J91_M13145g	some similarities with uniprot P36012 Saccharomyces cerevisiae YKL049c CSE4 component of the core centromere	ChrM-J	723	1307307	1308029	B1J91_M13145g	some similarities with uniprot|P36012 Saccharomyces cerevisiae YKL049c CSE4 component of the core centromere	similar to CBS138 CAG62895.1
B1J91_M13123g	weakly similar to uniprot P39723 Saccharomyces cerevisiae YAL047c SPI6 STU2P Interactant	B1J91_M13123g	weakly similar to uniprot P39723 Saccharomyces cerevisiae YAL047c SPI6 STU2P Interactant	ChrM-J	1995	1304942	1306936	B1J91_M13123g	weakly similar to uniprot|P39723 Saccharomyces cerevisiae YAL047c SPI6 STU2P Interactant	similar to CBS138 CAG62894.1
B1J91_M13101g	similar to uniprot P35735 Saccharomyces cerevisiae YKL051w	B1J91_M13101g	similar to uniprot P35735 Saccharomyces cerevisiae YKL051w	ChrM-J	1026	1303442	1304467	B1J91_M13101g	similar to uniprot|P35735 Saccharomyces cerevisiae YKL051w	similar to CBS138 CAG62893.1
B1J91_M13079g	similar to uniprot P35734 Saccharomyces cerevisiae YKL052c	B1J91_M13079g	similar to uniprot P35734 Saccharomyces cerevisiae YKL052c	ChrM-J	615	1302544	1303158	B1J91_M13079g	similar to uniprot|P35734 Saccharomyces cerevisiae YKL052c	similar to CBS138 CAG62892.1
B1J91_M13057g	hypothetical protein	B1J91_M13057g	hypothetical protein	ChrM-J	270	1302067	1302336	B1J91_M13057g	hypothetical protein	similar to CBS138 CAG62891.1
B1J91_M13035g	some similarities with uniprot P35732 Saccharomyces cerevisiae YKL054c VID31	B1J91_M13035g	some similarities with uniprot P35732 Saccharomyces cerevisiae YKL054c VID31	ChrM-J	1761	1299661	1301421	B1J91_M13035g	some similarities with uniprot|P35732 Saccharomyces cerevisiae YKL054c VID31	similar to CBS138 CAG62890.1
B1J91_M13013g	similar to uniprot P35731 Saccharomyces cerevisiae YKL055c OAR1	B1J91_M13013g	similar to uniprot P35731 Saccharomyces cerevisiae YKL055c OAR1	ChrM-J	813	1298195	1299007	B1J91_M13013g	similar to uniprot|P35731 Saccharomyces cerevisiae YKL055c OAR1	similar to CBS138 CAG62889.1
B1J91_M12991g	highly similar to uniprot P04801 Saccharomyces cerevisiae YIL078w THS1	B1J91_M12991g	highly similar to uniprot P04801 Saccharomyces cerevisiae YIL078w THS1	ChrM-J	2181	1295491	1297671	B1J91_M12991g	highly similar to uniprot|P04801 Saccharomyces cerevisiae YIL078w THS1	similar to CBS138 CAG62888.1
B1J91_M12969g	similar to uniprot P40508 Saccharomyces cerevisiae YIL077c	B1J91_M12969g	similar to uniprot P40508 Saccharomyces cerevisiae YIL077c	ChrM-J	1020	1294206	1295225	B1J91_M12969g	similar to uniprot|P40508 Saccharomyces cerevisiae YIL077c	similar to CBS138 CAG62887.1
B1J91_M12947g	similar to uniprot P40508 Saccharomyces cerevisiae YIL077c	B1J91_M12947g	similar to uniprot P40508 Saccharomyces cerevisiae YIL077c	ChrM-J	636	1293115	1293750	B1J91_M12947g	similar to uniprot|P40508 Saccharomyces cerevisiae YIL077c	similar to CBS138 CAG62886.1
B1J91_M12925g	similar to uniprot P38773 Saccharomyces cerevisiae YHR043c DOG2 2-deoxyglucose-6-phosphate phosphatase	B1J91_M12925g	similar to uniprot P38773 Saccharomyces cerevisiae YHR043c DOG2 2-deoxyglucose-6-phosphate phosphatase	ChrM-J	741	1291823	1292563	B1J91_M12925g	similar to uniprot|P38773 Saccharomyces cerevisiae YHR043c DOG2 2-deoxyglucose-6-phosphate phosphatase	similar to CBS138 CAG62885.1
B1J91_M12903g	similar to uniprot P40509 Saccharomyces cerevisiae YIL076w SEC28 epsilon-COP coatomer subuni	B1J91_M12903g	similar to uniprot P40509 Saccharomyces cerevisiae YIL076w SEC28 epsilon-COP coatomer subuni	ChrM-J	888	1290274	1291161	B1J91_M12903g	similar to uniprot|P40509 Saccharomyces cerevisiae YIL076w SEC28 epsilon-COP coatomer subuni	similar to CBS138 CAG62884.1
B1J91_M12881g	highly similar to KLLA0C09240g Kluyveromyces lactis and DEHA0B10769g Debaryomyces hansenii and CA4745 CaURA1 Candida albicans	B1J91_M12881g	highly similar to KLLA0C09240g Kluyveromyces lactis and DEHA0B10769g Debaryomyces hansenii and CA4745 CaURA1 Candida albicans	ChrM-J	1320	1288608	1289927	B1J91_M12881g	highly similar to KLLA0C09240g Kluyveromyces lactis and DEHA0B10769g Debaryomyces hansenii and CA4745|CaURA1 Candida albicans	similar to CBS138 CAG62883.1
B1J91_M12859g	highly similar to uniprot P32565 Saccharomyces cerevisiae YIL075c SEN3	B1J91_M12859g	highly similar to uniprot P32565 Saccharomyces cerevisiae YIL075c SEN3	ChrM-J	2823	1285101	1287923	B1J91_M12859g	highly similar to uniprot|P32565 Saccharomyces cerevisiae YIL075c SEN3	similar to CBS138 CAG62882.1
B1J91_M12837g	highly similar to uniprot P40510 Saccharomyces cerevisiae YIL074c SER33 3-phosphoglycerate dehydrogenase	B1J91_M12837g	highly similar to uniprot P40510 Saccharomyces cerevisiae YIL074c SER33 3-phosphoglycerate dehydrogenase	ChrM-J	1401	1282859	1284259	B1J91_M12837g	highly similar to uniprot|P40510 Saccharomyces cerevisiae YIL074c SER33 3-phosphoglycerate dehydrogenase	similar to CBS138 CAG62881.1
B1J91_M12815g	weakly similar to uniprot P40511 Saccharomyces cerevisiae YIL073c SPO22	B1J91_M12815g	weakly similar to uniprot P40511 Saccharomyces cerevisiae YIL073c SPO22	ChrM-J	2955	1279240	1282194	B1J91_M12815g	weakly similar to uniprot|P40511 Saccharomyces cerevisiae YIL073c SPO22	similar to CBS138 CAG62880.1
B1J91_M12793g	some similarities with uniprot P40052 Saccharomyces cerevisiae YER079w	B1J91_M12793g	some similarities with uniprot P40052 Saccharomyces cerevisiae YER079w	ChrM-J	897	1277665	1278561	B1J91_M12793g	some similarities with uniprot|P40052 Saccharomyces cerevisiae YER079w	similar to CBS138 CAG62879.1
B1J91_M12771g	similar to uniprot P20050 Saccharomyces cerevisiae YIL072w HOP1 meiosis-specific protein	B1J91_M12771g	similar to uniprot P20050 Saccharomyces cerevisiae YIL072w HOP1 meiosis-specific protein	ChrM-J	1779	1274083	1275861	B1J91_M12771g	similar to uniprot|P20050 Saccharomyces cerevisiae YIL072w HOP1 meiosis-specific protein	similar to CBS138 CAG62878.1
B1J91_M12749g	similar to uniprot P40512 Saccharomyces cerevisiae YIL071c	B1J91_M12749g	similar to uniprot P40512 Saccharomyces cerevisiae YIL071c	ChrM-J	1359	1272652	1274010	B1J91_M12749g	similar to uniprot|P40512 Saccharomyces cerevisiae YIL071c	similar to CBS138 CAG62877.1
B1J91_M12727g	similar to uniprot P40513 Saccharomyces cerevisiae YIL070c MAM33 mitochondrial acidic matrix protein	B1J91_M12727g	similar to uniprot P40513 Saccharomyces cerevisiae YIL070c MAM33 mitochondrial acidic matrix protein	ChrM-J	834	1271461	1272294	B1J91_M12727g	similar to uniprot|P40513 Saccharomyces cerevisiae YIL070c MAM33 mitochondrial acidic matrix protein	similar to CBS138 CAG62876.1
B1J91_M12705g	hypothetical protein	B1J91_M12705g	hypothetical protein	ChrM-J	384	1270545	1270928	B1J91_M12705g	hypothetical protein	similar to CBS138 CAG62875.1
B1J91_M12683g	similar to uniprot P40514 Saccharomyces cerevisiae YIL067c	B1J91_M12683g	similar to uniprot P40514 Saccharomyces cerevisiae YIL067c	ChrM-J	1977	1268215	1270191	B1J91_M12683g	similar to uniprot|P40514 Saccharomyces cerevisiae YIL067c	similar to CBS138 CAG62874.1
B1J91_M12661g	highly similar to uniprot P40515 Saccharomyces cerevisiae YIL065c FIS1	B1J91_M12661g	highly similar to uniprot P40515 Saccharomyces cerevisiae YIL065c FIS1	ChrM-J	465	1267303	1267767	B1J91_M12661g	highly similar to uniprot|P40515 Saccharomyces cerevisiae YIL065c FIS1	similar to CBS138 CAG62873.1
B1J91_M12639g	similar to uniprot P40516 Saccharomyces cerevisiae YIL064w	B1J91_M12639g	similar to uniprot P40516 Saccharomyces cerevisiae YIL064w	ChrM-J	687	1266268	1266954	B1J91_M12639g	similar to uniprot|P40516 Saccharomyces cerevisiae YIL064w	similar to CBS138 CAG62872.1
B1J91_M12617g	similar to uniprot P40517 Saccharomyces cerevisiae YIL063c YRB2 involved in nuclear protein export	B1J91_M12617g	similar to uniprot P40517 Saccharomyces cerevisiae YIL063c YRB2 involved in nuclear protein export	ChrM-J	978	1265158	1266135	B1J91_M12617g	similar to uniprot|P40517 Saccharomyces cerevisiae YIL063c YRB2 involved in nuclear protein export	similar to CBS138 CAG62871.1
B1J91_M12595g	highly similar to uniprot P40518 Saccharomyces cerevisiae YIL062c ARC15 subunit of the ARP2/3 complex	B1J91_M12595g	highly similar to uniprot P40518 Saccharomyces cerevisiae YIL062c ARC15 subunit of the ARP2/3 complex	ChrM-J	465	1264265	1264729	B1J91_M12595g	highly similar to uniprot|P40518 Saccharomyces cerevisiae YIL062c ARC15 subunit of the ARP2/3 complex	similar to CBS138 CAG62870.1
B1J91_M12573g	similar to uniprot Q00916 Saccharomyces cerevisiae YIL061c SNP1 U1 small nuclear ribonucleoprotein	B1J91_M12573g	similar to uniprot Q00916 Saccharomyces cerevisiae YIL061c SNP1 U1 small nuclear ribonucleoprotein	ChrM-J	900	1263042	1263941	B1J91_M12573g	similar to uniprot|Q00916 Saccharomyces cerevisiae YIL061c SNP1 U1 small nuclear ribonucleoprotein	similar to CBS138 CAG62869.1
B1J91_M12551g	highly similar to uniprot P40188 Saccharomyces cerevisiae YIL057c	B1J91_M12551g	highly similar to uniprot P40188 Saccharomyces cerevisiae YIL057c	ChrM-J	495	1262324	1262818	B1J91_M12551g	highly similar to uniprot|P40188 Saccharomyces cerevisiae YIL057c	similar to CBS138 CAG62868.1
B1J91_M12496g	hypothetical protein	B1J91_M12496g	hypothetical protein	ChrM-J	2067	1259522	1261588	B1J91_M12496g	hypothetical protein
B1J91_M12474g	similar to uniprot P40523 Saccharomyces cerevisiae YIL055c	B1J91_M12474g	similar to uniprot P40523 Saccharomyces cerevisiae YIL055c	ChrM-J	1335	1257627	1258961	B1J91_M12474g	similar to uniprot|P40523 Saccharomyces cerevisiae YIL055c	similar to CBS138 CAG62865.1
B1J91_M12430g	highly similar to uniprot P41277 Saccharomyces cerevisiae YIL053w RHR2 or uniprot P40106 Saccharomyces cerevisiae YER062c GPP2	B1J91_M12430g	highly similar to uniprot P41277 Saccharomyces cerevisiae YIL053w RHR2 and uniprot P40106 Saccharomyces cerevisiae YER062c GPP2	ChrM-J	750	1255032	1255781	B1J91_M12430g	highly similar to uniprot|P41277 Saccharomyces cerevisiae YIL053w RHR2 or uniprot|P40106 Saccharomyces cerevisiae YER062c GPP2	similar to CBS138 CAG62863.1
B1J91_M12408g	highly similar to uniprot P40525 Saccharomyces cerevisiae YIL052c RPL34B and highly similar to uniprot P87262 Saccharomyces cerevisiae YER056bc RPL34A	B1J91_M12408g	highly similar to uniprot P40525 Saccharomyces cerevisiae YIL052c RPL34B and highly similar to uniprot P87262 Saccharomyces cerevisiae YER056bc RPL34A	ChrM-J	387	1253489	1254538	B1J91_M12408g	highly similar to uniprot|P40525 Saccharomyces cerevisiae YIL052c RPL34B and highly similar to uniprot|P87262 Saccharomyces cerevisiae YER056bc RPL34A	similar to CBS138 CAG62862.1
B1J91_M12386g	similar to uniprot P40037 Saccharomyces cerevisiae YER057c HIG1 Heat-shock induceable Inhibiter of cell Growth	B1J91_M12386g	similar to uniprot P40037 Saccharomyces cerevisiae YER057c HIG1 Heat-shock induceable Inhibiter of cell Growth	ChrM-J	429	1251860	1252288	B1J91_M12386g	similar to uniprot|P40037 Saccharomyces cerevisiae YER057c HIG1 Heat-shock induceable Inhibiter of cell Growth	similar to CBS138 CAG62861.1
B1J91_M12342g	weakly similar to uniprot P40038 Saccharomyces cerevisiae YER059w PCL6 cyclin like protein interacting with PHO85P	B1J91_M12342g	weakly similar to uniprot P40038 Saccharomyces cerevisiae YER059w PCL6 cyclin like protein interacting with PHO85P	ChrM-J	1374	1249508	1250881	B1J91_M12342g	weakly similar to uniprot|P40038 Saccharomyces cerevisiae YER059w PCL6 cyclin like protein interacting with PHO85P	similar to CBS138 CAG62859.1
B1J91_M12320g	highly similar to uniprot P39719 Saccharomyces cerevisiae YAL053w	B1J91_M12320g	highly similar to uniprot P39719 Saccharomyces cerevisiae YAL053w	ChrM-J	2310	1246423	1248732	B1J91_M12320g	highly similar to uniprot|P39719 Saccharomyces cerevisiae YAL053w	similar to CBS138 CAG62858.1
B1J91_M12298g	similar to uniprot P39720 Saccharomyces cerevisiae YAL051w OAF1 peroxisome proliferating transcription factor or uniprot P52960 Saccharomyces cerevisiae YOR363c PIP2	B1J91_M12298g	similar to uniprot P39720 Saccharomyces cerevisiae YAL051w OAF1 peroxisome proliferating transcription factor and uniprot P52960 Saccharomyces cerevisiae YOR363c PIP2	ChrM-J	2985	1242665	1245649	B1J91_M12298g	similar to uniprot|P39720 Saccharomyces cerevisiae YAL051w OAF1 peroxisome proliferating transcription factor or uniprot|P52960 Saccharomyces cerevisiae YOR363c PIP2	similar to CBS138 CAG62857.1
B1J91_M12276g	highly similar to uniprot P39722 Saccharomyces cerevisiae YAL048c vacuolar aspartic protease	B1J91_M12276g	highly similar to uniprot P39722 Saccharomyces cerevisiae YAL048c vacuolar aspartic protease	ChrM-J	1950	1240502	1242451	B1J91_M12276g	highly similar to uniprot|P39722 Saccharomyces cerevisiae YAL048c vacuolar aspartic protease	similar to CBS138 CAG62856.1
B1J91_M12254g	weakly similar to uniprot P39723 Saccharomyces cerevisiae YAL047c SPI6 STU2P Interactant	B1J91_M12254g	weakly similar to uniprot P39723 Saccharomyces cerevisiae YAL047c SPI6 STU2P Interactant	ChrM-J	2445	1237688	1240132	B1J91_M12254g	weakly similar to uniprot|P39723 Saccharomyces cerevisiae YAL047c SPI6 STU2P Interactant	similar to CBS138 CAG62855.1
B1J91_M12232g	similar to uniprot P39724 Saccharomyces cerevisiae YAL046c	B1J91_M12232g	similar to uniprot P39724 Saccharomyces cerevisiae YAL046c	ChrM-J	345	1236826	1237170	B1J91_M12232g	similar to uniprot|P39724 Saccharomyces cerevisiae YAL046c	similar to CBS138 CAG62854.1
B1J91_M12210g	similar to uniprot Q3E793 Saccharomyces cerevisiae YAL044wa	B1J91_M12210g	similar to uniprot Q3E793 Saccharomyces cerevisiae YAL044wa	ChrM-J	435	1236024	1236458	B1J91_M12210g	similar to uniprot|Q3E793 Saccharomyces cerevisiae YAL044wa	similar to CBS138 CAG62853.1
B1J91_M12188g	similar to uniprot P39726 Saccharomyces cerevisiae YAL044c GCV3 glycine decarboxylase subunit H	B1J91_M12188g	similar to uniprot P39726 Saccharomyces cerevisiae YAL044c GCV3 glycine decarboxylase subunit H	ChrM-J	519	1235256	1235774	B1J91_M12188g	similar to uniprot|P39726 Saccharomyces cerevisiae YAL044c GCV3 glycine decarboxylase subunit H	similar to CBS138 CAG62852.1
B1J91_M12166g	similar to uniprot Q01329 Saccharomyces cerevisiae YAL043c PTA1 pre-tRNA processing protein	B1J91_M12166g	similar to uniprot Q01329 Saccharomyces cerevisiae YAL043c PTA1 pre-tRNA processing protein	ChrM-J	2418	1232067	1234484	B1J91_M12166g	similar to uniprot|Q01329 Saccharomyces cerevisiae YAL043c PTA1 pre-tRNA processing protein	similar to CBS138 CAG62851.1
B1J91_M12144g	highly similar to uniprot P39730 Saccharomyces cerevisiae YAL035w FUN12	B1J91_M12144g	highly similar to uniprot P39730 Saccharomyces cerevisiae YAL035w FUN12	ChrM-J	2916	1228168	1231083	B1J91_M12144g	highly similar to uniprot|P39730 Saccharomyces cerevisiae YAL035w FUN12	similar to CBS138 CAG62850.1
B1J91_M12122g	highly similar to uniprot P39729 Saccharomyces cerevisiae YAL036c FUN11	B1J91_M12122g	highly similar to uniprot P39729 Saccharomyces cerevisiae YAL036c FUN11	ChrM-J	1110	1226680	1227789	B1J91_M12122g	highly similar to uniprot|P39729 Saccharomyces cerevisiae YAL036c FUN11	similar to CBS138 CAG62849.1
B1J91_M12100g	weakly similar to uniprot P33122 Saccharomyces cerevisiae YOR344c TYE7 basic helix-loop-helix transcription factor	B1J91_M12100g	weakly similar to uniprot P33122 Saccharomyces cerevisiae YOR344c TYE7 basic helix-loop-helix transcription factor	ChrM-J	975	1225179	1226153	B1J91_M12100g	weakly similar to uniprot|P33122 Saccharomyces cerevisiae YOR344c TYE7 basic helix-loop-helix transcription factor	similar to CBS138 CAG62848.1
B1J91_M12056g	hypothetical protein	B1J91_M12056g	hypothetical protein	ChrM-J	336	1222026	1222361	B1J91_M12056g	hypothetical protein	similar to CBS138 CAG62846.1
B1J91_M12034g	highly similar to uniprot P00549 Saccharomyces cerevisiae YAL038w CDC19 pyruvate kinase or uniprot P52489 Saccharomyces cerevisiae YOR347c PYK2	B1J91_M12034g	highly similar to uniprot P00549 Saccharomyces cerevisiae YAL038w CDC19 pyruvate kinase and uniprot P52489 Saccharomyces cerevisiae YOR347c PYK2	ChrM-J	1506	1216930	1218435	B1J91_M12034g	highly similar to uniprot|P00549 Saccharomyces cerevisiae YAL038w CDC19 pyruvate kinase or uniprot|P52489 Saccharomyces cerevisiae YOR347c PYK2	similar to CBS138 CAG62845.1
B1J91_M12012g	similar to uniprot P06182 Saccharomyces cerevisiae YAL039c CYC3	B1J91_M12012g	similar to uniprot P06182 Saccharomyces cerevisiae YAL039c CYC3	ChrM-J	792	1211101	1211892	B1J91_M12012g	similar to uniprot|P06182 Saccharomyces cerevisiae YAL039c CYC3	similar to CBS138 CAG62844.1
		B1J91_M12001g	hypothetical protein	ChrM-J	261	1207042	1207647	B1J91_M12001g	hypothetical protein
B1J91_M11990g	similar to uniprot P13365 Saccharomyces cerevisiae YAL040c CLN3	B1J91_M11990g	similar to uniprot P13365 Saccharomyces cerevisiae YAL040c CLN3	ChrM-J	1854	1204763	1206616	B1J91_M11990g	similar to uniprot|P13365 Saccharomyces cerevisiae YAL040c CLN3	similar to CBS138 CAG62843.1
B1J91_M11968g	similar to uniprot P11433 Saccharomyces cerevisiae YAL041w CDC24 GTP/GDP exchange factor for CDC42P	B1J91_M11968g	similar to uniprot P11433 Saccharomyces cerevisiae YAL041w CDC24 GTP/GDP exchange factor for CDC42P	ChrM-J	2523	1201713	1204235	B1J91_M11968g	similar to uniprot|P11433 Saccharomyces cerevisiae YAL041w CDC24 GTP/GDP exchange factor for CDC42P	similar to CBS138 CAG62842.1
B1J91_M11946g	similar to uniprot P39727 Saccharomyces cerevisiae YAL042w FUN9	B1J91_M11946g	similar to uniprot P39727 Saccharomyces cerevisiae YAL042w FUN9	ChrM-J	1248	1200038	1201285	B1J91_M11946g	similar to uniprot|P39727 Saccharomyces cerevisiae YAL042w FUN9	similar to CBS138 CAG62841.1
B1J91_M11924g	similar to uniprot P39731 Saccharomyces cerevisiae YAL034wa determining metaphase spindle length	B1J91_M11924g	similar to uniprot P39731 Saccharomyces cerevisiae YAL034wa determining metaphase spindle length	ChrM-J	777	1199021	1199797	B1J91_M11924g	similar to uniprot|P39731 Saccharomyces cerevisiae YAL034wa determining metaphase spindle length	similar to CBS138 CAG62840.1
B1J91_M11902g	similar to uniprot P28003 Saccharomyces cerevisiae YAL034c FUN19	B1J91_M11902g	similar to uniprot P28003 Saccharomyces cerevisiae YAL034c FUN19	ChrM-J	1122	1197406	1198527	B1J91_M11902g	similar to uniprot|P28003 Saccharomyces cerevisiae YAL034c FUN19	similar to CBS138 CAG62839.1
B1J91_M11880g	similar to uniprot P25625 Saccharomyces cerevisiae YCR044c PER1 involved in manganese homeostasis	B1J91_M11880g	similar to uniprot P25625 Saccharomyces cerevisiae YCR044c PER1 involved in manganese homeostasis	ChrM-J	1107	1195241	1196347	B1J91_M11880g	similar to uniprot|P25625 Saccharomyces cerevisiae YCR044c PER1 involved in manganese homeostasis	similar to CBS138 CAG62838.1
B1J91_M11858g	weakly similar to uniprot P38989 Saccharomyces cerevisiae YFR031c SMC2 chromosome segregation protein	B1J91_M11858g	weakly similar to uniprot P38989 Saccharomyces cerevisiae YFR031c SMC2 chromosome segregation protein	ChrM-J	714	1194195	1194908	B1J91_M11858g	weakly similar to uniprot|P38989 Saccharomyces cerevisiae YFR031c SMC2 chromosome segregation protein	similar to CBS138 CAG62837.1
B1J91_M11836g	similar to uniprot P28005 Saccharomyces cerevisiae YAL033w FUN53 required for processing of tRNAs and rRNAs	B1J91_M11836g	similar to uniprot P28005 Saccharomyces cerevisiae YAL033w FUN53 required for processing of tRNAs and rRNAs	ChrM-J	534	1193257	1193790	B1J91_M11836g	similar to uniprot|P28005 Saccharomyces cerevisiae YAL033w FUN53 required for processing of tRNAs and rRNAs	similar to CBS138 CAG62836.1
B1J91_M11814g	similar to uniprot P28004 Saccharomyces cerevisiae YAL032c FUN20 pre-mRNA splicing factor	B1J91_M11814g	similar to uniprot P28004 Saccharomyces cerevisiae YAL032c FUN20 pre-mRNA splicing factor	ChrM-J	1245	1191948	1193192	B1J91_M11814g	similar to uniprot|P28004 Saccharomyces cerevisiae YAL032c FUN20 pre-mRNA splicing factor	similar to CBS138 CAG62835.1
B1J91_M11792g	weakly similar to uniprot P39732 Saccharomyces cerevisiae YAL031c FUN21	B1J91_M11792g	weakly similar to uniprot P39732 Saccharomyces cerevisiae YAL031c FUN21	ChrM-J	2694	1189016	1191709	B1J91_M11792g	weakly similar to uniprot|P39732 Saccharomyces cerevisiae YAL031c FUN21	similar to CBS138 CAG62834.1
B1J91_M11770g	similar to uniprot Q12500 Saccharomyces cerevisiae YLR114c EFR4	B1J91_M11770g	similar to uniprot Q12500 Saccharomyces cerevisiae YLR114c EFR4	ChrM-J	1905	1186125	1188029	B1J91_M11770g	similar to uniprot|Q12500 Saccharomyces cerevisiae YLR114c EFR4	similar to CBS138 CAG62833.1
B1J91_M11748g	highly similar to uniprot P32485 Saccharomyces cerevisiae YLR113w HOG1	B1J91_M11748g	highly similar to uniprot P32485 Saccharomyces cerevisiae YLR113w HOG1	ChrM-J	1344	1184211	1185554	B1J91_M11748g	highly similar to uniprot|P32485 Saccharomyces cerevisiae YLR113w HOG1	similar to CBS138 CAG62832.1
B1J91_M11704g	similar to uniprot P38013 Saccharomyces cerevisiae YLR109w AHP1 Alkyl hydroperoxide reductase	B1J91_M11704g	similar to uniprot P38013 Saccharomyces cerevisiae YLR109w AHP1 Alkyl hydroperoxide reductase	ChrM-J	528	1180680	1181207	B1J91_M11704g	similar to uniprot|P38013 Saccharomyces cerevisiae YLR109w AHP1 Alkyl hydroperoxide reductase	similar to CBS138 CAG62830.1
B1J91_M11682g	similar to uniprot Q12259 Saccharomyces cerevisiae YLR108c	B1J91_M11682g	similar to uniprot Q12259 Saccharomyces cerevisiae YLR108c	ChrM-J	1530	1177172	1178701	B1J91_M11682g	similar to uniprot|Q12259 Saccharomyces cerevisiae YLR108c	similar to CBS138 CAG62829.1
B1J91_M11660g	highly similar to uniprot P41277 Saccharomyces cerevisiae YIL053w RHR2 or uniprot P40106 Saccharomyces cerevisiae YER062c GPP2	B1J91_M11660g	highly similar to uniprot P41277 Saccharomyces cerevisiae YIL053w RHR2 and uniprot P40106 Saccharomyces cerevisiae YER062c GPP2	ChrM-J	747	1175475	1176221	B1J91_M11660g	highly similar to uniprot|P41277 Saccharomyces cerevisiae YIL053w RHR2 or uniprot|P40106 Saccharomyces cerevisiae YER062c GPP2	similar to CBS138 CAG62828.1
B1J91_M11638g	similar to uniprot Q12090 Saccharomyces cerevisiae YLR107w REX3 RNA exonuclease	B1J91_M11638g	similar to uniprot Q12090 Saccharomyces cerevisiae YLR107w REX3 RNA exonuclease	ChrM-J	1194	1173606	1174799	B1J91_M11638g	similar to uniprot|Q12090 Saccharomyces cerevisiae YLR107w REX3 RNA exonuclease	similar to CBS138 CAG62827.1
B1J91_M11616g	similar to uniprot Q12019 Saccharomyces cerevisiae YLR106c	B1J91_M11616g	similar to uniprot Q12019 Saccharomyces cerevisiae YLR106c	ChrM-J	14643	1152740	1167382	B1J91_M11616g	similar to uniprot|Q12019 Saccharomyces cerevisiae YLR106c	similar to CBS138 CAG62826.1
B1J91_M11594g	similar to uniprot P16658 Saccharomyces cerevisiae YLR105c SEN2 tRNA splicing endonuclease	B1J91_M11594g	similar to uniprot P16658 Saccharomyces cerevisiae YLR105c SEN2 tRNA splicing endonuclease	ChrM-J	1107	1150895	1152001	B1J91_M11594g	similar to uniprot|P16658 Saccharomyces cerevisiae YLR105c SEN2 tRNA splicing endonuclease	similar to CBS138 CAG62825.1
B1J91_M11572g	similar to uniprot Q08045 Saccharomyces cerevisiae YLR104w	B1J91_M11572g	similar to uniprot Q08045 Saccharomyces cerevisiae YLR104w	ChrM-J	360	1150399	1150758	B1J91_M11572g	similar to uniprot|Q08045 Saccharomyces cerevisiae YLR104w	similar to CBS138 CAG62824.1
B1J91_M11550g	highly similar to uniprot Q08032 Saccharomyces cerevisiae YLR103c CDC45	B1J91_M11550g	highly similar to uniprot Q08032 Saccharomyces cerevisiae YLR103c CDC45	ChrM-J	1929	1148166	1150094	B1J91_M11550g	highly similar to uniprot|Q08032 Saccharomyces cerevisiae YLR103c CDC45	similar to CBS138 CAG62823.1
B1J91_M11528g	weakly similar to uniprot Q12107 Saccharomyces cerevisiae YLR102c APC9 subunit of the Anaphase Promoting Complex	B1J91_M11528g	weakly similar to uniprot Q12107 Saccharomyces cerevisiae YLR102c APC9 subunit of the Anaphase Promoting Complex	ChrM-J	804	1147076	1147879	B1J91_M11528g	weakly similar to uniprot|Q12107 Saccharomyces cerevisiae YLR102c APC9 subunit of the Anaphase Promoting Complex	similar to CBS138 CAG62822.1
B1J91_M11506g	highly similar to uniprot Q12452 Saccharomyces cerevisiae YLR100w ERG27 3-keto sterol reductase	B1J91_M11506g	highly similar to uniprot Q12452 Saccharomyces cerevisiae YLR100w ERG27 3-keto sterol reductase	ChrM-J	1047	1145845	1146891	B1J91_M11506g	highly similar to uniprot|Q12452 Saccharomyces cerevisiae YLR100w ERG27 3-keto sterol reductase	similar to CBS138 CAG62821.1
B1J91_M11484g	highly similar to uniprot P08566 Saccharomyces cerevisiae YDR127w ARO1 arom pentafunctional enzyme	B1J91_M11484g	highly similar to uniprot P08566 Saccharomyces cerevisiae YDR127w ARO1 arom pentafunctional enzyme	ChrM-J	4740	1140698	1145437	B1J91_M11484g	highly similar to uniprot|P08566 Saccharomyces cerevisiae YDR127w ARO1 arom pentafunctional enzyme	similar to CBS138 CAG62820.1
B1J91_M11462g	similar to uniprot Q12385 Saccharomyces cerevisiae YLR099c ICT1	B1J91_M11462g	similar to uniprot Q12385 Saccharomyces cerevisiae YLR099c ICT1	ChrM-J	1161	1138893	1140053	B1J91_M11462g	similar to uniprot|Q12385 Saccharomyces cerevisiae YLR099c ICT1	similar to CBS138 CAG62819.1
B1J91_M11440g	similar to uniprot P43634 Saccharomyces cerevisiae YLR098c CHA4 transcription factor	B1J91_M11440g	similar to uniprot P43634 Saccharomyces cerevisiae YLR098c CHA4 transcription factor	ChrM-J	1728	1136947	1138674	B1J91_M11440g	similar to uniprot|P43634 Saccharomyces cerevisiae YLR098c CHA4 transcription factor	similar to CBS138 CAG62818.1
B1J91_M11418g	similar to uniprot Q12347 Saccharomyces cerevisiae YLR097c	B1J91_M11418g	similar to uniprot Q12347 Saccharomyces cerevisiae YLR097c	ChrM-J	1056	1135531	1136586	B1J91_M11418g	similar to uniprot|Q12347 Saccharomyces cerevisiae YLR097c	similar to CBS138 CAG62817.1
B1J91_M11396g	similar to uniprot P13186 Saccharomyces cerevisiae YLR096w KIN2 ser/thr protein kinase	B1J91_M11396g	similar to uniprot P13186 Saccharomyces cerevisiae YLR096w KIN2 ser/thr protein kinase	ChrM-J	3579	1131754	1135332	B1J91_M11396g	similar to uniprot|P13186 Saccharomyces cerevisiae YLR096w KIN2 ser/thr protein kinase	similar to CBS138 CAG62816.1
B1J91_M11374g	weakly similar to uniprot P32591 Saccharomyces cerevisiae YJL176c SWI3 transcription regulatory protein	B1J91_M11374g	weakly similar to uniprot P32591 Saccharomyces cerevisiae YJL176c SWI3 transcription regulatory protein	ChrM-J	2955	1128418	1131372	B1J91_M11374g	weakly similar to uniprot|P32591 Saccharomyces cerevisiae YJL176c SWI3 transcription regulatory protein	similar to CBS138 CAG62815.1
B1J91_M11352g	weakly similar to uniprot P46989 Saccharomyces cerevisiae YJL178c	B1J91_M11352g	weakly similar to uniprot P46989 Saccharomyces cerevisiae YJL178c	ChrM-J	831	1127267	1128097	B1J91_M11352g	weakly similar to uniprot|P46989 Saccharomyces cerevisiae YJL178c	similar to CBS138 CAG62814.1
B1J91_M11330g	similar to uniprot Q08743 Saccharomyces cerevisiae YOR292c	B1J91_M11330g	similar to uniprot Q08743 Saccharomyces cerevisiae YOR292c	ChrM-J	891	1125889	1126779	B1J91_M11330g	similar to uniprot|Q08743 Saccharomyces cerevisiae YOR292c	similar to CBS138 CAG62813.1
B1J91_M11308g	similar to uniprot Q12697 Saccharomyces cerevisiae YOR291w	B1J91_M11308g	similar to uniprot Q12697 Saccharomyces cerevisiae YOR291w	ChrM-J	4359	1121397	1125755	B1J91_M11308g	similar to uniprot|Q12697 Saccharomyces cerevisiae YOR291w	similar to CBS138 CAG62812.1
B1J91_M11286g	similar to uniprot P14908 Saccharomyces cerevisiae YMR228w MTF1 RNA polymerase specific factor	B1J91_M11286g	similar to uniprot P14908 Saccharomyces cerevisiae YMR228w MTF1 RNA polymerase specific factor	ChrM-J	1017	1120000	1121016	B1J91_M11286g	similar to uniprot|P14908 Saccharomyces cerevisiae YMR228w MTF1 RNA polymerase specific factor	similar to CBS138 CAG62811.1
B1J91_M11264g	similar to uniprot Q05021 Saccharomyces cerevisiae YMR227c TAF67	B1J91_M11264g	similar to uniprot Q05021 Saccharomyces cerevisiae YMR227c TAF67	ChrM-J	1650	1118098	1119747	B1J91_M11264g	similar to uniprot|Q05021 Saccharomyces cerevisiae YMR227c TAF67	similar to CBS138 CAG62810.1
B1J91_M11242g	highly similar to uniprot Q05016 Saccharomyces cerevisiae YMR226c	B1J91_M11242g	highly similar to uniprot Q05016 Saccharomyces cerevisiae YMR226c	ChrM-J	807	1116909	1117715	B1J91_M11242g	highly similar to uniprot|Q05016 Saccharomyces cerevisiae YMR226c	similar to CBS138 CAG62809.1
B1J91_M11236g	highly similar to uniprot P19956 Saccharomyces cerevisiae YMR225c MRPL44	B1J91_M11236g	highly similar to uniprot P19956 Saccharomyces cerevisiae YMR225c MRPL44	ChrM-J	297	1116170	1116630	B1J91_M11236g	highly similar to uniprot|P19956 Saccharomyces cerevisiae YMR225c MRPL44	similar to CBS138 CAR58081.1
B1J91_M11220g	similar to uniprot P32829 Saccharomyces cerevisiae YMR224c MRE11 DNA repair and meiotic recombination protein	B1J91_M11220g	similar to uniprot P32829 Saccharomyces cerevisiae YMR224c MRE11 DNA repair and meiotic recombination protein	ChrM-J	1971	1113945	1115915	B1J91_M11220g	similar to uniprot|P32829 Saccharomyces cerevisiae YMR224c MRE11 DNA repair and meiotic recombination protein	similar to CBS138 CAG62808.1
B1J91_M11198g	similar to uniprot P50102 Saccharomyces cerevisiae YMR223w UBP8	B1J91_M11198g	similar to uniprot P50102 Saccharomyces cerevisiae YMR223w UBP8	ChrM-J	1386	1112402	1113787	B1J91_M11198g	similar to uniprot|P50102 Saccharomyces cerevisiae YMR223w UBP8	similar to CBS138 CAG62807.1
B1J91_M11176g	highly similar to uniprot Q05015 Saccharomyces cerevisiae YMR222c	B1J91_M11176g	highly similar to uniprot Q05015 Saccharomyces cerevisiae YMR222c	ChrM-J	660	1111154	1111813	B1J91_M11176g	highly similar to uniprot|Q05015 Saccharomyces cerevisiae YMR222c	similar to CBS138 CAG62806.1
B1J91_M11154g	similar to uniprot Q12176 Saccharomyces cerevisiae YDR060w MAK21	B1J91_M11154g	similar to uniprot Q12176 Saccharomyces cerevisiae YDR060w MAK21	ChrM-J	2973	1107867	1110839	B1J91_M11154g	similar to uniprot|Q12176 Saccharomyces cerevisiae YDR060w MAK21	similar to CBS138 CAG62805.1
B1J91_M11110g	similar to uniprot P35178 Saccharomyces cerevisiae YDR087c RRP1 involved in processing rRNA precursor species to mature rRNAs	B1J91_M11110g	similar to uniprot P35178 Saccharomyces cerevisiae YDR087c RRP1 involved in processing rRNA precursor species to mature rRNAs	ChrM-J	813	1106503	1107315	B1J91_M11110g	similar to uniprot|P35178 Saccharomyces cerevisiae YDR087c RRP1 involved in processing rRNA precursor species to mature rRNAs	similar to CBS138 CAG62804.1
B1J91_M11088g	hypothetical protein	B1J91_M11088g	hypothetical protein	ChrM-J	657	1104888	1105544	B1J91_M11088g	hypothetical protein	similar to CBS138 CAG62803.1
B1J91_M11066g	similar to uniprot P32943 Saccharomyces cerevisiae YGR109c CLB6 cyclin B-type or uniprot P30283 Saccharomyces cerevisiae YPR120c CLB5	B1J91_M11066g	similar to uniprot P32943 Saccharomyces cerevisiae YGR109c CLB6 cyclin B-type and uniprot P30283 Saccharomyces cerevisiae YPR120c CLB5	ChrM-J	1002	1102932	1103933	B1J91_M11066g	similar to uniprot|P32943 Saccharomyces cerevisiae YGR109c CLB6 cyclin B-type or uniprot|P30283 Saccharomyces cerevisiae YPR120c CLB5	similar to CBS138 CAG62802.1
B1J91_M11044g	weakly similar to uniprot P24869 Saccharomyces cerevisiae YPR119w CLB2 cyclin or uniprot P24868 Saccharomyces cerevisiae YGR108w CLB1	B1J91_M11044g	weakly similar to uniprot P24869 Saccharomyces cerevisiae YPR119w CLB2 cyclin and uniprot P24868 Saccharomyces cerevisiae YGR108w CLB1	ChrM-J	1140	1101613	1102752	B1J91_M11044g	weakly similar to uniprot|P24869 Saccharomyces cerevisiae YPR119w CLB2 cyclin or uniprot|P24868 Saccharomyces cerevisiae YGR108w CLB1	similar to CBS138 CAG62801.1
B1J91_M11000g	similar to uniprot Q3E841 Saccharomyces cerevisiae YNR034w-a	B1J91_M11000g	similar to uniprot Q3E841 Saccharomyces cerevisiae YNR034wA	ChrM-J	279	1100594	1100872	B1J91_M11000g	similar to uniprot|Q3E841 Saccharomyces cerevisiae YNR034w-a	similar to CBS138 CAR58079.1
B1J91_M10978g	similar to KLLA0F27401g Kluyveromyces lactis	B1J91_M10978g	similar to KLLA0F27401g Kluyveromyces lactis	ChrM-J	1842	1097911	1099752	B1J91_M10978g	similar to KLLA0F27401g Kluyveromyces lactis	similar to CBS138 CAG62800.1
B1J91_M10956g	highly similar to uniprot P37262 Saccharomyces cerevisiae YCR073wa SOL2 or uniprot P50278 Saccharomyces cerevisiae YNR034w SOL1	B1J91_M10956g	highly similar to uniprot P37262 Saccharomyces cerevisiae YCR073wa SOL2 and uniprot P50278 Saccharomyces cerevisiae YNR034w SOL1	ChrM-J	972	1096391	1097362	B1J91_M10956g	highly similar to uniprot|P37262 Saccharomyces cerevisiae YCR073wa SOL2 or uniprot|P50278 Saccharomyces cerevisiae YNR034w SOL1	similar to CBS138 CAG62799.1
B1J91_M10934g	similar to uniprot P37254 Saccharomyces cerevisiae YNR033w ABZ1 para-aminobenzoate synthase	B1J91_M10934g	similar to uniprot P37254 Saccharomyces cerevisiae YNR033w ABZ1 paraAminobenzoate synthase	ChrM-J	2322	1093517	1095838	B1J91_M10934g	similar to uniprot|P37254 Saccharomyces cerevisiae YNR033w ABZ1 para-aminobenzoate synthase	similar to CBS138 CAG62798.1
B1J91_M10890g	highly similar to uniprot P32838 Saccharomyces cerevisiae YNR032w PPG phosphoprotein phosphatase	B1J91_M10890g	highly similar to uniprot P32838 Saccharomyces cerevisiae YNR032w PPG phosphoprotein phosphatase	ChrM-J	1095	1091761	1092855	B1J91_M10890g	highly similar to uniprot|P32838 Saccharomyces cerevisiae YNR032w PPG phosphoprotein phosphatase	similar to CBS138 CAG62796.1
B1J91_M10829g	highly similar to uniprot P53599 Saccharomyces cerevisiae YNR031c SSK2 MAP kinase or uniprot P25390 Saccharomyces cerevisiae YCR073c SSK22	B1J91_M10829g	highly similar to uniprot P53599 Saccharomyces cerevisiae YNR031c SSK2 MAP kinase and uniprot P25390 Saccharomyces cerevisiae YCR073c SSK22	ChrM-J	5268	1085590	1090857	B1J91_M10829g	highly similar to uniprot|P53599 Saccharomyces cerevisiae YNR031c SSK2 MAP kinase or uniprot|P25390 Saccharomyces cerevisiae YCR073c SSK22	similar to CBS138 CAR58078.1
B1J91_M10769g	similar to uniprot P53730 Saccharomyces cerevisiae YNR030w involved in cell wall biogenesis and architecture	B1J91_M10769g	similar to uniprot P53730 Saccharomyces cerevisiae YNR030w involved in cell wall biogenesis and architecture	ChrM-J	1689	1083692	1085380	B1J91_M10769g	similar to uniprot|P53730 Saccharomyces cerevisiae YNR030w involved in cell wall biogenesis and architecture	similar to CBS138 CAG62793.1
B1J91_M10747g	similar to uniprot P53729 Saccharomyces cerevisiae YNR029c	B1J91_M10747g	similar to uniprot P53729 Saccharomyces cerevisiae YNR029c	ChrM-J	1299	1082187	1083485	B1J91_M10747g	similar to uniprot|P53729 Saccharomyces cerevisiae YNR029c	similar to CBS138 CAG62792.1
B1J91_M10725g	similar to uniprot P53727 Saccharomyces cerevisiae YNR027w	B1J91_M10725g	similar to uniprot P53727 Saccharomyces cerevisiae YNR027w	ChrM-J	972	1081169	1082140	B1J91_M10725g	similar to uniprot|P53727 Saccharomyces cerevisiae YNR027w	similar to CBS138 CAG62791.1
B1J91_M10703g	similar to uniprot P11655 Saccharomyces cerevisiae YNR026c SEC12 GDP/GTP exchange factor for SAR1P	B1J91_M10703g	similar to uniprot P11655 Saccharomyces cerevisiae YNR026c SEC12 GDP/GTP exchange factor for SAR1P	ChrM-J	1380	1079431	1080810	B1J91_M10703g	similar to uniprot|P11655 Saccharomyces cerevisiae YNR026c SEC12 GDP/GTP exchange factor for SAR1P	similar to CBS138 CAG62790.1
B1J91_M10681g	similar to uniprot P53725 Saccharomyces cerevisiae YNR024w	B1J91_M10681g	similar to uniprot P53725 Saccharomyces cerevisiae YNR024w	ChrM-J	447	1078573	1079019	B1J91_M10681g	similar to uniprot|P53725 Saccharomyces cerevisiae YNR024w	similar to CBS138 CAG62789.1
B1J91_M10659g	similar to uniprot P53628 Saccharomyces cerevisiae YNR023w	B1J91_M10659g	similar to uniprot P53628 Saccharomyces cerevisiae YNR023w	ChrM-J	1722	1076588	1078309	B1J91_M10659g	similar to uniprot|P53628 Saccharomyces cerevisiae YNR023w	similar to CBS138 CAG62788.1
B1J91_M10637g	similar to uniprot P53724 Saccharomyces cerevisiae YNR022c	B1J91_M10637g	similar to uniprot P53724 Saccharomyces cerevisiae YNR022c	ChrM-J	417	1075946	1076362	B1J91_M10637g	similar to uniprot|P53724 Saccharomyces cerevisiae YNR022c	similar to CBS138 CAG62787.1
B1J91_M10615g	similar to uniprot P53723 Saccharomyces cerevisiae YNR021w	B1J91_M10615g	similar to uniprot P53723 Saccharomyces cerevisiae YNR021w	ChrM-J	1233	1074574	1075806	B1J91_M10615g	similar to uniprot|P53723 Saccharomyces cerevisiae YNR021w	similar to CBS138 CAG62786.1
B1J91_M10593g	some similarities with uniprot P53722 Saccharomyces cerevisiae YNR020c	B1J91_M10593g	some similarities with uniprot P53722 Saccharomyces cerevisiae YNR020c	ChrM-J	678	1073539	1074216	B1J91_M10593g	some similarities with uniprot|P53722 Saccharomyces cerevisiae YNR020c	similar to CBS138 CAG62785.1
B1J91_M10571g	similar to uniprot P53629 Saccharomyces cerevisiae YNR019w ARE2 acyl-CoA sterol acyltransferase	B1J91_M10571g	similar to uniprot P53629 Saccharomyces cerevisiae YNR019w ARE2 acyl-CoA sterol acyltransferase	ChrM-J	1860	1071414	1073273	B1J91_M10571g	similar to uniprot|P53629 Saccharomyces cerevisiae YNR019w ARE2 acyl-CoA sterol acyltransferase	similar to CBS138 CAG62784.1
B1J91_M10549g	highly similar to uniprot P53721 Saccharomyces cerevisiae YNR018w	B1J91_M10549g	highly similar to uniprot P53721 Saccharomyces cerevisiae YNR018w	ChrM-J	678	1070286	1070963	B1J91_M10549g	highly similar to uniprot|P53721 Saccharomyces cerevisiae YNR018w	similar to CBS138 CAG62783.1
B1J91_M10527g	similar to uniprot P35194 Saccharomyces cerevisiae YBL004w	B1J91_M10527g	similar to uniprot P35194 Saccharomyces cerevisiae YBL004w	ChrM-J	7494	1062042	1069535	B1J91_M10527g	similar to uniprot|P35194 Saccharomyces cerevisiae YBL004w	similar to CBS138 CAG62782.1
B1J91_M10505g	similar to uniprot Q03435 Saccharomyces cerevisiae YDL002c non-histone protein	B1J91_M10505g	similar to uniprot Q03435 Saccharomyces cerevisiae YDL002c non-histone protein	ChrM-J	591	1061109	1061699	B1J91_M10505g	similar to uniprot|Q03435 Saccharomyces cerevisiae YDL002c non-histone protein	similar to CBS138 CAG62781.1
B1J91_M10483g	highly similar to uniprot Q03441 Saccharomyces cerevisiae YDL001w	B1J91_M10483g	highly similar to uniprot Q03441 Saccharomyces cerevisiae YDL001w	ChrM-J	1299	1059394	1060692	B1J91_M10483g	highly similar to uniprot|Q03441 Saccharomyces cerevisiae YDL001w	similar to CBS138 CAG62780.1
B1J91_M10439g	Ortholog(s) have alpha,alpha-trehalase activity,calcium ion binding activity, role in ascospore formation,trehalose catabolic process involved in cellular responseto stress and cytosol localization	B1J91_M10439g	Ortholog(s) have alpha,alpha-trehalase activity,calcium ion binding activity, role in ascospore formation,trehalose catabolic process involved in cellular responseto stress and cytosol localization	ChrM-J	2310	1056671	1058980	B1J91_M10439g	Ortholog(s) have alpha,alpha-trehalase activity,calcium ion binding activity, role in ascospore formation,trehalose catabolic process involved in cellular responseto stress and cytosol localization
B1J91_M10417g	similar to uniprot Q03446 Saccharomyces cerevisiae YDR003w	B1J91_M10417g	similar to uniprot Q03446 Saccharomyces cerevisiae YDR003w	ChrM-J	630	1054245	1054874	B1J91_M10417g	similar to uniprot|Q03446 Saccharomyces cerevisiae YDR003w	similar to CBS138 CAG62778.1
B1J91_M10395g	hypothetical protein	B1J91_M10395g	hypothetical protein	ChrM-J	4995	1048490	1053484	B1J91_M10395g	hypothetical protein	similar to CBS138 CAG62777.1
B1J91_M10373g	similar to uniprot P25301 Saccharomyces cerevisiae YDR004w RAD57	B1J91_M10373g	similar to uniprot P25301 Saccharomyces cerevisiae YDR004w RAD57	ChrM-J	1401	1046326	1047726	B1J91_M10373g	similar to uniprot|P25301 Saccharomyces cerevisiae YDR004w RAD57	similar to CBS138 CAG62776.1
B1J91_M10351g	similar to uniprot P41910 Saccharomyces cerevisiae YDR005c MAF1	B1J91_M10351g	similar to uniprot P41910 Saccharomyces cerevisiae YDR005c MAF1	ChrM-J	1176	1044684	1045859	B1J91_M10351g	similar to uniprot|P41910 Saccharomyces cerevisiae YDR005c MAF1	similar to CBS138 CAG62775.1
B1J91_M10329g	similar to uniprot P28778 Saccharomyces cerevisiae YKL003c MRP17	B1J91_M10329g	similar to uniprot P28778 Saccharomyces cerevisiae YKL003c MRP17	ChrM-J	357	1043582	1043938	B1J91_M10329g	similar to uniprot|P28778 Saccharomyces cerevisiae YKL003c MRP17	similar to CBS138 CAG62774.1
B1J91_M10307g	similar to uniprot P36107 Saccharomyces cerevisiae YKL004w aureobasidin-resistance protein	B1J91_M10307g	similar to uniprot P36107 Saccharomyces cerevisiae YKL004w aureobasidin-resistance protein	ChrM-J	1347	1041631	1042977	B1J91_M10307g	similar to uniprot|P36107 Saccharomyces cerevisiae YKL004w aureobasidin-resistance protein	similar to CBS138 CAG62773.1
B1J91_M10285g	similar to uniprot P36106 Saccharomyces cerevisiae YKL005c	B1J91_M10285g	similar to uniprot P36106 Saccharomyces cerevisiae YKL005c	ChrM-J	1824	1039057	1040880	B1J91_M10285g	similar to uniprot|P36106 Saccharomyces cerevisiae YKL005c	similar to CBS138 CAG62772.1
B1J91_M10263g	similar to uniprot P25565 Saccharomyces cerevisiae YCL002c	B1J91_M10263g	similar to uniprot P25565 Saccharomyces cerevisiae YCL002c	ChrM-J	453	1037079	1037531	B1J91_M10263g	similar to uniprot|P25565 Saccharomyces cerevisiae YCL002c	similar to CBS138 CAG62771.1
B1J91_M10241g	highly similar to uniprot P36105 Saccharomyces cerevisiae YKL006w RPL14A or uniprot P38754 Saccharomyces cerevisiae YHL001w RPL14B	B1J91_M10241g	highly similar to uniprot P36105 Saccharomyces cerevisiae YKL006w RPL14A and uniprot P38754 Saccharomyces cerevisiae YHL001w RPL14B	ChrM-J	414	1034785	1035198	B1J91_M10241g	highly similar to uniprot|P36105 Saccharomyces cerevisiae YKL006w RPL14A or uniprot|P38754 Saccharomyces cerevisiae YHL001w RPL14B	similar to CBS138 CAG62770.1
B1J91_M10235g	highly similar to uniprot P43682 Saccharomyces cerevisiae YKL006ca SFT1	B1J91_M10235g	highly similar to uniprot P43682 Saccharomyces cerevisiae YKL006ca SFT1	ChrM-J	282	1032994	1033275	B1J91_M10235g	highly similar to uniprot|P43682 Saccharomyces cerevisiae YKL006ca SFT1	similar to CBS138 CAR58077.1
B1J91_M10219g	similar to uniprot P28496 Saccharomyces cerevisiae YKL008c protein required with LAG1 or uniprot P38703 Saccharomyces cerevisiae YHL003c LAG1	B1J91_M10219g	similar to uniprot P28496 Saccharomyces cerevisiae YKL008c protein required with LAG1 and uniprot P38703 Saccharomyces cerevisiae YHL003c LAG1	ChrM-J	1194	1030517	1031710	B1J91_M10219g	similar to uniprot|P28496 Saccharomyces cerevisiae YKL008c protein required with LAG1 or uniprot|P38703 Saccharomyces cerevisiae YHL003c LAG1	similar to CBS138 CAG62769.1
B1J91_M10197g	highly similar to uniprot P33201 Saccharomyces cerevisiae YKL009w mRNA turnover 4	B1J91_M10197g	highly similar to uniprot P33201 Saccharomyces cerevisiae YKL009w mRNA turnover 4	ChrM-J	720	1029244	1029963	B1J91_M10197g	highly similar to uniprot|P33201 Saccharomyces cerevisiae YKL009w mRNA turnover 4	similar to CBS138 CAG62768.1
B1J91_M10175g	similar to uniprot P33202 Saccharomyces cerevisiae YKL010c Ubiquitin fusion degradation protein 4	B1J91_M10175g	similar to uniprot P33202 Saccharomyces cerevisiae YKL010c Ubiquitin fusion degradation protein 4	ChrM-J	4431	1024035	1028465	B1J91_M10175g	similar to uniprot|P33202 Saccharomyces cerevisiae YKL010c Ubiquitin fusion degradation protein 4	similar to CBS138 CAG62767.1
B1J91_M10153g	some similarities with uniprot Q03497 Saccharomyces cerevisiae YHL007c ser/thr protein kinase of the pheromone pathway	B1J91_M10153g	some similarities with uniprot Q03497 Saccharomyces cerevisiae YHL007c ser/thr protein kinase of the pheromone pathway	ChrM-J	2619	1020294	1022912	B1J91_M10153g	some similarities with uniprot|Q03497 Saccharomyces cerevisiae YHL007c ser/thr protein kinase of the pheromone pathway	similar to CBS138 CAG62766.1
B1J91_M10131g	similar to uniprot P35201 Saccharomyces cerevisiae YKL089w required for normal chromosome segregation	B1J91_M10131g	similar to uniprot P35201 Saccharomyces cerevisiae YKL089w required for normal chromosome segregation	ChrM-J	1629	1018439	1020067	B1J91_M10131g	similar to uniprot|P35201 Saccharomyces cerevisiae YKL089w required for normal chromosome segregation	similar to CBS138 CAG62765.1
B1J91_M10109g	similar to uniprot P36075 Saccharomyces cerevisiae YKL090w	B1J91_M10109g	similar to uniprot P36075 Saccharomyces cerevisiae YKL090w	ChrM-J	1392	1016582	1017973	B1J91_M10109g	similar to uniprot|P36075 Saccharomyces cerevisiae YKL090w	similar to CBS138 CAG62764.1
B1J91_M10087g	some similarities with uniprot P38749 Saccharomyces cerevisiae YHL009c transcription factor	B1J91_M10087g	some similarities with uniprot P38749 Saccharomyces cerevisiae YHL009c transcription factor	ChrM-J	1107	1014846	1015952	B1J91_M10087g	some similarities with uniprot|P38749 Saccharomyces cerevisiae YHL009c transcription factor	similar to CBS138 CAG62763.1
B1J91_M10065g	similar to KLLA0F09251g Kluyveromyces lactis	B1J91_M10065g	similar to KLLA0F09251g Kluyveromyces lactis	ChrM-J	774	1011762	1012535	B1J91_M10065g	similar to KLLA0F09251g Kluyveromyces lactis	similar to CBS138 CAG62762.1
B1J91_M10043g	Ortholog(s) have cytoplasm localization	B1J91_M10043g	Ortholog(s) have cytoplasm localization	ChrM-J	2058	1008691	1010748	B1J91_M10043g	Ortholog(s) have cytoplasm localization
B1J91_M10021g	similar to uniprot P38277 Saccharomyces cerevisiae YBR138c High-Dosage Reductional segregation defective	B1J91_M10021g	similar to uniprot P38277 Saccharomyces cerevisiae YBR138c High-Dosage Reductional segregation defective	ChrM-J	1512	1007064	1008575	B1J91_M10021g	similar to uniprot|P38277 Saccharomyces cerevisiae YBR138c High-Dosage Reductional segregation defective	similar to CBS138 CAG62760.1
B1J91_M09999g	similar to uniprot P18963 Saccharomyces cerevisiae YBR140c IRA1 or uniprot P19158 Saccharomyces cerevisiae YOL081w IRA2	B1J91_M09999g	similar to uniprot P18963 Saccharomyces cerevisiae YBR140c IRA1 and uniprot P19158 Saccharomyces cerevisiae YOL081w IRA2	ChrM-J	9375	997117	1006491	B1J91_M09999g	similar to uniprot|P18963 Saccharomyces cerevisiae YBR140c IRA1 or uniprot|P19158 Saccharomyces cerevisiae YOL081w IRA2	similar to CBS138 CAG62759.1
B1J91_M09977g	similar to uniprot Q06053 Saccharomyces cerevisiae YLR401c	B1J91_M09977g	similar to uniprot Q06053 Saccharomyces cerevisiae YLR401c	ChrM-J	1923	994574	996496	B1J91_M09977g	similar to uniprot|Q06053 Saccharomyces cerevisiae YLR401c	similar to CBS138 CAG62758.1
B1J91_M09955g	some similarities with uniprot P32432 Saccharomyces cerevisiae YLR403w zinc finger protein	B1J91_M09955g	some similarities with uniprot P32432 Saccharomyces cerevisiae YLR403w zinc finger protein	ChrM-J	1395	992516	993910	B1J91_M09955g	some similarities with uniprot|P32432 Saccharomyces cerevisiae YLR403w zinc finger protein	similar to CBS138 CAG62757.1
B1J91_M09933g	similar to uniprot Q06058 Saccharomyces cerevisiae YLR404w	B1J91_M09933g	similar to uniprot Q06058 Saccharomyces cerevisiae YLR404w	ChrM-J	822	990950	991771	B1J91_M09933g	similar to uniprot|Q06058 Saccharomyces cerevisiae YLR404w	similar to CBS138 CAG62756.1
B1J91_M09911g	highly similar to uniprot Q06063 Saccharomyces cerevisiae YLR405w	B1J91_M09911g	highly similar to uniprot Q06063 Saccharomyces cerevisiae YLR405w	ChrM-J	1035	989647	990681	B1J91_M09911g	highly similar to uniprot|Q06063 Saccharomyces cerevisiae YLR405w	similar to CBS138 CAG62755.1
B1J91_M09889g	similar to uniprot Q06070 Saccharomyces cerevisiae YLR407w	B1J91_M09889g	similar to uniprot Q06070 Saccharomyces cerevisiae YLR407w	ChrM-J	858	988368	989225	B1J91_M09889g	similar to uniprot|Q06070 Saccharomyces cerevisiae YLR407w	similar to CBS138 CAG62754.1
B1J91_M09867g	similar to uniprot Q06071 Saccharomyces cerevisiae YLR408c	B1J91_M09867g	similar to uniprot Q06071 Saccharomyces cerevisiae YLR408c	ChrM-J	321	987635	987955	B1J91_M09867g	similar to uniprot|Q06071 Saccharomyces cerevisiae YLR408c	similar to CBS138 CAG62753.1
B1J91_M09845g	highly similar to uniprot Q06078 Saccharomyces cerevisiae YLR409c	B1J91_M09845g	highly similar to uniprot Q06078 Saccharomyces cerevisiae YLR409c	ChrM-J	2811	984580	987390	B1J91_M09845g	highly similar to uniprot|Q06078 Saccharomyces cerevisiae YLR409c	similar to CBS138 CAG62752.1
B1J91_M09823g	highly similar to uniprot Q06685 Saccharomyces cerevisiae YLR410w	B1J91_M09823g	highly similar to uniprot Q06685 Saccharomyces cerevisiae YLR410w	ChrM-J	3387	980855	984241	B1J91_M09823g	highly similar to uniprot|Q06685 Saccharomyces cerevisiae YLR410w	similar to CBS138 CAG62751.1
B1J91_M09801g	similar to uniprot Q05874 Saccharomyces cerevisiae YLR285w	B1J91_M09801g	similar to uniprot Q05874 Saccharomyces cerevisiae YLR285w	ChrM-J	771	979831	980601	B1J91_M09801g	similar to uniprot|Q05874 Saccharomyces cerevisiae YLR285w	similar to CBS138 CAG62750.1
B1J91_M09779g	similar to uniprot P29029 Saccharomyces cerevisiae YLR286c endochitinase	B1J91_M09779g	similar to uniprot P29029 Saccharomyces cerevisiae YLR286c endochitinase	ChrM-J	1554	978011	979564	B1J91_M09779g	similar to uniprot|P29029 Saccharomyces cerevisiae YLR286c endochitinase	similar to CBS138 CAG62749.1
B1J91_M09757g	similar to uniprot Q05881 Saccharomyces cerevisiae YLR287c	B1J91_M09757g	similar to uniprot Q05881 Saccharomyces cerevisiae YLR287c	ChrM-J	1062	976064	977125	B1J91_M09757g	similar to uniprot|Q05881 Saccharomyces cerevisiae YLR287c	similar to CBS138 CAG62748.1
B1J91_M09735g	similar to uniprot Q02574 Saccharomyces cerevisiae YLR288c G2-specific checkpoint protein	B1J91_M09735g	similar to uniprot Q02574 Saccharomyces cerevisiae YLR288c G2-specific checkpoint protein	ChrM-J	1293	974486	975778	B1J91_M09735g	similar to uniprot|Q02574 Saccharomyces cerevisiae YLR288c G2-specific checkpoint protein	similar to CBS138 CAG62747.1
B1J91_M09713g	similar to uniprot P28625 Saccharomyces cerevisiae YMR152w YM27	B1J91_M09713g	similar to uniprot P28625 Saccharomyces cerevisiae YMR152w YM27	ChrM-J	1107	973098	974204	B1J91_M09713g	similar to uniprot|P28625 Saccharomyces cerevisiae YMR152w YM27	similar to CBS138 CAG62746.1
B1J91_M09691g	weakly similar to uniprot Q03790 Saccharomyces cerevisiae YMR153w component of the karyopherin docking complex of the nuclear pore complex	B1J91_M09691g	weakly similar to uniprot Q03790 Saccharomyces cerevisiae YMR153w component of the karyopherin docking complex of the nuclear pore complex	ChrM-J	1221	971510	972730	B1J91_M09691g	weakly similar to uniprot|Q03790 Saccharomyces cerevisiae YMR153w component of the karyopherin docking complex of the nuclear pore complex	similar to CBS138 CAG62745.1
B1J91_M09669g	weakly similar to uniprot Q03792 Saccharomyces cerevisiae YMR154c calpain-like cysteine protease	B1J91_M09669g	weakly similar to uniprot Q03792 Saccharomyces cerevisiae YMR154c calpain-like cysteine protease	ChrM-J	2142	969174	971315	B1J91_M09669g	weakly similar to uniprot|Q03792 Saccharomyces cerevisiae YMR154c calpain-like cysteine protease	similar to CBS138 CAG62744.1
B1J91_M09647g	similar to uniprot Q03795 Saccharomyces cerevisiae YMR155w	B1J91_M09647g	similar to uniprot Q03795 Saccharomyces cerevisiae YMR155w	ChrM-J	1566	966919	968484	B1J91_M09647g	similar to uniprot|Q03795 Saccharomyces cerevisiae YMR155w	similar to CBS138 CAG62743.1
B1J91_M09636g	similar to uniprot Q03796 Saccharomyces cerevisiae YMR156c	B1J91_M09636g	similar to uniprot Q03796 Saccharomyces cerevisiae YMR156c	ChrM-J	750	966173	966922	B1J91_M09636g	similar to uniprot|Q03796 Saccharomyces cerevisiae YMR156c	similar to CBS138 CAG62742.1
B1J91_M09614g	similar to uniprot Q03798 Saccharomyces cerevisiae YMR157c	B1J91_M09614g	similar to uniprot Q03798 Saccharomyces cerevisiae YMR157c	ChrM-J	693	965243	965935	B1J91_M09614g	similar to uniprot|Q03798 Saccharomyces cerevisiae YMR157c	similar to CBS138 CAG62741.1
B1J91_M09603g	highly similar to uniprot Q03799 Saccharomyces cerevisiae YMR158w	B1J91_M09603g	highly similar to uniprot Q03799 Saccharomyces cerevisiae YMR158w	ChrM-J	471	964590	965060	B1J91_M09603g	highly similar to uniprot|Q03799 Saccharomyces cerevisiae YMR158w	similar to CBS138 CAG62740.1
B1J91_M09581g	highly similar to uniprot P07251 Saccharomyces cerevisiae YBL099w F1F0-ATPase complex	B1J91_M09581g	highly similar to uniprot P07251 Saccharomyces cerevisiae YBL099w F1F0ATPase complex	ChrM-J	1632	960835	962466	B1J91_M09581g	highly similar to uniprot|P07251 Saccharomyces cerevisiae YBL099w F1F0-ATPase complex	similar to CBS138 CAG62739.1
B1J91_M09559g	Ortholog(s) have chromatin binding activity, rolein DNA repair, DNA unwinding involved in DNA replication,mitotic chromosome condensation, tRNA gene clustering andcytosol, nuclear condensin complex localization	B1J91_M09559g	Ortholog(s) have chromatin binding activity, rolein DNA repair, DNA unwinding involved in DNA replication,mitotic chromosome condensation, tRNA gene clustering andcytosol, nuclear condensin complex localization	ChrM-J	2307	957323	959629	B1J91_M09559g	Ortholog(s) have chromatin binding activity, rolein DNA repair, DNA unwinding involved in DNA replication,mitotic chromosome condensation, tRNA gene clustering andcytosol, nuclear condensin complex localization
B1J91_M09537g	similar to uniprot P38172 Saccharomyces cerevisiae YBL095w	B1J91_M09537g	similar to uniprot P38172 Saccharomyces cerevisiae YBL095w	ChrM-J	729	956334	957062	B1J91_M09537g	similar to uniprot|P38172 Saccharomyces cerevisiae YBL095w	similar to CBS138 CAG62737.1
B1J91_M09515g	highly similar to uniprot P25046 Saccharomyces cerevisiae YBL093c transcription factor	B1J91_M09515g	highly similar to uniprot P25046 Saccharomyces cerevisiae YBL093c transcription factor	ChrM-J	606	955221	955826	B1J91_M09515g	highly similar to uniprot|P25046 Saccharomyces cerevisiae YBL093c transcription factor	similar to CBS138 CAG62736.1
B1J91_M09493g	similar to uniprot Q03823 Saccharomyces cerevisiae YMR160w	B1J91_M09493g	similar to uniprot Q03823 Saccharomyces cerevisiae YMR160w	ChrM-J	2127	952682	954808	B1J91_M09493g	similar to uniprot|Q03823 Saccharomyces cerevisiae YMR160w	similar to CBS138 CAG62735.1
B1J91_M09471g	some similarities with uniprot Q03818 Saccharomyces cerevisiae YMR159c coiled-coil protein required for autophagy	B1J91_M09471g	some similarities with uniprot Q03818 Saccharomyces cerevisiae YMR159c coiled-coil protein required for autophagy	ChrM-J	327	952109	952435	B1J91_M09471g	some similarities with uniprot|Q03818 Saccharomyces cerevisiae YMR159c coiled-coil protein required for autophagy	similar to CBS138 CAG62734.1
B1J91_M09449g	similar to uniprot P38167 Saccharomyces cerevisiae YBL101c involved in cell wall biogenesis and architecture	B1J91_M09449g	similar to uniprot P38167 Saccharomyces cerevisiae YBL101c involved in cell wall biogenesis and architecture	ChrM-J	3237	948202	951438	B1J91_M09449g	similar to uniprot|P38167 Saccharomyces cerevisiae YBL101c involved in cell wall biogenesis and architecture	similar to CBS138 CAG62733.1
B1J91_M09427g	highly similar to uniprot P38166 Saccharomyces cerevisiae YBL102w suppressor of SED5 ts mutants	B1J91_M09427g	highly similar to uniprot P38166 Saccharomyces cerevisiae YBL102w suppressor of SED5 ts mutants	ChrM-J	642	947405	948046	B1J91_M09427g	highly similar to uniprot|P38166 Saccharomyces cerevisiae YBL102w suppressor of SED5 ts mutants	similar to CBS138 CAG62732.1
B1J91_M09405g	weakly similar to uniprot P38165 Saccharomyces cerevisiae YBL103c bHLH/zip transcription factor that regulates CIT2 gene expression	B1J91_M09405g	weakly similar to uniprot P38165 Saccharomyces cerevisiae YBL103c bHLH/zip transcription factor that regulates CIT2 gene expression	ChrM-J	1356	945463	946818	B1J91_M09405g	weakly similar to uniprot|P38165 Saccharomyces cerevisiae YBL103c bHLH/zip transcription factor that regulates CIT2 gene expression	similar to CBS138 CAG62731.1
B1J91_M09383g	similar to uniprot P38164 Saccharomyces cerevisiae YBL104c	B1J91_M09383g	similar to uniprot P38164 Saccharomyces cerevisiae YBL104c	ChrM-J	2946	942157	945102	B1J91_M09383g	similar to uniprot|P38164 Saccharomyces cerevisiae YBL104c	similar to CBS138 CAG62730.1
B1J91_M09361g	highly similar to uniprot P24583 Saccharomyces cerevisiae YBL105c PKC1 ser/thr protein kinase	B1J91_M09361g	highly similar to uniprot P24583 Saccharomyces cerevisiae YBL105c PKC1 ser/thr protein kinase	ChrM-J	3435	938262	941696	B1J91_M09361g	highly similar to uniprot|P24583 Saccharomyces cerevisiae YBL105c PKC1 ser/thr protein kinase	similar to CBS138 CAG62729.1
B1J91_M09339g	similar to uniprot P38162 Saccharomyces cerevisiae YBL107c	B1J91_M09339g	similar to uniprot P38162 Saccharomyces cerevisiae YBL107c	ChrM-J	597	937335	937931	B1J91_M09339g	similar to uniprot|P38162 Saccharomyces cerevisiae YBL107c	similar to CBS138 CAG62728.1
B1J91_M09317g	similar to uniprot P47127 Saccharomyces cerevisiae YJR080c	B1J91_M09317g	similar to uniprot P47127 Saccharomyces cerevisiae YJR080c	ChrM-J	1164	936022	937185	B1J91_M09317g	similar to uniprot|P47127 Saccharomyces cerevisiae YJR080c	similar to CBS138 CAG62727.1
B1J91_M09295g	highly similar to uniprot P47128 Saccharomyces cerevisiae YJR082c	B1J91_M09295g	highly similar to uniprot P47128 Saccharomyces cerevisiae YJR082c	ChrM-J	276	935659	935934	B1J91_M09295g	highly similar to uniprot|P47128 Saccharomyces cerevisiae YJR082c	similar to CBS138 CAG62726.1
B1J91_M09251g	weakly similar to uniprot P47130 Saccharomyces cerevisiae YJR084w	B1J91_M09251g	weakly similar to uniprot P47130 Saccharomyces cerevisiae YJR084w	ChrM-J	1350	932887	934236	B1J91_M09251g	weakly similar to uniprot|P47130 Saccharomyces cerevisiae YJR084w	similar to CBS138 CAG62724.1
B1J91_M09229g	similar to uniprot P47131 Saccharomyces cerevisiae YJR085c	B1J91_M09229g	similar to uniprot P47131 Saccharomyces cerevisiae YJR085c	ChrM-J	318	932431	932748	B1J91_M09229g	similar to uniprot|P47131 Saccharomyces cerevisiae YJR085c	similar to CBS138 CAG62723.1
B1J91_M09207g	similar to uniprot P18852 Saccharomyces cerevisiae YJR086w GTP-binding protein gamma subunit of the pheromone pathway	B1J91_M09207g	similar to uniprot P18852 Saccharomyces cerevisiae YJR086w GTP-binding protein gamma subunit of the pheromone pathway	ChrM-J	267	931835	932101	B1J91_M09207g	similar to uniprot|P18852 Saccharomyces cerevisiae YJR086w GTP-binding protein gamma subunit of the pheromone pathway	similar to CBS138 CAG62722.1
B1J91_M09185g	similar to uniprot P47133 Saccharomyces cerevisiae YJR088c	B1J91_M09185g	similar to uniprot P47133 Saccharomyces cerevisiae YJR088c	ChrM-J	882	930823	931704	B1J91_M09185g	similar to uniprot|P47133 Saccharomyces cerevisiae YJR088c	similar to CBS138 CAG62721.1
B1J91_M09152g	similar to uniprot P24814 Saccharomyces cerevisiae YJR090c required for glucose repression and for glucose and cation transport	B1J91_M09152g	similar to uniprot P24814 Saccharomyces cerevisiae YJR090c required for glucose repression and for glucose and cation transport	ChrM-J	1800	928792	930591	B1J91_M09152g	similar to uniprot|P24814 Saccharomyces cerevisiae YJR090c required for glucose repression and for glucose and cation transport
B1J91_M09130g	Ortholog(s) have protein binding, bridging,ubiquitin-protein transferase activity	B1J91_M09130g	Ortholog(s) have protein binding, bridging,ubiquitin-protein transferase activity	ChrM-J	3468	924514	927981	B1J91_M09130g	Ortholog(s) have protein binding, bridging,ubiquitin-protein transferase activity
B1J91_M09108g	similar to uniprot P47135 Saccharomyces cerevisiae YJR091c suppresses the high-temperature lethality of TUB2-150	B1J91_M09108g	similar to uniprot P47135 Saccharomyces cerevisiae YJR091c suppresses the high-temperature lethality of TUB2-150	ChrM-J	3333	920262	923594	B1J91_M09108g	similar to uniprot|P47135 Saccharomyces cerevisiae YJR091c suppresses the high-temperature lethality of TUB2-150	similar to CBS138 CAG62717.1
B1J91_M09086g	similar to uniprot P47136 Saccharomyces cerevisiae YJR092w budding protein	B1J91_M09086g	similar to uniprot P47136 Saccharomyces cerevisiae YJR092w budding protein	ChrM-J	4347	914670	919016	B1J91_M09086g	similar to uniprot|P47136 Saccharomyces cerevisiae YJR092w budding protein	similar to CBS138 CAG62716.1
B1J91_M09064g	similar to uniprot P45976 Saccharomyces cerevisiae YJR093c component of pre-mRNA polyadenylation factor PF I	B1J91_M09064g	similar to uniprot P45976 Saccharomyces cerevisiae YJR093c component of pre-mRNA polyadenylation factor PF I	ChrM-J	984	913351	914334	B1J91_M09064g	similar to uniprot|P45976 Saccharomyces cerevisiae YJR093c component of pre-mRNA polyadenylation factor PF I	similar to CBS138 CAG62715.1
B1J91_M09042g	weakly similar to uniprot P21190 Saccharomyces cerevisiae YJR094c IME1 transcription factor required for sporulation	B1J91_M09042g	weakly similar to uniprot P21190 Saccharomyces cerevisiae YJR094c IME1 transcription factor required for sporulation	ChrM-J	1359	911245	912603	B1J91_M09042g	weakly similar to uniprot|P21190 Saccharomyces cerevisiae YJR094c IME1 transcription factor required for sporulation	similar to CBS138 CAG62714.1
B1J91_M09020g	highly similar to uniprot P33303 Saccharomyces cerevisiae YJR095w succinate-fumarate transporter	B1J91_M09020g	highly similar to uniprot P33303 Saccharomyces cerevisiae YJR095w succinate-fumarate transporter	ChrM-J	1047	906139	907185	B1J91_M09020g	highly similar to uniprot|P33303 Saccharomyces cerevisiae YJR095w succinate-fumarate transporter	similar to CBS138 CAG62713.1
B1J91_M08976g	similar to uniprot Q03338 Saccharomyces cerevisiae YDR473c essential splicing factor	B1J91_M08976g	similar to uniprot Q03338 Saccharomyces cerevisiae YDR473c essential splicing factor	ChrM-J	1371	903693	905063	B1J91_M08976g	similar to uniprot|Q03338 Saccharomyces cerevisiae YDR473c essential splicing factor	similar to CBS138 CAG62712.1
B1J91_M08954g	weakly similar to uniprot Q99248 Saccharomyces cerevisiae YOR019w	B1J91_M08954g	weakly similar to uniprot Q99248 Saccharomyces cerevisiae YOR019w	ChrM-J	2553	900589	903141	B1J91_M08954g	weakly similar to uniprot|Q99248 Saccharomyces cerevisiae YOR019w	similar to CBS138 CAG62711.1
B1J91_M08932g	weakly similar to uniprot Q03362 Saccharomyces cerevisiae YDR476c	B1J91_M08932g	weakly similar to uniprot Q03362 Saccharomyces cerevisiae YDR476c	ChrM-J	633	899741	900373	B1J91_M08932g	weakly similar to uniprot|Q03362 Saccharomyces cerevisiae YDR476c	similar to CBS138 CAG62710.1
B1J91_M08888g	similar to uniprot P40993 Saccharomyces cerevisiae YDR478w RNA binding protein of RNase MRP	B1J91_M08888g	similar to uniprot P40993 Saccharomyces cerevisiae YDR478w RNA binding protein of RNase MRP	ChrM-J	528	896357	896884	B1J91_M08888g	similar to uniprot|P40993 Saccharomyces cerevisiae YDR478w RNA binding protein of RNase MRP	similar to CBS138 CAG62708.1
B1J91_M08866g	similar to uniprot Q03370 Saccharomyces cerevisiae YDR479c	B1J91_M08866g	similar to uniprot Q03370 Saccharomyces cerevisiae YDR479c	ChrM-J	1650	894663	896312	B1J91_M08866g	similar to uniprot|Q03370 Saccharomyces cerevisiae YDR479c	similar to CBS138 CAG62707.1
B1J91_M08844g	similar to uniprot Q12504 Saccharomyces cerevisiae YDR257c	B1J91_M08844g	similar to uniprot Q12504 Saccharomyces cerevisiae YDR257c	ChrM-J	1533	892766	894298	B1J91_M08844g	similar to uniprot|Q12504 Saccharomyces cerevisiae YDR257c	similar to CBS138 CAG62706.1
B1J91_M08822g	highly similar to uniprot Q12137 Saccharomyces cerevisiae YDR258c heat shock protein of clpb family of ATP-dependent proteases	B1J91_M08822g	highly similar to uniprot Q12137 Saccharomyces cerevisiae YDR258c heat shock protein of clpb family of ATP-dependent proteases	ChrM-J	2364	889971	892334	B1J91_M08822g	highly similar to uniprot|Q12137 Saccharomyces cerevisiae YDR258c heat shock protein of clpb family of ATP-dependent proteases	similar to CBS138 CAG62705.1
B1J91_M08778g	weakly similar to uniprot Q12379 Saccharomyces cerevisiae YDR260c	B1J91_M08778g	weakly similar to uniprot Q12379 Saccharomyces cerevisiae YDR260c	ChrM-J	411	883030	883440	B1J91_M08778g	weakly similar to uniprot|Q12379 Saccharomyces cerevisiae YDR260c	similar to CBS138 CAG62703.1
B1J91_M08756g	similar to uniprot P52911 Saccharomyces cerevisiae YDR261c exo-beta-1 3-glucanase	B1J91_M08756g	similar to uniprot P52911 Saccharomyces cerevisiae YDR261c exo-beta-1 3-glucanase	ChrM-J	1710	880624	882333	B1J91_M08756g	similar to uniprot|P52911 Saccharomyces cerevisiae YDR261c exo-beta-1 3-glucanase	similar to CBS138 CAG62702.1
B1J91_M08734g	similar to uniprot Q12331 Saccharomyces cerevisiae YDR262w	B1J91_M08734g	similar to uniprot Q12331 Saccharomyces cerevisiae YDR262w	ChrM-J	762	878807	879568	B1J91_M08734g	similar to uniprot|Q12331 Saccharomyces cerevisiae YDR262w	similar to CBS138 CAG62701.1
B1J91_M08712g	similar to uniprot P39010 Saccharomyces cerevisiae YDR264c ankyrin repeat-containing protein	B1J91_M08712g	similar to uniprot P39010 Saccharomyces cerevisiae YDR264c ankyrin repeat-containing protein	ChrM-J	2292	876253	878544	B1J91_M08712g	similar to uniprot|P39010 Saccharomyces cerevisiae YDR264c ankyrin repeat-containing protein	similar to CBS138 CAG62700.1
B1J91_M08690g	similar to uniprot Q05568 Saccharomyces cerevisiae YDR265w peroxisomal assembly protein - peroxin	B1J91_M08690g	similar to uniprot Q05568 Saccharomyces cerevisiae YDR265w peroxisomal assembly protein - peroxin	ChrM-J	987	874980	875966	B1J91_M08690g	similar to uniprot|Q05568 Saccharomyces cerevisiae YDR265w peroxisomal assembly protein - peroxin	similar to CBS138 CAG62699.1
B1J91_M08668g	similar to uniprot Q05580 Saccharomyces cerevisiae YDR266c	B1J91_M08668g	similar to uniprot Q05580 Saccharomyces cerevisiae YDR266c	ChrM-J	1974	872779	874752	B1J91_M08668g	similar to uniprot|Q05580 Saccharomyces cerevisiae YDR266c	similar to CBS138 CAG62698.1
B1J91_M08646g	similar to uniprot Q05583 Saccharomyces cerevisiae YDR267c	B1J91_M08646g	similar to uniprot Q05583 Saccharomyces cerevisiae YDR267c	ChrM-J	1014	871286	872299	B1J91_M08646g	similar to uniprot|Q05583 Saccharomyces cerevisiae YDR267c	similar to CBS138 CAG62697.1
B1J91_M08624g	Ortholog(s) have tryptophan-tRNA ligase activity,role in mitochondrial tryptophanyl-tRNA aminoacylation andmitochondrion localization	B1J91_M08624g	Ortholog(s) have tryptophan-tRNA ligase activity,role in mitochondrial tryptophanyl-tRNA aminoacylation andmitochondrion localization	ChrM-J	1140	869588	870727	B1J91_M08624g	Ortholog(s) have tryptophan-tRNA ligase activity,role in mitochondrial tryptophanyl-tRNA aminoacylation andmitochondrion localization
B1J91_M08602g	similar to uniprot P38995 Saccharomyces cerevisiae YDR270w CCC2	B1J91_M08602g	similar to uniprot P38995 Saccharomyces cerevisiae YDR270w CCC2	ChrM-J	3039	866151	869189	B1J91_M08602g	similar to uniprot|P38995 Saccharomyces cerevisiae YDR270w CCC2	similar to CBS138 CAG62695.1
B1J91_M08580g	some similarities with uniprot Q05610 Saccharomyces cerevisiae YDR273w DON1 and some similarities with uniprot Q08412 Saccharomyces cerevisiae YOR042w	B1J91_M08580g	some similarities with uniprot Q05610 Saccharomyces cerevisiae YDR273w DON1 and some similarities with uniprot Q08412 Saccharomyces cerevisiae YOR042w	ChrM-J	594	865245	865838	B1J91_M08580g	some similarities with uniprot|Q05610 Saccharomyces cerevisiae YDR273w DON1 and some similarities with uniprot|Q08412 Saccharomyces cerevisiae YOR042w	similar to CBS138 CAG62694.1
		B1J91_M08558g	hypothetical protein	ChrM-J	297	864848	865144	B1J91_M08558g	hypothetical protein	similar to CBS138 CAG62693.1
B1J91_M08536g	weakly similar to uniprot P36052 Saccharomyces cerevisiae YKL162c	B1J91_M08536g	weakly similar to uniprot P36052 Saccharomyces cerevisiae YKL162c	ChrM-J	1227	861949	863175	B1J91_M08536g	weakly similar to uniprot|P36052 Saccharomyces cerevisiae YKL162c	similar to CBS138 CAG62692.1
B1J91_M08514g	similar to uniprot P47001 Saccharomyces cerevisiae YJL158c or uniprot Q03178 Saccharomyces cerevisiae YKL164c PIR1 or uniprot Q03180 Saccharomyces cerevisiae YKL163w PIR3	B1J91_M08514g	similar to uniprot P47001 Saccharomyces cerevisiae YJL158c and uniprot Q03178 Saccharomyces cerevisiae YKL164c PIR1 and uniprot Q03180 Saccharomyces cerevisiae YKL163w PIR3	ChrM-J	633	859747	860379	B1J91_M08514g	similar to uniprot|P47001 Saccharomyces cerevisiae YJL158c or uniprot|Q03178 Saccharomyces cerevisiae YKL164c PIR1 or uniprot|Q03180 Saccharomyces cerevisiae YKL163w PIR3	similar to CBS138 CAG62691.1
B1J91_M08492g	highly similar to uniprot Q03178 Saccharomyces cerevisiae YKL164c PIR1 or uniprot Q03180 Saccharomyces cerevisiae YKL163w PIR3	B1J91_M08492g	highly similar to uniprot Q03178 Saccharomyces cerevisiae YKL164c PIR1 and uniprot Q03180 Saccharomyces cerevisiae YKL163w PIR3	ChrM-J	1008	857917	858924	B1J91_M08492g	highly similar to uniprot|Q03178 Saccharomyces cerevisiae YKL164c PIR1 or uniprot|Q03180 Saccharomyces cerevisiae YKL163w PIR3	similar to CBS138 CAG62690.1
B1J91_M08448g	highly similar to uniprot P36051 Saccharomyces cerevisiae YKL165c sporulation protein	B1J91_M08448g	highly similar to uniprot P36051 Saccharomyces cerevisiae YKL165c sporulation protein	ChrM-J	2766	851270	854035	B1J91_M08448g	highly similar to uniprot|P36051 Saccharomyces cerevisiae YKL165c sporulation protein	similar to CBS138 CAG62689.1
B1J91_M08426g	Putative protein; contains an ARS in its promoter;gene is upregulated in azole-resistant strain	B1J91_M08426g	Putative protein; contains an ARS in its promoter;gene is upregulated in azole-resistant strain	ChrM-J	1692	848788	850479	B1J91_M08426g	Putative protein; contains an ARS in its promoter;gene is upregulated in azole-resistant strain
B1J91_M08404g	Ortholog(s) have cAMP-dependent protein kinaseactivity and role in Ras protein signal transduction,mitochondrion organization, protein kinase A signaling,protein phosphorylation	B1J91_M08404g	Ortholog(s) have cAMP-dependent protein kinaseactivity and role in Ras protein signal transduction,mitochondrion organization, protein kinase A signaling,protein phosphorylation	ChrM-J	1497	846622	848118	B1J91_M08404g	Ortholog(s) have cAMP-dependent protein kinaseactivity and role in Ras protein signal transduction,mitochondrion organization, protein kinase A signaling,protein phosphorylation
B1J91_M08382g	similar to uniprot P32388 Saccharomyces cerevisiae YKL167c MRP49	B1J91_M08382g	similar to uniprot P32388 Saccharomyces cerevisiae YKL167c MRP49	ChrM-J	408	845792	846199	B1J91_M08382g	similar to uniprot|P32388 Saccharomyces cerevisiae YKL167c MRP49	similar to CBS138 CAG62686.1
B1J91_M08360g	some similarities with uniprot P38970 Saccharomyces cerevisiae YJL165c ser/thr protein kinase	B1J91_M08360g	some similarities with uniprot P38970 Saccharomyces cerevisiae YJL165c ser/thr protein kinase	ChrM-J	2301	843050	845350	B1J91_M08360g	some similarities with uniprot|P38970 Saccharomyces cerevisiae YJL165c ser/thr protein kinase	similar to CBS138 CAG62685.1
B1J91_M08338g	highly similar to uniprot P35996 Saccharomyces cerevisiae YKL170w MRPL38	B1J91_M08338g	highly similar to uniprot P35996 Saccharomyces cerevisiae YKL170w MRPL38	ChrM-J	417	842274	842690	B1J91_M08338g	highly similar to uniprot|P35996 Saccharomyces cerevisiae YKL170w MRPL38	similar to CBS138 CAG62684.1
B1J91_M08316g	weakly similar to uniprot P36003 Saccharomyces cerevisiae YKL171w	B1J91_M08316g	weakly similar to uniprot P36003 Saccharomyces cerevisiae YKL171w	ChrM-J	2895	838899	841793	B1J91_M08316g	weakly similar to uniprot|P36003 Saccharomyces cerevisiae YKL171w	similar to CBS138 CAG62683.1
B1J91_M08294g	similar to uniprot P36048 Saccharomyces cerevisiae YKL173w U5 snRNP-specific protein	B1J91_M08294g	similar to uniprot P36048 Saccharomyces cerevisiae YKL173w U5 snRNP-specific protein	ChrM-J	2970	835080	838049	B1J91_M08294g	similar to uniprot|P36048 Saccharomyces cerevisiae YKL173w U5 snRNP-specific protein	similar to CBS138 CAG62682.1
B1J91_M08272g	highly similar to uniprot P36029 Saccharomyces cerevisiae YKL174c	B1J91_M08272g	highly similar to uniprot P36029 Saccharomyces cerevisiae YKL174c	ChrM-J	1866	832849	834714	B1J91_M08272g	highly similar to uniprot|P36029 Saccharomyces cerevisiae YKL174c	similar to CBS138 CAG62681.1
B1J91_M08250g	similar to uniprot P34240 Saccharomyces cerevisiae YKL175w vacuolar membrane protein involved in the regulation of zinc storage	B1J91_M08250g	similar to uniprot P34240 Saccharomyces cerevisiae YKL175w vacuolar membrane protein involved in the regulation of zinc storage	ChrM-J	1713	830882	832594	B1J91_M08250g	similar to uniprot|P34240 Saccharomyces cerevisiae YKL175w vacuolar membrane protein involved in the regulation of zinc storage	similar to CBS138 CAG62680.1
B1J91_M08228g	similar to uniprot P34239 Saccharomyces cerevisiae YKL176c protein required for regulated transport of nitrogen-regulated permeases	B1J91_M08228g	similar to uniprot P34239 Saccharomyces cerevisiae YKL176c protein required for regulated transport of nitrogen-regulated permeases	ChrM-J	2523	827908	830430	B1J91_M08228g	similar to uniprot|P34239 Saccharomyces cerevisiae YKL176c protein required for regulated transport of nitrogen-regulated permeases	similar to CBS138 CAG62679.1
B1J91_M08206g	similar to uniprot P46992 Saccharomyces cerevisiae YJL171c	B1J91_M08206g	similar to uniprot P46992 Saccharomyces cerevisiae YJL171c	ChrM-J	1203	826308	827510	B1J91_M08206g	similar to uniprot|P46992 Saccharomyces cerevisiae YJL171c	similar to CBS138 CAG62678.1
B1J91_M08184g	similar to uniprot P06783 Saccharomyces cerevisiae YKL178c STE3 pheromone a-factor receptor	B1J91_M08184g	similar to uniprot P06783 Saccharomyces cerevisiae YKL178c STE3 pheromone a-factor receptor	ChrM-J	1359	824198	825556	B1J91_M08184g	similar to uniprot|P06783 Saccharomyces cerevisiae YKL178c STE3 pheromone a-factor receptor	similar to CBS138 CAG62677.1
B1J91_M08162g	similar to uniprot P34237 Saccharomyces cerevisiae YKL179c	B1J91_M08162g	similar to uniprot P34237 Saccharomyces cerevisiae YKL179c	ChrM-J	1983	821584	823566	B1J91_M08162g	similar to uniprot|P34237 Saccharomyces cerevisiae YKL179c	similar to CBS138 CAG62676.1
B1J91_M08118g	highly similar to uniprot P46990 Saccharomyces cerevisiae YJL177w RPL17B or uniprot P05740 Saccharomyces cerevisiae YKL180w RPL17A	B1J91_M08118g	highly similar to uniprot P46990 Saccharomyces cerevisiae YJL177w RPL17B and uniprot P05740 Saccharomyces cerevisiae YKL180w RPL17A	ChrM-J	555	820015	821186	B1J91_M08118g	highly similar to uniprot|P46990 Saccharomyces cerevisiae YJL177w RPL17B or uniprot|P05740 Saccharomyces cerevisiae YKL180w RPL17A	similar to CBS138 CAG62675.1
B1J91_M08096g	weakly similar to uniprot P29461 Saccharomyces cerevisiae YOR208w PTP2 protein-tyrosine-phosphatase	B1J91_M08096g	weakly similar to uniprot P29461 Saccharomyces cerevisiae YOR208w PTP2 protein-tyrosine-phosphatase	ChrM-J	285	819017	819301	B1J91_M08096g	weakly similar to uniprot|P29461 Saccharomyces cerevisiae YOR208w PTP2 protein-tyrosine-phosphatase	similar to CBS138 CAG62674.1
B1J91_M08074g	weakly similar to uniprot Q05848 Saccharomyces cerevisiae YJR030c	B1J91_M08074g	weakly similar to uniprot Q05848 Saccharomyces cerevisiae YJR030c	ChrM-J	2556	816155	818710	B1J91_M08074g	weakly similar to uniprot|Q05848 Saccharomyces cerevisiae YJR030c	similar to CBS138 CAG62673.1
B1J91_M08052g	similar to uniprot P39993 Saccharomyces cerevisiae YEL022w GEA2 or uniprot P47102 Saccharomyces cerevisiae YJR031c GEA1	B1J91_M08052g	similar to uniprot P39993 Saccharomyces cerevisiae YEL022w GEA2 and uniprot P47102 Saccharomyces cerevisiae YJR031c GEA1	ChrM-J	3933	811644	815576	B1J91_M08052g	similar to uniprot|P39993 Saccharomyces cerevisiae YEL022w GEA2 or uniprot|P47102 Saccharomyces cerevisiae YJR031c GEA1	similar to CBS138 CAG62672.1
B1J91_M08030g	similar to uniprot P47103 Saccharomyces cerevisiae YJR032w Peptidyl-prolyl cis-trans isomerase CYP7	B1J91_M08030g	similar to uniprot P47103 Saccharomyces cerevisiae YJR032w Peptidyl-prolyl cis-trans isomerase CYP7	ChrM-J	1164	809981	811144	B1J91_M08030g	similar to uniprot|P47103 Saccharomyces cerevisiae YJR032w Peptidyl-prolyl cis-trans isomerase CYP7	similar to CBS138 CAG62671.1
B1J91_M08008g	similar to uniprot P47104 Saccharomyces cerevisiae YJR033c RAV1	B1J91_M08008g	similar to uniprot P47104 Saccharomyces cerevisiae YJR033c RAV1	ChrM-J	4167	805725	809891	B1J91_M08008g	similar to uniprot|P47104 Saccharomyces cerevisiae YJR033c RAV1	similar to CBS138 CAG62670.1
B1J91_M07986g	highly similar to uniprot Q02772 Saccharomyces cerevisiae YJR034w involved in assembly of cytochrome oxidase	B1J91_M07986g	highly similar to uniprot Q02772 Saccharomyces cerevisiae YJR034w involved in assembly of cytochrome oxidase	ChrM-J	327	805075	805401	B1J91_M07986g	highly similar to uniprot|Q02772 Saccharomyces cerevisiae YJR034w involved in assembly of cytochrome oxidase	similar to CBS138 CAG62669.1
B1J91_M07942g	similar to uniprot Q12209 Saccharomyces cerevisiae YLR047c	B1J91_M07942g	similar to uniprot Q12209 Saccharomyces cerevisiae YLR047c	ChrM-J	1977	801967	803943	B1J91_M07942g	similar to uniprot|Q12209 Saccharomyces cerevisiae YLR047c	similar to CBS138 CAG62668.1
B1J91_M07920g	highly similar to uniprot P06169 Saccharomyces cerevisiae YLR044c PDC1 pyruvate decarboxylase or uniprot P16467 Saccharomyces cerevisiae YLR134w PDC5	B1J91_M07920g	highly similar to uniprot P06169 Saccharomyces cerevisiae YLR044c PDC1 pyruvate decarboxylase and uniprot P16467 Saccharomyces cerevisiae YLR134w PDC5	ChrM-J	1695	799323	801017	B1J91_M07920g	highly similar to uniprot|P06169 Saccharomyces cerevisiae YLR044c PDC1 pyruvate decarboxylase or uniprot|P16467 Saccharomyces cerevisiae YLR134w PDC5	similar to CBS138 CAG62667.1
B1J91_M07898g	similar to uniprot P46675 Saccharomyces cerevisiae YLR045c STU2 suppressor of a cs tubulin mutation	B1J91_M07898g	similar to uniprot P46675 Saccharomyces cerevisiae YLR045c STU2 suppressor of a cs tubulin mutation	ChrM-J	2478	796533	799010	B1J91_M07898g	similar to uniprot|P46675 Saccharomyces cerevisiae YLR045c STU2 suppressor of a cs tubulin mutation	similar to CBS138 CAG62666.1
B1J91_M07876g	highly similar to uniprot P47095 Saccharomyces cerevisiae YJR024c	B1J91_M07876g	highly similar to uniprot P47095 Saccharomyces cerevisiae YJR024c	ChrM-J	627	795434	796060	B1J91_M07876g	highly similar to uniprot|P47095 Saccharomyces cerevisiae YJR024c	similar to CBS138 CAG62665.1
B1J91_M07854g	similar to uniprot P47093 Saccharomyces cerevisiae YJR022w pre-mRNA splicing factor	B1J91_M07854g	similar to uniprot P47093 Saccharomyces cerevisiae YJR022w pre-mRNA splicing factor	ChrM-J	318	795009	795326	B1J91_M07854g	similar to uniprot|P47093 Saccharomyces cerevisiae YJR022w pre-mRNA splicing factor	similar to CBS138 CAG62664.1
B1J91_M07832g	some similarities with uniprot P21651 Saccharomyces cerevisiae YJR021c meiotic recombination protein	B1J91_M07832g	some similarities with uniprot P21651 Saccharomyces cerevisiae YJR021c meiotic recombination protein	ChrM-J	1095	793359	794580	B1J91_M07832g	some similarities with uniprot|P21651 Saccharomyces cerevisiae YJR021c meiotic recombination protein	similar to CBS138 CAG62663.1
B1J91_M07766g	hypothetical protein	B1J91_M07766g	hypothetical protein	ChrM-J	717	791684	792400	B1J91_M07766g	hypothetical protein	similar to CBS138 CAG62662.1
B1J91_M07744g	weakly similar to uniprot Q8TFJ1 Pichia angusta	B1J91_M07744g	weakly similar to uniprot Q8TFJ1 Pichia angusta	ChrM-J	288	789560	789847	B1J91_M07744g	weakly similar to uniprot|Q8TFJ1 Pichia angusta	similar to CBS138 CAG62661.1
B1J91_M07722g	similar to uniprot Q03690 Saccharomyces cerevisiae YMR012w translation initiation factor eIF3	B1J91_M07722g	similar to uniprot Q03690 Saccharomyces cerevisiae YMR012w translation initiation factor eIF3	ChrM-J	3804	783909	787712	B1J91_M07722g	similar to uniprot|Q03690 Saccharomyces cerevisiae YMR012w translation initiation factor eIF3	similar to CBS138 CAG62660.1
B1J91_M07700g	Ortholog(s) have dolichol kinase activity, role inprotein glycosylation and endoplasmic reticulum membranelocalization	B1J91_M07700g	Ortholog(s) have dolichol kinase activity, role inprotein glycosylation and endoplasmic reticulum membranelocalization	ChrM-J	1461	782147	783607	B1J91_M07700g	Ortholog(s) have dolichol kinase activity, role inprotein glycosylation and endoplasmic reticulum membranelocalization
B1J91_M07678g	similar to uniprot Q04347 Saccharomyces cerevisiae YMR014w	B1J91_M07678g	similar to uniprot Q04347 Saccharomyces cerevisiae YMR014w	ChrM-J	1422	777717	779138	B1J91_M07678g	similar to uniprot|Q04347 Saccharomyces cerevisiae YMR014w	similar to CBS138 CAG62658.1
B1J91_M07656g	highly similar to uniprot P54781 Saccharomyces cerevisiae YMR015c C-22 sterol desaturase	B1J91_M07656g	highly similar to uniprot P54781 Saccharomyces cerevisiae YMR015c C-22 sterol desaturase	ChrM-J	1608	775633	777240	B1J91_M07656g	highly similar to uniprot|P54781 Saccharomyces cerevisiae YMR015c C-22 sterol desaturase	similar to CBS138 CAG62657.1
B1J91_M07634g	similar to uniprot P53438 Saccharomyces cerevisiae YMR016c SOK2 or uniprot P36093 Saccharomyces cerevisiae YKL043w PHD1	B1J91_M07634g	similar to uniprot P53438 Saccharomyces cerevisiae YMR016c SOK2 and uniprot P36093 Saccharomyces cerevisiae YKL043w PHD1	ChrM-J	780	773988	774767	B1J91_M07634g	similar to uniprot|P53438 Saccharomyces cerevisiae YMR016c SOK2 or uniprot|P36093 Saccharomyces cerevisiae YKL043w PHD1	similar to CBS138 CAG62656.1
B1J91_M07590g	weakly similar to uniprot P35192 Saccharomyces cerevisiae YMR021c metal binding activator	B1J91_M07590g	weakly similar to uniprot P35192 Saccharomyces cerevisiae YMR021c metal binding activator	ChrM-J	1371	769020	770390	B1J91_M07590g	weakly similar to uniprot|P35192 Saccharomyces cerevisiae YMR021c metal binding activator	similar to CBS138 CAG62654.1
B1J91_M07568g	highly similar to uniprot Q02159 Saccharomyces cerevisiae YMR022w E2 ubiquitin-conjugation enzyme	B1J91_M07568g	highly similar to uniprot Q02159 Saccharomyces cerevisiae YMR022w E2 ubiquitin-conjugation enzyme	ChrM-J	498	768190	768687	B1J91_M07568g	highly similar to uniprot|Q02159 Saccharomyces cerevisiae YMR022w E2 ubiquitin-conjugation enzyme	similar to CBS138 CAG62653.1
B1J91_M07546g	similar to uniprot P32559 Saccharomyces cerevisiae YMR023c MSS1 mitochondrial GTPase involved in expression of COX1	B1J91_M07546g	similar to uniprot P32559 Saccharomyces cerevisiae YMR023c MSS1 mitochondrial GTPase involved in expression of COX1	ChrM-J	1464	766537	768000	B1J91_M07546g	similar to uniprot|P32559 Saccharomyces cerevisiae YMR023c MSS1 mitochondrial GTPase involved in expression of COX1	similar to CBS138 CAG62652.1
B1J91_M07513g	similar to uniprot P36516 Saccharomyces cerevisiae YMR024w MRPL3	B1J91_M07513g	similar to uniprot P36516 Saccharomyces cerevisiae YMR024w MRPL3	ChrM-J	1077	764915	765991	B1J91_M07513g	similar to uniprot|P36516 Saccharomyces cerevisiae YMR024w MRPL3	similar to CBS138 CAG62651.1
B1J91_M07491g	weakly similar to uniprot Q04368 Saccharomyces cerevisiae YMR025w	B1J91_M07491g	weakly similar to uniprot Q04368 Saccharomyces cerevisiae YMR025w	ChrM-J	855	763573	764427	B1J91_M07491g	weakly similar to uniprot|Q04368 Saccharomyces cerevisiae YMR025w	similar to CBS138 CAG62650.1
B1J91_M07469g	similar to uniprot Q04370 Saccharomyces cerevisiae YMR026c PEX12 required for biogenesis of peroxisomes -peroxin	B1J91_M07469g	similar to uniprot Q04370 Saccharomyces cerevisiae YMR026c PEX12 required for biogenesis of peroxisomes -peroxin	ChrM-J	1278	762175	763452	B1J91_M07469g	similar to uniprot|Q04370 Saccharomyces cerevisiae YMR026c PEX12 required for biogenesis of peroxisomes -peroxin	similar to CBS138 CAG62649.1
B1J91_M07447g	similar to uniprot Q04371 Saccharomyces cerevisiae YMR027w high level expression reduced Ty3 transposition	B1J91_M07447g	similar to uniprot Q04371 Saccharomyces cerevisiae YMR027w high level expression reduced Ty3 transposition	ChrM-J	1413	760057	761469	B1J91_M07447g	similar to uniprot|Q04371 Saccharomyces cerevisiae YMR027w high level expression reduced Ty3 transposition	similar to CBS138 CAG62648.1
B1J91_M07425g	similar to uniprot Q04372 Saccharomyces cerevisiae YMR028w TAP42 component of the Tor signaling pathway	B1J91_M07425g	similar to uniprot Q04372 Saccharomyces cerevisiae YMR028w TAP42 component of the Tor signaling pathway	ChrM-J	1128	758581	759708	B1J91_M07425g	similar to uniprot|Q04372 Saccharomyces cerevisiae YMR028w TAP42 component of the Tor signaling pathway	similar to CBS138 CAG62647.1
B1J91_M07403g	similar to uniprot Q02803 Saccharomyces cerevisiae YPL052w	B1J91_M07403g	similar to uniprot Q02803 Saccharomyces cerevisiae YPL052w	ChrM-J	594	757883	758476	B1J91_M07403g	similar to uniprot|Q02803 Saccharomyces cerevisiae YPL052w	similar to CBS138 CAG62646.1
B1J91_M07381g	some similarities with uniprot P54070 Saccharomyces cerevisiae YPL053c KTR6 mannosylphosphate transferase	B1J91_M07381g	some similarities with uniprot P54070 Saccharomyces cerevisiae YPL053c KTR6 mannosylphosphate transferase	ChrM-J	1434	755167	756600	B1J91_M07381g	some similarities with uniprot|P54070 Saccharomyces cerevisiae YPL053c KTR6 mannosylphosphate transferase	similar to CBS138 CAG62645.1
B1J91_M07359g	some similarities with uniprot Q02799 Saccharomyces cerevisiae YPL054w LEE1	B1J91_M07359g	some similarities with uniprot Q02799 Saccharomyces cerevisiae YPL054w LEE1	ChrM-J	330	754551	754880	B1J91_M07359g	some similarities with uniprot|Q02799 Saccharomyces cerevisiae YPL054w LEE1	similar to CBS138 CAG62644.1
B1J91_M07337g	some similarities with uniprot Q02796 Saccharomyces cerevisiae YPL055c	B1J91_M07337g	some similarities with uniprot Q02796 Saccharomyces cerevisiae YPL055c	ChrM-J	942	753111	754052	B1J91_M07337g	some similarities with uniprot|Q02796 Saccharomyces cerevisiae YPL055c	similar to CBS138 CAG62643.1
B1J91_M07315g	highly similar to uniprot P33300 Saccharomyces cerevisiae YPL057c SUR1 or uniprot P38287 Saccharomyces cerevisiae YBR161w	B1J91_M07315g	highly similar to uniprot P33300 Saccharomyces cerevisiae YPL057c SUR1 and uniprot P38287 Saccharomyces cerevisiae YBR161w	ChrM-J	1089	750559	751647	B1J91_M07315g	highly similar to uniprot|P33300 Saccharomyces cerevisiae YPL057c SUR1 or uniprot|P38287 Saccharomyces cerevisiae YBR161w	similar to CBS138 CAG62642.1
B1J91_M07293g	similar to uniprot Q02785 Saccharomyces cerevisiae YPL058c PDR12 or uniprot P32568 Saccharomyces cerevisiae YDR011w	B1J91_M07293g	similar to uniprot Q02785 Saccharomyces cerevisiae YPL058c PDR12 and uniprot P32568 Saccharomyces cerevisiae YDR011w	ChrM-J	4548	743155	747702	B1J91_M07293g	similar to uniprot|Q02785 Saccharomyces cerevisiae YPL058c PDR12 or uniprot|P32568 Saccharomyces cerevisiae YDR011w	similar to CBS138 CAG62641.1
B1J91_M07271g	similar to uniprot Q02784 Saccharomyces cerevisiae YPL059w GRX5	B1J91_M07271g	similar to uniprot Q02784 Saccharomyces cerevisiae YPL059w GRX5	ChrM-J	450	741711	742160	B1J91_M07271g	similar to uniprot|Q02784 Saccharomyces cerevisiae YPL059w GRX5	similar to CBS138 CAG62640.1
B1J91_M07249g	similar to uniprot Q02783 Saccharomyces cerevisiae YPL060w or uniprot Q01926 Saccharomyces cerevisiae YOR334w MRS2	B1J91_M07249g	similar to uniprot Q02783 Saccharomyces cerevisiae YPL060w and uniprot Q01926 Saccharomyces cerevisiae YOR334w MRS2	ChrM-J	1194	740126	741319	B1J91_M07249g	similar to uniprot|Q02783 Saccharomyces cerevisiae YPL060w or uniprot|Q01926 Saccharomyces cerevisiae YOR334w MRS2	similar to CBS138 CAG62639.1
B1J91_M07227g	similar to uniprot P38882 Saccharomyces cerevisiae YHR196w	B1J91_M07227g	similar to uniprot P38882 Saccharomyces cerevisiae YHR196w	ChrM-J	1629	738180	739808	B1J91_M07227g	similar to uniprot|P38882 Saccharomyces cerevisiae YHR196w	similar to CBS138 CAG62638.1
B1J91_M07205g	weakly similar to uniprot P38881 Saccharomyces cerevisiae YHR195w NVJ1	B1J91_M07205g	weakly similar to uniprot P38881 Saccharomyces cerevisiae YHR195w NVJ1	ChrM-J	726	736808	737533	B1J91_M07205g	weakly similar to uniprot|P38881 Saccharomyces cerevisiae YHR195w NVJ1	similar to CBS138 CAG62637.1
B1J91_M07183g	similar to uniprot P38880 Saccharomyces cerevisiae YHR194w	B1J91_M07183g	similar to uniprot P38880 Saccharomyces cerevisiae YHR194w	ChrM-J	1749	734709	736457	B1J91_M07183g	similar to uniprot|P38880 Saccharomyces cerevisiae YHR194w	similar to CBS138 CAG62636.1
B1J91_M07161g	highly similar to uniprot P38879 Saccharomyces cerevisiae YHR193c EGD2	B1J91_M07161g	highly similar to uniprot P38879 Saccharomyces cerevisiae YHR193c EGD2	ChrM-J	498	733867	734364	B1J91_M07161g	highly similar to uniprot|P38879 Saccharomyces cerevisiae YHR193c EGD2	similar to CBS138 CAG62635.1
B1J91_M07139g	similar to uniprot P38878 Saccharomyces cerevisiae YHR192w	B1J91_M07139g	similar to uniprot P38878 Saccharomyces cerevisiae YHR192w	ChrM-J	762	732920	733681	B1J91_M07139g	similar to uniprot|P38878 Saccharomyces cerevisiae YHR192w	similar to CBS138 CAG62634.1
B1J91_M07117g	similar to uniprot P38877 Saccharomyces cerevisiae YHR191c CFT8	B1J91_M07117g	similar to uniprot P38877 Saccharomyces cerevisiae YHR191c CFT8	ChrM-J	402	732264	732665	B1J91_M07117g	similar to uniprot|P38877 Saccharomyces cerevisiae YHR191c CFT8	similar to CBS138 CAG62633.1
B1J91_M07095g	highly similar to uniprot P29704 Saccharomyces cerevisiae YHR190w ERG9 farnesyl-diphosphate farnesyltransferase	B1J91_M07095g	highly similar to uniprot P29704 Saccharomyces cerevisiae YHR190w ERG9 farnesyl-diphosphate farnesyltransferase	ChrM-J	1332	730703	732034	B1J91_M07095g	highly similar to uniprot|P29704 Saccharomyces cerevisiae YHR190w ERG9 farnesyl-diphosphate farnesyltransferase	similar to CBS138 CAG62632.1
B1J91_M07073g	similar to uniprot P38876 Saccharomyces cerevisiae YHR189w	B1J91_M07073g	similar to uniprot P38876 Saccharomyces cerevisiae YHR189w	ChrM-J	591	729820	730410	B1J91_M07073g	similar to uniprot|P38876 Saccharomyces cerevisiae YHR189w	similar to CBS138 CAG62631.1
B1J91_M07051g	similar to uniprot P39112 Saccharomyces cerevisiae YMR287c MSU1	B1J91_M07051g	similar to uniprot P39112 Saccharomyces cerevisiae YMR287c MSU1	ChrM-J	2772	726866	729637	B1J91_M07051g	similar to uniprot|P39112 Saccharomyces cerevisiae YMR287c MSU1	similar to CBS138 CAG62630.1
B1J91_M07029g	similar to uniprot P25644 Saccharomyces cerevisiae YCR077c PAT1 topoisomerase II-associated protein	B1J91_M07029g	similar to uniprot P25644 Saccharomyces cerevisiae YCR077c PAT1 topoisomerase IIAssociated protein	ChrM-J	2517	723751	726267	B1J91_M07029g	similar to uniprot|P25644 Saccharomyces cerevisiae YCR077c PAT1 topoisomerase II-associated protein	similar to CBS138 CAG62629.1
B1J91_M07007g	weakly similar to uniprot P25659 Saccharomyces cerevisiae YCR076c	B1J91_M07007g	weakly similar to uniprot P25659 Saccharomyces cerevisiae YCR076c	ChrM-J	858	722361	723218	B1J91_M07007g	weakly similar to uniprot|P25659 Saccharomyces cerevisiae YCR076c	similar to CBS138 CAG62628.1
B1J91_M06985g	similar to uniprot P17261 Saccharomyces cerevisiae YCR075c ERS1	B1J91_M06985g	similar to uniprot P17261 Saccharomyces cerevisiae YCR075c ERS1	ChrM-J	750	720720	721469	B1J91_M06985g	similar to uniprot|P17261 Saccharomyces cerevisiae YCR075c ERS1	similar to CBS138 CAG62627.1
B1J91_M06963g	similar to uniprot P50278 Saccharomyces cerevisiae YNR034w SOL1 or uniprot P37262 Saccharomyces cerevisiae YCR073wa SOL2	B1J91_M06963g	similar to uniprot P50278 Saccharomyces cerevisiae YNR034w SOL1 and uniprot P37262 Saccharomyces cerevisiae YCR073wa SOL2	ChrM-J	795	719642	720436	B1J91_M06963g	similar to uniprot|P50278 Saccharomyces cerevisiae YNR034w SOL1 or uniprot|P37262 Saccharomyces cerevisiae YCR073wa SOL2	similar to CBS138 CAG62626.1
B1J91_M06941g	similar to uniprot P53972 Saccharomyces cerevisiae YNL022c	B1J91_M06941g	similar to uniprot P53972 Saccharomyces cerevisiae YNL022c	ChrM-J	1479	716975	718453	B1J91_M06941g	similar to uniprot|P53972 Saccharomyces cerevisiae YNL022c	similar to CBS138 CAG62625.1
B1J91_M06919g	similar to uniprot P53971 Saccharomyces cerevisiae YNL023c FAP1	B1J91_M06919g	similar to uniprot P53971 Saccharomyces cerevisiae YNL023c FAP1	ChrM-J	2871	713798	716668	B1J91_M06919g	similar to uniprot|P53971 Saccharomyces cerevisiae YNL023c FAP1	similar to CBS138 CAG62624.1
B1J91_M06897g	similar to uniprot P53970 Saccharomyces cerevisiae YNL024c	B1J91_M06897g	similar to uniprot P53970 Saccharomyces cerevisiae YNL024c	ChrM-J	747	712307	713053	B1J91_M06897g	similar to uniprot|P53970 Saccharomyces cerevisiae YNL024c	similar to CBS138 CAG62623.1
B1J91_M06875g	highly similar to uniprot P47821 Saccharomyces cerevisiae YNL025c SSN8	B1J91_M06875g	highly similar to uniprot P47821 Saccharomyces cerevisiae YNL025c SSN8	ChrM-J	1020	709357	710376	B1J91_M06875g	highly similar to uniprot|P47821 Saccharomyces cerevisiae YNL025c SSN8	similar to CBS138 CAG62622.1
B1J91_M06853g	similar to uniprot P53969 Saccharomyces cerevisiae YNL026w	B1J91_M06853g	similar to uniprot P53969 Saccharomyces cerevisiae YNL026w	ChrM-J	1401	707712	709112	B1J91_M06853g	similar to uniprot|P53969 Saccharomyces cerevisiae YNL026w	similar to CBS138 CAG62621.1
B1J91_M06831g	weakly similar to uniprot P53968 Saccharomyces cerevisiae YNL027w CRZ1	B1J91_M06831g	weakly similar to uniprot P53968 Saccharomyces cerevisiae YNL027w CRZ1	ChrM-J	1938	705258	707195	B1J91_M06831g	weakly similar to uniprot|P53968 Saccharomyces cerevisiae YNL027w CRZ1	similar to CBS138 CAG62620.1
B1J91_M06809g	similar to uniprot Q04235 Saccharomyces cerevisiae YML005w	B1J91_M06809g	similar to uniprot Q04235 Saccharomyces cerevisiae YML005w	ChrM-J	1248	703452	704699	B1J91_M06809g	similar to uniprot|Q04235 Saccharomyces cerevisiae YML005w	similar to CBS138 CAG62619.1
B1J91_M06787g	similar to uniprot P53966 Saccharomyces cerevisiae YNL029c KTR5 or uniprot P40504 Saccharomyces cerevisiae YIL085c KTR7	B1J91_M06787g	similar to uniprot P53966 Saccharomyces cerevisiae YNL029c KTR5 and uniprot P40504 Saccharomyces cerevisiae YIL085c KTR7	ChrM-J	1599	701496	703094	B1J91_M06787g	similar to uniprot|P53966 Saccharomyces cerevisiae YNL029c KTR5 or uniprot|P40504 Saccharomyces cerevisiae YIL085c KTR7	similar to CBS138 CAG62618.1
B1J91_M06765g	similar to uniprot P53965 Saccharomyces cerevisiae YNL032w SIW14	B1J91_M06765g	similar to uniprot P53965 Saccharomyces cerevisiae YNL032w SIW14	ChrM-J	843	700134	700976	B1J91_M06765g	similar to uniprot|P53965 Saccharomyces cerevisiae YNL032w SIW14	similar to CBS138 CAG62617.1
B1J91_M06721g	highly similar to uniprot P40506 Saccharomyces cerevisiae YIL083c	B1J91_M06721g	highly similar to uniprot P40506 Saccharomyces cerevisiae YIL083c	ChrM-J	1077	697999	699075	B1J91_M06721g	highly similar to uniprot|P40506 Saccharomyces cerevisiae YIL083c	similar to CBS138 CAG62616.1
B1J91_M06699g	similar to uniprot P40505 Saccharomyces cerevisiae YIL084c SDS3 transcriptional regulator	B1J91_M06699g	similar to uniprot P40505 Saccharomyces cerevisiae YIL084c SDS3 transcriptional regulator	ChrM-J	1089	696563	697651	B1J91_M06699g	similar to uniprot|P40505 Saccharomyces cerevisiae YIL084c SDS3 transcriptional regulator	similar to CBS138 CAG62615.1
B1J91_M06677g	highly similar to uniprot P02309 Saccharomyces cerevisiae YNL030w HHF2 histone H4 and highly similar to uniprot P02309 Saccharomyces cerevisiae YBR009c HHF1	B1J91_M06677g	highly similar to uniprot P02309 Saccharomyces cerevisiae YNL030w HHF2 histone H4 and highly similar to uniprot P02309 Saccharomyces cerevisiae YBR009c HHF1	ChrM-J	312	695858	696169	B1J91_M06677g	highly similar to uniprot|P02309 Saccharomyces cerevisiae YNL030w HHF2 histone H4 and highly similar to uniprot|P02309 Saccharomyces cerevisiae YBR009c HHF1	similar to CBS138 CAG62614.1
B1J91_M06655g	highly similar to uniprot P05755 Saccharomyces cerevisiae YNL031c HHT2 highly similar to uniprot O13516 Saccharomyces cerevisiae YBR010w HHT1	B1J91_M06655g	highly similar to uniprot P05755 Saccharomyces cerevisiae YNL031c HHT2 highly similar to uniprot O13516 Saccharomyces cerevisiae YBR010w HHT1	ChrM-J	411	694702	695112	B1J91_M06655g	highly similar to uniprot|P05755 Saccharomyces cerevisiae YNL031c HHT2 highly similar to uniprot|O13516 Saccharomyces cerevisiae YBR010w HHT1	similar to CBS138 CAG62613.1
B1J91_M06633g	some similarities with uniprot P40502 Saccharomyces cerevisiae YIL087c	B1J91_M06633g	some similarities with uniprot P40502 Saccharomyces cerevisiae YIL087c	ChrM-J	474	693756	694229	B1J91_M06633g	some similarities with uniprot|P40502 Saccharomyces cerevisiae YIL087c	similar to CBS138 CAG62612.1
B1J91_M06611g	similar to uniprot P40501 Saccharomyces cerevisiae YIL088c	B1J91_M06611g	similar to uniprot P40501 Saccharomyces cerevisiae YIL088c	ChrM-J	1458	691789	693246	B1J91_M06611g	similar to uniprot|P40501 Saccharomyces cerevisiae YIL088c	similar to CBS138 CAG62611.1
B1J91_M06589g	weakly similar to uniprot Q12084 Saccharomyces cerevisiae YDR020c	B1J91_M06589g	weakly similar to uniprot Q12084 Saccharomyces cerevisiae YDR020c	ChrM-J	678	690774	691451	B1J91_M06589g	weakly similar to uniprot|Q12084 Saccharomyces cerevisiae YDR020c	similar to CBS138 CAG62610.1
B1J91_M06567g	highly similar to uniprot Q12099 Saccharomyces cerevisiae YDR021w FAL1 involved in maturation of 18S rRNA	B1J91_M06567g	highly similar to uniprot Q12099 Saccharomyces cerevisiae YDR021w FAL1 involved in maturation of 18S rRNA	ChrM-J	1200	689222	690421	B1J91_M06567g	highly similar to uniprot|Q12099 Saccharomyces cerevisiae YDR021w FAL1 involved in maturation of 18S rRNA	similar to CBS138 CAG62609.1
B1J91_M06545g	similar to uniprot P32343 Saccharomyces cerevisiae YKL124w SSH4	B1J91_M06545g	similar to uniprot P32343 Saccharomyces cerevisiae YKL124w SSH4	ChrM-J	1764	687334	689097	B1J91_M06545g	similar to uniprot|P32343 Saccharomyces cerevisiae YKL124w SSH4	similar to CBS138 CAG62608.1
B1J91_M06523g	highly similar to uniprot Q02753 Saccharomyces cerevisiae YBR191w URP1A or uniprot Q12672 Saccharomyces cerevisiae YPL079w URP1B	B1J91_M06523g	highly similar to uniprot Q02753 Saccharomyces cerevisiae YBR191w URP1A and uniprot Q12672 Saccharomyces cerevisiae YPL079w URP1B	ChrM-J	483	685324	686575	B1J91_M06523g	highly similar to uniprot|Q02753 Saccharomyces cerevisiae YBR191w URP1A or uniprot|Q12672 Saccharomyces cerevisiae YPL079w URP1B	similar to CBS138 CAG62607.1
B1J91_M06501g	highly similar to uniprot P05755 Saccharomyces cerevisiae YBR189w SUP46 or uniprot O13516 Saccharomyces cerevisiae YPL081w RPS13B	B1J91_M06501g	highly similar to uniprot P05755 Saccharomyces cerevisiae YBR189w SUP46 and uniprot O13516 Saccharomyces cerevisiae YPL081w RPS13B	ChrM-J	585	682841	684299	B1J91_M06501g	highly similar to uniprot|P05755 Saccharomyces cerevisiae YBR189w SUP46 or uniprot|O13516 Saccharomyces cerevisiae YPL081w RPS13B
B1J91_M06479g	weakly similar to uniprot P38302 Saccharomyces cerevisiae YBR188c NTC20 splicing factor	B1J91_M06479g	weakly similar to uniprot P38302 Saccharomyces cerevisiae YBR188c NTC20 splicing factor	ChrM-J	339	681570	681908	B1J91_M06479g	weakly similar to uniprot|P38302 Saccharomyces cerevisiae YBR188c NTC20 splicing factor	similar to CBS138 CAG62605.1
B1J91_M06457g	similar to uniprot P38301 Saccharomyces cerevisiae YBR187w	B1J91_M06457g	similar to uniprot P38301 Saccharomyces cerevisiae YBR187w	ChrM-J	804	680581	681384	B1J91_M06457g	similar to uniprot|P38301 Saccharomyces cerevisiae YBR187w	similar to CBS138 CAG62604.1
B1J91_M06435g	similar to uniprot P38126 Saccharomyces cerevisiae YBR186w PCH2	B1J91_M06435g	similar to uniprot P38126 Saccharomyces cerevisiae YBR186w PCH2	ChrM-J	1566	678224	679789	B1J91_M06435g	similar to uniprot|P38126 Saccharomyces cerevisiae YBR186w PCH2	similar to CBS138 CAG62603.1
B1J91_M06413g	similar to uniprot P48582 Saccharomyces cerevisiae YPL084w BRO1 required for normal response to nutrient limitation	B1J91_M06413g	similar to uniprot P48582 Saccharomyces cerevisiae YPL084w BRO1 required for normal response to nutrient limitation	ChrM-J	2667	674949	677615	B1J91_M06413g	similar to uniprot|P48582 Saccharomyces cerevisiae YPL084w BRO1 required for normal response to nutrient limitation	similar to CBS138 CAG62602.1
B1J91_M06391g	similar to uniprot P38300 Saccharomyces cerevisiae YBR185c MBA1 respiratory chain assembly protein	B1J91_M06391g	similar to uniprot P38300 Saccharomyces cerevisiae YBR185c MBA1 respiratory chain assembly protein	ChrM-J	855	673758	674612	B1J91_M06391g	similar to uniprot|P38300 Saccharomyces cerevisiae YBR185c MBA1 respiratory chain assembly protein	similar to CBS138 CAG62601.1
B1J91_M06369g	highly similar to uniprot Q02908 Saccharomyces cerevisiae YPL086c ELP3	B1J91_M06369g	highly similar to uniprot Q02908 Saccharomyces cerevisiae YPL086c ELP3	ChrM-J	1674	671647	673320	B1J91_M06369g	highly similar to uniprot|Q02908 Saccharomyces cerevisiae YPL086c ELP3	similar to CBS138 CAG62600.1
B1J91_M06347g	similar to uniprot P38298 Saccharomyces cerevisiae YBR183w YPC1 or uniprot Q02896 Saccharomyces cerevisiae YPL087w YDC1	B1J91_M06347g	similar to uniprot P38298 Saccharomyces cerevisiae YBR183w YPC1 and uniprot Q02896 Saccharomyces cerevisiae YPL087w YDC1	ChrM-J	948	670387	671334	B1J91_M06347g	similar to uniprot|P38298 Saccharomyces cerevisiae YBR183w YPC1 or uniprot|Q02896 Saccharomyces cerevisiae YPL087w YDC1	similar to CBS138 CAG62599.1
B1J91_M06325g	some similarities with uniprot Q12224 Saccharomyces cerevisiae YPL089c RLM1 or uniprot P38128 Saccharomyces cerevisiae YBR182c SMP1	B1J91_M06325g	some similarities with uniprot Q12224 Saccharomyces cerevisiae YPL089c RLM1 and uniprot P38128 Saccharomyces cerevisiae YBR182c SMP1	ChrM-J	909	668460	669368	B1J91_M06325g	some similarities with uniprot|Q12224 Saccharomyces cerevisiae YPL089c RLM1 or uniprot|P38128 Saccharomyces cerevisiae YBR182c SMP1	similar to CBS138 CAG62598.1
B1J91_M06303g	highly similar to uniprot P02365 Saccharomyces cerevisiae YPL090c RPS10B or uniprot P02365 Saccharomyces cerevisiae YBR181c RPS101	B1J91_M06303g	highly similar to uniprot P02365 Saccharomyces cerevisiae YPL090c RPS10B and uniprot P02365 Saccharomyces cerevisiae YBR181c RPS101	ChrM-J	711	664090	665590	B1J91_M06303g	highly similar to uniprot|P02365 Saccharomyces cerevisiae YPL090c RPS10B or uniprot|P02365 Saccharomyces cerevisiae YBR181c RPS101
B1J91_M06281g	similar to uniprot P38125 Saccharomyces cerevisiae YBR180w DTR1	B1J91_M06281g	similar to uniprot P38125 Saccharomyces cerevisiae YBR180w DTR1	ChrM-J	1629	662016	663644	B1J91_M06281g	similar to uniprot|P38125 Saccharomyces cerevisiae YBR180w DTR1	similar to CBS138 CAG62596.1
B1J91_M06259g	similar to uniprot P38297 Saccharomyces cerevisiae YBR179c FZO1	B1J91_M06259g	similar to uniprot P38297 Saccharomyces cerevisiae YBR179c FZO1	ChrM-J	2556	658773	661328	B1J91_M06259g	similar to uniprot|P38297 Saccharomyces cerevisiae YBR179c FZO1	similar to CBS138 CAG62595.1
B1J91_M06237g	highly similar to uniprot P38295 Saccharomyces cerevisiae YBR177c EHT1 or uniprot Q02891 Saccharomyces cerevisiae YPL095c	B1J91_M06237g	highly similar to uniprot P38295 Saccharomyces cerevisiae YBR177c EHT1 and uniprot Q02891 Saccharomyces cerevisiae YPL095c	ChrM-J	1362	656497	657858	B1J91_M06237g	highly similar to uniprot|P38295 Saccharomyces cerevisiae YBR177c EHT1 or uniprot|Q02891 Saccharomyces cerevisiae YPL095c	similar to CBS138 CAG62594.1
B1J91_M06215g	similar to uniprot P38122 Saccharomyces cerevisiae YBR176w ECM31	B1J91_M06215g	similar to uniprot P38122 Saccharomyces cerevisiae YBR176w ECM31	ChrM-J	954	655284	656237	B1J91_M06215g	similar to uniprot|P38122 Saccharomyces cerevisiae YBR176w ECM31	similar to CBS138 CAG62593.1
B1J91_M06193g	similar to uniprot P38123 Saccharomyces cerevisiae YBR175w	B1J91_M06193g	similar to uniprot P38123 Saccharomyces cerevisiae YBR175w	ChrM-J	951	654001	654951	B1J91_M06193g	similar to uniprot|P38123 Saccharomyces cerevisiae YBR175w	similar to CBS138 CAG62592.1
B1J91_M06171g	similar to uniprot P38293 Saccharomyces cerevisiae YBR173c UMP1 proteasome maturation factor	B1J91_M06171g	similar to uniprot P38293 Saccharomyces cerevisiae YBR173c UMP1 proteasome maturation factor	ChrM-J	441	653186	653626	B1J91_M06171g	similar to uniprot|P38293 Saccharomyces cerevisiae YBR173c UMP1 proteasome maturation factor	similar to CBS138 CAG62591.1
B1J91_M06149g	weakly similar to uniprot P32909 Saccharomyces cerevisiae YBR172c SMY2 kinesin-related protein and weakly similar to uniprot Q02875 Saccharomyces cerevisiae YPL105c	B1J91_M06149g	weakly similar to uniprot P32909 Saccharomyces cerevisiae YBR172c SMY2 kinesin-related protein and weakly similar to uniprot Q02875 Saccharomyces cerevisiae YPL105c	ChrM-J	1593	651054	652646	B1J91_M06149g	weakly similar to uniprot|P32909 Saccharomyces cerevisiae YBR172c SMY2 kinesin-related protein and weakly similar to uniprot|Q02875 Saccharomyces cerevisiae YPL105c	similar to CBS138 CAG62590.1
B1J91_M06127g	similar to uniprot P33754 Saccharomyces cerevisiae YBR171w SEC66 ER protein-translocation complex subunit	B1J91_M06127g	similar to uniprot P33754 Saccharomyces cerevisiae YBR171w SEC66 ER protein-translocation complex subunit	ChrM-J	693	650147	650839	B1J91_M06127g	similar to uniprot|P33754 Saccharomyces cerevisiae YBR171w SEC66 ER protein-translocation complex subunit	similar to CBS138 CAG62589.1
B1J91_M06105g	similar to uniprot P33755 Saccharomyces cerevisiae YBR170c NPL4 nuclear protein localization factor and ER translocation component	B1J91_M06105g	similar to uniprot P33755 Saccharomyces cerevisiae YBR170c NPL4 nuclear protein localization factor and ER translocation component	ChrM-J	1743	647566	649308	B1J91_M06105g	similar to uniprot|P33755 Saccharomyces cerevisiae YBR170c NPL4 nuclear protein localization factor and ER translocation component	similar to CBS138 CAG62588.1
B1J91_M06083g	highly similar to uniprot P32589 Saccharomyces cerevisiae YPL106c SSE1 or uniprot P32590 Saccharomyces cerevisiae YBR169c SSE2	B1J91_M06083g	highly similar to uniprot P32589 Saccharomyces cerevisiae YPL106c SSE1 and uniprot P32590 Saccharomyces cerevisiae YBR169c SSE2	ChrM-J	2085	645050	647134	B1J91_M06083g	highly similar to uniprot|P32589 Saccharomyces cerevisiae YPL106c SSE1 or uniprot|P32590 Saccharomyces cerevisiae YBR169c SSE2	similar to CBS138 CAG62587.1
B1J91_M06061g	weakly similar to uniprot P38292 Saccharomyces cerevisiae YBR168w	B1J91_M06061g	weakly similar to uniprot P38292 Saccharomyces cerevisiae YBR168w	ChrM-J	1305	643411	644715	B1J91_M06061g	weakly similar to uniprot|P38292 Saccharomyces cerevisiae YBR168w	similar to CBS138 CAG62586.1
B1J91_M06039g	similar to uniprot P38291 Saccharomyces cerevisiae YBR167c POP7 nuclear RNase P subunit	B1J91_M06039g	similar to uniprot P38291 Saccharomyces cerevisiae YBR167c POP7 nuclear RNase P subunit	ChrM-J	369	642519	642887	B1J91_M06039g	similar to uniprot|P38291 Saccharomyces cerevisiae YBR167c POP7 nuclear RNase P subunit	similar to CBS138 CAG62585.1
B1J91_M06017g	highly similar to uniprot P20049 Saccharomyces cerevisiae YBR166c TYR1 prephenate dehydrogenase	B1J91_M06017g	highly similar to uniprot P20049 Saccharomyces cerevisiae YBR166c TYR1 prephenate dehydrogenase	ChrM-J	1341	640759	642099	B1J91_M06017g	highly similar to uniprot|P20049 Saccharomyces cerevisiae YBR166c TYR1 prephenate dehydrogenase	similar to CBS138 CAG62584.1
B1J91_M05995g	similar to uniprot P36139 Saccharomyces cerevisiae YKR046c	B1J91_M05995g	similar to uniprot P36139 Saccharomyces cerevisiae YKR046c	ChrM-J	948	639542	640489	B1J91_M05995g	similar to uniprot|P36139 Saccharomyces cerevisiae YKR046c	similar to CBS138 CAG62583.1
B1J91_M05973g	highly similar to uniprot P25293 Saccharomyces cerevisiae YKR048c NAP1 nucleosome assembly protein I	B1J91_M05973g	highly similar to uniprot P25293 Saccharomyces cerevisiae YKR048c NAP1 nucleosome assembly protein I	ChrM-J	1233	637378	638610	B1J91_M05973g	highly similar to uniprot|P25293 Saccharomyces cerevisiae YKR048c NAP1 nucleosome assembly protein I	similar to CBS138 CAG62582.1
B1J91_M05951g	similar to uniprot P36141 Saccharomyces cerevisiae YKR049c	B1J91_M05951g	similar to uniprot P36141 Saccharomyces cerevisiae YKR049c	ChrM-J	390	636420	636809	B1J91_M05951g	similar to uniprot|P36141 Saccharomyces cerevisiae YKR049c	similar to CBS138 CAG62581.1
B1J91_M05929g	some similarities with uniprot P36147 Saccharomyces cerevisiae YKR065c	B1J91_M05929g	some similarities with uniprot P36147 Saccharomyces cerevisiae YKR065c	ChrM-J	561	635087	635647	B1J91_M05929g	some similarities with uniprot|P36147 Saccharomyces cerevisiae YKR065c	similar to CBS138 CAG62580.1
B1J91_M05907g	similar to uniprot P36023 Saccharomyces cerevisiae YKR064w	B1J91_M05907g	similar to uniprot P36023 Saccharomyces cerevisiae YKR064w	ChrM-J	2676	632119	634794	B1J91_M05907g	similar to uniprot|P36023 Saccharomyces cerevisiae YKR064w	similar to CBS138 CAG62579.1
B1J91_M05885g	similar to uniprot P36146 Saccharomyces cerevisiae YKR063c LAS1 involved in cell morphogenesis	B1J91_M05885g	similar to uniprot P36146 Saccharomyces cerevisiae YKR063c LAS1 involved in cell morphogenesis	ChrM-J	1467	630159	631625	B1J91_M05885g	similar to uniprot|P36146 Saccharomyces cerevisiae YKR063c LAS1 involved in cell morphogenesis	similar to CBS138 CAG62578.1
B1J91_M05863g	highly similar to uniprot P36145 Saccharomyces cerevisiae YKR062w TFA2	B1J91_M05863g	highly similar to uniprot P36145 Saccharomyces cerevisiae YKR062w TFA2	ChrM-J	948	628083	629030	B1J91_M05863g	highly similar to uniprot|P36145 Saccharomyces cerevisiae YKR062w TFA2	similar to CBS138 CAG62577.1
B1J91_M05841g	similar to uniprot P33550 Saccharomyces cerevisiae YKR061w KTR2 mannosyltransferase or uniprot P26725 Saccharomyces cerevisiae YJL139c YUR1	B1J91_M05841g	similar to uniprot P33550 Saccharomyces cerevisiae YKR061w KTR2 mannosyltransferase and uniprot P26725 Saccharomyces cerevisiae YJL139c YUR1	ChrM-J	1236	626058	627293	B1J91_M05841g	similar to uniprot|P33550 Saccharomyces cerevisiae YKR061w KTR2 mannosyltransferase or uniprot|P26725 Saccharomyces cerevisiae YJL139c YUR1	similar to CBS138 CAG62576.1
B1J91_M05797g	Ortholog(s) have mRNA binding, pseudouridinesynthase activity, role in mRNA pseudouridine synthesis,snRNA pseudouridine synthesis, tRNA pseudouridinesynthesis and nucleus localization	B1J91_M05797g	Ortholog(s) have mRNA binding, pseudouridinesynthase activity, role in mRNA pseudouridine synthesis,snRNA pseudouridine synthesis, tRNA pseudouridinesynthesis and nucleus localization	ChrM-J	1005	623839	624843	B1J91_M05797g	Ortholog(s) have mRNA binding, pseudouridinesynthase activity, role in mRNA pseudouridine synthesis,snRNA pseudouridine synthesis, tRNA pseudouridinesynthesis and nucleus localization
B1J91_M05775g	highly similar to uniprot Q08962 Saccharomyces cerevisiae YPL211w NIP7	B1J91_M05775g	highly similar to uniprot Q08962 Saccharomyces cerevisiae YPL211w NIP7	ChrM-J	546	622929	623474	B1J91_M05775g	highly similar to uniprot|Q08962 Saccharomyces cerevisiae YPL211w NIP7	similar to CBS138 CAG62573.1
B1J91_M05753g	similar to uniprot P53166 Saccharomyces cerevisiae YGL064c	B1J91_M05753g	similar to uniprot P53166 Saccharomyces cerevisiae YGL064c	ChrM-J	1707	620920	622626	B1J91_M05753g	similar to uniprot|P53166 Saccharomyces cerevisiae YGL064c	similar to CBS138 CAG62572.1
B1J91_M05731g	similar to uniprot P43636 Saccharomyces cerevisiae YGL065c ALG2 mannosyltransferase	B1J91_M05731g	similar to uniprot P43636 Saccharomyces cerevisiae YGL065c ALG2 mannosyltransferase	ChrM-J	1377	619243	620619	B1J91_M05731g	similar to uniprot|P43636 Saccharomyces cerevisiae YGL065c ALG2 mannosyltransferase	similar to CBS138 CAG62571.1
B1J91_M05709g	similar to uniprot P53165 Saccharomyces cerevisiae YGL066w	B1J91_M05709g	similar to uniprot P53165 Saccharomyces cerevisiae YGL066w	ChrM-J	1611	617451	619061	B1J91_M05709g	similar to uniprot|P53165 Saccharomyces cerevisiae YGL066w	similar to CBS138 CAG62570.1
B1J91_M05687g	similar to uniprot P53164 Saccharomyces cerevisiae YGL067w NPY1 NADH pyrophosphatase I of the Nudix family of hydrolases	B1J91_M05687g	similar to uniprot P53164 Saccharomyces cerevisiae YGL067w NPY1 NADH pyrophosphatase I of the Nudix family of hydrolases	ChrM-J	672	615622	616293	B1J91_M05687g	similar to uniprot|P53164 Saccharomyces cerevisiae YGL067w NPY1 NADH pyrophosphatase I of the Nudix family of hydrolases	similar to CBS138 CAG62569.1
B1J91_M05643g	similar to uniprot Q07540 Saccharomyces cerevisiae YDL120w YFH1 regulates mitochondrial iron accumulation	B1J91_M05643g	similar to uniprot Q07540 Saccharomyces cerevisiae YDL120w YFH1 regulates mitochondrial iron accumulation	ChrM-J	531	614001	614531	B1J91_M05643g	similar to uniprot|Q07540 Saccharomyces cerevisiae YDL120w YFH1 regulates mitochondrial iron accumulation	similar to CBS138 CAG62567.1
B1J91_M05621g	similar to uniprot P33300 Saccharomyces cerevisiae YPL057c SUR1 or uniprot P38287 Saccharomyces cerevisiae YBR161w	B1J91_M05621g	similar to uniprot P33300 Saccharomyces cerevisiae YPL057c SUR1 and uniprot P38287 Saccharomyces cerevisiae YBR161w	ChrM-J	1326	612023	613348	B1J91_M05621g	similar to uniprot|P33300 Saccharomyces cerevisiae YPL057c SUR1 or uniprot|P38287 Saccharomyces cerevisiae YBR161w	similar to CBS138 CAG62566.1
B1J91_M05599g	similar to uniprot P38288 Saccharomyces cerevisiae YBR162c TOS1	B1J91_M05599g	similar to uniprot P38288 Saccharomyces cerevisiae YBR162c TOS1	ChrM-J	1338	609604	610941	B1J91_M05599g	similar to uniprot|P38288 Saccharomyces cerevisiae YBR162c TOS1	similar to CBS138 CAG62565.1
B1J91_M05577g	some similarities with uniprot P38289 Saccharomyces cerevisiae YBR163w DEM1	B1J91_M05577g	some similarities with uniprot P38289 Saccharomyces cerevisiae YBR163w DEM1	ChrM-J	1512	606282	607793	B1J91_M05577g	some similarities with uniprot|P38289 Saccharomyces cerevisiae YBR163w DEM1	similar to CBS138 CAG62564.1
B1J91_M05533g	similar to uniprot P32528 Saccharomyces cerevisiae YBR208c DUR1 urea amidolyase	B1J91_M05533g	similar to uniprot P32528 Saccharomyces cerevisiae YBR208c DUR1 urea amidolyase	ChrM-J	5505	598741	604245	B1J91_M05533g	similar to uniprot|P32528 Saccharomyces cerevisiae YBR208c DUR1 urea amidolyase	similar to CBS138 CAG62563.1
B1J91_M05511g	similar to uniprot P38310 Saccharomyces cerevisiae YBR207w FTH1	B1J91_M05511g	similar to uniprot P38310 Saccharomyces cerevisiae YBR207w FTH1	ChrM-J	1308	597276	598583	B1J91_M05511g	similar to uniprot|P38310 Saccharomyces cerevisiae YBR207w FTH1	similar to CBS138 CAG62562.1
B1J91_M05489g	similar to uniprot P38130 Saccharomyces cerevisiae YBR205w KTR3	B1J91_M05489g	similar to uniprot P38130 Saccharomyces cerevisiae YBR205w KTR3	ChrM-J	1281	595466	596746	B1J91_M05489g	similar to uniprot|P38130 Saccharomyces cerevisiae YBR205w KTR3	similar to CBS138 CAG62561.1
B1J91_M05467g	weakly similar to uniprot P38139 Saccharomyces cerevisiae YBR204c peroxisomal serine-active lipase	B1J91_M05467g	weakly similar to uniprot P38139 Saccharomyces cerevisiae YBR204c peroxisomal serineActive lipase	ChrM-J	1065	593797	594861	B1J91_M05467g	weakly similar to uniprot|P38139 Saccharomyces cerevisiae YBR204c peroxisomal serine-active lipase	similar to CBS138 CAG62560.1
B1J91_M05445g	similar to uniprot P38308 Saccharomyces cerevisiae YBR203w	B1J91_M05445g	similar to uniprot P38308 Saccharomyces cerevisiae YBR203w	ChrM-J	2799	590723	593521	B1J91_M05445g	similar to uniprot|P38308 Saccharomyces cerevisiae YBR203w	similar to CBS138 CAG62559.1
B1J91_M05423g	highly similar to uniprot P38132 Saccharomyces cerevisiae YBR202w CDC47	B1J91_M05423g	highly similar to uniprot P38132 Saccharomyces cerevisiae YBR202w CDC47	ChrM-J	2439	587170	589608	B1J91_M05423g	highly similar to uniprot|P38132 Saccharomyces cerevisiae YBR202w CDC47	similar to CBS138 CAG62558.1
B1J91_M05379g	highly similar to uniprot P38307 Saccharomyces cerevisiae YBR201w DER1	B1J91_M05379g	highly similar to uniprot P38307 Saccharomyces cerevisiae YBR201w DER1	ChrM-J	639	584831	585469	B1J91_M05379g	highly similar to uniprot|P38307 Saccharomyces cerevisiae YBR201w DER1	similar to CBS138 CAG62556.1
B1J91_M05357g	similar to uniprot P29366 Saccharomyces cerevisiae YBR200w BEM1 bud emergence mediator	B1J91_M05357g	similar to uniprot P29366 Saccharomyces cerevisiae YBR200w BEM1 bud emergence mediator	ChrM-J	1674	582388	584061	B1J91_M05357g	similar to uniprot|P29366 Saccharomyces cerevisiae YBR200w BEM1 bud emergence mediator	similar to CBS138 CAG62555.1
B1J91_M05335g	similar to uniprot P38129 Saccharomyces cerevisiae YBR198c Transcription initiation factor TFIID 90	B1J91_M05335g	similar to uniprot P38129 Saccharomyces cerevisiae YBR198c Transcription initiation factor TFIID 90	ChrM-J	2421	579212	581632	B1J91_M05335g	similar to uniprot|P38129 Saccharomyces cerevisiae YBR198c Transcription initiation factor TFIID 90	similar to CBS138 CAG62554.1
B1J91_M05313g	weakly similar to uniprot P38306 Saccharomyces cerevisiae YBR197c or uniprot Q02831 Saccharomyces cerevisiae YPL077c	B1J91_M05313g	weakly similar to uniprot P38306 Saccharomyces cerevisiae YBR197c and uniprot Q02831 Saccharomyces cerevisiae YPL077c	ChrM-J	741	577986	578726	B1J91_M05313g	weakly similar to uniprot|P38306 Saccharomyces cerevisiae YBR197c or uniprot|Q02831 Saccharomyces cerevisiae YPL077c	similar to CBS138 CAG62553.1
B1J91_M05291g	similar to uniprot P13712 Saccharomyces cerevisiae YBR195c MSI1	B1J91_M05291g	similar to uniprot P13712 Saccharomyces cerevisiae YBR195c MSI1	ChrM-J	1260	576330	577589	B1J91_M05291g	similar to uniprot|P13712 Saccharomyces cerevisiae YBR195c MSI1	similar to CBS138 CAG62552.1
B1J91_M05269g	similar to uniprot P38305 Saccharomyces cerevisiae YBR194w	B1J91_M05269g	similar to uniprot P38305 Saccharomyces cerevisiae YBR194w	ChrM-J	399	575852	576250	B1J91_M05269g	similar to uniprot|P38305 Saccharomyces cerevisiae YBR194w	similar to CBS138 CAG62551.1
B1J91_M05247g	similar to uniprot P38304 Saccharomyces cerevisiae YBR193c MED8 transcriptional regulation mediator	B1J91_M05247g	similar to uniprot P38304 Saccharomyces cerevisiae YBR193c MED8 transcriptional regulation mediator	ChrM-J	702	574860	575561	B1J91_M05247g	similar to uniprot|P38304 Saccharomyces cerevisiae YBR193c MED8 transcriptional regulation mediator	similar to CBS138 CAG62550.1
B1J91_M05225g	highly similar to uniprot P38127 Saccharomyces cerevisiae YBR192w RIM2 mitochondrial carrier protein	B1J91_M05225g	highly similar to uniprot P38127 Saccharomyces cerevisiae YBR192w RIM2 mitochondrial carrier protein	ChrM-J	1146	573243	574388	B1J91_M05225g	highly similar to uniprot|P38127 Saccharomyces cerevisiae YBR192w RIM2 mitochondrial carrier protein	similar to CBS138 CAG62549.1
B1J91_M05203g	highly similar to uniprot P36070 Saccharomyces cerevisiae YKL125w RRN3	B1J91_M05203g	highly similar to uniprot P36070 Saccharomyces cerevisiae YKL125w RRN3	ChrM-J	1839	570401	572574	B1J91_M05203g	highly similar to uniprot|P36070 Saccharomyces cerevisiae YKL125w RRN3	similar to CBS138 CAG62548.2
B1J91_M05181g	similar to uniprot Q02554 Saccharomyces cerevisiae YMR240c CUS1U2 snRNP protein	B1J91_M05181g	similar to uniprot Q02554 Saccharomyces cerevisiae YMR240c CUS1U2 snRNP protein	ChrM-J	1266	568506	569771	B1J91_M05181g	similar to uniprot|Q02554 Saccharomyces cerevisiae YMR240c CUS1U2 snRNP protein	similar to CBS138 CAG62547.1
B1J91_M05159g	similar to uniprot Q02555 Saccharomyces cerevisiae YMR239c RNT1 double-stranded ribonuclease	B1J91_M05159g	similar to uniprot Q02555 Saccharomyces cerevisiae YMR239c RNT1 double-stranded ribonuclease	ChrM-J	1350	566423	567772	B1J91_M05159g	similar to uniprot|Q02555 Saccharomyces cerevisiae YMR239c RNT1 double-stranded ribonuclease	similar to CBS138 CAG62546.1
B1J91_M05137g	weakly similar to uniprot P21827 Saccharomyces cerevisiae YGL097w SRM1	B1J91_M05137g	weakly similar to uniprot P21827 Saccharomyces cerevisiae YGL097w SRM1	ChrM-J	4056	562236	566291	B1J91_M05137g	weakly similar to uniprot|P21827 Saccharomyces cerevisiae YGL097w SRM1	similar to CBS138 CAG62545.1
B1J91_M05115g.2	weakly similar to uniprot O42838 Saccharomyces paradoxus retrotransposon Ty5-6p	B1J91_M05115g.2	weakly similar to uniprot O42838 Saccharomyces paradoxus retrotransposon Ty5-6p	ChrM-J	1302	560022	561323	B1J91_M05115g.2	weakly similar to uniprot|O42838 Saccharomyces paradoxus retrotransposon Ty5-6p	similar to CBS138 CAG62544.1
B1J91_M05049g	similar to uniprot P36091 Saccharomyces cerevisiae YKL046c or uniprot Q05031 Saccharomyces cerevisiae YMR238w DFG5	B1J91_M05049g	similar to uniprot P36091 Saccharomyces cerevisiae YKL046c and uniprot Q05031 Saccharomyces cerevisiae YMR238w DFG5	ChrM-J	1362	557566	558927	B1J91_M05049g	similar to uniprot|P36091 Saccharomyces cerevisiae YKL046c or uniprot|Q05031 Saccharomyces cerevisiae YMR238w DFG5	similar to CBS138 CAG62543.1
B1J91_M05027g	similar to uniprot Q05029 Saccharomyces cerevisiae YMR237w and similar to uniprot Q08754 Saccharomyces cerevisiae YOR299w BUD7	B1J91_M05027g	similar to uniprot Q05029 Saccharomyces cerevisiae YMR237w and similar to uniprot Q08754 Saccharomyces cerevisiae YOR299w BUD7	ChrM-J	2229	554523	556751	B1J91_M05027g	similar to uniprot|Q05029 Saccharomyces cerevisiae YMR237w and similar to uniprot|Q08754 Saccharomyces cerevisiae YOR299w BUD7	similar to CBS138 CAG62542.1
B1J91_M05005g	similar to uniprot Q05027 Saccharomyces cerevisiae YMR236w TAF17	B1J91_M05005g	similar to uniprot Q05027 Saccharomyces cerevisiae YMR236w TAF17	ChrM-J	501	553355	553855	B1J91_M05005g	similar to uniprot|Q05027 Saccharomyces cerevisiae YMR236w TAF17	similar to CBS138 CAG62541.1
B1J91_M04983g	highly similar to uniprot O14467 Saccharomyces cerevisiae YOR298ca MBF1	B1J91_M04983g	highly similar to uniprot O14467 Saccharomyces cerevisiae YOR298ca MBF1	ChrM-J	456	552629	553084	B1J91_M04983g	highly similar to uniprot|O14467 Saccharomyces cerevisiae YOR298ca MBF1	similar to CBS138 CAG62540.1
B1J91_M04961g	highly similar to uniprot P11745 Saccharomyces cerevisiae YMR235c RNA1 GTPase activating protein	B1J91_M04961g	highly similar to uniprot P11745 Saccharomyces cerevisiae YMR235c RNA1 GTPase activating protein	ChrM-J	1209	551018	552226	B1J91_M04961g	highly similar to uniprot|P11745 Saccharomyces cerevisiae YMR235c RNA1 GTPase activating protein	similar to CBS138 CAG62539.1
B1J91_M04939g	similar to uniprot Q05024 Saccharomyces cerevisiae YMR233w and similar to uniprot Q08747 Saccharomyces cerevisiae YOR295w	B1J91_M04939g	similar to uniprot Q05024 Saccharomyces cerevisiae YMR233w and similar to uniprot Q08747 Saccharomyces cerevisiae YOR295w	ChrM-J	702	550056	550757	B1J91_M04939g	similar to uniprot|Q05024 Saccharomyces cerevisiae YMR233w and similar to uniprot|Q08747 Saccharomyces cerevisiae YOR295w	similar to CBS138 CAG62538.1
B1J91_M04917g	weakly similar to uniprot Q05670 Saccharomyces cerevisiae YMR232w FUS2 required for cell fusion during mating	B1J91_M04917g	weakly similar to uniprot Q05670 Saccharomyces cerevisiae YMR232w FUS2 required for cell fusion during mating	ChrM-J	1761	547828	549588	B1J91_M04917g	weakly similar to uniprot|Q05670 Saccharomyces cerevisiae YMR232w FUS2 required for cell fusion during mating	similar to CBS138 CAG62537.1
B1J91_M04895g	similar to uniprot P12868 Saccharomyces cerevisiae YMR231w PEP5	B1J91_M04895g	similar to uniprot P12868 Saccharomyces cerevisiae YMR231w PEP5	ChrM-J	3111	544320	547430	B1J91_M04895g	similar to uniprot|P12868 Saccharomyces cerevisiae YMR231w PEP5	similar to CBS138 CAG62536.1
B1J91_M04873g	highly similar to uniprot P46784 Saccharomyces cerevisiae YMR230w RPS10B or uniprot Q08745 Saccharomyces cerevisiae YOR293w RPS10A	B1J91_M04873g	highly similar to uniprot P46784 Saccharomyces cerevisiae YMR230w RPS10B and uniprot Q08745 Saccharomyces cerevisiae YOR293w RPS10A	ChrM-J	318	542937	543254	B1J91_M04873g	highly similar to uniprot|P46784 Saccharomyces cerevisiae YMR230w RPS10B or uniprot|Q08745 Saccharomyces cerevisiae YOR293w RPS10A	similar to CBS138 CAG62535.1
B1J91_M04829g	similar to uniprot Q05022 Saccharomyces cerevisiae YMR229c RRP5	B1J91_M04829g	similar to uniprot Q05022 Saccharomyces cerevisiae YMR229c RRP5	ChrM-J	5121	534693	539813	B1J91_M04829g	similar to uniprot|Q05022 Saccharomyces cerevisiae YMR229c RRP5	similar to CBS138 CAG62533.1
B1J91_M04763g	similar to uniprot Q12012 Saccharomyces cerevisiae YOR289w	B1J91_M04763g	similar to uniprot Q12012 Saccharomyces cerevisiae YOR289w	ChrM-J	705	523549	524253	B1J91_M04763g	similar to uniprot|Q12012 Saccharomyces cerevisiae YOR289w	similar to CBS138 CAG62531.1
B1J91_M04741g	similar to uniprot Q12404 Saccharomyces cerevisiae YOR288c MPD1 disulfide isomerase related protein	B1J91_M04741g	similar to uniprot Q12404 Saccharomyces cerevisiae YOR288c MPD1 disulfide isomerase related protein	ChrM-J	915	522223	523137	B1J91_M04741g	similar to uniprot|Q12404 Saccharomyces cerevisiae YOR288c MPD1 disulfide isomerase related protein	similar to CBS138 CAG62530.1
B1J91_M04719g	similar to uniprot Q12481 Saccharomyces cerevisiae YOR287c	B1J91_M04719g	similar to uniprot Q12481 Saccharomyces cerevisiae YOR287c	ChrM-J	942	520915	521856	B1J91_M04719g	similar to uniprot|Q12481 Saccharomyces cerevisiae YOR287c	similar to CBS138 CAG62529.1
B1J91_M04697g	similar to uniprot Q08742 Saccharomyces cerevisiae YOR286w	B1J91_M04697g	similar to uniprot Q08742 Saccharomyces cerevisiae YOR286w	ChrM-J	462	520196	520657	B1J91_M04697g	similar to uniprot|Q08742 Saccharomyces cerevisiae YOR286w	similar to CBS138 CAG62528.1
B1J91_M04675g	similar to uniprot Q12305 Saccharomyces cerevisiae YOR285w	B1J91_M04675g	similar to uniprot Q12305 Saccharomyces cerevisiae YOR285w	ChrM-J	417	519376	519792	B1J91_M04675g	similar to uniprot|Q12305 Saccharomyces cerevisiae YOR285w	similar to CBS138 CAG62527.1
B1J91_M04653g	similar to uniprot P27801 Saccharomyces cerevisiae YLR148w PEP3 vacuolar membrane protein	B1J91_M04653g	similar to uniprot P27801 Saccharomyces cerevisiae YLR148w PEP3 vacuolar membrane protein	ChrM-J	2880	515974	518853	B1J91_M04653g	similar to uniprot|P27801 Saccharomyces cerevisiae YLR148w PEP3 vacuolar membrane protein	similar to CBS138 CAG62526.1
B1J91_M04631g	highly similar to uniprot P43321 Saccharomyces cerevisiae YLR147c SMD3 spliceosomal snRNA	B1J91_M04631g	highly similar to uniprot P43321 Saccharomyces cerevisiae YLR147c SMD3 spliceosomal snRNA	ChrM-J	300	515292	515591	B1J91_M04631g	highly similar to uniprot|P43321 Saccharomyces cerevisiae YLR147c SMD3 spliceosomal snRNA	similar to CBS138 CAG62525.1
B1J91_M04609g	similar to uniprot Q12455 Saccharomyces cerevisiae YLR146c SPE4 or uniprot Q12074 Saccharomyces cerevisiae YPR069c SPE3	B1J91_M04609g	similar to uniprot Q12455 Saccharomyces cerevisiae YLR146c SPE4 and uniprot Q12074 Saccharomyces cerevisiae YPR069c SPE3	ChrM-J	897	513634	514530	B1J91_M04609g	similar to uniprot|Q12455 Saccharomyces cerevisiae YLR146c SPE4 or uniprot|Q12074 Saccharomyces cerevisiae YPR069c SPE3	similar to CBS138 CAG62524.1
B1J91_M04587g	similar to uniprot Q12530 Saccharomyces cerevisiae YLR145w	B1J91_M04587g	similar to uniprot Q12530 Saccharomyces cerevisiae YLR145w	ChrM-J	633	512560	513192	B1J91_M04587g	similar to uniprot|Q12530 Saccharomyces cerevisiae YLR145w	similar to CBS138 CAG62523.1
B1J91_M04565g	similar to uniprot Q12168 Saccharomyces cerevisiae YLR144c ACF2 or uniprot P53753 Saccharomyces cerevisiae YNR067c	B1J91_M04565g	similar to uniprot Q12168 Saccharomyces cerevisiae YLR144c ACF2 and uniprot P53753 Saccharomyces cerevisiae YNR067c	ChrM-J	2313	509601	511913	B1J91_M04565g	similar to uniprot|Q12168 Saccharomyces cerevisiae YLR144c ACF2 or uniprot|P53753 Saccharomyces cerevisiae YNR067c	similar to CBS138 CAG62522.1
B1J91_M04543g	weakly similar to uniprot P25623 Saccharomyces cerevisiae YCR030c	B1J91_M04543g	weakly similar to uniprot P25623 Saccharomyces cerevisiae YCR030c	ChrM-J	843	508674	509516	B1J91_M04543g	weakly similar to uniprot|P25623 Saccharomyces cerevisiae YCR030c	similar to CBS138 CAG62521.1
B1J91_M04521g	similar to uniprot Q12429 Saccharomyces cerevisiae YLR143w	B1J91_M04521g	similar to uniprot Q12429 Saccharomyces cerevisiae YLR143w	ChrM-J	2067	506141	508207	B1J91_M04521g	similar to uniprot|Q12429 Saccharomyces cerevisiae YLR143w	similar to CBS138 CAG62520.1
B1J91_M04499g	highly similar to uniprot P09368 Saccharomyces cerevisiae YLR142w PUT1 Proline oxidase	B1J91_M04499g	highly similar to uniprot P09368 Saccharomyces cerevisiae YLR142w PUT1 Proline oxidase	ChrM-J	1410	504186	505595	B1J91_M04499g	highly similar to uniprot|P09368 Saccharomyces cerevisiae YLR142w PUT1 Proline oxidase	similar to CBS138 CAG62519.1
B1J91_M04477g	some similarities with uniprot Q02983 Saccharomyces cerevisiae YLR141w RRN5	B1J91_M04477g	some similarities with uniprot Q02983 Saccharomyces cerevisiae YLR141w RRN5	ChrM-J	1689	501636	503324	B1J91_M04477g	some similarities with uniprot|Q02983 Saccharomyces cerevisiae YLR141w RRN5	similar to CBS138 CAG62518.1
B1J91_M04455g	weakly similar to uniprot P42900 Saccharomyces cerevisiae YLR139c SLS1	B1J91_M04455g	weakly similar to uniprot P42900 Saccharomyces cerevisiae YLR139c SLS1	ChrM-J	2136	499047	501182	B1J91_M04455g	weakly similar to uniprot|P42900 Saccharomyces cerevisiae YLR139c SLS1	similar to CBS138 CAG62517.1
B1J91_M04433g	similar to uniprot Q99271 Saccharomyces cerevisiae YLR138w NHA1	B1J91_M04433g	similar to uniprot Q99271 Saccharomyces cerevisiae YLR138w NHA1	ChrM-J	2838	495935	498772	B1J91_M04433g	similar to uniprot|Q99271 Saccharomyces cerevisiae YLR138w NHA1	similar to CBS138 CAG62516.1
B1J91_M04411g	similar to uniprot Q12367 Saccharomyces cerevisiae YLR137w	B1J91_M04411g	similar to uniprot Q12367 Saccharomyces cerevisiae YLR137w	ChrM-J	1059	493971	495029	B1J91_M04411g	similar to uniprot|Q12367 Saccharomyces cerevisiae YLR137w	similar to CBS138 CAG62515.1
B1J91_M04389g	weakly similar to uniprot Q12098 Saccharomyces cerevisiae YLR135w subunit of SLX1P/Ybr228p-SLX4P complex	B1J91_M04389g	weakly similar to uniprot Q12098 Saccharomyces cerevisiae YLR135w subunit of SLX1P/Ybr228p-SLX4P complex	ChrM-J	2181	491521	493701	B1J91_M04389g	weakly similar to uniprot|Q12098 Saccharomyces cerevisiae YLR135w subunit of SLX1P/Ybr228p-SLX4P complex	similar to CBS138 CAG62514.1
B1J91_M04367g	similar to uniprot P20485 Saccharomyces cerevisiae YLR133w CKI1 Choline kinase or uniprot Q03764 Saccharomyces cerevisiae YDR147w EKI1	B1J91_M04367g	similar to uniprot P20485 Saccharomyces cerevisiae YLR133w CKI1 Choline kinase and uniprot Q03764 Saccharomyces cerevisiae YDR147w EKI1	ChrM-J	1815	489259	491073	B1J91_M04367g	similar to uniprot|P20485 Saccharomyces cerevisiae YLR133w CKI1 Choline kinase or uniprot|Q03764 Saccharomyces cerevisiae YDR147w EKI1	similar to CBS138 CAG62513.1
B1J91_M04345g	weakly similar to uniprot Q12208 Saccharomyces cerevisiae YLR132c	B1J91_M04345g	weakly similar to uniprot Q12208 Saccharomyces cerevisiae YLR132c	ChrM-J	963	487730	488692	B1J91_M04345g	weakly similar to uniprot|Q12208 Saccharomyces cerevisiae YLR132c	similar to CBS138 CAG62512.1
B1J91_M04323g	similar to uniprot P21192 Saccharomyces cerevisiae YLR131c ACE2 or uniprot P08153 Saccharomyces cerevisiae YDR146c SWI5	B1J91_M04323g	similar to uniprot P21192 Saccharomyces cerevisiae YLR131c ACE2 and uniprot P08153 Saccharomyces cerevisiae YDR146c SWI5	ChrM-J	2112	484159	486270	B1J91_M04323g	similar to uniprot|P21192 Saccharomyces cerevisiae YLR131c ACE2 or uniprot|P08153 Saccharomyces cerevisiae YDR146c SWI5	similar to CBS138 CAG62511.1
B1J91_M04301g	similar to uniprot Q12436 Saccharomyces cerevisiae YLR130c ZRT2 or uniprot P32804 Saccharomyces cerevisiae YGL255w ZRT1	B1J91_M04301g	similar to uniprot Q12436 Saccharomyces cerevisiae YLR130c ZRT2 and uniprot P32804 Saccharomyces cerevisiae YGL255w ZRT1	ChrM-J	1170	482227	483396	B1J91_M04301g	similar to uniprot|Q12436 Saccharomyces cerevisiae YLR130c ZRT2 or uniprot|P32804 Saccharomyces cerevisiae YGL255w ZRT1	similar to CBS138 CAG62510.1
B1J91_M04279g	highly similar to uniprot Q12220 Saccharomyces cerevisiae YLR129w DIP2 DOM34P-interacting protein	B1J91_M04279g	highly similar to uniprot Q12220 Saccharomyces cerevisiae YLR129w DIP2 DOM34P-interacting protein	ChrM-J	2823	479040	481862	B1J91_M04279g	highly similar to uniprot|Q12220 Saccharomyces cerevisiae YLR129w DIP2 DOM34P-interacting protein	similar to CBS138 CAG62509.1
B1J91_M04257g	similar to uniprot Q12395 Saccharomyces cerevisiae YLR128w	B1J91_M04257g	similar to uniprot Q12395 Saccharomyces cerevisiae YLR128w	ChrM-J	822	477785	478606	B1J91_M04257g	similar to uniprot|Q12395 Saccharomyces cerevisiae YLR128w	similar to CBS138 CAG62508.1
B1J91_M04235g	similar to uniprot Q12440 Saccharomyces cerevisiae YLR127c APC2 component of the anaphase promoting complex	B1J91_M04235g	similar to uniprot Q12440 Saccharomyces cerevisiae YLR127c APC2 component of the anaphase promoting complex	ChrM-J	2352	474973	477324	B1J91_M04235g	similar to uniprot|Q12440 Saccharomyces cerevisiae YLR127c APC2 component of the anaphase promoting complex	similar to CBS138 CAG62507.1
B1J91_M04213g	similar to uniprot Q12288 Saccharomyces cerevisiae YLR126c	B1J91_M04213g	similar to uniprot Q12288 Saccharomyces cerevisiae YLR126c	ChrM-J	768	473756	474523	B1J91_M04213g	similar to uniprot|Q12288 Saccharomyces cerevisiae YLR126c	similar to CBS138 CAG62506.1
B1J91_M04191g	similar to uniprot P32329 Saccharomyces cerevisiae YLR120c YAP3 or uniprot P53379 Saccharomyces cerevisiae YDR144c MKC7 or uniprot Q12303 Saccharomyces cerevisiae YLR121c YPS3	B1J91_M04191g	similar to uniprot P32329 Saccharomyces cerevisiae YLR120c YAP3 and uniprot P53379 Saccharomyces cerevisiae YDR144c MKC7 and uniprot Q12303 Saccharomyces cerevisiae YLR121c YPS3	ChrM-J	1806	471442	473247	B1J91_M04191g	similar to uniprot|P32329 Saccharomyces cerevisiae YLR120c YAP3 or uniprot|P53379 Saccharomyces cerevisiae YDR144c MKC7 or uniprot|Q12303 Saccharomyces cerevisiae YLR121c YPS3	similar to CBS138 CAG62505.1
B1J91_M04147g	similar to uniprot P42839 Saccharomyces cerevisiae YNL321w	B1J91_M04147g	similar to uniprot P42839 Saccharomyces cerevisiae YNL321w	ChrM-J	2925	465989	468913	B1J91_M04147g	similar to uniprot|P42839 Saccharomyces cerevisiae YNL321w	similar to CBS138 CAG62503.1
B1J91_M04125g	highly similar to uniprot P42840 Saccharomyces cerevisiae YNL320w	B1J91_M04125g	highly similar to uniprot P42840 Saccharomyces cerevisiae YNL320w	ChrM-J	873	464501	465373	B1J91_M04125g	highly similar to uniprot|P42840 Saccharomyces cerevisiae YNL320w	similar to CBS138 CAG62502.1
B1J91_M04103g	similar to uniprot P42833 Saccharomyces cerevisiae YNL318c HXT1 hexose transport protein	B1J91_M04103g	similar to uniprot P42833 Saccharomyces cerevisiae YNL318c HXT1 hexose transport protein	ChrM-J	1596	462688	464283	B1J91_M04103g	similar to uniprot|P42833 Saccharomyces cerevisiae YNL318c HXT1 hexose transport protein	similar to CBS138 CAG62501.1
B1J91_M04081g	highly similar to uniprot P42841 Saccharomyces cerevisiae YNL317w PFS2 polyadenylation factor I	B1J91_M04081g	highly similar to uniprot P42841 Saccharomyces cerevisiae YNL317w PFS2 polyadenylation factor I	ChrM-J	1368	460590	461957	B1J91_M04081g	highly similar to uniprot|P42841 Saccharomyces cerevisiae YNL317w PFS2 polyadenylation factor I	similar to CBS138 CAG62500.1
B1J91_M04059g	similar to uniprot P32452 Saccharomyces cerevisiae YNL316c PHA2 prephenate dehydratase	B1J91_M04059g	similar to uniprot P32452 Saccharomyces cerevisiae YNL316c PHA2 prephenate dehydratase	ChrM-J	1053	459416	460468	B1J91_M04059g	similar to uniprot|P32452 Saccharomyces cerevisiae YNL316c PHA2 prephenate dehydratase	similar to CBS138 CAG62499.1
B1J91_M04037g	similar to uniprot P32453 Saccharomyces cerevisiae YNL315c ATP11	B1J91_M04037g	similar to uniprot P32453 Saccharomyces cerevisiae YNL315c ATP11	ChrM-J	930	458143	459072	B1J91_M04037g	similar to uniprot|P32453 Saccharomyces cerevisiae YNL315c ATP11	similar to CBS138 CAG62498.1
B1J91_M04015g	some similarities with uniprot P21705 Saccharomyces cerevisiae YNL314w DAL82	B1J91_M04015g	some similarities with uniprot P21705 Saccharomyces cerevisiae YNL314w DAL82	ChrM-J	831	457077	457907	B1J91_M04015g	some similarities with uniprot|P21705 Saccharomyces cerevisiae YNL314w DAL82	similar to CBS138 CAG62497.1
B1J91_M03993g	highly similar to uniprot P26754 Saccharomyces cerevisiae YNL312w RFA2	B1J91_M03993g	highly similar to uniprot P26754 Saccharomyces cerevisiae YNL312w RFA2	ChrM-J	840	455608	456447	B1J91_M03993g	highly similar to uniprot|P26754 Saccharomyces cerevisiae YNL312w RFA2	similar to CBS138 CAG62496.1
B1J91_M03971g	similar to uniprot P42843 Saccharomyces cerevisiae YNL311c	B1J91_M03971g	similar to uniprot P42843 Saccharomyces cerevisiae YNL311c	ChrM-J	2349	453010	455358	B1J91_M03971g	similar to uniprot|P42843 Saccharomyces cerevisiae YNL311c	similar to CBS138 CAG62495.1
B1J91_M03949g	similar to uniprot P42844 Saccharomyces cerevisiae YNL310c	B1J91_M03949g	similar to uniprot P42844 Saccharomyces cerevisiae YNL310c	ChrM-J	576	451993	452568	B1J91_M03949g	similar to uniprot|P42844 Saccharomyces cerevisiae YNL310c	similar to CBS138 CAG62494.1
B1J91_M03927g	weakly similar to uniprot P42845 Saccharomyces cerevisiae YNL309w STB1	B1J91_M03927g	weakly similar to uniprot P42845 Saccharomyces cerevisiae YNL309w STB1	ChrM-J	1287	450225	451511	B1J91_M03927g	weakly similar to uniprot|P42845 Saccharomyces cerevisiae YNL309w STB1	similar to CBS138 CAG62493.1
B1J91_M03905g	similar to uniprot P42846 Saccharomyces cerevisiae YNL308c	B1J91_M03905g	similar to uniprot P42846 Saccharomyces cerevisiae YNL308c	ChrM-J	1761	447958	449718	B1J91_M03905g	similar to uniprot|P42846 Saccharomyces cerevisiae YNL308c	similar to CBS138 CAG62492.1
B1J91_M03883g	similar to uniprot P42847 Saccharomyces cerevisiae YNL306w MRPS18	B1J91_M03883g	similar to uniprot P42847 Saccharomyces cerevisiae YNL306w MRPS18	ChrM-J	624	446944	447567	B1J91_M03883g	similar to uniprot|P42847 Saccharomyces cerevisiae YNL306w MRPS18	similar to CBS138 CAG62491.1
B1J91_M03861g	highly similar to uniprot P04456 Saccharomyces cerevisiae YOL127w RPL25	B1J91_M03861g	highly similar to uniprot P04456 Saccharomyces cerevisiae YOL127w RPL25	ChrM-J	429	444586	445617	B1J91_M03861g	highly similar to uniprot|P04456 Saccharomyces cerevisiae YOL127w RPL25	similar to CBS138 CAG62490.1
B1J91_M03839g	similar to uniprot P48558 Saccharomyces cerevisiae YNL305c	B1J91_M03839g	similar to uniprot P48558 Saccharomyces cerevisiae YNL305c	ChrM-J	888	443251	444138	B1J91_M03839g	similar to uniprot|P48558 Saccharomyces cerevisiae YNL305c	similar to CBS138 CAG62489.1
B1J91_M03817g	weakly similar to uniprot P48559 Saccharomyces cerevisiae YNL304w YPT11	B1J91_M03817g	weakly similar to uniprot P48559 Saccharomyces cerevisiae YNL304w YPT11	ChrM-J	1428	441274	442701	B1J91_M03817g	weakly similar to uniprot|P48559 Saccharomyces cerevisiae YNL304w YPT11	similar to CBS138 CAG62488.1
B1J91_M03795g	highly similar to uniprot Q99383 Saccharomyces cerevisiae YOL123w HRP1	B1J91_M03795g	highly similar to uniprot Q99383 Saccharomyces cerevisiae YOL123w HRP1	ChrM-J	1542	438648	440189	B1J91_M03795g	highly similar to uniprot|Q99383 Saccharomyces cerevisiae YOL123w HRP1	similar to CBS138 CAG62487.1
B1J91_M03751g	similar to uniprot P48561 Saccharomyces cerevisiae YNL299w TRF5 nuclear division protein or uniprot P53632 Saccharomyces cerevisiae YOL115w TRF4	B1J91_M03751g	similar to uniprot P48561 Saccharomyces cerevisiae YNL299w TRF5 nuclear division protein and uniprot P53632 Saccharomyces cerevisiae YOL115w TRF4	ChrM-J	1893	433784	435676	B1J91_M03751g	similar to uniprot|P48561 Saccharomyces cerevisiae YNL299w TRF5 nuclear division protein or uniprot|P53632 Saccharomyces cerevisiae YOL115w TRF4	similar to CBS138 CAG62485.1
B1J91_M03729g	similar to uniprot P48562 Saccharomyces cerevisiae YNL298w CLA4	B1J91_M03729g	similar to uniprot P48562 Saccharomyces cerevisiae YNL298w CLA4	ChrM-J	2586	430346	432931	B1J91_M03729g	similar to uniprot|P48562 Saccharomyces cerevisiae YNL298w CLA4	similar to CBS138 CAG62484.1
B1J91_M03707g	similar to uniprot P48563 Saccharomyces cerevisiae YNL297c MON2	B1J91_M03707g	similar to uniprot P48563 Saccharomyces cerevisiae YNL297c MON2	ChrM-J	4896	425257	430152	B1J91_M03707g	similar to uniprot|P48563 Saccharomyces cerevisiae YNL297c MON2	similar to CBS138 CAG62483.1
B1J91_M03685g	weakly similar to uniprot P48564 Saccharomyces cerevisiae YNL295w	B1J91_M03685g	weakly similar to uniprot P48564 Saccharomyces cerevisiae YNL295w	ChrM-J	1482	423363	424844	B1J91_M03685g	weakly similar to uniprot|P48564 Saccharomyces cerevisiae YNL295w	similar to CBS138 CAG62482.1
B1J91_M03663g	weakly similar to uniprot P48565 Saccharomyces cerevisiae YNL294c	B1J91_M03663g	weakly similar to uniprot P48565 Saccharomyces cerevisiae YNL294c	ChrM-J	1620	421563	423182	B1J91_M03663g	weakly similar to uniprot|P48565 Saccharomyces cerevisiae YNL294c	similar to CBS138 CAG62481.1
B1J91_M03641g	similar to uniprot P48566 Saccharomyces cerevisiae YNL293w MSB3 and similar to uniprot Q12317 Saccharomyces cerevisiae YOL112w MSB4	B1J91_M03641g	similar to uniprot P48566 Saccharomyces cerevisiae YNL293w MSB3 and similar to uniprot Q12317 Saccharomyces cerevisiae YOL112w MSB4	ChrM-J	2166	418612	420777	B1J91_M03641g	similar to uniprot|P48566 Saccharomyces cerevisiae YNL293w MSB3 and similar to uniprot|Q12317 Saccharomyces cerevisiae YOL112w MSB4	similar to CBS138 CAG62480.1
B1J91_M03619g	highly similar to uniprot P48567 Saccharomyces cerevisiae YNL292w EXM1	B1J91_M03619g	highly similar to uniprot P48567 Saccharomyces cerevisiae YNL292w EXM1	ChrM-J	1215	416870	418084	B1J91_M03619g	highly similar to uniprot|P48567 Saccharomyces cerevisiae YNL292w EXM1	similar to CBS138 CAG62479.1
B1J91_M03597g	similar to uniprot P41821 Saccharomyces cerevisiae YNL291c MID1 involved in Ca2+ influx during mating	B1J91_M03597g	similar to uniprot P41821 Saccharomyces cerevisiae YNL291c MID1 involved in Ca2+ influx during mating	ChrM-J	1776	415022	416797	B1J91_M03597g	similar to uniprot|P41821 Saccharomyces cerevisiae YNL291c MID1 involved in Ca2+ influx during mating	similar to CBS138 CAG62478.1
B1J91_M03575g	highly similar to uniprot P38629 Saccharomyces cerevisiae YNL290w RFC3	B1J91_M03575g	highly similar to uniprot P38629 Saccharomyces cerevisiae YNL290w RFC3	ChrM-J	996	413767	414762	B1J91_M03575g	highly similar to uniprot|P38629 Saccharomyces cerevisiae YNL290w RFC3	similar to CBS138 CAG62477.1
B1J91_M03553g	highly similar to uniprot P53829 Saccharomyces cerevisiae YNL288w CAF40	B1J91_M03553g	highly similar to uniprot P53829 Saccharomyces cerevisiae YNL288w CAF40	ChrM-J	1095	411812	412906	B1J91_M03553g	highly similar to uniprot|P53829 Saccharomyces cerevisiae YNL288w CAF40	similar to CBS138 CAG62476.1
B1J91_M03531g	highly similar to uniprot P32074 Saccharomyces cerevisiae YNL287w SEC21	B1J91_M03531g	highly similar to uniprot P32074 Saccharomyces cerevisiae YNL287w SEC21	ChrM-J	2799	408216	411014	B1J91_M03531g	highly similar to uniprot|P32074 Saccharomyces cerevisiae YNL287w SEC21	similar to CBS138 CAG62475.1
B1J91_M03487g	highly similar to uniprot P32910 Saccharomyces cerevisiae YNR003c RPC34	B1J91_M03487g	highly similar to uniprot P32910 Saccharomyces cerevisiae YNR003c RPC34	ChrM-J	954	406586	407539	B1J91_M03487g	highly similar to uniprot|P32910 Saccharomyces cerevisiae YNR003c RPC34	similar to CBS138 CAG62474.1
B1J91_M03465g	highly similar to uniprot P25613 Saccharomyces cerevisiae YCR010c SPG2 or uniprot P32907 Saccharomyces cerevisiae YNR002c FUN34	B1J91_M03465g	highly similar to uniprot P25613 Saccharomyces cerevisiae YCR010c SPG2 and uniprot P32907 Saccharomyces cerevisiae YNR002c FUN34	ChrM-J	837	403219	404055	B1J91_M03465g	highly similar to uniprot|P25613 Saccharomyces cerevisiae YCR010c SPG2 or uniprot|P32907 Saccharomyces cerevisiae YNR002c FUN34	similar to CBS138 CAG62473.1
B1J91_M03421g	hypothetical protein	B1J91_M03421g	hypothetical protein	ChrM-J	660	401000	401659	B1J91_M03421g	hypothetical protein	similar to CBS138 CAG62472.1
B1J91_M03399g	highly similar to uniprot P28263 Saccharomyces cerevisiae YEL012w UBC8 E2 ubiquitin-conjugating enzyme	B1J91_M03399g	highly similar to uniprot P28263 Saccharomyces cerevisiae YEL012w UBC8 E2 ubiquitin-conjugating enzyme	ChrM-J	645	399722	400366	B1J91_M03399g	highly similar to uniprot|P28263 Saccharomyces cerevisiae YEL012w UBC8 E2 ubiquitin-conjugating enzyme	similar to CBS138 CAG62471.1
B1J91_M03377g	highly similar to uniprot P32775 Saccharomyces cerevisiae YEL011w GLC3	B1J91_M03377g	highly similar to uniprot P32775 Saccharomyces cerevisiae YEL011w GLC3	ChrM-J	2121	395656	397776	B1J91_M03377g	highly similar to uniprot|P32775 Saccharomyces cerevisiae YEL011w GLC3	similar to CBS138 CAG62470.1
B1J91_M03355g	highly similar to uniprot P39968 Saccharomyces cerevisiae YEL013w VAC8	B1J91_M03355g	highly similar to uniprot P39968 Saccharomyces cerevisiae YEL013w VAC8	ChrM-J	1749	392614	394362	B1J91_M03355g	highly similar to uniprot|P39968 Saccharomyces cerevisiae YEL013w VAC8	similar to CBS138 CAG62469.1
B1J91_M03333g	similar to uniprot P39998 Saccharomyces cerevisiae YEL015w	B1J91_M03333g	similar to uniprot P39998 Saccharomyces cerevisiae YEL015w	ChrM-J	1908	389914	391821	B1J91_M03333g	similar to uniprot|P39998 Saccharomyces cerevisiae YEL015w	similar to CBS138 CAG62468.1
B1J91_M03311g	similar to uniprot P39996 Saccharomyces cerevisiae YEL017w	B1J91_M03311g	similar to uniprot P39996 Saccharomyces cerevisiae YEL017w	ChrM-J	999	387997	388995	B1J91_M03311g	similar to uniprot|P39996 Saccharomyces cerevisiae YEL017w	similar to CBS138 CAG62467.1
B1J91_M03289g	some similarities with uniprot P39995 Saccharomyces cerevisiae YEL018w	B1J91_M03289g	some similarities with uniprot P39995 Saccharomyces cerevisiae YEL018w	ChrM-J	618	385303	385920	B1J91_M03289g	some similarities with uniprot|P39995 Saccharomyces cerevisiae YEL018w	similar to CBS138 CAG62466.1
B1J91_M03267g	weakly similar to uniprot P38632 Saccharomyces cerevisiae YEL019c MMS2 DNA repair protein	B1J91_M03267g	weakly similar to uniprot P38632 Saccharomyces cerevisiae YEL019c MMS2 DNA repair protein	ChrM-J	801	384228	385028	B1J91_M03267g	weakly similar to uniprot|P38632 Saccharomyces cerevisiae YEL019c MMS2 DNA repair protein	similar to CBS138 CAG62465.1
B1J91_M03245g	similar to uniprot P39994 Saccharomyces cerevisiae YEL020c	B1J91_M03245g	similar to uniprot P39994 Saccharomyces cerevisiae YEL020c	ChrM-J	1689	382192	383880	B1J91_M03245g	similar to uniprot|P39994 Saccharomyces cerevisiae YEL020c	similar to CBS138 CAG62464.1
B1J91_M03223g	similar to uniprot P06105 Saccharomyces cerevisiae YJL080c SCP160 required for maintenance of exact ploidy	B1J91_M03223g	similar to uniprot P06105 Saccharomyces cerevisiae YJL080c SCP160 required for maintenance of exact ploidy	ChrM-J	3630	376898	380527	B1J91_M03223g	similar to uniprot|P06105 Saccharomyces cerevisiae YJL080c SCP160 required for maintenance of exact ploidy	similar to CBS138 CAG62463.1
B1J91_M03201g	similar to uniprot P80428 Saccharomyces cerevisiae YJL081c ACT3 protein Actin-like protein ARP4	B1J91_M03201g	similar to uniprot P80428 Saccharomyces cerevisiae YJL081c ACT3 protein Actin-like protein ARP4	ChrM-J	1482	374844	376325	B1J91_M03201g	similar to uniprot|P80428 Saccharomyces cerevisiae YJL081c ACT3 protein Actin-like protein ARP4	similar to CBS138 CAG62462.1
B1J91_M03179g	similar to uniprot P47031 Saccharomyces cerevisiae YJL082w IML2 and similar to uniprot P36114 Saccharomyces cerevisiae YKR018c	B1J91_M03179g	similar to uniprot P47031 Saccharomyces cerevisiae YJL082w IML2 and similar to uniprot P36114 Saccharomyces cerevisiae YKR018c	ChrM-J	2232	372326	374557	B1J91_M03179g	similar to uniprot|P47031 Saccharomyces cerevisiae YJL082w IML2 and similar to uniprot|P36114 Saccharomyces cerevisiae YKR018c	similar to CBS138 CAG62461.1
B1J91_M03157g	some similarities with uniprot P47030 Saccharomyces cerevisiae YJL083w	B1J91_M03157g	some similarities with uniprot P47030 Saccharomyces cerevisiae YJL083w	ChrM-J	2613	368668	371280	B1J91_M03157g	some similarities with uniprot|P47030 Saccharomyces cerevisiae YJL083w	similar to CBS138 CAG62460.1
B1J91_M03135g	similar to uniprot P47029 Saccharomyces cerevisiae YJL084c or uniprot P36117 Saccharomyces cerevisiae YKR021w	B1J91_M03135g	similar to uniprot P47029 Saccharomyces cerevisiae YJL084c and uniprot P36117 Saccharomyces cerevisiae YKR021w	ChrM-J	3222	364707	367928	B1J91_M03135g	similar to uniprot|P47029 Saccharomyces cerevisiae YJL084c or uniprot|P36117 Saccharomyces cerevisiae YKR021w	similar to CBS138 CAG62459.1
B1J91_M03113g	highly similar to uniprot P19658 Saccharomyces cerevisiae YJL085w EXO70 exocyst component protein	B1J91_M03113g	highly similar to uniprot P19658 Saccharomyces cerevisiae YJL085w EXO70 exocyst component protein	ChrM-J	1872	362621	364492	B1J91_M03113g	highly similar to uniprot|P19658 Saccharomyces cerevisiae YJL085w EXO70 exocyst component protein	similar to CBS138 CAG62458.1
B1J91_M03091g	similar to uniprot P09880 Saccharomyces cerevisiae YJL087c TRL1 tRNA ligase	B1J91_M03091g	similar to uniprot P09880 Saccharomyces cerevisiae YJL087c TRL1 tRNA ligase	ChrM-J	2493	359748	362240	B1J91_M03091g	similar to uniprot|P09880 Saccharomyces cerevisiae YJL087c TRL1 tRNA ligase	similar to CBS138 CAG62457.1
B1J91_M03069g	weakly similar to uniprot P22136 Saccharomyces cerevisiae YMR282c AEP2 required for the expression of subunit-9 of atp synthase	B1J91_M03069g	weakly similar to uniprot P22136 Saccharomyces cerevisiae YMR282c AEP2 required for the expression of subunit-9 of atp synthase	ChrM-J	1647	357653	359299	B1J91_M03069g	weakly similar to uniprot|P22136 Saccharomyces cerevisiae YMR282c AEP2 required for the expression of subunit-9 of atp synthase	similar to CBS138 CAG62456.1
B1J91_M03047g	weakly similar to uniprot P23797 Saccharomyces cerevisiae YMR281w GPI12 N-acetylglucosaminyl phosphatidylinositol deacetylase	B1J91_M03047g	weakly similar to uniprot P23797 Saccharomyces cerevisiae YMR281w GPI12 NAcetylglucosaminyl phosphatidylinositol deacetylase	ChrM-J	915	356504	357418	B1J91_M03047g	weakly similar to uniprot|P23797 Saccharomyces cerevisiae YMR281w GPI12 N-acetylglucosaminyl phosphatidylinositol deacetylase	similar to CBS138 CAG62455.1
B1J91_M03025g	similar to uniprot P39113 Saccharomyces cerevisiae YMR280c CAT8 transcription factor involved in gluconeogenesis	B1J91_M03025g	similar to uniprot P39113 Saccharomyces cerevisiae YMR280c CAT8 transcription factor involved in gluconeogenesis	ChrM-J	3765	351919	355683	B1J91_M03025g	similar to uniprot|P39113 Saccharomyces cerevisiae YMR280c CAT8 transcription factor involved in gluconeogenesis	similar to CBS138 CAG62454.1
B1J91_M03003g	similar to uniprot Q03263 Saccharomyces cerevisiae YMR279c or uniprot P13090 Saccharomyces cerevisiae YML116w ATR1	B1J91_M03003g	similar to uniprot Q03263 Saccharomyces cerevisiae YMR279c and uniprot P13090 Saccharomyces cerevisiae YML116w ATR1	ChrM-J	1677	348011	349687	B1J91_M03003g	similar to uniprot|Q03263 Saccharomyces cerevisiae YMR279c or uniprot|P13090 Saccharomyces cerevisiae YML116w ATR1	similar to CBS138 CAG62453.1
B1J91_M02981g	similar to uniprot Q03262 Saccharomyces cerevisiae YMR278w	B1J91_M02981g	similar to uniprot Q03262 Saccharomyces cerevisiae YMR278w	ChrM-J	1854	345932	347785	B1J91_M02981g	similar to uniprot|Q03262 Saccharomyces cerevisiae YMR278w	similar to CBS138 CAG62452.1
B1J91_M02959g	similar to uniprot Q03254 Saccharomyces cerevisiae YMR277w FCP1	B1J91_M02959g	similar to uniprot Q03254 Saccharomyces cerevisiae YMR277w FCP1	ChrM-J	2277	343059	345335	B1J91_M02959g	similar to uniprot|Q03254 Saccharomyces cerevisiae YMR277w FCP1	similar to CBS138 CAG62451.1
B1J91_M02937g	highly similar to uniprot P48510 Saccharomyces cerevisiae YMR276w DSK2	B1J91_M02937g	highly similar to uniprot P48510 Saccharomyces cerevisiae YMR276w DSK2	ChrM-J	1122	341166	342287	B1J91_M02937g	highly similar to uniprot|P48510 Saccharomyces cerevisiae YMR276w DSK2	similar to CBS138 CAG62450.1
B1J91_M02915g	hypothetical protein	B1J91_M02915g	hypothetical protein	ChrM-J	777	339214	339990	B1J91_M02915g	hypothetical protein	similar to CBS138 CAG62449.1
B1J91_M02893g	similar to uniprot P25623 Saccharomyces cerevisiae YCR030c	B1J91_M02893g	similar to uniprot P25623 Saccharomyces cerevisiae YCR030c	ChrM-J	2442	336405	338846	B1J91_M02893g	similar to uniprot|P25623 Saccharomyces cerevisiae YCR030c	similar to CBS138 CAG62448.1
B1J91_M02871g	similar to uniprot P46982 Saccharomyces cerevisiae YJL186w MNN5 or uniprot P38069 Saccharomyces cerevisiae YBR015c TTP1	B1J91_M02871g	similar to uniprot P46982 Saccharomyces cerevisiae YJL186w MNN5 and uniprot P38069 Saccharomyces cerevisiae YBR015c TTP1	ChrM-J	1803	334077	335879	B1J91_M02871g	similar to uniprot|P46982 Saccharomyces cerevisiae YJL186w MNN5 or uniprot|P38069 Saccharomyces cerevisiae YBR015c TTP1	similar to CBS138 CAG62447.1
B1J91_M02849g	highly similar to uniprot P46654 Saccharomyces cerevisiae YLR048w NAB1B or uniprot P32905 Saccharomyces cerevisiae YGR214w NAB1A	B1J91_M02849g	highly similar to uniprot P46654 Saccharomyces cerevisiae YLR048w NAB1B and uniprot P32905 Saccharomyces cerevisiae YGR214w NAB1A	ChrM-J	756	330350	331806	B1J91_M02849g	highly similar to uniprot|P46654 Saccharomyces cerevisiae YLR048w NAB1B or uniprot|P32905 Saccharomyces cerevisiae YGR214w NAB1A	similar to CBS138 CAG62446.1
B1J91_M02805g	similar to uniprot Q02931 Saccharomyces cerevisiae YPL126w NAN1	B1J91_M02805g	similar to uniprot Q02931 Saccharomyces cerevisiae YPL126w NAN1	ChrM-J	2619	327271	329889	B1J91_M02805g	similar to uniprot|Q02931 Saccharomyces cerevisiae YPL126w NAN1	similar to CBS138 CAG62445.1
B1J91_M02783g	similar to uniprot P53551 Saccharomyces cerevisiae YPL127c HHO1 histone H1 protein	B1J91_M02783g	similar to uniprot P53551 Saccharomyces cerevisiae YPL127c HHO1 histone H1 protein	ChrM-J	690	325013	325702	B1J91_M02783g	similar to uniprot|P53551 Saccharomyces cerevisiae YPL127c HHO1 histone H1 protein	similar to CBS138 CAG62444.1
B1J91_M02761g	similar to uniprot Q02457 Saccharomyces cerevisiae YPL128c TBF1 telomere TTAGGG repeat-binding factor 1	B1J91_M02761g	similar to uniprot Q02457 Saccharomyces cerevisiae YPL128c TBF1 telomere TTAGGG repeat-binding factor 1	ChrM-J	1578	322221	323798	B1J91_M02761g	similar to uniprot|Q02457 Saccharomyces cerevisiae YPL128c TBF1 telomere TTAGGG repeat-binding factor 1	similar to CBS138 CAG62443.1
B1J91_M02739g	Putative transcription initiation factor	B1J91_M02739g	Putative transcription initiation factor	ChrM-J	726	320993	321949	B1J91_M02739g	Putative transcription initiation factor
B1J91_M02717g	some similarities with uniprot Q03029 Saccharomyces cerevisiae YPL130w SPO19	B1J91_M02717g	some similarities with uniprot Q03029 Saccharomyces cerevisiae YPL130w SPO19	ChrM-J	789	319724	320512	B1J91_M02717g	some similarities with uniprot|Q03029 Saccharomyces cerevisiae YPL130w SPO19	similar to CBS138 CAG62441.1
B1J91_M02695g	highly similar to uniprot P26321 Saccharomyces cerevisiae YPL131w RPL1	B1J91_M02695g	highly similar to uniprot P26321 Saccharomyces cerevisiae YPL131w RPL1	ChrM-J	894	318238	319131	B1J91_M02695g	highly similar to uniprot|P26321 Saccharomyces cerevisiae YPL131w RPL1	similar to CBS138 CAG62440.1
B1J91_M02673g	similar to uniprot P19516 Saccharomyces cerevisiae YPL132w COX11 cytochrome-c oxidase assembly protein	B1J91_M02673g	similar to uniprot P19516 Saccharomyces cerevisiae YPL132w COX11 cytochrome-c oxidase assembly protein	ChrM-J	858	316512	317369	B1J91_M02673g	similar to uniprot|P19516 Saccharomyces cerevisiae YPL132w COX11 cytochrome-c oxidase assembly protein	similar to CBS138 CAG62439.1
B1J91_M02651g	similar to uniprot P19541 Saccharomyces cerevisiae YPL133c	B1J91_M02651g	similar to uniprot P19541 Saccharomyces cerevisiae YPL133c	ChrM-J	1389	314649	316037	B1J91_M02651g	similar to uniprot|P19541 Saccharomyces cerevisiae YPL133c	similar to CBS138 CAG62438.1
B1J91_M02629g	some similarities with uniprot Q03020 Saccharomyces cerevisiae YPL135w ISU1 or uniprot Q12056 Saccharomyces cerevisiae YOR226c ISU2	B1J91_M02629g	some similarities with uniprot Q03020 Saccharomyces cerevisiae YPL135w ISU1 and uniprot Q12056 Saccharomyces cerevisiae YOR226c ISU2	ChrM-J	522	313200	313721	B1J91_M02629g	some similarities with uniprot|Q03020 Saccharomyces cerevisiae YPL135w ISU1 or uniprot|Q12056 Saccharomyces cerevisiae YOR226c ISU2	similar to CBS138 CAG62437.1
B1J91_M02607g	Ortholog(s) have protein phosphatase 1 binding,protein phosphatase type 1 regulator activity and role inchromosome segregation, regulation of phosphoproteinphosphatase activity	B1J91_M02607g	Ortholog(s) have protein phosphatase 1 binding,protein phosphatase type 1 regulator activity and role inchromosome segregation, regulation of phosphoproteinphosphatase activity	ChrM-J	3627	308616	312242	B1J91_M02607g	Ortholog(s) have protein phosphatase 1 binding,protein phosphatase type 1 regulator activity and role inchromosome segregation, regulation of phosphoproteinphosphatase activity
B1J91_M02585g	similar to uniprot Q03012 Saccharomyces cerevisiae YPL138c	B1J91_M02585g	similar to uniprot Q03012 Saccharomyces cerevisiae YPL138c	ChrM-J	1083	307104	308186	B1J91_M02585g	similar to uniprot|Q03012 Saccharomyces cerevisiae YPL138c	similar to CBS138 CAG62435.1
B1J91_M02563g	weakly similar to uniprot Q03010 Saccharomyces cerevisiae YPL139c UME1 or uniprot Q12206 Saccharomyces cerevisiae YOR229w WTM2 or uniprot Q12363 Saccharomyces cerevisiae YOR230w WTM1	B1J91_M02563g	weakly similar to uniprot Q03010 Saccharomyces cerevisiae YPL139c UME1 and uniprot Q12206 Saccharomyces cerevisiae YOR229w WTM2 and uniprot Q12363 Saccharomyces cerevisiae YOR230w WTM1	ChrM-J	1374	305212	306585	B1J91_M02563g	weakly similar to uniprot|Q03010 Saccharomyces cerevisiae YPL139c UME1 or uniprot|Q12206 Saccharomyces cerevisiae YOR229w WTM2 or uniprot|Q12363 Saccharomyces cerevisiae YOR230w WTM1	similar to CBS138 CAG62434.1
B1J91_M02519g	highly similar to uniprot Q03002 Saccharomyces cerevisiae YPL141c or uniprot Q01919 Saccharomyces cerevisiae YOR233w KIN4	B1J91_M02519g	highly similar to uniprot Q03002 Saccharomyces cerevisiae YPL141c and uniprot Q01919 Saccharomyces cerevisiae YOR233w KIN4	ChrM-J	2271	300780	303050	B1J91_M02519g	highly similar to uniprot|Q03002 Saccharomyces cerevisiae YPL141c or uniprot|Q01919 Saccharomyces cerevisiae YOR233w KIN4	similar to CBS138 CAG62432.1
B1J91_M02497g	highly similar to uniprot P41056 Saccharomyces cerevisiae YOR234c RPL37B or uniprot P05744 Saccharomyces cerevisiae YPL143w RPL37A	B1J91_M02497g	highly similar to uniprot P41056 Saccharomyces cerevisiae YOR234c RPL37B and uniprot P05744 Saccharomyces cerevisiae YPL143w RPL37A	ChrM-J	324	299281	300378	B1J91_M02497g	highly similar to uniprot|P41056 Saccharomyces cerevisiae YOR234c RPL37B or uniprot|P05744 Saccharomyces cerevisiae YPL143w RPL37A	similar to CBS138 CAG62430.1
B1J91_M02453g	some similarities with uniprot Q12245 Saccharomyces cerevisiae YPL144w	B1J91_M02453g	some similarities with uniprot Q12245 Saccharomyces cerevisiae YPL144w	ChrM-J	363	297796	298158	B1J91_M02453g	some similarities with uniprot|Q12245 Saccharomyces cerevisiae YPL144w	similar to CBS138 CAG62429.1
B1J91_M02431g	highly similar to uniprot P35844 Saccharomyces cerevisiae YPL145c KES1 or uniprot P35843 Saccharomyces cerevisiae YOR237w HES1	B1J91_M02431g	highly similar to uniprot P35844 Saccharomyces cerevisiae YPL145c KES1 and uniprot P35843 Saccharomyces cerevisiae YOR237w HES1	ChrM-J	1317	295244	296560	B1J91_M02431g	highly similar to uniprot|P35844 Saccharomyces cerevisiae YPL145c KES1 or uniprot|P35843 Saccharomyces cerevisiae YOR237w HES1	similar to CBS138 CAG62428.1
B1J91_M02409g	similar to uniprot Q12080 Saccharomyces cerevisiae YPL146c	B1J91_M02409g	similar to uniprot Q12080 Saccharomyces cerevisiae YPL146c	ChrM-J	1344	293124	294467	B1J91_M02409g	similar to uniprot|Q12080 Saccharomyces cerevisiae YPL146c	similar to CBS138 CAG62427.1
B1J91_M02387g	similar to uniprot P41909 Saccharomyces cerevisiae YPL147w PXA1 Peroxisomal long-chain fatty acid import protein 2	B1J91_M02387g	similar to uniprot P41909 Saccharomyces cerevisiae YPL147w PXA1 Peroxisomal long-chain fatty acid import protein 2	ChrM-J	2571	290437	293007	B1J91_M02387g	similar to uniprot|P41909 Saccharomyces cerevisiae YPL147w PXA1 Peroxisomal long-chain fatty acid import protein 2	similar to CBS138 CAG62426.1
B1J91_M02365g	weakly similar to uniprot Q12036 Saccharomyces cerevisiae YPL148c PPT2 phosphopantetheine protein transferase	B1J91_M02365g	weakly similar to uniprot Q12036 Saccharomyces cerevisiae YPL148c PPT2 phosphopantetheine protein transferase	ChrM-J	459	289334	289792	B1J91_M02365g	weakly similar to uniprot|Q12036 Saccharomyces cerevisiae YPL148c PPT2 phosphopantetheine protein transferase	similar to CBS138 CAG62425.1
B1J91_M02343g	weakly similar to uniprot Q12380 Saccharomyces cerevisiae YPL149w APG5 involved in autophagy and nutrient starvation	B1J91_M02343g	weakly similar to uniprot Q12380 Saccharomyces cerevisiae YPL149w APG5 involved in autophagy and nutrient starvation	ChrM-J	813	288478	289290	B1J91_M02343g	weakly similar to uniprot|Q12380 Saccharomyces cerevisiae YPL149w APG5 involved in autophagy and nutrient starvation	similar to CBS138 CAG62424.1
B1J91_M02321g	weakly similar to KLLA0F11341g Kluyveromyces lactis	B1J91_M02321g	weakly similar to KLLA0F11341g Kluyveromyces lactis	ChrM-J	1437	286625	288061	B1J91_M02321g	weakly similar to KLLA0F11341g Kluyveromyces lactis	similar to CBS138 CAG62423.1
B1J91_M02299g	similar to uniprot Q12152 Saccharomyces cerevisiae YPL150w	B1J91_M02299g	similar to uniprot Q12152 Saccharomyces cerevisiae YPL150w	ChrM-J	2682	283796	286477	B1J91_M02299g	similar to uniprot|Q12152 Saccharomyces cerevisiae YPL150w	similar to CBS138 CAG62422.1
B1J91_M02277g	highly similar to uniprot Q12417 Saccharomyces cerevisiae YPL151c PRP46 Pre-mRNA splicing factor PRP46	B1J91_M02277g	highly similar to uniprot Q12417 Saccharomyces cerevisiae YPL151c PRP46 Pre-mRNA splicing factor PRP46	ChrM-J	1284	281907	283190	B1J91_M02277g	highly similar to uniprot|Q12417 Saccharomyces cerevisiae YPL151c PRP46 Pre-mRNA splicing factor PRP46	similar to CBS138 CAG62421.1
B1J91_M02255g	highly similar to uniprot Q12461 Saccharomyces cerevisiae YPL152w RRD2	B1J91_M02255g	highly similar to uniprot Q12461 Saccharomyces cerevisiae YPL152w RRD2	ChrM-J	1077	280685	281761	B1J91_M02255g	highly similar to uniprot|Q12461 Saccharomyces cerevisiae YPL152w RRD2	similar to CBS138 CAG62420.1
B1J91_M02233g	highly similar to uniprot P22216 Saccharomyces cerevisiae YPL153c SPK1 ser/thr/tyr protein kinase	B1J91_M02233g	highly similar to uniprot P22216 Saccharomyces cerevisiae YPL153c SPK1 ser/thr/tyr protein kinase	ChrM-J	2304	277403	279706	B1J91_M02233g	highly similar to uniprot|P22216 Saccharomyces cerevisiae YPL153c SPK1 ser/thr/tyr protein kinase	similar to CBS138 CAG62419.1
B1J91_M02211g	similar to uniprot P07267 Saccharomyces cerevisiae YPL154c PEP4 aspartyl protease Saccharopepsin precursor	B1J91_M02211g	similar to uniprot P07267 Saccharomyces cerevisiae YPL154c PEP4 aspartyl protease Saccharopepsin precursor	ChrM-J	1248	274272	275519	B1J91_M02211g	similar to uniprot|P07267 Saccharomyces cerevisiae YPL154c PEP4 aspartyl protease Saccharopepsin precursor	similar to CBS138 CAG62418.1
B1J91_M02189g	similar to uniprot P28743 Saccharomyces cerevisiae YPL155c KIP2 kinesin-related protein	B1J91_M02189g	similar to uniprot P28743 Saccharomyces cerevisiae YPL155c KIP2 kinesin-related protein	ChrM-J	2019	271357	273375	B1J91_M02189g	similar to uniprot|P28743 Saccharomyces cerevisiae YPL155c KIP2 kinesin-related protein	similar to CBS138 CAG62417.1
B1J91_M02167g	some similarities with uniprot Q12498 Saccharomyces cerevisiae YPL156c PRM4	B1J91_M02167g	some similarities with uniprot Q12498 Saccharomyces cerevisiae YPL156c PRM4	ChrM-J	702	269198	269899	B1J91_M02167g	some similarities with uniprot|Q12498 Saccharomyces cerevisiae YPL156c PRM4	similar to CBS138 CAG62416.1
B1J91_M02145g	similar to uniprot Q12052 Saccharomyces cerevisiae YPL157w	B1J91_M02145g	similar to uniprot Q12052 Saccharomyces cerevisiae YPL157w	ChrM-J	1002	267800	268801	B1J91_M02145g	similar to uniprot|Q12052 Saccharomyces cerevisiae YPL157w	similar to CBS138 CAG62415.1
B1J91_M02123g	similar to uniprot Q99299 Saccharomyces cerevisiae YPL158c	B1J91_M02123g	similar to uniprot Q99299 Saccharomyces cerevisiae YPL158c	ChrM-J	2037	265266	267302	B1J91_M02123g	similar to uniprot|Q99299 Saccharomyces cerevisiae YPL158c	similar to CBS138 CAG62414.1
B1J91_M02101g	some similarities with uniprot Q99373 Saccharomyces cerevisiae YPL159c	B1J91_M02101g	some similarities with uniprot Q99373 Saccharomyces cerevisiae YPL159c	ChrM-J	726	264088	264813	B1J91_M02101g	some similarities with uniprot|Q99373 Saccharomyces cerevisiae YPL159c	similar to CBS138 CAG62413.1
B1J91_M02079g	similar to uniprot P39011 Saccharomyces cerevisiae YPL161c BEM4 bud emergence protein	B1J91_M02079g	similar to uniprot P39011 Saccharomyces cerevisiae YPL161c BEM4 bud emergence protein	ChrM-J	1815	261722	263536	B1J91_M02079g	similar to uniprot|P39011 Saccharomyces cerevisiae YPL161c BEM4 bud emergence protein	similar to CBS138 CAG62412.1
B1J91_M02057g	similar to uniprot Q12042 Saccharomyces cerevisiae YPL162c	B1J91_M02057g	similar to uniprot Q12042 Saccharomyces cerevisiae YPL162c	ChrM-J	870	260466	261335	B1J91_M02057g	similar to uniprot|Q12042 Saccharomyces cerevisiae YPL162c	similar to CBS138 CAG62411.1
B1J91_M02035g	similar to uniprot P14284 Saccharomyces cerevisiae YPL167c REV3	B1J91_M02035g	similar to uniprot P14284 Saccharomyces cerevisiae YPL167c REV3	ChrM-J	4446	255912	260357	B1J91_M02035g	similar to uniprot|P14284 Saccharomyces cerevisiae YPL167c REV3	similar to CBS138 CAG62410.1
B1J91_M02013g	similar to uniprot Q12092 Saccharomyces cerevisiae YPL166w	B1J91_M02013g	similar to uniprot Q12092 Saccharomyces cerevisiae YPL166w	ChrM-J	654	254992	255645	B1J91_M02013g	similar to uniprot|Q12092 Saccharomyces cerevisiae YPL166w	similar to CBS138 CAG62409.1
B1J91_M02002g	similar to uniprot Q12529 Saccharomyces cerevisiae YPL165c	B1J91_M02002g	similar to uniprot Q12529 Saccharomyces cerevisiae YPL165c	ChrM-J	1125	253891	255015	B1J91_M02002g	similar to uniprot|Q12529 Saccharomyces cerevisiae YPL165c	similar to CBS138 CAG62408.1
B1J91_M01980g	similar to uniprot Q12083 Saccharomyces cerevisiae YPL164c MLH3 insertion and deletion mismatch repair protein	B1J91_M01980g	similar to uniprot Q12083 Saccharomyces cerevisiae YPL164c MLH3 insertion and deletion mismatch repair protein	ChrM-J	2220	251441	253660	B1J91_M01980g	similar to uniprot|Q12083 Saccharomyces cerevisiae YPL164c MLH3 insertion and deletion mismatch repair protein	similar to CBS138 CAG62407.1
B1J91_M01958g	similar to uniprot P38086 Saccharomyces cerevisiae YBR073w RDH54	B1J91_M01958g	similar to uniprot P38086 Saccharomyces cerevisiae YBR073w RDH54	ChrM-J	2763	248170	250932	B1J91_M01958g	similar to uniprot|P38086 Saccharomyces cerevisiae YBR073w RDH54	similar to CBS138 CAG62406.1
B1J91_M01936g	similar to uniprot P38244 Saccharomyces cerevisiae YBR074w	B1J91_M01936g	similar to uniprot P38244 Saccharomyces cerevisiae YBR074w	ChrM-J	2844	244949	247792	B1J91_M01936g	similar to uniprot|P38244 Saccharomyces cerevisiae YBR074w	similar to CBS138 CAG62405.1
B1J91_M01914g	some similarities with uniprot P14922 Saccharomyces cerevisiae YBR112c CYC8 general repressor of transcription	B1J91_M01914g	some similarities with uniprot P14922 Saccharomyces cerevisiae YBR112c CYC8 general repressor of transcription	ChrM-J	2031	242837	244867	B1J91_M01914g	some similarities with uniprot|P14922 Saccharomyces cerevisiae YBR112c CYC8 general repressor of transcription	similar to CBS138 CAG62404.1
B1J91_M01892g	similar to uniprot P38246 Saccharomyces cerevisiae YBR076w ECM8	B1J91_M01892g	similar to uniprot P38246 Saccharomyces cerevisiae YBR076w ECM8	ChrM-J	1023	238065	239087	B1J91_M01892g	similar to uniprot|P38246 Saccharomyces cerevisiae YBR076w ECM8	similar to CBS138 CAG62403.1
B1J91_M01870g	some similarities with uniprot Q12145 Saccharomyces cerevisiae YPR013c or uniprot Q12531 Saccharomyces cerevisiae YPR015c	B1J91_M01870g	some similarities with uniprot Q12145 Saccharomyces cerevisiae YPR013c and uniprot Q12531 Saccharomyces cerevisiae YPR015c	ChrM-J	948	229859	230806	B1J91_M01870g	some similarities with uniprot|Q12145 Saccharomyces cerevisiae YPR013c or uniprot|Q12531 Saccharomyces cerevisiae YPR015c	similar to CBS138 CAG62402.1
B1J91_M01848g	similar to uniprot P38247 Saccharomyces cerevisiae YBR077c	B1J91_M01848g	similar to uniprot P38247 Saccharomyces cerevisiae YBR077c	ChrM-J	456	227284	227739	B1J91_M01848g	similar to uniprot|P38247 Saccharomyces cerevisiae YBR077c	similar to CBS138 CAG62401.1
B1J91_M01826g	highly similar to uniprot P38248 Saccharomyces cerevisiae YBR078w ECM33 or uniprot Q12355 Saccharomyces cerevisiae YDR055w PST1	B1J91_M01826g	highly similar to uniprot P38248 Saccharomyces cerevisiae YBR078w ECM33 and uniprot Q12355 Saccharomyces cerevisiae YDR055w PST1	ChrM-J	1266	225378	226643	B1J91_M01826g	highly similar to uniprot|P38248 Saccharomyces cerevisiae YBR078w ECM33 or uniprot|Q12355 Saccharomyces cerevisiae YDR055w PST1	similar to CBS138 CAG62400.1
B1J91_M01804g	highly similar to uniprot P38249 Saccharomyces cerevisiae YBR079c RPG1	B1J91_M01804g	highly similar to uniprot P38249 Saccharomyces cerevisiae YBR079c RPG1	ChrM-J	2850	221482	224331	B1J91_M01804g	highly similar to uniprot|P38249 Saccharomyces cerevisiae YBR079c RPG1	similar to CBS138 CAG62399.1
B1J91_M01782g	highly similar to uniprot P18759 Saccharomyces cerevisiae YBR080c SEC18	B1J91_M01782g	highly similar to uniprot P18759 Saccharomyces cerevisiae YBR080c SEC18	ChrM-J	2277	218749	221025	B1J91_M01782g	highly similar to uniprot|P18759 Saccharomyces cerevisiae YBR080c SEC18	similar to CBS138 CAG62398.1
B1J91_M01760g	highly similar to uniprot P33302 Saccharomyces cerevisiae YOR153w PDR5 or uniprot Q04182 Saccharomyces cerevisiae YDR406w PDR15 or uniprot P51533 Saccharomyces cerevisiae YOR328w	B1J91_M01760g	highly similar to uniprot P33302 Saccharomyces cerevisiae YOR153w PDR5 and uniprot Q04182 Saccharomyces cerevisiae YDR406w PDR15 and uniprot P51533 Saccharomyces cerevisiae YOR328w	ChrM-J	4500	213661	218160	B1J91_M01760g	highly similar to uniprot|P33302 Saccharomyces cerevisiae YOR153w PDR5 or uniprot|Q04182 Saccharomyces cerevisiae YDR406w PDR15 or uniprot|P51533 Saccharomyces cerevisiae YOR328w	similar to CBS138 CAG62397.1
B1J91_M01716g	similar to uniprot P18412 Saccharomyces cerevisiae YBR083w TEC1	B1J91_M01716g	similar to uniprot P18412 Saccharomyces cerevisiae YBR083w TEC1	ChrM-J	1305	202465	203769	B1J91_M01716g	similar to uniprot|P18412 Saccharomyces cerevisiae YBR083w TEC1	similar to CBS138 CAG62395.1
B1J91_M01694g	highly similar to uniprot P09440 Saccharomyces cerevisiae YBR084w MIS1 C1-tetrahydrofolate synthase precursor or uniprot P07245 Saccharomyces cerevisiae YGR204w ADE3	B1J91_M01694g	highly similar to uniprot P09440 Saccharomyces cerevisiae YBR084w MIS1 C1-tetrahydrofolate synthase precursor and uniprot P07245 Saccharomyces cerevisiae YGR204w ADE3	ChrM-J	2835	197918	200752	B1J91_M01694g	highly similar to uniprot|P09440 Saccharomyces cerevisiae YBR084w MIS1 C1-tetrahydrofolate synthase precursor or uniprot|P07245 Saccharomyces cerevisiae YGR204w ADE3	similar to CBS138 CAG62394.1
B1J91_M01672g	similar to uniprot Q04162 Saccharomyces cerevisiae YDR387c	B1J91_M01672g	similar to uniprot Q04162 Saccharomyces cerevisiae YDR387c	ChrM-J	1644	196165	197808	B1J91_M01672g	similar to uniprot|Q04162 Saccharomyces cerevisiae YDR387c	similar to CBS138 CAG62393.1
B1J91_M01650g	highly similar to uniprot P39743 Saccharomyces cerevisiae YDR388w RVS167	B1J91_M01650g	highly similar to uniprot P39743 Saccharomyces cerevisiae YDR388w RVS167	ChrM-J	1392	194171	195562	B1J91_M01650g	highly similar to uniprot|P39743 Saccharomyces cerevisiae YDR388w RVS167	similar to CBS138 CAG62392.1
B1J91_M01628g	highly similar to uniprot Q04163 Saccharomyces cerevisiae YDR389w SAC7 suppressor of actin mutation	B1J91_M01628g	highly similar to uniprot Q04163 Saccharomyces cerevisiae YDR389w SAC7 suppressor of actin mutation	ChrM-J	1806	191358	193163	B1J91_M01628g	highly similar to uniprot|Q04163 Saccharomyces cerevisiae YDR389w SAC7 suppressor of actin mutation	similar to CBS138 CAG62391.1
B1J91_M01606g	highly similar to uniprot P52488 Saccharomyces cerevisiae YDR390c UBA2 E1-like (ubiquitin-activating) enzyme	B1J91_M01606g	highly similar to uniprot P52488 Saccharomyces cerevisiae YDR390c UBA2 E1-like (ubiquitinActivating) enzyme	ChrM-J	1899	189055	190953	B1J91_M01606g	highly similar to uniprot|P52488 Saccharomyces cerevisiae YDR390c UBA2 E1-like (ubiquitin-activating) enzyme	similar to CBS138 CAG62390.1
B1J91_M01562g	similar to uniprot Q04170 Saccharomyces cerevisiae YDR391c	B1J91_M01562g	similar to uniprot Q04170 Saccharomyces cerevisiae YDR391c	ChrM-J	654	187749	188402	B1J91_M01562g	similar to uniprot|Q04170 Saccharomyces cerevisiae YDR391c	similar to CBS138 CAG62389.1
B1J91_M01540g	highly similar to uniprot P06844 Saccharomyces cerevisiae YDR392w SPT3 general transcriptional adaptor or co-activator	B1J91_M01540g	highly similar to uniprot P06844 Saccharomyces cerevisiae YDR392w SPT3 general transcriptional adaptor or coActivator	ChrM-J	981	185998	186978	B1J91_M01540g	highly similar to uniprot|P06844 Saccharomyces cerevisiae YDR392w SPT3 general transcriptional adaptor or co-activator	similar to CBS138 CAG62388.1
B1J91_M01518g	similar to uniprot Q04172 Saccharomyces cerevisiae YDR393w SHE9P	B1J91_M01518g	similar to uniprot Q04172 Saccharomyces cerevisiae YDR393w SHE9P	ChrM-J	1218	184460	185677	B1J91_M01518g	similar to uniprot|Q04172 Saccharomyces cerevisiae YDR393w SHE9P	similar to CBS138 CAG62387.1
B1J91_M01496g	similar to uniprot Q04175 Saccharomyces cerevisiae YDR395w SXM1	B1J91_M01496g	similar to uniprot Q04175 Saccharomyces cerevisiae YDR395w SXM1	ChrM-J	2856	181121	183976	B1J91_M01496g	similar to uniprot|Q04175 Saccharomyces cerevisiae YDR395w SXM1	similar to CBS138 CAG62386.1
B1J91_M01474g	highly similar to uniprot Q92317 Saccharomyces cerevisiae YDR397c YNC2beta	B1J91_M01474g	highly similar to uniprot Q92317 Saccharomyces cerevisiae YDR397c YNC2beta	ChrM-J	435	180253	180687	B1J91_M01474g	highly similar to uniprot|Q92317 Saccharomyces cerevisiae YDR397c YNC2beta	similar to CBS138 CAG62385.1
B1J91_M01452g	similar to uniprot P32609 Saccharomyces cerevisiae YDR323c PEP7 vacuolar segregation protein	B1J91_M01452g	similar to uniprot P32609 Saccharomyces cerevisiae YDR323c PEP7 vacuolar segregation protein	ChrM-J	1605	177416	179020	B1J91_M01452g	similar to uniprot|P32609 Saccharomyces cerevisiae YDR323c PEP7 vacuolar segregation protein	similar to CBS138 CAG62384.1
B1J91_M01430g	highly similar to uniprot Q06679 Saccharomyces cerevisiae YDR324c	B1J91_M01430g	highly similar to uniprot Q06679 Saccharomyces cerevisiae YDR324c	ChrM-J	2253	174524	176776	B1J91_M01430g	highly similar to uniprot|Q06679 Saccharomyces cerevisiae YDR324c	similar to CBS138 CAG62383.1
B1J91_M01408g	similar to uniprot Q06680 Saccharomyces cerevisiae YDR325w YCG1 Yeast Condensin G	B1J91_M01408g	similar to uniprot Q06680 Saccharomyces cerevisiae YDR325w YCG1 Yeast Condensin G	ChrM-J	3147	169597	172743	B1J91_M01408g	similar to uniprot|Q06680 Saccharomyces cerevisiae YDR325w YCG1 Yeast Condensin G	similar to CBS138 CAG62382.1
B1J91_M01386g	similar to uniprot Q06681 Saccharomyces cerevisiae YDR326c	B1J91_M01386g	similar to uniprot Q06681 Saccharomyces cerevisiae YDR326c	ChrM-J	4284	165149	169432	B1J91_M01386g	similar to uniprot|Q06681 Saccharomyces cerevisiae YDR326c	similar to CBS138 CAG62381.1
B1J91_M01364g	highly similar to uniprot P52286 Saccharomyces cerevisiae YDR328c SKP1 kinetochore protein complex CBF3	B1J91_M01364g	highly similar to uniprot P52286 Saccharomyces cerevisiae YDR328c SKP1 kinetochore protein complex CBF3	ChrM-J	540	163526	164065	B1J91_M01364g	highly similar to uniprot|P52286 Saccharomyces cerevisiae YDR328c SKP1 kinetochore protein complex CBF3	similar to CBS138 CAG62380.1
B1J91_M01342g	similar to uniprot P28795 Saccharomyces cerevisiae YDR329c PAS3 peroxisomal assembly protein	B1J91_M01342g	similar to uniprot P28795 Saccharomyces cerevisiae YDR329c PAS3 peroxisomal assembly protein	ChrM-J	1419	160680	162098	B1J91_M01342g	similar to uniprot|P28795 Saccharomyces cerevisiae YDR329c PAS3 peroxisomal assembly protein	similar to CBS138 CAG62379.1
B1J91_M01320g	similar to uniprot Q06682 Saccharomyces cerevisiae YDR330w	B1J91_M01320g	similar to uniprot Q06682 Saccharomyces cerevisiae YDR330w	ChrM-J	1533	158643	160175	B1J91_M01320g	similar to uniprot|Q06682 Saccharomyces cerevisiae YDR330w	similar to CBS138 CAG62378.1
B1J91_M01298g	similar to uniprot P49018 Saccharomyces cerevisiae YDR331w GPI8 essential for GPI anchor attachment	B1J91_M01298g	similar to uniprot P49018 Saccharomyces cerevisiae YDR331w GPI8 essential for GPI anchor attachment	ChrM-J	1173	157113	158285	B1J91_M01298g	similar to uniprot|P49018 Saccharomyces cerevisiae YDR331w GPI8 essential for GPI anchor attachment	similar to CBS138 CAG62377.1
B1J91_M01276g	similar to uniprot Q06683 Saccharomyces cerevisiae YDR332w	B1J91_M01276g	similar to uniprot Q06683 Saccharomyces cerevisiae YDR332w	ChrM-J	2049	154692	156740	B1J91_M01276g	similar to uniprot|Q06683 Saccharomyces cerevisiae YDR332w	similar to CBS138 CAG62376.1
B1J91_M01254g	similar to uniprot P13574 Saccharomyces cerevisiae YHR084w STE12 transcriptional activator	B1J91_M01254g	similar to uniprot P13574 Saccharomyces cerevisiae YHR084w STE12 transcriptional activator	ChrM-J	1797	151618	153414	B1J91_M01254g	similar to uniprot|P13574 Saccharomyces cerevisiae YHR084w STE12 transcriptional activator	similar to CBS138 CAG62375.1
B1J91_M01232g	similar to uniprot Q05468 Saccharomyces cerevisiae YDR333c	B1J91_M01232g	similar to uniprot Q05468 Saccharomyces cerevisiae YDR333c	ChrM-J	2160	149229	151388	B1J91_M01232g	similar to uniprot|Q05468 Saccharomyces cerevisiae YDR333c	similar to CBS138 CAG62374.1
B1J91_M01210g	similar to uniprot P38803 Saccharomyces cerevisiae YHR085w	B1J91_M01210g	similar to uniprot P38803 Saccharomyces cerevisiae YHR085w	ChrM-J	1005	147824	148828	B1J91_M01210g	similar to uniprot|P38803 Saccharomyces cerevisiae YHR085w	similar to CBS138 CAG62373.1
B1J91_M01188g	similar to uniprot Q05471 Saccharomyces cerevisiae YDR334w	B1J91_M01188g	similar to uniprot Q05471 Saccharomyces cerevisiae YDR334w	ChrM-J	4356	142426	146781	B1J91_M01188g	similar to uniprot|Q05471 Saccharomyces cerevisiae YDR334w	similar to CBS138 CAG62372.1
B1J91_M01166g	highly similar to uniprot P32318 Saccharomyces cerevisiae YGR144w THI4 involved in thiamine biosynthesis and DNA repair	B1J91_M01166g	highly similar to uniprot P32318 Saccharomyces cerevisiae YGR144w THI4 involved in thiamine biosynthesis and DNA repair	ChrM-J	975	141112	142086	B1J91_M01166g	highly similar to uniprot|P32318 Saccharomyces cerevisiae YGR144w THI4 involved in thiamine biosynthesis and DNA repair	similar to CBS138 CAG62371.1
B1J91_M01144g	highly similar to uniprot P52918 Saccharomyces cerevisiae YDR335w MSN5 multicopy supressor of SNF1 mutation	B1J91_M01144g	highly similar to uniprot P52918 Saccharomyces cerevisiae YDR335w MSN5 multicopy supressor of SNF1 mutation	ChrM-J	3666	133527	137192	B1J91_M01144g	highly similar to uniprot|P52918 Saccharomyces cerevisiae YDR335w MSN5 multicopy supressor of SNF1 mutation	similar to CBS138 CAG62370.1
B1J91_M01122g	similar to uniprot Q05473 Saccharomyces cerevisiae YDR336w	B1J91_M01122g	similar to uniprot Q05473 Saccharomyces cerevisiae YDR336w	ChrM-J	987	131894	132880	B1J91_M01122g	similar to uniprot|Q05473 Saccharomyces cerevisiae YDR336w	similar to CBS138 CAG62369.1
B1J91_M01100g	similar to uniprot P21771 Saccharomyces cerevisiae YDR337w MRPS28	B1J91_M01100g	similar to uniprot P21771 Saccharomyces cerevisiae YDR337w MRPS28	ChrM-J	885	130392	131276	B1J91_M01100g	similar to uniprot|P21771 Saccharomyces cerevisiae YDR337w MRPS28	similar to CBS138 CAG62368.1
B1J91_M01078g	highly similar to uniprot Q05497 Saccharomyces cerevisiae YDR338c	B1J91_M01078g	highly similar to uniprot Q05497 Saccharomyces cerevisiae YDR338c	ChrM-J	2088	128116	130203	B1J91_M01078g	highly similar to uniprot|Q05497 Saccharomyces cerevisiae YDR338c	similar to CBS138 CAG62367.1
B1J91_M01056g	highly similar to uniprot Q05498 Saccharomyces cerevisiae YDR339c	B1J91_M01056g	highly similar to uniprot Q05498 Saccharomyces cerevisiae YDR339c	ChrM-J	570	127108	127677	B1J91_M01056g	highly similar to uniprot|Q05498 Saccharomyces cerevisiae YDR339c	similar to CBS138 CAG62366.1
B1J91_M00990g	similar to uniprot Q00416 Saccharomyces cerevisiae YLR430w SEN1 positive effector of tRNA-splicing endonuclease	B1J91_M00990g	similar to uniprot Q00416 Saccharomyces cerevisiae YLR430w SEN1 positive effector of tRNA-splicing endonuclease	ChrM-J	5940	119707	125646	B1J91_M00990g	similar to uniprot|Q00416 Saccharomyces cerevisiae YLR430w SEN1 positive effector of tRNA-splicing endonuclease	similar to CBS138 CAG62365.1
B1J91_M00968g	similar to uniprot Q06671 Saccharomyces cerevisiae YLR431c	B1J91_M00968g	similar to uniprot Q06671 Saccharomyces cerevisiae YLR431c	ChrM-J	1323	118087	119409	B1J91_M00968g	similar to uniprot|Q06671 Saccharomyces cerevisiae YLR431c	similar to CBS138 CAG62364.1
B1J91_M00946g	similar to uniprot Q06672 Saccharomyces cerevisiae YLR435w	B1J91_M00946g	similar to uniprot Q06672 Saccharomyces cerevisiae YLR435w	ChrM-J	633	117096	117728	B1J91_M00946g	similar to uniprot|Q06672 Saccharomyces cerevisiae YLR435w	similar to CBS138 CAG62363.1
B1J91_M00924g	similar to uniprot Q06673 Saccharomyces cerevisiae YLR436c ECM30 involved in cell wall biogenesis and architecture	B1J91_M00924g	similar to uniprot Q06673 Saccharomyces cerevisiae YLR436c ECM30 involved in cell wall biogenesis and architecture	ChrM-J	3915	112843	116757	B1J91_M00924g	similar to uniprot|Q06673 Saccharomyces cerevisiae YLR436c ECM30 involved in cell wall biogenesis and architecture	similar to CBS138 CAG62362.1
B1J91_M00902g	weakly similar to uniprot O13577 Saccharomyces cerevisiae YLR437c	B1J91_M00902g	weakly similar to uniprot O13577 Saccharomyces cerevisiae YLR437c	ChrM-J	351	110031	110381	B1J91_M00902g	weakly similar to uniprot|O13577 Saccharomyces cerevisiae YLR437c	similar to CBS138 CAG62361.1
B1J91_M00880g	highly similar to uniprot P07991 Saccharomyces cerevisiae YLR438w CAR2 ornithine aminotransferase	B1J91_M00880g	highly similar to uniprot P07991 Saccharomyces cerevisiae YLR438w CAR2 ornithine aminotransferase	ChrM-J	1296	107384	108679	B1J91_M00880g	highly similar to uniprot|P07991 Saccharomyces cerevisiae YLR438w CAR2 ornithine aminotransferase	similar to CBS138 CAG62360.1
B1J91_M00874g	highly similar to uniprot P57743 Saccharomyces cerevisiae YLR438ca LSM3	B1J91_M00874g	highly similar to uniprot P57743 Saccharomyces cerevisiae YLR438ca LSM3	ChrM-J	258	106879	107136	B1J91_M00874g	highly similar to uniprot|P57743 Saccharomyces cerevisiae YLR438ca LSM3	similar to CBS138 CAR58072.1
B1J91_M00858g	similar to uniprot P36517 Saccharomyces cerevisiae YLR439w MRPL4	B1J91_M00858g	similar to uniprot P36517 Saccharomyces cerevisiae YLR439w MRPL4	ChrM-J	948	105506	106453	B1J91_M00858g	similar to uniprot|P36517 Saccharomyces cerevisiae YLR439w MRPL4	similar to CBS138 CAG62359.1
B1J91_M00836g	similar to uniprot Q12745 Saccharomyces cerevisiae YLR440c	B1J91_M00836g	similar to uniprot Q12745 Saccharomyces cerevisiae YLR440c	ChrM-J	1986	103286	105271	B1J91_M00836g	similar to uniprot|Q12745 Saccharomyces cerevisiae YLR440c	similar to CBS138 CAG62358.1
B1J91_M00814g	highly similar to uniprot P33442 Saccharomyces cerevisiae YLR441c RP10A or uniprot P23248 Saccharomyces cerevisiae YML063w RP10B	B1J91_M00814g	highly similar to uniprot P33442 Saccharomyces cerevisiae YLR441c RP10A and uniprot P23248 Saccharomyces cerevisiae YML063w RP10B	ChrM-J	768	101344	102111	B1J91_M00814g	highly similar to uniprot|P33442 Saccharomyces cerevisiae YLR441c RP10A or uniprot|P23248 Saccharomyces cerevisiae YML063w RP10B	similar to CBS138 CAG62357.1
B1J91_M00792g	hypothetical protein	B1J91_M00792g	hypothetical protein	ChrM-J	270	100876	101145	B1J91_M00792g	hypothetical protein
B1J91_M00770g	weakly similar to uniprot P06701 Saccharomyces cerevisiae YLR442c SIR3 silencing regulatory and DNA-repair protein	B1J91_M00770g	weakly similar to uniprot P06701 Saccharomyces cerevisiae YLR442c SIR3 silencing regulatory and DNA-repair protein	ChrM-J	3267	96360	99626	B1J91_M00770g	weakly similar to uniprot|P06701 Saccharomyces cerevisiae YLR442c SIR3 silencing regulatory and DNA-repair protein	similar to CBS138 CAG62355.1
B1J91_M00748g	similar to uniprot Q06200 Saccharomyces cerevisiae YLR443w ECM7	B1J91_M00748g	similar to uniprot Q06200 Saccharomyces cerevisiae YLR443w ECM7	ChrM-J	1314	94179	95492	B1J91_M00748g	similar to uniprot|Q06200 Saccharomyces cerevisiae YLR443w ECM7	similar to CBS138 CAG62354.1
B1J91_M00726g	weakly similar to uniprot Q06201 Saccharomyces cerevisiae YLR445w	B1J91_M00726g	weakly similar to uniprot Q06201 Saccharomyces cerevisiae YLR445w	ChrM-J	573	93038	93726	B1J91_M00726g	weakly similar to uniprot|Q06201 Saccharomyces cerevisiae YLR445w	similar to CBS138 CAG62353.2
B1J91_M00704g	hypothetical protein	B1J91_M00704g	hypothetical protein	ChrM-J	867	92000	92866	B1J91_M00704g	hypothetical protein	similar to CBS138 CAG62352.1
B1J91_M00682g	similar to uniprot Q06204 Saccharomyces cerevisiae YLR446w	B1J91_M00682g	similar to uniprot Q06204 Saccharomyces cerevisiae YLR446w	ChrM-J	1320	89852	91171	B1J91_M00682g	similar to uniprot|Q06204 Saccharomyces cerevisiae YLR446w	similar to CBS138 CAG62351.1
B1J91_M00660g	highly similar to uniprot P32366 Saccharomyces cerevisiae YLR447c VMA6	B1J91_M00660g	highly similar to uniprot P32366 Saccharomyces cerevisiae YLR447c VMA6	ChrM-J	1038	88462	89499	B1J91_M00660g	highly similar to uniprot|P32366 Saccharomyces cerevisiae YLR447c VMA6	similar to CBS138 CAG62350.1
B1J91_M00638g	similar to uniprot Q06205 Saccharomyces cerevisiae YLR449w FPR4 or uniprot P38911 Saccharomyces cerevisiae YML074c NPI46	B1J91_M00638g	similar to uniprot Q06205 Saccharomyces cerevisiae YLR449w FPR4 and uniprot P38911 Saccharomyces cerevisiae YML074c NPI46	ChrM-J	1197	86951	88147	B1J91_M00638g	similar to uniprot|Q06205 Saccharomyces cerevisiae YLR449w FPR4 or uniprot|P38911 Saccharomyces cerevisiae YML074c NPI46	similar to CBS138 CAG62349.1
B1J91_M00616g	similar to uniprot P47161 Saccharomyces cerevisiae YJR126c	B1J91_M00616g	similar to uniprot P47161 Saccharomyces cerevisiae YJR126c	ChrM-J	2319	84439	86757	B1J91_M00616g	similar to uniprot|P47161 Saccharomyces cerevisiae YJR126c	similar to CBS138 CAG62348.1
B1J91_M00594g	similar to uniprot P46974 Saccharomyces cerevisiae YJR127c ZMS1 or uniprot Q04545 Saccharomyces cerevisiae YML081w	B1J91_M00594g	similar to uniprot P46974 Saccharomyces cerevisiae YJR127c ZMS1 and uniprot Q04545 Saccharomyces cerevisiae YML081w	ChrM-J	3063	80729	83791	B1J91_M00594g	similar to uniprot|P46974 Saccharomyces cerevisiae YJR127c ZMS1 or uniprot|Q04545 Saccharomyces cerevisiae YML081w	similar to CBS138 CAG62347.1
B1J91_M00572g	similar to uniprot P47163 Saccharomyces cerevisiae YJR129c	B1J91_M00572g	similar to uniprot P47163 Saccharomyces cerevisiae YJR129c	ChrM-J	984	78088	79071	B1J91_M00572g	similar to uniprot|P47163 Saccharomyces cerevisiae YJR129c	similar to CBS138 CAG62346.1
B1J91_M00550g	similar to uniprot P47164 Saccharomyces cerevisiae YJR130c STR2	B1J91_M00550g	similar to uniprot P47164 Saccharomyces cerevisiae YJR130c STR2	ChrM-J	1710	76148	77857	B1J91_M00550g	similar to uniprot|P47164 Saccharomyces cerevisiae YJR130c STR2	similar to CBS138 CAG62345.1
B1J91_M00528g	similar to uniprot P32906 Saccharomyces cerevisiae YJR131w MNS1 alpha1 2-mannosidase	B1J91_M00528g	similar to uniprot P32906 Saccharomyces cerevisiae YJR131w MNS1 alpha1 2-mannosidase	ChrM-J	1644	73897	75540	B1J91_M00528g	similar to uniprot|P32906 Saccharomyces cerevisiae YJR131w MNS1 alpha1 2-mannosidase	similar to CBS138 CAG62344.1
B1J91_M00506g	similar to uniprot P46970 Saccharomyces cerevisiae YJR132w NMD5 NAM7P interacting protein	B1J91_M00506g	similar to uniprot P46970 Saccharomyces cerevisiae YJR132w NMD5 NAM7P interacting protein	ChrM-J	3141	70315	73455	B1J91_M00506g	similar to uniprot|P46970 Saccharomyces cerevisiae YJR132w NMD5 NAM7P interacting protein	similar to CBS138 CAG62343.1
B1J91_M00484g	highly similar to uniprot P47165 Saccharomyces cerevisiae YJR133w XPT1 xanthine phosphoribosyl transferase	B1J91_M00484g	highly similar to uniprot P47165 Saccharomyces cerevisiae YJR133w XPT1 xanthine phosphoribosyl transferase	ChrM-J	627	69167	69793	B1J91_M00484g	highly similar to uniprot|P47165 Saccharomyces cerevisiae YJR133w XPT1 xanthine phosphoribosyl transferase	similar to CBS138 CAG62342.1
B1J91_M00462g	similar to uniprot P47166 Saccharomyces cerevisiae YJR134c SGM1	B1J91_M00462g	similar to uniprot P47166 Saccharomyces cerevisiae YJR134c SGM1	ChrM-J	1836	67196	69031	B1J91_M00462g	similar to uniprot|P47166 Saccharomyces cerevisiae YJR134c SGM1	similar to CBS138 CAG62341.1
B1J91_M00440g	similar to uniprot P47167 Saccharomyces cerevisiae YJR135c MCM22	B1J91_M00440g	similar to uniprot P47167 Saccharomyces cerevisiae YJR135c MCM22	ChrM-J	699	66078	66776	B1J91_M00440g	similar to uniprot|P47167 Saccharomyces cerevisiae YJR135c MCM22	similar to CBS138 CAG62340.1
B1J91_M00418g	highly similar to uniprot P57744 Saccharomyces cerevisiae YJR135wa	B1J91_M00418g	highly similar to uniprot P57744 Saccharomyces cerevisiae YJR135wa	ChrM-J	264	65481	65744	B1J91_M00418g	highly similar to uniprot|P57744 Saccharomyces cerevisiae YJR135wa	similar to CBS138 CAG62339.1
B1J91_M00396g	similar to uniprot P47168 Saccharomyces cerevisiae YJR136c	B1J91_M00396g	similar to uniprot P47168 Saccharomyces cerevisiae YJR136c	ChrM-J	1263	64008	65270	B1J91_M00396g	similar to uniprot|P47168 Saccharomyces cerevisiae YJR136c	similar to CBS138 CAG62338.1
B1J91_M00374g	similar to uniprot P47169 Saccharomyces cerevisiae YJR137c ECM17	B1J91_M00374g	similar to uniprot P47169 Saccharomyces cerevisiae YJR137c ECM17	ChrM-J	4209	59399	63607	B1J91_M00374g	similar to uniprot|P47169 Saccharomyces cerevisiae YJR137c ECM17	similar to CBS138 CAG62337.1
B1J91_M00352g	similar to uniprot P47170 Saccharomyces cerevisiae YJR138w IML1	B1J91_M00352g	similar to uniprot P47170 Saccharomyces cerevisiae YJR138w IML1	ChrM-J	5415	50862	56276	B1J91_M00352g	similar to uniprot|P47170 Saccharomyces cerevisiae YJR138w IML1	similar to CBS138 CAG62336.1
B1J91_M00330g	highly similar to uniprot P31116 Saccharomyces cerevisiae YJR139c HOM6 homoserine dehydrogenase	B1J91_M00330g	highly similar to uniprot P31116 Saccharomyces cerevisiae YJR139c HOM6 homoserine dehydrogenase	ChrM-J	1089	49289	50377	B1J91_M00330g	highly similar to uniprot|P31116 Saccharomyces cerevisiae YJR139c HOM6 homoserine dehydrogenase	similar to CBS138 CAG62335.1
B1J91_M00308g	hypothetical protein	B1J91_M00308g	hypothetical protein	ChrM-J	315	48851	49165	B1J91_M00308g	hypothetical protein	similar to CBS138 CAG62334.1
B1J91_M00286g	similar to uniprot P47171 Saccharomyces cerevisiae YJR140c HIR3	B1J91_M00286g	similar to uniprot P47171 Saccharomyces cerevisiae YJR140c HIR3	ChrM-J	4848	43642	48489	B1J91_M00286g	similar to uniprot|P47171 Saccharomyces cerevisiae YJR140c HIR3	similar to CBS138 CAG62333.1
B1J91_M00264g	weakly similar to uniprot P47172 Saccharomyces cerevisiae YJR141w	B1J91_M00264g	weakly similar to uniprot P47172 Saccharomyces cerevisiae YJR141w	ChrM-J	1074	42193	43266	B1J91_M00264g	weakly similar to uniprot|P47172 Saccharomyces cerevisiae YJR141w	similar to CBS138 CAG62332.1
B1J91_M00242g	similar to uniprot P47173 Saccharomyces cerevisiae YJR142w	B1J91_M00242g	similar to uniprot P47173 Saccharomyces cerevisiae YJR142w	ChrM-J	1038	40720	41757	B1J91_M00242g	similar to uniprot|P47173 Saccharomyces cerevisiae YJR142w	similar to CBS138 CAG62331.1
B1J91_M00220g	similar to uniprot P46971 Saccharomyces cerevisiae YJR143c PMT4 dolichyl-phosphate-mannose--protein O-mannosyl transferase	B1J91_M00220g	similar to uniprot P46971 Saccharomyces cerevisiae YJR143c PMT4 dolichyl-phosphate-mannose--protein O-mannosyl transferase	ChrM-J	2298	38229	40526	B1J91_M00220g	similar to uniprot|P46971 Saccharomyces cerevisiae YJR143c PMT4 dolichyl-phosphate-mannose--protein O-mannosyl transferase	similar to CBS138 CAG62330.1
B1J91_M00198g	similar to uniprot P32787 Saccharomyces cerevisiae YJR144w MGM101	B1J91_M00198g	similar to uniprot P32787 Saccharomyces cerevisiae YJR144w MGM101	ChrM-J	735	36565	37299	B1J91_M00198g	similar to uniprot|P32787 Saccharomyces cerevisiae YJR144w MGM101	similar to CBS138 CAG62329.1
B1J91_M00176g	highly similar to uniprot P47176 Saccharomyces cerevisiae YJR148w TWT2 or uniprot P38891 Saccharomyces cerevisiae YHR208w TWT1	B1J91_M00176g	highly similar to uniprot P47176 Saccharomyces cerevisiae YJR148w TWT2 and uniprot P38891 Saccharomyces cerevisiae YHR208w TWT1	ChrM-J	1116	34194	35309	B1J91_M00176g	highly similar to uniprot|P47176 Saccharomyces cerevisiae YJR148w TWT2 or uniprot|P38891 Saccharomyces cerevisiae YHR208w TWT1	similar to CBS138 CAG62328.1
B1J91_M00154g	similar to uniprot P32487 Saccharomyces cerevisiae YNL268w LYP1 or uniprot P04817 Saccharomyces cerevisiae YEL063c CAN1	B1J91_M00154g	similar to uniprot P32487 Saccharomyces cerevisiae YNL268w LYP1 and uniprot P04817 Saccharomyces cerevisiae YEL063c CAN1	ChrM-J	1653	32127	33779	B1J91_M00154g	similar to uniprot|P32487 Saccharomyces cerevisiae YNL268w LYP1 or uniprot|P04817 Saccharomyces cerevisiae YEL063c CAN1	similar to CBS138 CAG62327.1
B1J91_L13392g	hypothetical protein	B1J91_L13392g	hypothetical protein	ChrL	288	1177774	1178061	B1J91_L13392g	hypothetical protein
B1J91_L13354g	similar to uniprot Q05998 Saccharomyces cerevisiae YLR237w THI7 or uniprot Q08485 Saccharomyces cerevisiae YOR071c or uniprot Q08579 Saccharomyces cerevisiae YOR192c	B1J91_L13354g	similar to uniprot Q05998 Saccharomyces cerevisiae YLR237w THI7 and uniprot Q08485 Saccharomyces cerevisiae YOR071c and uniprot Q08579 Saccharomyces cerevisiae YOR192c	ChrL	1746	1168706	1170451	B1J91_L13354g	similar to uniprot|Q05998 Saccharomyces cerevisiae YLR237w THI7 or uniprot|Q08485 Saccharomyces cerevisiae YOR071c or uniprot|Q08579 Saccharomyces cerevisiae YOR192c	similar to CBS138 CAG62324.1
B1J91_L13288g	similar to uniprot P39923 Saccharomyces cerevisiae YEL062w nitrogen permease regulator	B1J91_L13288g	similar to uniprot P39923 Saccharomyces cerevisiae YEL062w nitrogen permease regulator	ChrL	1941	1148076	1150016	B1J91_L13288g	similar to uniprot|P39923 Saccharomyces cerevisiae YEL062w nitrogen permease regulator	similar to CBS138 CAG62321.1
B1J91_L13266g	some similarities with uniprot P09232 Saccharomyces cerevisiae YEL060c or uniprot P25036 Saccharomyces cerevisiae YOR003w YSP3	B1J91_L13266g	some similarities with uniprot P09232 Saccharomyces cerevisiae YEL060c and uniprot P25036 Saccharomyces cerevisiae YOR003w YSP3	ChrL	1740	1145705	1147444	B1J91_L13266g	some similarities with uniprot|P09232 Saccharomyces cerevisiae YEL060c or uniprot|P25036 Saccharomyces cerevisiae YOR003w YSP3	similar to CBS138 CAG62320.1
B1J91_L13244g	similar to uniprot P43555 Saccharomyces cerevisiae YFL048c EMP47 or uniprot Q12396 Saccharomyces cerevisiae YLR080w	B1J91_L13244g	similar to uniprot P43555 Saccharomyces cerevisiae YFL048c EMP47 and uniprot Q12396 Saccharomyces cerevisiae YLR080w	ChrL	1344	1142625	1143968	B1J91_L13244g	similar to uniprot|P43555 Saccharomyces cerevisiae YFL048c EMP47 or uniprot|Q12396 Saccharomyces cerevisiae YLR080w	similar to CBS138 CAG62319.1
B1J91_L13222g	similar to uniprot P38634 Saccharomyces cerevisiae YLR079w SIC1	B1J91_L13222g	similar to uniprot P38634 Saccharomyces cerevisiae YLR079w SIC1	ChrL	849	1141092	1141940	B1J91_L13222g	similar to uniprot|P38634 Saccharomyces cerevisiae YLR079w SIC1	similar to CBS138 CAG62318.1
B1J91_L13200g	similar to uniprot P25385 Saccharomyces cerevisiae YLR078c secretory pathway protein	B1J91_L13200g	similar to uniprot P25385 Saccharomyces cerevisiae YLR078c secretory pathway protein	ChrL	723	1139507	1140229	B1J91_L13200g	similar to uniprot|P25385 Saccharomyces cerevisiae YLR078c secretory pathway protein	similar to CBS138 CAG62317.1
B1J91_L13178g	similar to uniprot Q08023 Saccharomyces cerevisiae YLR077w	B1J91_L13178g	similar to uniprot Q08023 Saccharomyces cerevisiae YLR077w	ChrL	1722	1137570	1139291	B1J91_L13178g	similar to uniprot|Q08023 Saccharomyces cerevisiae YLR077w	similar to CBS138 CAG62316.1
B1J91_L13156g	some similarities with uniprot Q08003 Saccharomyces cerevisiae YLR073c	B1J91_L13156g	some similarities with uniprot Q08003 Saccharomyces cerevisiae YLR073c	ChrL	612	1136061	1136672	B1J91_L13156g	some similarities with uniprot|Q08003 Saccharomyces cerevisiae YLR073c	similar to CBS138 CAG62315.1
B1J91_L13134g	weakly similar to uniprot Q08001 Saccharomyces cerevisiae YLR072w	B1J91_L13134g	weakly similar to uniprot Q08001 Saccharomyces cerevisiae YLR072w	ChrL	2178	1133734	1135911	B1J91_L13134g	weakly similar to uniprot|Q08001 Saccharomyces cerevisiae YLR072w	similar to CBS138 CAG62314.1
B1J91_L13112g	similar to uniprot Q07999 Saccharomyces cerevisiae YLR071c DNA-directed RNA polymerase II holoenzyme subunit	B1J91_L13112g	similar to uniprot Q07999 Saccharomyces cerevisiae YLR071c DNA-directed RNA polymerase II holoenzyme subunit	ChrL	3114	1129422	1132535	B1J91_L13112g	similar to uniprot|Q07999 Saccharomyces cerevisiae YLR071c DNA-directed RNA polymerase II holoenzyme subunit	similar to CBS138 CAG62313.1
B1J91_L13090g	some similarities with uniprot P38830 Saccharomyces cerevisiae YHR124w meiosis-specific protein	B1J91_L13090g	some similarities with uniprot P38830 Saccharomyces cerevisiae YHR124w meiosis-specific protein	ChrL	2247	1125110	1127356	B1J91_L13090g	some similarities with uniprot|P38830 Saccharomyces cerevisiae YHR124w meiosis-specific protein	similar to CBS138 CAG62312.1
B1J91_L13068g	similar to uniprot P22140 Saccharomyces cerevisiae YHR123w sn-1 2-diacylglycerol ethanolamine- and cholinephosphotransferase	B1J91_L13068g	similar to uniprot P22140 Saccharomyces cerevisiae YHR123w sn-1 2-diacylglycerol ethanolamine- and cholinephosphotransferase	ChrL	1173	1123017	1124189	B1J91_L13068g	similar to uniprot|P22140 Saccharomyces cerevisiae YHR123w sn-1 2-diacylglycerol ethanolamine- and cholinephosphotransferase	similar to CBS138 CAG62311.1
B1J91_L13046g	highly similar to uniprot P38829 Saccharomyces cerevisiae YHR122w	B1J91_L13046g	highly similar to uniprot P38829 Saccharomyces cerevisiae YHR122w	ChrL	672	1121801	1122472	B1J91_L13046g	highly similar to uniprot|P38829 Saccharomyces cerevisiae YHR122w	similar to CBS138 CAG62310.1
B1J91_L13024g	similar to uniprot P38828 Saccharomyces cerevisiae YHR121w	B1J91_L13024g	similar to uniprot P38828 Saccharomyces cerevisiae YHR121w	ChrL	558	1120844	1121401	B1J91_L13024g	similar to uniprot|P38828 Saccharomyces cerevisiae YHR121w	similar to CBS138 CAG62309.1
B1J91_L13002g	similar to uniprot P25846 Saccharomyces cerevisiae YHR120w MSH1	B1J91_L13002g	similar to uniprot P25846 Saccharomyces cerevisiae YHR120w MSH1	ChrL	2850	1117654	1120503	B1J91_L13002g	similar to uniprot|P25846 Saccharomyces cerevisiae YHR120w MSH1	similar to CBS138 CAG62308.1
B1J91_L12980g	similar to uniprot P38827 Saccharomyces cerevisiae YHR119w involved in chromatin-mediated gene regulation	B1J91_L12980g	similar to uniprot P38827 Saccharomyces cerevisiae YHR119w involved in chromatin-mediated gene regulation	ChrL	3336	1113960	1117295	B1J91_L12980g	similar to uniprot|P38827 Saccharomyces cerevisiae YHR119w involved in chromatin-mediated gene regulation	similar to CBS138 CAG62307.1
B1J91_L12958g	similar to uniprot P38826 Saccharomyces cerevisiae YHR118c ORC6	B1J91_L12958g	similar to uniprot P38826 Saccharomyces cerevisiae YHR118c ORC6	ChrL	1314	1112174	1113487	B1J91_L12958g	similar to uniprot|P38826 Saccharomyces cerevisiae YHR118c ORC6	similar to CBS138 CAG62306.1
B1J91_L12936g	similar to uniprot P07213 Saccharomyces cerevisiae YNL121c TOM70 or uniprot P38825 Saccharomyces cerevisiae YHR117w TOM7	B1J91_L12936g	similar to uniprot P07213 Saccharomyces cerevisiae YNL121c TOM70 and uniprot P38825 Saccharomyces cerevisiae YHR117w TOM7	ChrL	1803	1109936	1111738	B1J91_L12936g	similar to uniprot|P07213 Saccharomyces cerevisiae YNL121c TOM70 or uniprot|P38825 Saccharomyces cerevisiae YHR117w TOM7	similar to CBS138 CAG62305.1
B1J91_L12914g	similar to uniprot Q05050 Saccharomyces cerevisiae YMR031c	B1J91_L12914g	similar to uniprot Q05050 Saccharomyces cerevisiae YMR031c	ChrL	2658	1106554	1109211	B1J91_L12914g	similar to uniprot|Q05050 Saccharomyces cerevisiae YMR031c	similar to CBS138 CAG62304.1
B1J91_L12892g	similar to uniprot P35735 Saccharomyces cerevisiae YKL051w	B1J91_L12892g	similar to uniprot P35735 Saccharomyces cerevisiae YKL051w	ChrL	990	1105092	1106081	B1J91_L12892g	similar to uniprot|P35735 Saccharomyces cerevisiae YKL051w	similar to CBS138 CAG62303.1
B1J91_L12870g	highly similar to uniprot P35691 Saccharomyces cerevisiae YKL056c	B1J91_L12870g	highly similar to uniprot P35691 Saccharomyces cerevisiae YKL056c	ChrL	504	1103807	1104310	B1J91_L12870g	highly similar to uniprot|P35691 Saccharomyces cerevisiae YKL056c	similar to CBS138 CAG62302.1
B1J91_L12848g	similar to Candida glabrata CBS138 Ortholog(s) have role inre-entry into mitotic cell cycle after pheromone arrestand endoplasmic reticulum localization	B1J91_L12848g	similar to Candida glabrata CBS138 Ortholog(s) have role inre-entry into mitotic cell cycle after pheromone arrestand endoplasmic reticulum localization	ChrL	1695	1101426	1103120	B1J91_L12848g	similar to Candida glabrata CBS138 Ortholog(s) have role inre-entry into mitotic cell cycle after pheromone arrestand endoplasmic reticulum localization
B1J91_L12826g	highly similar to uniprot Q02804 Saccharomyces cerevisiae YPL051w ADP-ribosylation factor-like protein	B1J91_L12826g	highly similar to uniprot Q02804 Saccharomyces cerevisiae YPL051w ADP-ribosylation factor-like protein	ChrL	600	1100324	1100923	B1J91_L12826g	highly similar to uniprot|Q02804 Saccharomyces cerevisiae YPL051w ADP-ribosylation factor-like protein	similar to CBS138 CAG62300.1
B1J91_L12804g	highly similar to uniprot P39107 Saccharomyces cerevisiae YPL050c required for complex N-glycosylation	B1J91_L12804g	highly similar to uniprot P39107 Saccharomyces cerevisiae YPL050c required for complex N-glycosylation	ChrL	1182	1098829	1100010	B1J91_L12804g	highly similar to uniprot|P39107 Saccharomyces cerevisiae YPL050c required for complex N-glycosylation	similar to CBS138 CAG62299.1
B1J91_L12782g	similar to Candida glabrata CBS138 Ortholog(s) have DNA binding, transcription factor binding activity	B1J91_L12782g	similar to Candida glabrata CBS138 Ortholog(s) have DNA binding, transcription factor binding activity	ChrL	780	1097564	1098343	B1J91_L12782g	similar to Candida glabrata CBS138 Ortholog(s) have DNA binding, transcription factor binding activity
B1J91_L12760g	highly similar to uniprot P29547 Saccharomyces cerevisiae YPL048w	B1J91_L12760g	highly similar to uniprot P29547 Saccharomyces cerevisiae YPL048w	ChrL	1227	1095836	1097062	B1J91_L12760g	highly similar to uniprot|P29547 Saccharomyces cerevisiae YPL048w	similar to CBS138 CAG62297.1
B1J91_L12738g	similar to uniprot Q03067 Saccharomyces cerevisiae YPL047w	B1J91_L12738g	similar to uniprot Q03067 Saccharomyces cerevisiae YPL047w	ChrL	300	1095060	1095359	B1J91_L12738g	similar to uniprot|Q03067 Saccharomyces cerevisiae YPL047w	similar to CBS138 CAG62296.1
B1J91_L12716g	similar to uniprot Q03071 Saccharomyces cerevisiae YPL046c Elongin C transcription elongation factor	B1J91_L12716g	similar to uniprot Q03071 Saccharomyces cerevisiae YPL046c Elongin C transcription elongation factor	ChrL	294	1094350	1094643	B1J91_L12716g	similar to uniprot|Q03071 Saccharomyces cerevisiae YPL046c Elongin C transcription elongation factor	similar to CBS138 CAG62295.1
B1J91_L12694g	similar to uniprot Q03308 Saccharomyces cerevisiae YPL045w vacuolar sorting protein	B1J91_L12694g	similar to uniprot Q03308 Saccharomyces cerevisiae YPL045w vacuolar sorting protein	ChrL	2421	1091663	1094083	B1J91_L12694g	similar to uniprot|Q03308 Saccharomyces cerevisiae YPL045w vacuolar sorting protein	similar to CBS138 CAG62294.1
B1J91_L12672g	similar to uniprot P37838 Saccharomyces cerevisiae YPL043w nucleolar protein	B1J91_L12672g	similar to uniprot P37838 Saccharomyces cerevisiae YPL043w nucleolar protein	ChrL	2049	1089210	1091258	B1J91_L12672g	similar to uniprot|P37838 Saccharomyces cerevisiae YPL043w nucleolar protein	similar to CBS138 CAG62293.1
B1J91_L12650g	similar to uniprot P39073 Saccharomyces cerevisiae YPL042c cyclin-dependent CTD kinase	B1J91_L12650g	similar to uniprot P39073 Saccharomyces cerevisiae YPL042c cyclin-dependent CTD kinase	ChrL	1704	1087362	1089065	B1J91_L12650g	similar to uniprot|P39073 Saccharomyces cerevisiae YPL042c cyclin-dependent CTD kinase	similar to CBS138 CAG62292.1
B1J91_L12628g	some similarities with uniprot Q03079 Saccharomyces cerevisiae YPL041c	B1J91_L12628g	some similarities with uniprot Q03079 Saccharomyces cerevisiae YPL041c	ChrL	612	1086053	1086664	B1J91_L12628g	some similarities with uniprot|Q03079 Saccharomyces cerevisiae YPL041c	similar to CBS138 CAG62291.1
B1J91_L12606g	similar to uniprot P48526 Saccharomyces cerevisiae YPL040c isoleucine--tRNA ligase mitochondrial	B1J91_L12606g	similar to uniprot P48526 Saccharomyces cerevisiae YPL040c isoleucine--tRNA ligase mitochondrial	ChrL	2949	1082785	1085733	B1J91_L12606g	similar to uniprot|P48526 Saccharomyces cerevisiae YPL040c isoleucine--tRNA ligase mitochondrial	similar to CBS138 CAG62290.1
B1J91_L12584g	similar to uniprot Q03080 Saccharomyces cerevisiae YPL039w	B1J91_L12584g	similar to uniprot Q03080 Saccharomyces cerevisiae YPL039w	ChrL	885	1081441	1082325	B1J91_L12584g	similar to uniprot|Q03080 Saccharomyces cerevisiae YPL039w	similar to CBS138 CAG62289.1
B1J91_L12562g	similar to uniprot Q12041 Saccharomyces cerevisiae YDR253c MET32 or uniprot Q03081 Saccharomyces cerevisiae YPL038w MET31	B1J91_L12562g	similar to uniprot Q12041 Saccharomyces cerevisiae YDR253c MET32 and uniprot Q03081 Saccharomyces cerevisiae YPL038w MET31	ChrL	672	1080450	1081121	B1J91_L12562g	similar to uniprot|Q12041 Saccharomyces cerevisiae YDR253c MET32 or uniprot|Q03081 Saccharomyces cerevisiae YPL038w MET31	similar to CBS138 CAG62288.1
B1J91_L12540g	highly similar to uniprot Q02642 Saccharomyces cerevisiae YPL037c GAL4 DNA-binding enhancer protein	B1J91_L12540g	highly similar to uniprot Q02642 Saccharomyces cerevisiae YPL037c GAL4 DNA-binding enhancer protein	ChrL	471	1079505	1079975	B1J91_L12540g	highly similar to uniprot|Q02642 Saccharomyces cerevisiae YPL037c GAL4 DNA-binding enhancer protein	similar to CBS138 CAG62287.1
B1J91_L12496g	hypothetical protein	B1J91_L12496g	hypothetical protein	ChrL	285	1076048	1076332	B1J91_L12496g	hypothetical protein	similar to CBS138 CAG62285.1
B1J91_L12474g	highly similar to uniprot P17157 Saccharomyces cerevisiae YPL031c cyclin-dependent protein kinase	B1J91_L12474g	highly similar to uniprot P17157 Saccharomyces cerevisiae YPL031c cyclin-dependent protein kinase	ChrL	909	1074617	1075525	B1J91_L12474g	highly similar to uniprot|P17157 Saccharomyces cerevisiae YPL031c cyclin-dependent protein kinase	similar to CBS138 CAG62284.1
B1J91_L12452g	similar to uniprot Q03088 Saccharomyces cerevisiae YPL032c	B1J91_L12452g	similar to uniprot Q03088 Saccharomyces cerevisiae YPL032c	ChrL	2682	1071506	1074187	B1J91_L12452g	similar to uniprot|Q03088 Saccharomyces cerevisiae YPL032c	similar to CBS138 CAG62283.1
B1J91_L12408g	similar to uniprot Q02648 Saccharomyces cerevisiae YPL030w	B1J91_L12408g	similar to uniprot Q02648 Saccharomyces cerevisiae YPL030w	ChrL	1695	1068363	1070057	B1J91_L12408g	similar to uniprot|Q02648 Saccharomyces cerevisiae YPL030w	similar to CBS138 CAG62282.1
B1J91_L12386g	similar to uniprot P32580 Saccharomyces cerevisiae YPL029w ATP-dependent RNA helicase	B1J91_L12386g	similar to uniprot P32580 Saccharomyces cerevisiae YPL029w ATP-dependent RNA helicase	ChrL	2175	1065831	1068005	B1J91_L12386g	similar to uniprot|P32580 Saccharomyces cerevisiae YPL029w ATP-dependent RNA helicase	similar to CBS138 CAG62281.1
B1J91_L12364g	highly similar to uniprot P41338 Saccharomyces cerevisiae YPL028w acetyl-CoA C-acetyltransferase	B1J91_L12364g	highly similar to uniprot P41338 Saccharomyces cerevisiae YPL028w acetyl-CoA CAcetyltransferase	ChrL	1197	1064211	1065407	B1J91_L12364g	highly similar to uniprot|P41338 Saccharomyces cerevisiae YPL028w acetyl-CoA C-acetyltransferase	similar to CBS138 CAG62280.1
B1J91_L12342g	similar to uniprot Q12325 Saccharomyces cerevisiae YLR092w SEL2 sulfate transporter or uniprot P38359 Saccharomyces cerevisiae YBR294w SUL1	B1J91_L12342g	similar to uniprot Q12325 Saccharomyces cerevisiae YLR092w SEL2 sulfate transporter and uniprot P38359 Saccharomyces cerevisiae YBR294w SUL1	ChrL	2676	1061157	1063832	B1J91_L12342g	similar to uniprot|Q12325 Saccharomyces cerevisiae YLR092w SEL2 sulfate transporter or uniprot|P38359 Saccharomyces cerevisiae YBR294w SUL1	similar to CBS138 CAG62279.1
B1J91_L12320g	similar to Candida glabrata CBS138 Ortholog(s) have role inmitochondrial genome maintenance and mitochondrionlocalization	B1J91_L12320g	similar to Candida glabrata CBS138 Ortholog(s) have role inmitochondrial genome maintenance and mitochondrionlocalization	ChrL	873	1059517	1060389	B1J91_L12320g	similar to Candida glabrata CBS138 Ortholog(s) have role inmitochondrial genome maintenance and mitochondrionlocalization
B1J91_L12298g	weakly similar to uniprot P40316 Saccharomyces cerevisiae YDR113c cell cycle regulator	B1J91_L12298g	weakly similar to uniprot P40316 Saccharomyces cerevisiae YDR113c cell cycle regulator	ChrL	861	1058361	1059221	B1J91_L12298g	weakly similar to uniprot|P40316 Saccharomyces cerevisiae YDR113c cell cycle regulator	similar to CBS138 CAG62277.1
B1J91_L12276g	similar to uniprot Q12014 Saccharomyces cerevisiae YLR090w	B1J91_L12276g	similar to uniprot Q12014 Saccharomyces cerevisiae YLR090w	ChrL	1359	1056714	1058072	B1J91_L12276g	similar to uniprot|Q12014 Saccharomyces cerevisiae YLR090w	similar to CBS138 CAG62276.1
B1J91_L12254g	similar to uniprot P52893 Saccharomyces cerevisiae YLR089c	B1J91_L12254g	similar to uniprot P52893 Saccharomyces cerevisiae YLR089c	ChrL	1725	1054357	1056081	B1J91_L12254g	similar to uniprot|P52893 Saccharomyces cerevisiae YLR089c	similar to CBS138 CAG62275.1
B1J91_L12232g	similar to uniprot P39012 Saccharomyces cerevisiae YLR088w required for attachment of GPI anchor onto proteins	B1J91_L12232g	similar to uniprot P39012 Saccharomyces cerevisiae YLR088w required for attachment of GPI anchor onto proteins	ChrL	1776	1052000	1053775	B1J91_L12232g	similar to uniprot|P39012 Saccharomyces cerevisiae YLR088w required for attachment of GPI anchor onto proteins	similar to CBS138 CAG62274.1
B1J91_L12210g	similar to uniprot Q12150 Saccharomyces cerevisiae YLR087c	B1J91_L12210g	similar to uniprot Q12150 Saccharomyces cerevisiae YLR087c	ChrL	8946	1042511	1051456	B1J91_L12210g	similar to uniprot|Q12150 Saccharomyces cerevisiae YLR087c	similar to CBS138 CAG62273.1
B1J91_L12188g	similar to uniprot Q12267 Saccharomyces cerevisiae YLR086w Stable Maintenance of Chromosomes	B1J91_L12188g	similar to uniprot Q12267 Saccharomyces cerevisiae YLR086w Stable Maintenance of Chromosomes	ChrL	4197	1038214	1042410	B1J91_L12188g	similar to uniprot|Q12267 Saccharomyces cerevisiae YLR086w Stable Maintenance of Chromosomes	similar to CBS138 CAG62272.1
B1J91_L12166g	similar to uniprot Q12509 Saccharomyces cerevisiae YLR085c Actin-related protein	B1J91_L12166g	similar to uniprot Q12509 Saccharomyces cerevisiae YLR085c Actin-related protein	ChrL	1266	1035925	1037190	B1J91_L12166g	similar to uniprot|Q12509 Saccharomyces cerevisiae YLR085c Actin-related protein	similar to CBS138 CAG62271.1
B1J91_L12144g	similar to uniprot Q12465 Saccharomyces cerevisiae YLR084c	B1J91_L12144g	similar to uniprot Q12465 Saccharomyces cerevisiae YLR084c	ChrL	3471	1031818	1035288	B1J91_L12144g	similar to uniprot|Q12465 Saccharomyces cerevisiae YLR084c	similar to CBS138 CAG62270.1
B1J91_L12122g	weakly similar to uniprot P32645 Saccharomyces cerevisiae YER180c ISC10 meiosis-specific protein	B1J91_L12122g	weakly similar to uniprot P32645 Saccharomyces cerevisiae YER180c ISC10 meiosis-specific protein	ChrL	792	1030232	1031023	B1J91_L12122g	weakly similar to uniprot|P32645 Saccharomyces cerevisiae YER180c ISC10 meiosis-specific protein	similar to CBS138 CAG62269.1
B1J91_L12100g	highly similar to uniprot P25453 Saccharomyces cerevisiae YER179w meiosis-specific protein	B1J91_L12100g	highly similar to uniprot P25453 Saccharomyces cerevisiae YER179w meiosis-specific protein	ChrL	1005	1028967	1029971	B1J91_L12100g	highly similar to uniprot|P25453 Saccharomyces cerevisiae YER179w meiosis-specific protein	similar to CBS138 CAG62268.1
B1J91_L12078g	highly similar to uniprot P16387 Saccharomyces cerevisiae YER178w pyruvate dehydrogenase	B1J91_L12078g	highly similar to uniprot P16387 Saccharomyces cerevisiae YER178w pyruvate dehydrogenase	ChrL	1227	1027268	1028494	B1J91_L12078g	highly similar to uniprot|P16387 Saccharomyces cerevisiae YER178w pyruvate dehydrogenase	similar to CBS138 CAG62267.1
B1J91_L12056g	highly similar to uniprot P29311 Saccharomyces cerevisiae YER177w protein involved in rapamycin-sensitive signalling	B1J91_L12056g	highly similar to uniprot P29311 Saccharomyces cerevisiae YER177w protein involved in rapamycin-sensitive signalling	ChrL	753	1025785	1026537	B1J91_L12056g	highly similar to uniprot|P29311 Saccharomyces cerevisiae YER177w protein involved in rapamycin-sensitive signalling	similar to CBS138 CAG62266.1
B1J91_L12034g	similar to uniprot P32644 Saccharomyces cerevisiae YER176w DNA dependent ATPase/DNA helicase B	B1J91_L12034g	similar to uniprot P32644 Saccharomyces cerevisiae YER176w DNA dependent ATPase/DNA helicase B	ChrL	3378	1021534	1024911	B1J91_L12034g	similar to uniprot|P32644 Saccharomyces cerevisiae YER176w DNA dependent ATPase/DNA helicase B	similar to CBS138 CAG62265.1
B1J91_L12012g	similar to uniprot P32643 Saccharomyces cerevisiae YER175c	B1J91_L12012g	similar to uniprot P32643 Saccharomyces cerevisiae YER175c	ChrL	882	1019930	1020811	B1J91_L12012g	similar to uniprot|P32643 Saccharomyces cerevisiae YER175c	similar to CBS138 CAG62264.1
B1J91_L11990g	similar to uniprot P32642 Saccharomyces cerevisiae YER174c member of the subfamily of yeast glutaredoxins	B1J91_L11990g	similar to uniprot P32642 Saccharomyces cerevisiae YER174c member of the subfamily of yeast glutaredoxins	ChrL	729	1018464	1019192	B1J91_L11990g	similar to uniprot|P32642 Saccharomyces cerevisiae YER174c member of the subfamily of yeast glutaredoxins	similar to CBS138 CAG62263.1
B1J91_L11968g	similar to uniprot P32641 Saccharomyces cerevisiae YER173w cell cycle checkpoint protein	B1J91_L11968g	similar to uniprot P32641 Saccharomyces cerevisiae YER173w cell cycle checkpoint protein	ChrL	1986	1016373	1018358	B1J91_L11968g	similar to uniprot|P32641 Saccharomyces cerevisiae YER173w cell cycle checkpoint protein	similar to CBS138 CAG62262.1
B1J91_L11946g	similar to uniprot P32639 Saccharomyces cerevisiae YER172c RNA helicase-related protein	B1J91_L11946g	similar to uniprot P32639 Saccharomyces cerevisiae YER172c RNA helicase-related protein	ChrL	6423	1009506	1015928	B1J91_L11946g	similar to uniprot|P32639 Saccharomyces cerevisiae YER172c RNA helicase-related protein	similar to CBS138 CAG62261.1
B1J91_L11924g	highly similar to uniprot P06839 Saccharomyces cerevisiae YER171w DNA helicase/ATPase	B1J91_L11924g	highly similar to uniprot P06839 Saccharomyces cerevisiae YER171w DNA helicase/ATPase	ChrL	2328	1007013	1009340	B1J91_L11924g	highly similar to uniprot|P06839 Saccharomyces cerevisiae YER171w DNA helicase/ATPase	similar to CBS138 CAG62260.1
B1J91_L11902g	similar to uniprot P26364 Saccharomyces cerevisiae YER170w KAD2	B1J91_L11902g	similar to uniprot P26364 Saccharomyces cerevisiae YER170w KAD2	ChrL	756	1005582	1006337	B1J91_L11902g	similar to uniprot|P26364 Saccharomyces cerevisiae YER170w KAD2	similar to CBS138 CAG62259.1
B1J91_L11880g	some similarities with uniprot P39956 Saccharomyces cerevisiae YER169w	B1J91_L11880g	some similarities with uniprot P39956 Saccharomyces cerevisiae YER169w	ChrL	2943	1002158	1005100	B1J91_L11880g	some similarities with uniprot|P39956 Saccharomyces cerevisiae YER169w	similar to CBS138 CAG62258.1
B1J91_L11858g	similar to uniprot P21269 Saccharomyces cerevisiae YER168c tRNA nucleotidyltransferase	B1J91_L11858g	similar to uniprot P21269 Saccharomyces cerevisiae YER168c tRNA nucleotidyltransferase	ChrL	1596	999988	1001583	B1J91_L11858g	similar to uniprot|P21269 Saccharomyces cerevisiae YER168c tRNA nucleotidyltransferase	similar to CBS138 CAG62257.1
B1J91_L11836g	weakly similar to uniprot P33306 Saccharomyces cerevisiae YER167w suppressor of mutations in protein kinase C pathway components	B1J91_L11836g	weakly similar to uniprot P33306 Saccharomyces cerevisiae YER167w suppressor of mutations in protein kinase C pathway components	ChrL	2544	997095	999638	B1J91_L11836g	weakly similar to uniprot|P33306 Saccharomyces cerevisiae YER167w suppressor of mutations in protein kinase C pathway components	similar to CBS138 CAG62256.1
B1J91_L11814g	highly similar to uniprot P32660 Saccharomyces cerevisiae YER166w or uniprot Q12675 Saccharomyces cerevisiae YDR093w	B1J91_L11814g	highly similar to uniprot P32660 Saccharomyces cerevisiae YER166w and uniprot Q12675 Saccharomyces cerevisiae YDR093w	ChrL	4731	991642	996372	B1J91_L11814g	highly similar to uniprot|P32660 Saccharomyces cerevisiae YER166w or uniprot|Q12675 Saccharomyces cerevisiae YDR093w	similar to CBS138 CAG62255.1
B1J91_L11792g	highly similar to uniprot P04147 Saccharomyces cerevisiae YER165w PAB1 mRNA polyadenylate-binding protein	B1J91_L11792g	highly similar to uniprot P04147 Saccharomyces cerevisiae YER165w PAB1 mRNA polyadenylate-binding protein	ChrL	1740	988793	990532	B1J91_L11792g	highly similar to uniprot|P04147 Saccharomyces cerevisiae YER165w PAB1 mRNA polyadenylate-binding protein	similar to CBS138 CAG62254.1
B1J91_L11770g	highly similar to uniprot P32657 Saccharomyces cerevisiae YER164w CHD1 transcriptional regulator	B1J91_L11770g	highly similar to uniprot P32657 Saccharomyces cerevisiae YER164w CHD1 transcriptional regulator	ChrL	4431	983641	988071	B1J91_L11770g	highly similar to uniprot|P32657 Saccharomyces cerevisiae YER164w CHD1 transcriptional regulator	similar to CBS138 CAG62253.1
B1J91_L11748g	similar to uniprot P32656 Saccharomyces cerevisiae YER163c	B1J91_L11748g	similar to uniprot P32656 Saccharomyces cerevisiae YER163c	ChrL	711	982124	982834	B1J91_L11748g	similar to uniprot|P32656 Saccharomyces cerevisiae YER163c	similar to CBS138 CAG62252.1
B1J91_L11726g	similar to uniprot P14736 Saccharomyces cerevisiae YER162c RAD4 excision repair protein	B1J91_L11726g	similar to uniprot P14736 Saccharomyces cerevisiae YER162c RAD4 excision repair protein	ChrL	2478	979402	981879	B1J91_L11726g	similar to uniprot|P14736 Saccharomyces cerevisiae YER162c RAD4 excision repair protein	similar to CBS138 CAG62251.1
B1J91_L11704g	similar to uniprot P06843 Saccharomyces cerevisiae YER161c SPT2 multifunctional HMG-like chromatin protein	B1J91_L11704g	similar to uniprot P06843 Saccharomyces cerevisiae YER161c SPT2 multifunctional HMG-like chromatin protein	ChrL	1011	977933	978943	B1J91_L11704g	similar to uniprot|P06843 Saccharomyces cerevisiae YER161c SPT2 multifunctional HMG-like chromatin protein	similar to CBS138 CAG62250.1
B1J91_L11660g	highly similar to uniprot P04051 Saccharomyces cerevisiae YOR116c RPO31 DNA-directed RNA polymerase III	B1J91_L11660g	highly similar to uniprot P04051 Saccharomyces cerevisiae YOR116c RPO31 DNA-directed RNA polymerase III	ChrL	4380	972905	977284	B1J91_L11660g	highly similar to uniprot|P04051 Saccharomyces cerevisiae YOR116c RPO31 DNA-directed RNA polymerase III	similar to CBS138 CAG62249.1
B1J91_L11638g	similar to uniprot Q06344 Saccharomyces cerevisiae YDR365c	B1J91_L11638g	similar to uniprot Q06344 Saccharomyces cerevisiae YDR365c	ChrL	1827	970414	972240	B1J91_L11638g	similar to uniprot|Q06344 Saccharomyces cerevisiae YDR365c	similar to CBS138 CAG62248.1
B1J91_L11616g	similar to uniprot Q12108 Saccharomyces cerevisiae YOR118w	B1J91_L11616g	similar to uniprot Q12108 Saccharomyces cerevisiae YOR118w	ChrL	1668	968010	969677	B1J91_L11616g	similar to uniprot|Q12108 Saccharomyces cerevisiae YOR118w	similar to CBS138 CAG62247.1
B1J91_L11594g	highly similar to uniprot Q12196 Saccharomyces cerevisiae YOR119c	B1J91_L11594g	highly similar to uniprot Q12196 Saccharomyces cerevisiae YOR119c	ChrL	1524	966389	967912	B1J91_L11594g	highly similar to uniprot|Q12196 Saccharomyces cerevisiae YOR119c	similar to CBS138 CAG62246.1
B1J91_L11572g	similar to uniprot P38814 Saccharomyces cerevisiae YHR103w SBE22 or uniprot P42223 Saccharomyces cerevisiae YDR351w SBE2	B1J91_L11572g	similar to uniprot P38814 Saccharomyces cerevisiae YHR103w SBE22 and uniprot P42223 Saccharomyces cerevisiae YDR351w SBE2	ChrL	2442	963555	965996	B1J91_L11572g	similar to uniprot|P38814 Saccharomyces cerevisiae YHR103w SBE22 or uniprot|P42223 Saccharomyces cerevisiae YDR351w SBE2	similar to CBS138 CAG62245.1
B1J91_L11550g	similar to uniprot P38692 Saccharomyces cerevisiae YHR102w NRK1 ser/thr protein kinase	B1J91_L11550g	similar to uniprot P38692 Saccharomyces cerevisiae YHR102w NRK1 ser/thr protein kinase	ChrL	3219	959234	962452	B1J91_L11550g	similar to uniprot|P38692 Saccharomyces cerevisiae YHR102w NRK1 ser/thr protein kinase	similar to CBS138 CAG62244.1
B1J91_L11528g	weakly similar to uniprot P38813 Saccharomyces cerevisiae YHR101c BIG1 big cells phenotype	B1J91_L11528g	weakly similar to uniprot P38813 Saccharomyces cerevisiae YHR101c BIG1 big cells phenotype	ChrL	960	957618	958577	B1J91_L11528g	weakly similar to uniprot|P38813 Saccharomyces cerevisiae YHR101c BIG1 big cells phenotype	similar to CBS138 CAG62243.1
B1J91_L11506g	highly similar to uniprot P12683 Saccharomyces cerevisiae YML075c HMG1 or uniprot P12684 Saccharomyces cerevisiae YLR450w HMG2	B1J91_L11506g	highly similar to uniprot P12683 Saccharomyces cerevisiae YML075c HMG1 and uniprot P12684 Saccharomyces cerevisiae YLR450w HMG2	ChrL	3171	954145	957315	B1J91_L11506g	highly similar to uniprot|P12683 Saccharomyces cerevisiae YML075c HMG1 or uniprot|P12684 Saccharomyces cerevisiae YLR450w HMG2	similar to CBS138 CAG62242.1
B1J91_L11484g	similar to uniprot P38911 Saccharomyces cerevisiae YML074c FKB3 or uniprot Q06205 Saccharomyces cerevisiae YLR449w FPR4	B1J91_L11484g	similar to uniprot P38911 Saccharomyces cerevisiae YML074c FKB3 and uniprot Q06205 Saccharomyces cerevisiae YLR449w FPR4	ChrL	1317	950160	951476	B1J91_L11484g	similar to uniprot|P38911 Saccharomyces cerevisiae YML074c FKB3 or uniprot|Q06205 Saccharomyces cerevisiae YLR449w FPR4	similar to CBS138 CAG62241.1
B1J91_L11462g	highly similar to uniprot P05739 Saccharomyces cerevisiae YLR448w YL16B or uniprot Q02326 Saccharomyces cerevisiae YML073c YL16A	B1J91_L11462g	highly similar to uniprot P05739 Saccharomyces cerevisiae YLR448w YL16B and uniprot Q02326 Saccharomyces cerevisiae YML073c YL16A	ChrL	531	948456	949582	B1J91_L11462g	highly similar to uniprot|P05739 Saccharomyces cerevisiae YLR448w YL16B or uniprot|Q02326 Saccharomyces cerevisiae YML073c YL16A	similar to CBS138 CAG62240.2
B1J91_L11440g	similar to uniprot Q03640 Saccharomyces cerevisiae YML072c	B1J91_L11440g	similar to uniprot Q03640 Saccharomyces cerevisiae YML072c	ChrL	4593	942757	947349	B1J91_L11440g	similar to uniprot|Q03640 Saccharomyces cerevisiae YML072c	similar to CBS138 CAG62239.1
B1J91_L11418g	similar to Candida glabrata CBS138 Ortholog(s) have role inCVT pathway, intra-Golgi vesicle-mediated transport andGolgi transport complex localization	B1J91_L11418g	similar to Candida glabrata CBS138 Ortholog(s) have role inCVT pathway, intra-Golgi vesicle-mediated transport andGolgi transport complex localization	ChrL	1653	940686	942338	B1J91_L11418g	similar to Candida glabrata CBS138 Ortholog(s) have role inCVT pathway, intra-Golgi vesicle-mediated transport andGolgi transport complex localization
B1J91_L11374g	similar to uniprot P54838 Saccharomyces cerevisiae YML070w DAK1 dihydroxyacetone kinase	B1J91_L11374g	similar to uniprot P54838 Saccharomyces cerevisiae YML070w DAK1 dihydroxyacetone kinase	ChrL	1749	938062	939810	B1J91_L11374g	similar to uniprot|P54838 Saccharomyces cerevisiae YML070w DAK1 dihydroxyacetone kinase	similar to CBS138 CAG62237.1
B1J91_L11352g	highly similar to uniprot Q04636 Saccharomyces cerevisiae YML069w POB3	B1J91_L11352g	highly similar to uniprot Q04636 Saccharomyces cerevisiae YML069w POB3	ChrL	1632	935965	937596	B1J91_L11352g	highly similar to uniprot|Q04636 Saccharomyces cerevisiae YML069w POB3	similar to CBS138 CAG62236.1
B1J91_L11330g	similar to uniprot Q04638 Saccharomyces cerevisiae YML068w	B1J91_L11330g	similar to uniprot Q04638 Saccharomyces cerevisiae YML068w	ChrL	1389	934157	935545	B1J91_L11330g	similar to uniprot|Q04638 Saccharomyces cerevisiae YML068w	similar to CBS138 CAG62235.1
B1J91_L11308g	highly similar to uniprot Q04651 Saccharomyces cerevisiae YML067c ERV41	B1J91_L11308g	highly similar to uniprot Q04651 Saccharomyces cerevisiae YML067c ERV41	ChrL	1059	932871	933929	B1J91_L11308g	highly similar to uniprot|Q04651 Saccharomyces cerevisiae YML067c ERV41	similar to CBS138 CAG62234.1
B1J91_L11286g	similar to uniprot Q04658 Saccharomyces cerevisiae YML066c	B1J91_L11286g	similar to uniprot Q04658 Saccharomyces cerevisiae YML066c	ChrL	1101	931385	932485	B1J91_L11286g	similar to uniprot|Q04658 Saccharomyces cerevisiae YML066c	similar to CBS138 CAG62233.1
B1J91_L11264g	some similarities with uniprot P54784 Saccharomyces cerevisiae YML065w ORC1 or uniprot P06701 Saccharomyces cerevisiae YLR442c SIR3	B1J91_L11264g	some similarities with uniprot P54784 Saccharomyces cerevisiae YML065w ORC1 and uniprot P06701 Saccharomyces cerevisiae YLR442c SIR3	ChrL	3054	927672	930725	B1J91_L11264g	some similarities with uniprot|P54784 Saccharomyces cerevisiae YML065w ORC1 or uniprot|P06701 Saccharomyces cerevisiae YLR442c SIR3	similar to CBS138 CAG62232.1
B1J91_L11242g	highly similar to uniprot P38987 Saccharomyces cerevisiae YML064c TEM1 GTP-binding protein of the RAS superfamily	B1J91_L11242g	highly similar to uniprot P38987 Saccharomyces cerevisiae YML064c TEM1 GTP-binding protein of the RAS superfamily	ChrL	765	926636	927400	B1J91_L11242g	highly similar to uniprot|P38987 Saccharomyces cerevisiae YML064c TEM1 GTP-binding protein of the RAS superfamily	similar to CBS138 CAG62231.1
B1J91_L11220g	similar to uniprot P33441 Saccharomyces cerevisiae YML062c MFT1 mitochondrial fusion target protein	B1J91_L11220g	similar to uniprot P33441 Saccharomyces cerevisiae YML062c MFT1 mitochondrial fusion target protein	ChrL	1320	924494	925813	B1J91_L11220g	similar to uniprot|P33441 Saccharomyces cerevisiae YML062c MFT1 mitochondrial fusion target protein	similar to CBS138 CAG62230.1
B1J91_L11198g	similar to uniprot P07271 Saccharomyces cerevisiae YML061c PIF1 DNA helicase involved in mitochondrial DNA repair and telomere	B1J91_L11198g	similar to uniprot P07271 Saccharomyces cerevisiae YML061c PIF1 DNA helicase involved in mitochondrial DNA repair and telomere	ChrL	2526	921317	923842	B1J91_L11198g	similar to uniprot|P07271 Saccharomyces cerevisiae YML061c PIF1 DNA helicase involved in mitochondrial DNA repair and telomere	similar to CBS138 CAG62229.1
B1J91_L11176g	similar to uniprot P53397 Saccharomyces cerevisiae YML060w OGG1 8-oxoguanine DNA glycosylase	B1J91_L11176g	similar to uniprot P53397 Saccharomyces cerevisiae YML060w OGG1 8-oxoguanine DNA glycosylase	ChrL	1101	919647	920747	B1J91_L11176g	similar to uniprot|P53397 Saccharomyces cerevisiae YML060w OGG1 8-oxoguanine DNA glycosylase	similar to CBS138 CAG62228.1
B1J91_L11154g	similar to uniprot Q04958 Saccharomyces cerevisiae YML059c	B1J91_L11154g	similar to uniprot Q04958 Saccharomyces cerevisiae YML059c	ChrL	5187	914320	919506	B1J91_L11154g	similar to uniprot|Q04958 Saccharomyces cerevisiae YML059c	similar to CBS138 CAG62227.1
B1J91_L11132g	some similarities with uniprot Q04964 Saccharomyces cerevisiae YML058w SML1 protein inhibitor of ribonucleotide reductase	B1J91_L11132g	some similarities with uniprot Q04964 Saccharomyces cerevisiae YML058w SML1 protein inhibitor of ribonucleotide reductase	ChrL	291	912139	912429	B1J91_L11132g	some similarities with uniprot|Q04964 Saccharomyces cerevisiae YML058w SML1 protein inhibitor of ribonucleotide reductase	similar to CBS138 CAG62226.1
B1J91_L11110g	highly similar to uniprot P14747 Saccharomyces cerevisiae YML057w CMP2 calcineurin B or uniprot P23287 Saccharomyces cerevisiae YLR433c CNA1	B1J91_L11110g	highly similar to uniprot P14747 Saccharomyces cerevisiae YML057w CMP2 calcineurin B and uniprot P23287 Saccharomyces cerevisiae YLR433c CNA1	ChrL	1728	909738	911465	B1J91_L11110g	highly similar to uniprot|P14747 Saccharomyces cerevisiae YML057w CMP2 calcineurin B or uniprot|P23287 Saccharomyces cerevisiae YLR433c CNA1	similar to CBS138 CAG62225.1
B1J91_L11088g	highly similar to uniprot Q12040 Saccharomyces cerevisiae YOR283w	B1J91_L11088g	highly similar to uniprot Q12040 Saccharomyces cerevisiae YOR283w	ChrL	702	908619	909320	B1J91_L11088g	highly similar to uniprot|Q12040 Saccharomyces cerevisiae YOR283w	similar to CBS138 CAG62224.1
B1J91_L11066g	highly similar to uniprot Q12017 Saccharomyces cerevisiae YOR281c	B1J91_L11066g	highly similar to uniprot Q12017 Saccharomyces cerevisiae YOR281c	ChrL	837	907359	908195	B1J91_L11066g	highly similar to uniprot|Q12017 Saccharomyces cerevisiae YOR281c	similar to CBS138 CAG62223.1
B1J91_L11044g	similar to uniprot Q99369 Saccharomyces cerevisiae YOR280c	B1J91_L11044g	similar to uniprot Q99369 Saccharomyces cerevisiae YOR280c	ChrL	843	906166	907008	B1J91_L11044g	similar to uniprot|Q99369 Saccharomyces cerevisiae YOR280c	similar to CBS138 CAG62222.1
B1J91_L11022g	similar to uniprot Q12192 Saccharomyces cerevisiae YOR279c	B1J91_L11022g	similar to uniprot Q12192 Saccharomyces cerevisiae YOR279c	ChrL	927	904577	905503	B1J91_L11022g	similar to uniprot|Q12192 Saccharomyces cerevisiae YOR279c	similar to CBS138 CAG62221.1
B1J91_L11000g	similar to uniprot P06174 Saccharomyces cerevisiae YOR278w HEM4 uroporphyrinogen III synthase	B1J91_L11000g	similar to uniprot P06174 Saccharomyces cerevisiae YOR278w HEM4 uroporphyrinogen III synthase	ChrL	837	903500	904336	B1J91_L11000g	similar to uniprot|P06174 Saccharomyces cerevisiae YOR278w HEM4 uroporphyrinogen III synthase	similar to CBS138 CAG62220.1
B1J91_L10978g	similar to uniprot P12962 Saccharomyces cerevisiae YOR276w CAF20 mRNA CAP-binding protein	B1J91_L10978g	similar to uniprot P12962 Saccharomyces cerevisiae YOR276w CAF20 mRNA CAP-binding protein	ChrL	465	901493	901957	B1J91_L10978g	similar to uniprot|P12962 Saccharomyces cerevisiae YOR276w CAF20 mRNA CAP-binding protein	similar to CBS138 CAG62219.1
B1J91_L10956g	weakly similar to uniprot Q12033 Saccharomyces cerevisiae YOR275c	B1J91_L10956g	weakly similar to uniprot Q12033 Saccharomyces cerevisiae YOR275c	ChrL	2076	898925	901000	B1J91_L10956g	weakly similar to uniprot|Q12033 Saccharomyces cerevisiae YOR275c	similar to CBS138 CAG62218.1
B1J91_L10934g	similar to uniprot P07884 Saccharomyces cerevisiae YOR274w MOD5 tRNA isopentenyltransferase	B1J91_L10934g	similar to uniprot P07884 Saccharomyces cerevisiae YOR274w MOD5 tRNA isopentenyltransferase	ChrL	1284	897603	898886	B1J91_L10934g	similar to uniprot|P07884 Saccharomyces cerevisiae YOR274w MOD5 tRNA isopentenyltransferase	similar to CBS138 CAG62217.1
B1J91_L10912g	similar to uniprot Q12256 Saccharomyces cerevisiae YOR273c	B1J91_L10912g	similar to uniprot Q12256 Saccharomyces cerevisiae YOR273c	ChrL	1956	894362	896317	B1J91_L10912g	similar to uniprot|Q12256 Saccharomyces cerevisiae YOR273c	similar to CBS138 CAG62216.1
B1J91_L10890g	highly similar to uniprot Q12024 Saccharomyces cerevisiae YOR272w YTM1 microtubule-interacting protein	B1J91_L10890g	highly similar to uniprot Q12024 Saccharomyces cerevisiae YOR272w YTM1 microtubule-interacting protein	ChrL	1374	892656	894029	B1J91_L10890g	highly similar to uniprot|Q12024 Saccharomyces cerevisiae YOR272w YTM1 microtubule-interacting protein	similar to CBS138 CAG62215.1
B1J91_L10868g	highly similar to uniprot Q12029 Saccharomyces cerevisiae YOR271c	B1J91_L10868g	highly similar to uniprot Q12029 Saccharomyces cerevisiae YOR271c	ChrL	984	890772	891755	B1J91_L10868g	highly similar to uniprot|Q12029 Saccharomyces cerevisiae YOR271c	similar to CBS138 CAG62214.1
B1J91_L10846g	highly similar to uniprot P25627 Saccharomyces cerevisiae YCR047c	B1J91_L10846g	highly similar to uniprot P25627 Saccharomyces cerevisiae YCR047c	ChrL	822	889541	890362	B1J91_L10846g	highly similar to uniprot|P25627 Saccharomyces cerevisiae YCR047c	similar to CBS138 CAG62213.1
B1J91_L10824g	similar to uniprot P25626 Saccharomyces cerevisiae YCR046c PETCR46	B1J91_L10824g	similar to uniprot P25626 Saccharomyces cerevisiae YCR046c PETCR46	ChrL	534	888496	889029	B1J91_L10824g	similar to uniprot|P25626 Saccharomyces cerevisiae YCR046c PETCR46	similar to CBS138 CAG62212.1
B1J91_L10802g	similar to uniprot P25381 Saccharomyces cerevisiae YCR045c	B1J91_L10802g	similar to uniprot P25381 Saccharomyces cerevisiae YCR045c	ChrL	1554	886506	888059	B1J91_L10802g	similar to uniprot|P25381 Saccharomyces cerevisiae YCR045c	similar to CBS138 CAG62211.1
B1J91_L10780g	highly similar to uniprot Q00955 Saccharomyces cerevisiae YNR016c ACC1 or uniprot P32874 Saccharomyces cerevisiae YMR207c HFA1	B1J91_L10780g	highly similar to uniprot Q00955 Saccharomyces cerevisiae YNR016c ACC1 and uniprot P32874 Saccharomyces cerevisiae YMR207c HFA1	ChrL	6702	879160	885861	B1J91_L10780g	highly similar to uniprot|Q00955 Saccharomyces cerevisiae YNR016c ACC1 or uniprot|P32874 Saccharomyces cerevisiae YMR207c HFA1	similar to CBS138 CAG62210.1
B1J91_L10758g	highly similar to uniprot P16862 Saccharomyces cerevisiae YMR205c PFK2 or uniprot P16861 Saccharomyces cerevisiae YGR240c PFK1	B1J91_L10758g	highly similar to uniprot P16862 Saccharomyces cerevisiae YMR205c PFK2 and uniprot P16861 Saccharomyces cerevisiae YGR240c PFK1	ChrL	2916	874664	877579	B1J91_L10758g	highly similar to uniprot|P16862 Saccharomyces cerevisiae YMR205c PFK2 or uniprot|P16861 Saccharomyces cerevisiae YGR240c PFK1	similar to CBS138 CAG62209.1
B1J91_L10736g	some similarities with uniprot Q03694 Saccharomyces cerevisiae YMR204c	B1J91_L10736g	some similarities with uniprot Q03694 Saccharomyces cerevisiae YMR204c	ChrL	1029	872809	873837	B1J91_L10736g	some similarities with uniprot|Q03694 Saccharomyces cerevisiae YMR204c	similar to CBS138 CAG62208.1
B1J91_L10714g	highly similar to uniprot P32352 Saccharomyces cerevisiae YMR202w ERG2 C-8 sterol isomerase	B1J91_L10714g	highly similar to uniprot P32352 Saccharomyces cerevisiae YMR202w ERG2 C-8 sterol isomerase	ChrL	675	871824	872498	B1J91_L10714g	highly similar to uniprot|P32352 Saccharomyces cerevisiae YMR202w ERG2 C-8 sterol isomerase	similar to CBS138 CAG62207.1
B1J91_L10692g	highly similar to uniprot P28519 Saccharomyces cerevisiae YMR201c RAD14 nucleotide excision repair protein	B1J91_L10692g	highly similar to uniprot P28519 Saccharomyces cerevisiae YMR201c RAD14 nucleotide excision repair protein	ChrL	1041	870312	871352	B1J91_L10692g	highly similar to uniprot|P28519 Saccharomyces cerevisiae YMR201c RAD14 nucleotide excision repair protein	similar to CBS138 CAG62206.1
B1J91_L10670g	similar to uniprot Q03691 Saccharomyces cerevisiae YMR200w ROT2	B1J91_L10670g	similar to uniprot Q03691 Saccharomyces cerevisiae YMR200w ROT2	ChrL	792	868977	869768	B1J91_L10670g	similar to uniprot|Q03691 Saccharomyces cerevisiae YMR200w ROT2	similar to CBS138 CAG62205.1
B1J91_L10648g	similar to uniprot P20437 Saccharomyces cerevisiae YMR199w CLN1 or uniprot P20438 Saccharomyces cerevisiae YPL256c CLN2	B1J91_L10648g	similar to uniprot P20437 Saccharomyces cerevisiae YMR199w CLN1 and uniprot P20438 Saccharomyces cerevisiae YPL256c CLN2	ChrL	1431	866795	868225	B1J91_L10648g	similar to uniprot|P20437 Saccharomyces cerevisiae YMR199w CLN1 or uniprot|P20438 Saccharomyces cerevisiae YPL256c CLN2	similar to CBS138 CAG62204.1
B1J91_L10626g	Ortholog(s) have microtubule binding activity, rolein microtubule-based process, mitotic sister chromatidcohesion and kinesin complex, spindle pole bodylocalization	B1J91_L10626g	Ortholog(s) have microtubule binding activity, rolein microtubule-based process, mitotic sister chromatidcohesion and kinesin complex, spindle pole bodylocalization	ChrL	1608	863414	865021	B1J91_L10626g	Ortholog(s) have microtubule binding activity, rolein microtubule-based process, mitotic sister chromatidcohesion and kinesin complex, spindle pole bodylocalization
B1J91_L10604g	highly similar to uniprot Q04338 Saccharomyces cerevisiae YMR197c VTI1	B1J91_L10604g	highly similar to uniprot Q04338 Saccharomyces cerevisiae YMR197c VTI1	ChrL	678	862352	863029	B1J91_L10604g	highly similar to uniprot|Q04338 Saccharomyces cerevisiae YMR197c VTI1	similar to CBS138 CAG62202.1
B1J91_L10582g	highly similar to uniprot Q04336 Saccharomyces cerevisiae YMR196w	B1J91_L10582g	highly similar to uniprot Q04336 Saccharomyces cerevisiae YMR196w	ChrL	3297	858794	862090	B1J91_L10582g	highly similar to uniprot|Q04336 Saccharomyces cerevisiae YMR196w	similar to CBS138 CAG62201.1
B1J91_L10560g	highly similar to uniprot P38788 Saccharomyces cerevisiae YHR064c PDR13	B1J91_L10560g	highly similar to uniprot P38788 Saccharomyces cerevisiae YHR064c PDR13	ChrL	1611	855387	856997	B1J91_L10560g	highly similar to uniprot|P38788 Saccharomyces cerevisiae YHR064c PDR13	similar to CBS138 CAG62200.1
B1J91_L10538g	similar to uniprot P38787 Saccharomyces cerevisiae YHR063c	B1J91_L10538g	similar to uniprot P38787 Saccharomyces cerevisiae YHR063c	ChrL	1134	853670	854803	B1J91_L10538g	similar to uniprot|P38787 Saccharomyces cerevisiae YHR063c	similar to CBS138 CAG62199.1
B1J91_L10516g	highly similar to uniprot P36160 Saccharomyces cerevisiae YKR081c	B1J91_L10516g	highly similar to uniprot P36160 Saccharomyces cerevisiae YKR081c	ChrL	1050	852197	853246	B1J91_L10516g	highly similar to uniprot|P36160 Saccharomyces cerevisiae YKR081c	similar to CBS138 CAG62198.1
B1J91_L10494g	similar to uniprot Q08484 Saccharomyces cerevisiae YOR070c GYP1 GTPase activating protein for YPT1P and SEC4	B1J91_L10494g	similar to uniprot Q08484 Saccharomyces cerevisiae YOR070c GYP1 GTPase activating protein for YPT1P and SEC4	ChrL	1929	849524	851452	B1J91_L10494g	similar to uniprot|Q08484 Saccharomyces cerevisiae YOR070c GYP1 GTPase activating protein for YPT1P and SEC4	similar to CBS138 CAG62197.1
B1J91_L10472g	similar to uniprot Q92331 Saccharomyces cerevisiae YOR069w	B1J91_L10472g	similar to uniprot Q92331 Saccharomyces cerevisiae YOR069w	ChrL	1917	847416	849332	B1J91_L10472g	similar to uniprot|Q92331 Saccharomyces cerevisiae YOR069w	similar to CBS138 CAG62196.1
B1J91_L10450g	similar to uniprot P40351 Saccharomyces cerevisiae YOR067c ALG8 Glucosyltransferase	B1J91_L10450g	similar to uniprot P40351 Saccharomyces cerevisiae YOR067c ALG8 Glucosyltransferase	ChrL	1653	845212	846864	B1J91_L10450g	similar to uniprot|P40351 Saccharomyces cerevisiae YOR067c ALG8 Glucosyltransferase	similar to CBS138 CAG62195.1
B1J91_L10428g	similar to uniprot Q08471 Saccharomyces cerevisiae YOR066w	B1J91_L10428g	similar to uniprot Q08471 Saccharomyces cerevisiae YOR066w	ChrL	1869	843148	845016	B1J91_L10428g	similar to uniprot|Q08471 Saccharomyces cerevisiae YOR066w	similar to CBS138 CAG62194.1
B1J91_L10406g	highly similar to uniprot P07143 Saccharomyces cerevisiae YOR065w CYT1 cytochrome-c1	B1J91_L10406g	highly similar to uniprot P07143 Saccharomyces cerevisiae YOR065w CYT1 cytochrome-c1	ChrL	900	840921	841820	B1J91_L10406g	highly similar to uniprot|P07143 Saccharomyces cerevisiae YOR065w CYT1 cytochrome-c1	similar to CBS138 CAG62193.1
B1J91_L10384g	similar to uniprot Q08465 Saccharomyces cerevisiae YOR064c	B1J91_L10384g	similar to uniprot Q08465 Saccharomyces cerevisiae YOR064c	ChrL	666	838929	839594	B1J91_L10384g	similar to uniprot|Q08465 Saccharomyces cerevisiae YOR064c	similar to CBS138 CAG62192.1
B1J91_L10362g	similar to uniprot P36155 Saccharomyces cerevisiae YKR075c or uniprot P36025 Saccharomyces cerevisiae YOR062c	B1J91_L10362g	similar to uniprot P36155 Saccharomyces cerevisiae YKR075c and uniprot P36025 Saccharomyces cerevisiae YOR062c	ChrL	759	836267	837025	B1J91_L10362g	similar to uniprot|P36155 Saccharomyces cerevisiae YKR075c or uniprot|P36025 Saccharomyces cerevisiae YOR062c	similar to CBS138 CAG62191.1
B1J91_L10340g	similar to uniprot Q08457 Saccharomyces cerevisiae YOR060c	B1J91_L10340g	similar to uniprot Q08457 Saccharomyces cerevisiae YOR060c	ChrL	840	834915	835754	B1J91_L10340g	similar to uniprot|Q08457 Saccharomyces cerevisiae YOR060c	similar to CBS138 CAG62190.1
B1J91_L10318g	similar to uniprot Q08448 Saccharomyces cerevisiae YOR059c	B1J91_L10318g	similar to uniprot Q08448 Saccharomyces cerevisiae YOR059c	ChrL	1374	833226	834599	B1J91_L10318g	similar to uniprot|Q08448 Saccharomyces cerevisiae YOR059c	similar to CBS138 CAG62189.1
B1J91_L10252g	similar to uniprot P50275 Saccharomyces cerevisiae YOR058c ASE1 microtubule-associated protein	B1J91_L10252g	similar to uniprot P50275 Saccharomyces cerevisiae YOR058c ASE1 microtubuleAssociated protein	ChrL	2538	829551	832088	B1J91_L10252g	similar to uniprot|P50275 Saccharomyces cerevisiae YOR058c ASE1 microtubule-associated protein	similar to CBS138 CAG62188.1
B1J91_L10230g	similar to uniprot Q08446 Saccharomyces cerevisiae YOR057w SGT1 suppressor of G2 allele of SKP1	B1J91_L10230g	similar to uniprot Q08446 Saccharomyces cerevisiae YOR057w SGT1 suppressor of G2 allele of SKP1	ChrL	1134	828151	829284	B1J91_L10230g	similar to uniprot|Q08446 Saccharomyces cerevisiae YOR057w SGT1 suppressor of G2 allele of SKP1	similar to CBS138 CAG62187.1
B1J91_L10208g	similar to uniprot P36024 Saccharomyces cerevisiae YKR072c SIS2 involved in cell cycle-specific gene expression	B1J91_L10208g	similar to uniprot P36024 Saccharomyces cerevisiae YKR072c SIS2 involved in cell cycle-specific gene expression	ChrL	1716	825747	827462	B1J91_L10208g	similar to uniprot|P36024 Saccharomyces cerevisiae YKR072c SIS2 involved in cell cycle-specific gene expression	similar to CBS138 CAG62186.1
B1J91_L10186g	some similarities with uniprot Q08422 Saccharomyces cerevisiae YOR052c	B1J91_L10186g	some similarities with uniprot Q08422 Saccharomyces cerevisiae YOR052c	ChrL	522	824349	824870	B1J91_L10186g	some similarities with uniprot|Q08422 Saccharomyces cerevisiae YOR052c	similar to CBS138 CAG62185.1
B1J91_L10164g	similar to uniprot Q08421 Saccharomyces cerevisiae YOR051c	B1J91_L10164g	similar to uniprot Q08421 Saccharomyces cerevisiae YOR051c	ChrL	1215	822538	823752	B1J91_L10164g	similar to uniprot|Q08421 Saccharomyces cerevisiae YOR051c	similar to CBS138 CAG62184.1
B1J91_L10120g	similar to uniprot Q02792 Saccharomyces cerevisiae YOR048c RAT1 5 -3 exoribonuclease	B1J91_L10120g	similar to uniprot Q02792 Saccharomyces cerevisiae YOR048c RAT1 5 -3 exoribonuclease	ChrL	3057	816521	819577	B1J91_L10120g	similar to uniprot|Q02792 Saccharomyces cerevisiae YOR048c RAT1 5 -3 exoribonuclease	similar to CBS138 CAG62182.1
B1J91_L10043g	similar to uniprot Q02794 Saccharomyces cerevisiae YOR047c STD1 or uniprot P35198 Saccharomyces cerevisiae YDR277c MTH1	B1J91_L10043g	similar to uniprot Q02794 Saccharomyces cerevisiae YOR047c STD1 and uniprot P35198 Saccharomyces cerevisiae YDR277c MTH1	ChrL	1362	804952	806313	B1J91_L10043g	similar to uniprot|Q02794 Saccharomyces cerevisiae YOR047c STD1 or uniprot|P35198 Saccharomyces cerevisiae YDR277c MTH1	similar to CBS138 CAG62179.1
B1J91_L10021g	highly similar to uniprot P20449 Saccharomyces cerevisiae YOR046c DBP5 RNA helicase	B1J91_L10021g	highly similar to uniprot P20449 Saccharomyces cerevisiae YOR046c DBP5 RNA helicase	ChrL	1515	802515	804029	B1J91_L10021g	highly similar to uniprot|P20449 Saccharomyces cerevisiae YOR046c DBP5 RNA helicase	similar to CBS138 CAG62178.1
B1J91_L09999g	some similarities with uniprot Q08416 Saccharomyces cerevisiae YOR044w	B1J91_L09999g	some similarities with uniprot Q08416 Saccharomyces cerevisiae YOR044w	ChrL	405	800739	801143	B1J91_L09999g	some similarities with uniprot|Q08416 Saccharomyces cerevisiae YOR044w	similar to CBS138 CAG62177.1
B1J91_L09955g	hypothetical protein	B1J91_L09955g	hypothetical protein	ChrL	1455	798561	800015	B1J91_L09955g	hypothetical protein
B1J91_L09933g	similar to uniprot Q08412 Saccharomyces cerevisiae YOR042w	B1J91_L09933g	similar to uniprot Q08412 Saccharomyces cerevisiae YOR042w	ChrL	1227	796101	797327	B1J91_L09933g	similar to uniprot|Q08412 Saccharomyces cerevisiae YOR042w	similar to CBS138 CAG62174.1
B1J91_L09889g	similar to uniprot P36102 Saccharomyces cerevisiae YKL025c PAN3 component of the PAB1P-dependent poly(A) ribonuclease	B1J91_L09889g	similar to uniprot P36102 Saccharomyces cerevisiae YKL025c PAN3 component of the PAB1P-dependent poly(A) ribonuclease	ChrL	2154	777142	779295	B1J91_L09889g	similar to uniprot|P36102 Saccharomyces cerevisiae YKL025c PAN3 component of the PAB1P-dependent poly(A) ribonuclease	similar to CBS138 CAG62172.1
B1J91_L09867g	Ortholog(s) have adenylate kinase activity,uridylate kinase activity, role in 'de novo' pyrimidinenucleobase biosynthetic process and cytosol,mitochondrion, nucleus localization	B1J91_L09867g	Ortholog(s) have adenylate kinase activity,uridylate kinase activity, role in 'de novo' pyrimidinenucleobase biosynthetic process and cytosol,mitochondrion, nucleus localization	ChrL	852	775656	776507	B1J91_L09867g	Ortholog(s) have adenylate kinase activity,uridylate kinase activity, role in 'de novo' pyrimidinenucleobase biosynthetic process and cytosol,mitochondrion, nucleus localization
B1J91_L09845g	some similarities with uniprot Q12114 Saccharomyces cerevisiae YLR330w CHS5	B1J91_L09845g	some similarities with uniprot Q12114 Saccharomyces cerevisiae YLR330w CHS5	ChrL	1167	774227	775393	B1J91_L09845g	some similarities with uniprot|Q12114 Saccharomyces cerevisiae YLR330w CHS5	similar to CBS138 CAG62170.1
B1J91_L09823g	some similarities with uniprot P09798 Saccharomyces cerevisiae YKL022c CDC16	B1J91_L09823g	some similarities with uniprot P09798 Saccharomyces cerevisiae YKL022c CDC16	ChrL	2226	771834	774059	B1J91_L09823g	some similarities with uniprot|P09798 Saccharomyces cerevisiae YKL022c CDC16	similar to CBS138 CAG62169.1
B1J91_L09779g	some similarities with uniprot Q3E7A7 Saccharomyces cerevisiae YKL018C-A	B1J91_L09779g	some similarities with uniprot Q3E7A7 Saccharomyces cerevisiae YKL018CA	ChrL	249	769581	769829	B1J91_L09779g	some similarities with uniprot|Q3E7A7 Saccharomyces cerevisiae YKL018C-A	similar to CBS138 CAG62167.1
B1J91_L09757g	highly similar to uniprot P36104 Saccharomyces cerevisiae YKL018w	B1J91_L09757g	highly similar to uniprot P36104 Saccharomyces cerevisiae YKL018w	ChrL	981	768279	769259	B1J91_L09757g	highly similar to uniprot|P36104 Saccharomyces cerevisiae YKL018w	similar to CBS138 CAG62166.1
B1J91_L09735g	similar to uniprot P34243 Saccharomyces cerevisiae YKL017c DIP1	B1J91_L09735g	similar to uniprot P34243 Saccharomyces cerevisiae YKL017c DIP1	ChrL	2088	766041	768128	B1J91_L09735g	similar to uniprot|P34243 Saccharomyces cerevisiae YKL017c DIP1	similar to CBS138 CAG62165.1
B1J91_L09713g	highly similar to uniprot P30902 Saccharomyces cerevisiae YKL016c ATP7	B1J91_L09713g	highly similar to uniprot P30902 Saccharomyces cerevisiae YKL016c ATP7	ChrL	531	764999	765529	B1J91_L09713g	highly similar to uniprot|P30902 Saccharomyces cerevisiae YKL016c ATP7	similar to CBS138 CAG62164.1
B1J91_L09691g	some similarities with uniprot P25502 Saccharomyces cerevisiae YKL015w PUT3 positive activator of the proline utilisation pathway	B1J91_L09691g	some similarities with uniprot P25502 Saccharomyces cerevisiae YKL015w PUT3 positive activator of the proline utilisation pathway	ChrL	2475	761190	763664	B1J91_L09691g	some similarities with uniprot|P25502 Saccharomyces cerevisiae YKL015w PUT3 positive activator of the proline utilisation pathway	similar to CBS138 CAG62163.1
B1J91_L09669g	Ortholog(s) have mRNA binding activity and role inmaturation of 5.8S rRNA from tricistronic rRNA transcript(SSU-rRNA, 5.8S rRNA, LSU-rRNA), maturation of LSU-rRNAfrom tricistronic rRNA transcript (SSU-rRNA, 5.8S rRNA,LSU-rRNA)	B1J91_L09669g	Ortholog(s) have mRNA binding activity and role inmaturation of 5.8S rRNA from tricistronic rRNA transcript(SSU-rRNA, 5.8S rRNA, LSU-rRNA), maturation of LSU-rRNAfrom tricistronic rRNA transcript (SSU-rRNA, 5.8S rRNA,LSU-rRNA)	ChrL	5037	755917	760953	B1J91_L09669g	Ortholog(s) have mRNA binding activity and role inmaturation of 5.8S rRNA from tricistronic rRNA transcript(SSU-rRNA, 5.8S rRNA, LSU-rRNA), maturation of LSU-rRNAfrom tricistronic rRNA transcript (SSU-rRNA, 5.8S rRNA,LSU-rRNA)
B1J91_L09647g	highly similar to uniprot P35184 Saccharomyces cerevisiae YIR012w SQT1	B1J91_L09647g	highly similar to uniprot P35184 Saccharomyces cerevisiae YIR012w SQT1	ChrL	1290	754135	755424	B1J91_L09647g	highly similar to uniprot|P35184 Saccharomyces cerevisiae YIR012w SQT1	similar to CBS138 CAG62161.1
B1J91_L09625g	similar to uniprot P38637 Saccharomyces cerevisiae YIR011c STS1	B1J91_L09625g	similar to uniprot P38637 Saccharomyces cerevisiae YIR011c STS1	ChrL	843	752958	753800	B1J91_L09625g	similar to uniprot|P38637 Saccharomyces cerevisiae YIR011c STS1	similar to CBS138 CAG62160.1
B1J91_L09603g	Ortholog(s) have role in attachment of spindlemicrotubules to kinetochore involved in meiotic sisterchromatid segregation and nuclear MIS12/MIND complex,spindle pole localization	B1J91_L09603g	Ortholog(s) have role in attachment of spindlemicrotubules to kinetochore involved in meiotic sisterchromatid segregation and nuclear MIS12/MIND complex,spindle pole localization	ChrL	1422	751105	752526	B1J91_L09603g	Ortholog(s) have role in attachment of spindlemicrotubules to kinetochore involved in meiotic sisterchromatid segregation and nuclear MIS12/MIND complex,spindle pole localization
B1J91_L09581g	highly similar to uniprot P33317 Saccharomyces cerevisiae YBR252w DUT1 dUTP pyrophosphatase precursor	B1J91_L09581g	highly similar to uniprot P33317 Saccharomyces cerevisiae YBR252w DUT1 dUTP pyrophosphatase precursor	ChrL	435	750340	750774	B1J91_L09581g	highly similar to uniprot|P33317 Saccharomyces cerevisiae YBR252w DUT1 dUTP pyrophosphatase precursor	similar to CBS138 CAG62158.1
B1J91_L09537g	highly similar to uniprot Q03558 Saccharomyces cerevisiae YHR179w OYE2 NADPH dehydrogenase or uniprot P41816 Saccharomyces cerevisiae YPL171c OYE3	B1J91_L09537g	highly similar to uniprot Q03558 Saccharomyces cerevisiae YHR179w OYE2 NADPH dehydrogenase and uniprot P41816 Saccharomyces cerevisiae YPL171c OYE3	ChrL	1203	748427	749629	B1J91_L09537g	highly similar to uniprot|Q03558 Saccharomyces cerevisiae YHR179w OYE2 NADPH dehydrogenase or uniprot|P41816 Saccharomyces cerevisiae YPL171c OYE3	similar to CBS138 CAG62157.1
B1J91_L09493g	similar to uniprot P40566 Saccharomyces cerevisiae YIR007w	B1J91_L09493g	similar to uniprot P40566 Saccharomyces cerevisiae YIR007w	ChrL	2166	744868	747033	B1J91_L09493g	similar to uniprot|P40566 Saccharomyces cerevisiae YIR007w	similar to CBS138 CAG62156.1
B1J91_L09471g	highly similar to uniprot P10363 Saccharomyces cerevisiae YIR008c PRI1	B1J91_L09471g	highly similar to uniprot P10363 Saccharomyces cerevisiae YIR008c PRI1	ChrL	1233	743603	744835	B1J91_L09471g	highly similar to uniprot|P10363 Saccharomyces cerevisiae YIR008c PRI1	similar to CBS138 CAG62155.1
B1J91_L09449g	hypothetical protein	B1J91_L09449g	hypothetical protein	ChrL	357	742883	743239	B1J91_L09449g	hypothetical protein	similar to CBS138 CAG62154.1
B1J91_L09383g	some similarities with uniprot P53032 Saccharomyces cerevisiae YGL162w SUT1 or uniprot Q12286 Saccharomyces cerevisiae YPR009w	B1J91_L09383g	some similarities with uniprot P53032 Saccharomyces cerevisiae YGL162w SUT1 and uniprot Q12286 Saccharomyces cerevisiae YPR009w	ChrL	1101	740247	741347	B1J91_L09383g	some similarities with uniprot|P53032 Saccharomyces cerevisiae YGL162w SUT1 or uniprot|Q12286 Saccharomyces cerevisiae YPR009w	similar to CBS138 CAG62153.1
B1J91_L09372g	hypothetical protein	B1J91_L09372g	hypothetical protein	ChrL	309	739154	739462	B1J91_L09372g	hypothetical protein
		B1J91_L09361g	hypothetical protein	ChrL	336	737465	737800	B1J91_L09361g	hypothetical protein	similar to CBS138 CAG62152.1
B1J91_L09339g	some similarities with uniprot Q12753 Saccharomyces cerevisiae YPR008w	B1J91_L09339g	some similarities with uniprot Q12753 Saccharomyces cerevisiae YPR008w	ChrL	2634	733650	736283	B1J91_L09339g	some similarities with uniprot|Q12753 Saccharomyces cerevisiae YPR008w	similar to CBS138 CAG62151.1
B1J91_L09295g	weakly similar to uniprot Q12188 Saccharomyces cerevisiae YPR007c SPO69 protein required for meiosis and sporulation	B1J91_L09295g	weakly similar to uniprot Q12188 Saccharomyces cerevisiae YPR007c SPO69 protein required for meiosis and sporulation	ChrL	1983	727799	729781	B1J91_L09295g	weakly similar to uniprot|Q12188 Saccharomyces cerevisiae YPR007c SPO69 protein required for meiosis and sporulation	similar to CBS138 CAG62150.1
B1J91_L09273g	similar to uniprot Q12031 Saccharomyces cerevisiae YPR006c ICL2 non-functional isocitrate lyase	B1J91_L09273g	similar to uniprot Q12031 Saccharomyces cerevisiae YPR006c ICL2 non-functional isocitrate lyase	ChrL	1716	725551	727266	B1J91_L09273g	similar to uniprot|Q12031 Saccharomyces cerevisiae YPR006c ICL2 non-functional isocitrate lyase	similar to CBS138 CAG62149.1
B1J91_L09251g	hypothetical protein	B1J91_L09251g	hypothetical protein	ChrL	840	723376	724215	B1J91_L09251g	hypothetical protein	similar to CBS138 CAG62148.1
B1J91_L09229g	similar to uniprot Q12480 Saccharomyces cerevisiae YPR004c	B1J91_L09229g	similar to uniprot Q12480 Saccharomyces cerevisiae YPR004c	ChrL	1014	721625	722638	B1J91_L09229g	similar to uniprot|Q12480 Saccharomyces cerevisiae YPR004c	similar to CBS138 CAG62147.1
B1J91_L09207g	some similarities with uniprot P53394 Saccharomyces cerevisiae YPR003c	B1J91_L09207g	some similarities with uniprot P53394 Saccharomyces cerevisiae YPR003c	ChrL	2178	718971	721148	B1J91_L09207g	some similarities with uniprot|P53394 Saccharomyces cerevisiae YPR003c	similar to CBS138 CAG62146.1
B1J91_L09185g	similar to uniprot P43590 Saccharomyces cerevisiae YFR006w	B1J91_L09185g	similar to uniprot P43590 Saccharomyces cerevisiae YFR006w	ChrL	1473	717247	718719	B1J91_L09185g	similar to uniprot|P43590 Saccharomyces cerevisiae YFR006w	similar to CBS138 CAG62145.1
B1J91_L09174g	similar to uniprot P43589 Saccharomyces cerevisiae YFR005c SAD1 SnRNP assembly defective	B1J91_L09174g	similar to uniprot P43589 Saccharomyces cerevisiae YFR005c SAD1 SnRNP assembly defective	ChrL	1284	715857	717140	B1J91_L09174g	similar to uniprot|P43589 Saccharomyces cerevisiae YFR005c SAD1 SnRNP assembly defective	similar to CBS138 CAG62144.1
B1J91_L09152g	highly similar to uniprot P43588 Saccharomyces cerevisiae YFR004w MPR1 26S proteasome regulatory subunit	B1J91_L09152g	highly similar to uniprot P43588 Saccharomyces cerevisiae YFR004w MPR1 26S proteasome regulatory subunit	ChrL	921	714825	715745	B1J91_L09152g	highly similar to uniprot|P43588 Saccharomyces cerevisiae YFR004w MPR1 26S proteasome regulatory subunit	similar to CBS138 CAG62143.1
B1J91_L09130g	similar to uniprot P34077 Saccharomyces cerevisiae YFR002w NIC96 nuclear pore protein	B1J91_L09130g	similar to uniprot P34077 Saccharomyces cerevisiae YFR002w NIC96 nuclear pore protein	ChrL	2541	711753	714293	B1J91_L09130g	similar to uniprot|P34077 Saccharomyces cerevisiae YFR002w NIC96 nuclear pore protein	similar to CBS138 CAG62142.1
B1J91_L09108g	highly similar to uniprot Q12428 Saccharomyces cerevisiae YPR002w	B1J91_L09108g	highly similar to uniprot Q12428 Saccharomyces cerevisiae YPR002w	ChrL	1536	709776	711311	B1J91_L09108g	highly similar to uniprot|Q12428 Saccharomyces cerevisiae YPR002w	similar to CBS138 CAG62141.1
B1J91_L09086g	similar to uniprot P43635 Saccharomyces cerevisiae YPR001w CIT3	B1J91_L09086g	similar to uniprot P43635 Saccharomyces cerevisiae YPR001w CIT3	ChrL	1443	707538	708980	B1J91_L09086g	similar to uniprot|P43635 Saccharomyces cerevisiae YPR001w CIT3	similar to CBS138 CAG62140.1
B1J91_L09042g	similar to uniprot Q12341 Saccharomyces cerevisiae YPL001w HAT1 histone acetyltransferase subunit	B1J91_L09042g	similar to uniprot Q12341 Saccharomyces cerevisiae YPL001w HAT1 histone acetyltransferase subunit	ChrL	1167	705218	706384	B1J91_L09042g	similar to uniprot|Q12341 Saccharomyces cerevisiae YPL001w HAT1 histone acetyltransferase subunit	similar to CBS138 CAG62139.1
B1J91_L09020g	highly similar to uniprot Q12483 Saccharomyces cerevisiae YPL002c SNF8	B1J91_L09020g	highly similar to uniprot Q12483 Saccharomyces cerevisiae YPL002c SNF8	ChrL	702	704185	704886	B1J91_L09020g	highly similar to uniprot|Q12483 Saccharomyces cerevisiae YPL002c SNF8	similar to CBS138 CAG62138.1
B1J91_L08998g	similar to uniprot P31115 Saccharomyces cerevisiae YFL001w DEG1 pseudouridine synthase	B1J91_L08998g	similar to uniprot P31115 Saccharomyces cerevisiae YFL001w DEG1 pseudouridine synthase	ChrL	1317	702768	704084	B1J91_L08998g	similar to uniprot|P31115 Saccharomyces cerevisiae YFL001w DEG1 pseudouridine synthase	similar to CBS138 CAG62137.1
B1J91_L08976g	highly similar to uniprot P25808 Saccharomyces cerevisiae YFL002c SPB4	B1J91_L08976g	highly similar to uniprot P25808 Saccharomyces cerevisiae YFL002c SPB4	ChrL	1854	700407	702260	B1J91_L08976g	highly similar to uniprot|P25808 Saccharomyces cerevisiae YFL002c SPB4	similar to CBS138 CAG62136.1
B1J91_L08954g	similar to uniprot Q12059 Saccharomyces cerevisiae YPL003w ULA1 involved in protein modification	B1J91_L08954g	similar to uniprot Q12059 Saccharomyces cerevisiae YPL003w ULA1 involved in protein modification	ChrL	1365	698914	700278	B1J91_L08954g	similar to uniprot|Q12059 Saccharomyces cerevisiae YPL003w ULA1 involved in protein modification	similar to CBS138 CAG62135.1
B1J91_L08932g	highly similar to uniprot Q12230 Saccharomyces cerevisiae YPL004c or uniprot P53252 Saccharomyces cerevisiae YGR086c	B1J91_L08932g	highly similar to uniprot Q12230 Saccharomyces cerevisiae YPL004c and uniprot P53252 Saccharomyces cerevisiae YGR086c	ChrL	939	695648	696586	B1J91_L08932g	highly similar to uniprot|Q12230 Saccharomyces cerevisiae YPL004c or uniprot|P53252 Saccharomyces cerevisiae YGR086c	similar to CBS138 CAG62134.1
B1J91_L08910g	similar to uniprot Q12089 Saccharomyces cerevisiae YPL005w	B1J91_L08910g	similar to uniprot Q12089 Saccharomyces cerevisiae YPL005w	ChrL	1872	693265	695136	B1J91_L08910g	similar to uniprot|Q12089 Saccharomyces cerevisiae YPL005w	similar to CBS138 CAG62133.1
B1J91_L08888g	similar to uniprot Q12200 Saccharomyces cerevisiae YPL006w	B1J91_L08888g	similar to uniprot Q12200 Saccharomyces cerevisiae YPL006w	ChrL	3582	689228	692809	B1J91_L08888g	similar to uniprot|Q12200 Saccharomyces cerevisiae YPL006w	similar to CBS138 CAG62132.1
B1J91_L08866g	similar to uniprot Q12308 Saccharomyces cerevisiae YPL007c TFC8	B1J91_L08866g	similar to uniprot Q12308 Saccharomyces cerevisiae YPL007c TFC8	ChrL	1758	687008	688765	B1J91_L08866g	similar to uniprot|Q12308 Saccharomyces cerevisiae YPL007c TFC8	similar to CBS138 CAG62131.1
B1J91_L08844g	similar to uniprot P22516 Saccharomyces cerevisiae YPL008w CHL1 protein of the DEAH box family	B1J91_L08844g	similar to uniprot P22516 Saccharomyces cerevisiae YPL008w CHL1 protein of the DEAH box family	ChrL	2493	684462	686954	B1J91_L08844g	similar to uniprot|P22516 Saccharomyces cerevisiae YPL008w CHL1 protein of the DEAH box family	similar to CBS138 CAG62130.1
B1J91_L08822g	similar to uniprot Q12532 Saccharomyces cerevisiae YPL009c	B1J91_L08822g	similar to uniprot Q12532 Saccharomyces cerevisiae YPL009c	ChrL	3096	680930	684025	B1J91_L08822g	similar to uniprot|Q12532 Saccharomyces cerevisiae YPL009c	similar to CBS138 CAG62129.1
B1J91_L08800g	highly similar to uniprot P53600 Saccharomyces cerevisiae YPL010w RET3 coatomer complex zeta chain	B1J91_L08800g	highly similar to uniprot P53600 Saccharomyces cerevisiae YPL010w RET3 coatomer complex zeta chain	ChrL	555	680026	680580	B1J91_L08800g	highly similar to uniprot|P53600 Saccharomyces cerevisiae YPL010w RET3 coatomer complex zeta chain	similar to CBS138 CAG62128.1
B1J91_L08778g	similar to uniprot Q12297 Saccharomyces cerevisiae YPL011c TAF47 component of the TBP-associated protein complex	B1J91_L08778g	similar to uniprot Q12297 Saccharomyces cerevisiae YPL011c TAF47 component of the TBPAssociated protein complex	ChrL	1203	678114	679316	B1J91_L08778g	similar to uniprot|Q12297 Saccharomyces cerevisiae YPL011c TAF47 component of the TBP-associated protein complex	similar to CBS138 CAG62127.1
B1J91_L08756g	highly similar to uniprot Q12754 Saccharomyces cerevisiae YPL012w	B1J91_L08756g	highly similar to uniprot Q12754 Saccharomyces cerevisiae YPL012w	ChrL	3660	674240	677899	B1J91_L08756g	highly similar to uniprot|Q12754 Saccharomyces cerevisiae YPL012w	similar to CBS138 CAG62126.1
B1J91_L08734g	similar to uniprot Q02608 Saccharomyces cerevisiae YPL013c	B1J91_L08734g	similar to uniprot Q02608 Saccharomyces cerevisiae YPL013c	ChrL	366	673491	673856	B1J91_L08734g	similar to uniprot|Q02608 Saccharomyces cerevisiae YPL013c	similar to CBS138 CAG62125.1
B1J91_L08712g	some similarities with uniprot Q02606 Saccharomyces cerevisiae YPL014w	B1J91_L08712g	some similarities with uniprot Q02606 Saccharomyces cerevisiae YPL014w	ChrL	981	671513	672493	B1J91_L08712g	some similarities with uniprot|Q02606 Saccharomyces cerevisiae YPL014w	similar to CBS138 CAG62124.1
B1J91_L08668g	similar to uniprot P53686 Saccharomyces cerevisiae YPL015c	B1J91_L08668g	similar to uniprot P53686 Saccharomyces cerevisiae YPL015c	ChrL	1095	668047	669141	B1J91_L08668g	similar to uniprot|P53686 Saccharomyces cerevisiae YPL015c	similar to CBS138 CAG62123.1
B1J91_L08646g	similar to uniprot Q02724 Saccharomyces cerevisiae YPL020c ULP1 Ubl-specific protease	B1J91_L08646g	similar to uniprot Q02724 Saccharomyces cerevisiae YPL020c ULP1 Ubl-specific protease	ChrL	1767	666040	667806	B1J91_L08646g	similar to uniprot|Q02724 Saccharomyces cerevisiae YPL020c ULP1 Ubl-specific protease	similar to CBS138 CAG62122.1
B1J91_L08624g	similar to uniprot P43583 Saccharomyces cerevisiae YFL007w	B1J91_L08624g	similar to uniprot P43583 Saccharomyces cerevisiae YFL007w	ChrL	6255	659444	665698	B1J91_L08624g	similar to uniprot|P43583 Saccharomyces cerevisiae YFL007w	similar to CBS138 CAG62121.1
B1J91_L08602g	similar to uniprot P38698 Saccharomyces cerevisiae YHR201c PPX1 exopolyphosphatase	B1J91_L08602g	similar to uniprot P38698 Saccharomyces cerevisiae YHR201c PPX1 exopolyphosphatase	ChrL	1143	28486	29628	B1J91_L08602g	similar to uniprot|P38698 Saccharomyces cerevisiae YHR201c PPX1 exopolyphosphatase	similar to CBS138 CAG62120.1
B1J91_L08580g	similar to uniprot P38886 Saccharomyces cerevisiae YHR200w SUN1 26S proteasome regulatory subunit	B1J91_L08580g	similar to uniprot P38886 Saccharomyces cerevisiae YHR200w SUN1 26S proteasome regulatory subunit	ChrL	807	29887	30693	B1J91_L08580g	similar to uniprot|P38886 Saccharomyces cerevisiae YHR200w SUN1 26S proteasome regulatory subunit	similar to CBS138 CAG62119.1
B1J91_L08514g	similar to uniprot Q06522 Saccharomyces cerevisiae YPR147c	B1J91_L08514g	similar to uniprot Q06522 Saccharomyces cerevisiae YPR147c	ChrL	939	34355	35293	B1J91_L08514g	similar to uniprot|Q06522 Saccharomyces cerevisiae YPR147c	similar to CBS138 CAG62117.1
B1J91_L08492g	similar to uniprot Q06523 Saccharomyces cerevisiae YPR148c	B1J91_L08492g	similar to uniprot Q06523 Saccharomyces cerevisiae YPR148c	ChrL	1158	35718	36875	B1J91_L08492g	similar to uniprot|Q06523 Saccharomyces cerevisiae YPR148c	similar to CBS138 CAG62116.1
B1J91_L08470g	hypothetical protein	B1J91_L08470g	hypothetical protein	ChrL	483	37006	37488	B1J91_L08470g	hypothetical protein	similar to CBS138 CAG62115.1
B1J91_L08448g	highly similar to uniprot Q12207 Saccharomyces cerevisiae YPR149w or uniprot P53279 Saccharomyces cerevisiae YGR131w	B1J91_L08448g	highly similar to uniprot Q12207 Saccharomyces cerevisiae YPR149w and uniprot P53279 Saccharomyces cerevisiae YGR131w	ChrL	522	39010	39531	B1J91_L08448g	highly similar to uniprot|Q12207 Saccharomyces cerevisiae YPR149w or uniprot|P53279 Saccharomyces cerevisiae YGR131w	similar to CBS138 CAG62114.1
B1J91_L08426g	similar to uniprot Q06524 Saccharomyces cerevisiae YPR151c	B1J91_L08426g	similar to uniprot Q06524 Saccharomyces cerevisiae YPR151c	ChrL	423	40618	41040	B1J91_L08426g	similar to uniprot|Q06524 Saccharomyces cerevisiae YPR151c	similar to CBS138 CAG62113.1
B1J91_L08404g	similar to uniprot Q06525 Saccharomyces cerevisiae YPR152c	B1J91_L08404g	similar to uniprot Q06525 Saccharomyces cerevisiae YPR152c	ChrL	1233	41789	43021	B1J91_L08404g	similar to uniprot|Q06525 Saccharomyces cerevisiae YPR152c	similar to CBS138 CAG62112.1
B1J91_L08382g	highly similar to uniprot Q06537 Saccharomyces cerevisiae YPR153w	B1J91_L08382g	highly similar to uniprot Q06537 Saccharomyces cerevisiae YPR153w	ChrL	423	43401	43823	B1J91_L08382g	highly similar to uniprot|Q06537 Saccharomyces cerevisiae YPR153w	similar to CBS138 CAG62111.1
B1J91_L08360g	similar to uniprot P40462 Saccharomyces cerevisiae YIL137c	B1J91_L08360g	similar to uniprot P40462 Saccharomyces cerevisiae YIL137c	ChrL	2841	44221	47061	B1J91_L08360g	similar to uniprot|P40462 Saccharomyces cerevisiae YIL137c	similar to CBS138 CAG62110.1
B1J91_L08338g	highly similar to uniprot P40414 Saccharomyces cerevisiae YIL138c TPM2 tropomyosin	B1J91_L08338g	highly similar to uniprot P40414 Saccharomyces cerevisiae YIL138c TPM2 tropomyosin	ChrL	486	47368	47853	B1J91_L08338g	highly similar to uniprot|P40414 Saccharomyces cerevisiae YIL138c TPM2 tropomyosin	similar to CBS138 CAG62109.1
B1J91_L08316g	similar to uniprot P38927 Saccharomyces cerevisiae YIL139c REV7 DNA polymerase zeta subunit	B1J91_L08316g	similar to uniprot P38927 Saccharomyces cerevisiae YIL139c REV7 DNA polymerase zeta subunit	ChrL	762	48457	49218	B1J91_L08316g	similar to uniprot|P38927 Saccharomyces cerevisiae YIL139c REV7 DNA polymerase zeta subunit	similar to CBS138 CAG62108.1
B1J91_L08294g	similar to uniprot P38928 Saccharomyces cerevisiae YIL140w SRO4 required for axial pattern of budding	B1J91_L08294g	similar to uniprot P38928 Saccharomyces cerevisiae YIL140w SRO4 required for axial pattern of budding	ChrL	2502	49524	52025	B1J91_L08294g	similar to uniprot|P38928 Saccharomyces cerevisiae YIL140w SRO4 required for axial pattern of budding	similar to CBS138 CAG62107.1
B1J91_L08272g	highly similar to uniprot P39076 Saccharomyces cerevisiae YIL142w CCT2	B1J91_L08272g	highly similar to uniprot P39076 Saccharomyces cerevisiae YIL142w CCT2	ChrL	1581	53017	54597	B1J91_L08272g	highly similar to uniprot|P39076 Saccharomyces cerevisiae YIL142w CCT2	similar to CBS138 CAG62106.1
B1J91_L08250g	highly similar to uniprot Q00578 Saccharomyces cerevisiae YIL143c SSL2 DNA helicase	B1J91_L08250g	highly similar to uniprot Q00578 Saccharomyces cerevisiae YIL143c SSL2 DNA helicase	ChrL	2589	54993	57581	B1J91_L08250g	highly similar to uniprot|Q00578 Saccharomyces cerevisiae YIL143c SSL2 DNA helicase	similar to CBS138 CAG62105.1
B1J91_L08228g	similar to uniprot P25332 Saccharomyces cerevisiae YCR036w RBK1 ribokinase	B1J91_L08228g	similar to uniprot P25332 Saccharomyces cerevisiae YCR036w RBK1 ribokinase	ChrL	1002	57765	58766	B1J91_L08228g	similar to uniprot|P25332 Saccharomyces cerevisiae YCR036w RBK1 ribokinase	similar to CBS138 CAG62104.1
B1J91_L08206g	similar to uniprot P25359 Saccharomyces cerevisiae YCR035c RRP43 rRNA processing protein	B1J91_L08206g	similar to uniprot P25359 Saccharomyces cerevisiae YCR035c RRP43 rRNA processing protein	ChrL	1221	59114	60334	B1J91_L08206g	similar to uniprot|P25359 Saccharomyces cerevisiae YCR035c RRP43 rRNA processing protein	similar to CBS138 CAG62103.1
B1J91_L08184g	highly similar to uniprot P25358 Saccharomyces cerevisiae YCR034w GNS1	B1J91_L08184g	highly similar to uniprot P25358 Saccharomyces cerevisiae YCR034w GNS1	ChrL	1056	60788	61843	B1J91_L08184g	highly similar to uniprot|P25358 Saccharomyces cerevisiae YCR034w GNS1	similar to CBS138 CAG62102.1
B1J91_L08162g	similar to uniprot P25357 Saccharomyces cerevisiae YCR033w	B1J91_L08162g	similar to uniprot P25357 Saccharomyces cerevisiae YCR033w	ChrL	4071	62631	66701	B1J91_L08162g	similar to uniprot|P25357 Saccharomyces cerevisiae YCR033w	similar to CBS138 CAG62101.1
B1J91_L08140g	similar to uniprot P25356 Saccharomyces cerevisiae YCR032w	B1J91_L08140g	similar to uniprot P25356 Saccharomyces cerevisiae YCR032w	ChrL	6270	67454	73723	B1J91_L08140g	similar to uniprot|P25356 Saccharomyces cerevisiae YCR032w	similar to CBS138 CAG62100.1
B1J91_L08118g	highly similar to uniprot P06367 Saccharomyces cerevisiae YCR031c CRY1 or uniprot P39516 Saccharomyces cerevisiae YJL191w CRY2	B1J91_L08118g	highly similar to uniprot P06367 Saccharomyces cerevisiae YCR031c CRY1 and uniprot P39516 Saccharomyces cerevisiae YJL191w CRY2	ChrL	408	75011	75418	B1J91_L08118g	highly similar to uniprot|P06367 Saccharomyces cerevisiae YCR031c CRY1 or uniprot|P39516 Saccharomyces cerevisiae YJL191w CRY2	similar to CBS138 CAG62099.1
B1J91_L08114g	highly similar to uniprot P04648 Saccharomyces cerevisiae YJL190c RPS22A or sgd S0004359 Saccharomyces cerevisiae YLR367w RPS22B	B1J91_L08114g	highly similar to uniprot P04648 Saccharomyces cerevisiae YJL190c RPS22A or sgd S0004359 Saccharomyces cerevisiae YLR367w RPS22B	ChrL	393	76071	76463	B1J91_L08114g	highly similar to uniprot|P04648 Saccharomyces cerevisiae YJL190c RPS22A or sgd|S0004359 Saccharomyces cerevisiae YLR367w RPS22B	similar to CBS138 CAR58068.1
B1J91_L08096g	some similarities with uniprot P46982 Saccharomyces cerevisiae YJL186w or uniprot P38069 Saccharomyces cerevisiae YBR015c	B1J91_L08096g	some similarities with uniprot P46982 Saccharomyces cerevisiae YJL186w and uniprot P38069 Saccharomyces cerevisiae YBR015c	ChrL	1695	79405	81099	B1J91_L08096g	some similarities with uniprot|P46982 Saccharomyces cerevisiae YJL186w or uniprot|P38069 Saccharomyces cerevisiae YBR015c	similar to CBS138 CAG62098.1
B1J91_L08074g	similar to uniprot P25623 Saccharomyces cerevisiae YCR030c	B1J91_L08074g	similar to uniprot P25623 Saccharomyces cerevisiae YCR030c	ChrL	2436	81656	84091	B1J91_L08074g	similar to uniprot|P25623 Saccharomyces cerevisiae YCR030c	similar to CBS138 CAG62097.1
B1J91_L08068g	similar to uniprot P32445 Saccharomyces cerevisiae YCR028ca RIM1 ssDNA-binding protein	B1J91_L08068g	similar to uniprot P32445 Saccharomyces cerevisiae YCR028ca RIM1 ssDNA-binding protein	ChrL	390	84487	85035	B1J91_L08068g	similar to uniprot|P32445 Saccharomyces cerevisiae YCR028ca RIM1 ssDNA-binding protein	similar to CBS138 CAR58066.1
B1J91_L08052g	similar to uniprot P25621 Saccharomyces cerevisiae YCR028c FEN2 high affinity H+/pantothenate symporter	B1J91_L08052g	similar to uniprot P25621 Saccharomyces cerevisiae YCR028c FEN2 high affinity H+/pantothenate symporter	ChrL	1455	85479	86933	B1J91_L08052g	similar to uniprot|P25621 Saccharomyces cerevisiae YCR028c FEN2 high affinity H+/pantothenate symporter	similar to CBS138 CAG62096.1
B1J91_L08030g	similar to uniprot P25345 Saccharomyces cerevisiae YCR024c asn-tRNA synthetase	B1J91_L08030g	similar to uniprot P25345 Saccharomyces cerevisiae YCR024c asn-tRNA synthetase	ChrL	1404	89420	90823	B1J91_L08030g	similar to uniprot|P25345 Saccharomyces cerevisiae YCR024c asn-tRNA synthetase	similar to CBS138 CAG62095.1
B1J91_L07986g	similar to uniprot P25353 Saccharomyces cerevisiae YCR026c	B1J91_L07986g	similar to uniprot P25353 Saccharomyces cerevisiae YCR026c	ChrL	1935	93791	95725	B1J91_L07986g	similar to uniprot|P25353 Saccharomyces cerevisiae YCR026c	similar to CBS138 CAG62093.1
B1J91_L07942g	similar to uniprot P23059 Saccharomyces cerevisiae YCR020ca MAK31	B1J91_L07942g	similar to uniprot P23059 Saccharomyces cerevisiae YCR020ca MAK31	ChrL	279	97040	97318	B1J91_L07942g	similar to uniprot|P23059 Saccharomyces cerevisiae YCR020ca MAK31	similar to CBS138 CAG62092.1
B1J91_L07920g	similar to uniprot P25362 Saccharomyces cerevisiae YCR020c	B1J91_L07920g	similar to uniprot P25362 Saccharomyces cerevisiae YCR020c	ChrL	654	97756	98409	B1J91_L07920g	similar to uniprot|P25362 Saccharomyces cerevisiae YCR020c	similar to CBS138 CAG62091.1
B1J91_L07898g	similar to uniprot P23060 Saccharomyces cerevisiae YCR019w MAK32	B1J91_L07898g	similar to uniprot P23060 Saccharomyces cerevisiae YCR019w MAK32	ChrL	1053	98500	99552	B1J91_L07898g	similar to uniprot|P23060 Saccharomyces cerevisiae YCR019w MAK32	similar to CBS138 CAG62090.1
B1J91_L07854g	similar to uniprot P25618 Saccharomyces cerevisiae YCR017c	B1J91_L07854g	similar to uniprot P25618 Saccharomyces cerevisiae YCR017c	ChrL	2931	100681	103611	B1J91_L07854g	similar to uniprot|P25618 Saccharomyces cerevisiae YCR017c	similar to CBS138 CAG62089.1
B1J91_L07832g	similar to uniprot P25617 Saccharomyces cerevisiae YCR016w	B1J91_L07832g	similar to uniprot P25617 Saccharomyces cerevisiae YCR016w	ChrL	828	103806	104633	B1J91_L07832g	similar to uniprot|P25617 Saccharomyces cerevisiae YCR016w	similar to CBS138 CAG62088.1
B1J91_L07810g	similar to uniprot P25333 Saccharomyces cerevisiae YCR008w SAT4 serine/threonine-specific protein kinase	B1J91_L07810g	similar to uniprot P25333 Saccharomyces cerevisiae YCR008w SAT4 serine/threonine-specific protein kinase	ChrL	1791	106490	108280	B1J91_L07810g	similar to uniprot|P25333 Saccharomyces cerevisiae YCR008w SAT4 serine/threonine-specific protein kinase	similar to CBS138 CAG62087.1
B1J91_L07788g	highly similar to uniprot P25343 Saccharomyces cerevisiae YCR009c	B1J91_L07788g	highly similar to uniprot P25343 Saccharomyces cerevisiae YCR009c	ChrL	798	108934	109731	B1J91_L07788g	highly similar to uniprot|P25343 Saccharomyces cerevisiae YCR009c	similar to CBS138 CAG62086.1
B1J91_L07766g	Ortholog(s) have acetate transmembrane transporteractivity, ammonium transmembrane transporter activity androle in ammonium transport, nitrogen utilization, plasmamembrane acetate transport	B1J91_L07766g	Ortholog(s) have acetate transmembrane transporteractivity, ammonium transmembrane transporter activity androle in ammonium transport, nitrogen utilization, plasmamembrane acetate transport	ChrL	987	110458	111444	B1J91_L07766g	Ortholog(s) have acetate transmembrane transporteractivity, ammonium transmembrane transporter activity androle in ammonium transport, nitrogen utilization, plasmamembrane acetate transport
B1J91_L07744g	similar to uniprot P25371 Saccharomyces cerevisiae YCR011c ADP1 ATP-dependent permease	B1J91_L07744g	similar to uniprot P25371 Saccharomyces cerevisiae YCR011c ADP1 ATP-dependent permease	ChrL	3168	112809	115976	B1J91_L07744g	similar to uniprot|P25371 Saccharomyces cerevisiae YCR011c ADP1 ATP-dependent permease	similar to CBS138 CAG62084.1
B1J91_L07722g	highly similar to uniprot P00560 Saccharomyces cerevisiae YCR012w PGK1 phosphoglycerate kinase	B1J91_L07722g	highly similar to uniprot P00560 Saccharomyces cerevisiae YCR012w PGK1 phosphoglycerate kinase	ChrL	1251	116942	118192	B1J91_L07722g	highly similar to uniprot|P00560 Saccharomyces cerevisiae YCR012w PGK1 phosphoglycerate kinase	similar to CBS138 CAG62083.1
B1J91_L07700g	similar to uniprot P25615 Saccharomyces cerevisiae YCR014c POL4 DNA polymerase	B1J91_L07700g	similar to uniprot P25615 Saccharomyces cerevisiae YCR014c POL4 DNA polymerase	ChrL	1707	118623	120329	B1J91_L07700g	similar to uniprot|P25615 Saccharomyces cerevisiae YCR014c POL4 DNA polymerase	similar to CBS138 CAG62082.1
B1J91_L07678g	highly similar to uniprot P41819 Saccharomyces cerevisiae YPL266w DIM1	B1J91_L07678g	highly similar to uniprot P41819 Saccharomyces cerevisiae YPL266w DIM1	ChrL	954	120698	121651	B1J91_L07678g	highly similar to uniprot|P41819 Saccharomyces cerevisiae YPL266w DIM1	similar to CBS138 CAG62081.1
B1J91_L07656g	highly similar to uniprot P50107 Saccharomyces cerevisiae YML004c GLO1	B1J91_L07656g	highly similar to uniprot P50107 Saccharomyces cerevisiae YML004c GLO1	ChrL	960	121956	122915	B1J91_L07656g	highly similar to uniprot|P50107 Saccharomyces cerevisiae YML004c GLO1	similar to CBS138 CAG62080.1
B1J91_L07634g	some similarities with uniprot Q04257 Saccharomyces cerevisiae YML002w and some similarities with uniprot Q04257 Saccharomyces cerevisiae YML003w	B1J91_L07634g	some similarities with uniprot Q04257 Saccharomyces cerevisiae YML002w and some similarities with uniprot Q04257 Saccharomyces cerevisiae YML003w	ChrL	3393	124136	127528	B1J91_L07634g	some similarities with uniprot|Q04257 Saccharomyces cerevisiae YML002w and some similarities with uniprot|Q04257 Saccharomyces cerevisiae YML003w	similar to CBS138 CAG62079.1
B1J91_L07568g	hypothetical protein	B1J91_L07568g	hypothetical protein	ChrL	321	130193	130513	B1J91_L07568g	hypothetical protein	similar to CBS138 CAG62077.1
B1J91_L07546g	highly similar to uniprot P38084 Saccharomyces cerevisiae YBR068c BAP2 or uniprot P41815 Saccharomyces cerevisiae YDR046c PAP1	B1J91_L07546g	highly similar to uniprot P38084 Saccharomyces cerevisiae YBR068c BAP2 and uniprot P41815 Saccharomyces cerevisiae YDR046c PAP1	ChrL	1905	132177	134081	B1J91_L07546g	highly similar to uniprot|P38084 Saccharomyces cerevisiae YBR068c BAP2 or uniprot|P41815 Saccharomyces cerevisiae YDR046c PAP1	similar to CBS138 CAG62076.1
B1J91_L07502g	similar to uniprot P33890 Saccharomyces cerevisiae YOR010c TIR2 or uniprot P27654 Saccharomyces cerevisiae YBR067c TIP1	B1J91_L07502g	similar to uniprot P33890 Saccharomyces cerevisiae YOR010c TIR2 and uniprot P27654 Saccharomyces cerevisiae YBR067c TIP1	ChrL	687	138792	139478	B1J91_L07502g	similar to uniprot|P33890 Saccharomyces cerevisiae YOR010c TIR2 or uniprot|P27654 Saccharomyces cerevisiae YBR067c TIP1	similar to CBS138 CAG62074.1
B1J91_L07480g	some similarities with uniprot P38082 Saccharomyces cerevisiae YBR066c NRG2 or uniprot Q03125 Saccharomyces cerevisiae YDR043c NRG1	B1J91_L07480g	some similarities with uniprot P38082 Saccharomyces cerevisiae YBR066c NRG2 and uniprot Q03125 Saccharomyces cerevisiae YDR043c NRG1	ChrL	945	142679	143623	B1J91_L07480g	some similarities with uniprot|P38082 Saccharomyces cerevisiae YBR066c NRG2 or uniprot|Q03125 Saccharomyces cerevisiae YDR043c NRG1	similar to CBS138 CAG62073.1
B1J91_L07458g	similar to uniprot P38241 Saccharomyces cerevisiae YBR065c ECM2	B1J91_L07458g	similar to uniprot P38241 Saccharomyces cerevisiae YBR065c ECM2	ChrL	1095	144161	145255	B1J91_L07458g	similar to uniprot|P38241 Saccharomyces cerevisiae YBR065c ECM2	similar to CBS138 CAG62072.1
B1J91_L07436g	similar to uniprot P07269 Saccharomyces cerevisiae YDL106c GRF10 homeodomain protein	B1J91_L07436g	similar to uniprot P07269 Saccharomyces cerevisiae YDL106c GRF10 homeodomain protein	ChrL	1548	145806	147353	B1J91_L07436g	similar to uniprot|P07269 Saccharomyces cerevisiae YDL106c GRF10 homeodomain protein	similar to CBS138 CAG62071.1
B1J91_L07414g	similar to uniprot P43124 Saccharomyces cerevisiae YDL105w	B1J91_L07414g	similar to uniprot P43124 Saccharomyces cerevisiae YDL105w	ChrL	1080	147812	148891	B1J91_L07414g	similar to uniprot|P43124 Saccharomyces cerevisiae YDL105w	similar to CBS138 CAG62070.1
B1J91_L07392g	similar to uniprot P43122 Saccharomyces cerevisiae YDL104c	B1J91_L07392g	similar to uniprot P43122 Saccharomyces cerevisiae YDL104c	ChrL	1188	149008	150195	B1J91_L07392g	similar to uniprot|P43122 Saccharomyces cerevisiae YDL104c	similar to CBS138 CAG62069.1
B1J91_L07370g	similar to uniprot P43123 Saccharomyces cerevisiae YDL103c QRI1 UDP-N-acetylglucosamine pyrophosphorylase	B1J91_L07370g	similar to uniprot P43123 Saccharomyces cerevisiae YDL103c QRI1 UDP-NAcetylglucosamine pyrophosphorylase	ChrL	1419	150619	152037	B1J91_L07370g	similar to uniprot|P43123 Saccharomyces cerevisiae YDL103c QRI1 UDP-N-acetylglucosamine pyrophosphorylase	similar to CBS138 CAG62068.1
B1J91_L07348g	highly similar to uniprot P15436 Saccharomyces cerevisiae YDL102w CDC2 DNA-directed DNA polymerase delta	B1J91_L07348g	highly similar to uniprot P15436 Saccharomyces cerevisiae YDL102w CDC2 DNA-directed DNA polymerase delta	ChrL	3291	152402	155692	B1J91_L07348g	highly similar to uniprot|P15436 Saccharomyces cerevisiae YDL102w CDC2 DNA-directed DNA polymerase delta	similar to CBS138 CAG62067.1
B1J91_L07326g	similar to uniprot P39009 Saccharomyces cerevisiae YDL101c DUN1 protein kinase	B1J91_L07326g	similar to uniprot P39009 Saccharomyces cerevisiae YDL101c DUN1 protein kinase	ChrL	1521	155806	157326	B1J91_L07326g	similar to uniprot|P39009 Saccharomyces cerevisiae YDL101c DUN1 protein kinase	similar to CBS138 CAG62066.1
B1J91_L07304g	highly similar to uniprot Q12154 Saccharomyces cerevisiae YDL100c	B1J91_L07304g	highly similar to uniprot Q12154 Saccharomyces cerevisiae YDL100c	ChrL	1053	157829	158881	B1J91_L07304g	highly similar to uniprot|Q12154 Saccharomyces cerevisiae YDL100c	similar to CBS138 CAG62065.1
B1J91_L07282g	similar to uniprot Q12191 Saccharomyces cerevisiae YDL099w	B1J91_L07282g	similar to uniprot Q12191 Saccharomyces cerevisiae YDL099w	ChrL	1029	159204	160232	B1J91_L07282g	similar to uniprot|Q12191 Saccharomyces cerevisiae YDL099w	similar to CBS138 CAG62064.1
B1J91_L07260g	similar to uniprot Q12368 Saccharomyces cerevisiae YDL098c SNU23	B1J91_L07260g	similar to uniprot Q12368 Saccharomyces cerevisiae YDL098c SNU23	ChrL	564	160457	161020	B1J91_L07260g	similar to uniprot|Q12368 Saccharomyces cerevisiae YDL098c SNU23	similar to CBS138 CAG62063.1
B1J91_L07238g	highly similar to uniprot Q12377 Saccharomyces cerevisiae YDL097c RPN6	B1J91_L07238g	highly similar to uniprot Q12377 Saccharomyces cerevisiae YDL097c RPN6	ChrL	1266	161296	162561	B1J91_L07238g	highly similar to uniprot|Q12377 Saccharomyces cerevisiae YDL097c RPN6	similar to CBS138 CAG62062.1
B1J91_L07216g	similar to uniprot P33775 Saccharomyces cerevisiae YDL095w PMT1 mannosyltransferase or uniprot P52867 Saccharomyces cerevisiae YDL093w	B1J91_L07216g	similar to uniprot P33775 Saccharomyces cerevisiae YDL095w PMT1 mannosyltransferase and uniprot P52867 Saccharomyces cerevisiae YDL093w	ChrL	2577	163749	166325	B1J91_L07216g	similar to uniprot|P33775 Saccharomyces cerevisiae YDL095w PMT1 mannosyltransferase or uniprot|P52867 Saccharomyces cerevisiae YDL093w	similar to CBS138 CAG62061.1
B1J91_L07194g	hypothetical protein	B1J91_L07194g	hypothetical protein	ChrL	471	166421	166891	B1J91_L07194g	hypothetical protein	similar to CBS138 CAG62060.1
B1J91_L07172g	similar to uniprot P33775 Saccharomyces cerevisiae YDL095w PMT1 mannosyltransferase or uniprot P52867 Saccharomyces cerevisiae YDL093w PMT5	B1J91_L07172g	similar to uniprot P33775 Saccharomyces cerevisiae YDL095w PMT1 mannosyltransferase and uniprot P52867 Saccharomyces cerevisiae YDL093w PMT5	ChrL	2334	167167	169500	B1J91_L07172g	similar to uniprot|P33775 Saccharomyces cerevisiae YDL095w PMT1 mannosyltransferase or uniprot|P52867 Saccharomyces cerevisiae YDL093w PMT5	similar to CBS138 CAG62059.1
B1J91_L07150g	similar to uniprot P38985 Saccharomyces cerevisiae YDL092w SRP14 signal recognition particle subunit	B1J91_L07150g	similar to uniprot P38985 Saccharomyces cerevisiae YDL092w SRP14 signal recognition particle subunit	ChrL	423	170111	170533	B1J91_L07150g	similar to uniprot|P38985 Saccharomyces cerevisiae YDL092w SRP14 signal recognition particle subunit	similar to CBS138 CAG62058.1
B1J91_L07128g	similar to uniprot Q12229 Saccharomyces cerevisiae YDL091c UBX3	B1J91_L07128g	similar to uniprot Q12229 Saccharomyces cerevisiae YDL091c UBX3	ChrL	1287	170778	172064	B1J91_L07128g	similar to uniprot|Q12229 Saccharomyces cerevisiae YDL091c UBX3	similar to CBS138 CAG62057.1
B1J91_L07106g	similar to uniprot P22007 Saccharomyces cerevisiae YDL090c RAM1	B1J91_L07106g	similar to uniprot P22007 Saccharomyces cerevisiae YDL090c RAM1	ChrL	1293	172591	173883	B1J91_L07106g	similar to uniprot|P22007 Saccharomyces cerevisiae YDL090c RAM1	similar to CBS138 CAG62056.1
B1J91_L07084g	some similarities with uniprot Q12066 Saccharomyces cerevisiae YDL089w	B1J91_L07084g	some similarities with uniprot Q12066 Saccharomyces cerevisiae YDL089w	ChrL	1317	175661	176977	B1J91_L07084g	some similarities with uniprot|Q12066 Saccharomyces cerevisiae YDL089w	similar to CBS138 CAG62055.1
B1J91_L07062g	similar to uniprot Q05166 Saccharomyces cerevisiae YDL088c ASM4 or uniprot Q03790 Saccharomyces cerevisiae YMR153w NUP53	B1J91_L07062g	similar to uniprot Q05166 Saccharomyces cerevisiae YDL088c ASM4 and uniprot Q03790 Saccharomyces cerevisiae YMR153w NUP53	ChrL	1461	177099	178559	B1J91_L07062g	similar to uniprot|Q05166 Saccharomyces cerevisiae YDL088c ASM4 or uniprot|Q03790 Saccharomyces cerevisiae YMR153w NUP53	similar to CBS138 CAG62054.1
B1J91_L07040g	similar to uniprot Q07508 Saccharomyces cerevisiae YDL087c EXM2	B1J91_L07040g	similar to uniprot Q07508 Saccharomyces cerevisiae YDL087c EXM2	ChrL	747	179033	179779	B1J91_L07040g	similar to uniprot|Q07508 Saccharomyces cerevisiae YDL087c EXM2	similar to CBS138 CAG62053.1
B1J91_L07018g	some similarities with uniprot Q03085 Saccharomyces cerevisiae YPL033c	B1J91_L07018g	some similarities with uniprot Q03085 Saccharomyces cerevisiae YPL033c	ChrL	1014	180257	181270	B1J91_L07018g	some similarities with uniprot|Q03085 Saccharomyces cerevisiae YPL033c	similar to CBS138 CAG62052.1
B1J91_L06996g	Ortholog of S. cerevisiae : YPL034W, C.albicans SC5314 : C4_00210W_A, C. dubliniensisCD36 : Cd36_40280, C. parapsilosis CDC317 :CPAR2_402170 and Candida tenuis NRRL Y-1498 :CANTEDRAFT_137348	B1J91_L06996g	Ortholog of S. cerevisiae : YPL034W, C.albicans SC5314 : C4_00210W_A, C. dubliniensisCD36 : Cd36_40280, C. parapsilosis CDC317 :CPAR2_402170 and Candida tenuis NRRL Y-1498 :CANTEDRAFT_137348	ChrL	639	181338	181976	B1J91_L06996g	Ortholog of S. cerevisiae : YPL034W, C.albicans SC5314 : C4_00210W_A, C. dubliniensisCD36 : Cd36_40280, C. parapsilosis CDC317 :CPAR2_402170 and Candida tenuis NRRL Y-1498 :CANTEDRAFT_137348
B1J91_L06974g	highly similar to uniprot Q07505 Saccharomyces cerevisiae YDL086w	B1J91_L06974g	highly similar to uniprot Q07505 Saccharomyces cerevisiae YDL086w	ChrL	822	182730	183551	B1J91_L06974g	highly similar to uniprot|Q07505 Saccharomyces cerevisiae YDL086w	similar to CBS138 CAG62050.1
B1J91_L06952g	highly similar to uniprot P40217 Saccharomyces cerevisiae YMR146c TIF34 translation initiation factor eIF3	B1J91_L06952g	highly similar to uniprot P40217 Saccharomyces cerevisiae YMR146c TIF34 translation initiation factor eIF3	ChrL	1044	184014	185057	B1J91_L06952g	highly similar to uniprot|P40217 Saccharomyces cerevisiae YMR146c TIF34 translation initiation factor eIF3	similar to CBS138 CAG62049.1
B1J91_L06908g	highly similar to uniprot Q07478 Saccharomyces cerevisiae YDL084w SUB2	B1J91_L06908g	highly similar to uniprot Q07478 Saccharomyces cerevisiae YDL084w SUB2	ChrL	1320	186988	188307	B1J91_L06908g	highly similar to uniprot|Q07478 Saccharomyces cerevisiae YDL084w SUB2	similar to CBS138 CAG62047.1
B1J91_L06886g	hypothetical protein	B1J91_L06886g	hypothetical protein	ChrL	600	189836	191099	B1J91_L06886g	hypothetical protein
B1J91_L06864g	Putative protein related to ECM3; gene isdownregulated in azole-resistant strain	B1J91_L06864g	Putative protein related to ECM3; gene isdownregulated in azole-resistant strain	ChrL	1656	191525	193180	B1J91_L06864g	Putative protein related to ECM3; gene isdownregulated in azole-resistant strain
B1J91_L06842g	similar to uniprot Q07471 Saccharomyces cerevisiae YDL080c THI3 or uniprot P06169 Saccharomyces cerevisiae YLR044c PDC1 or uniprot P16467 Saccharomyces cerevisiae YLR134w PDC5 or uniprot P26263 Saccharomyces cerevisiae YGR087c PDC6	B1J91_L06842g	similar to uniprot Q07471 Saccharomyces cerevisiae YDL080c THI3 and uniprot P06169 Saccharomyces cerevisiae YLR044c PDC1 and uniprot P16467 Saccharomyces cerevisiae YLR134w PDC5 and uniprot P26263 Saccharomyces cerevisiae YGR087c PDC6	ChrL	1917	194074	195990	B1J91_L06842g	similar to uniprot|Q07471 Saccharomyces cerevisiae YDL080c THI3 or uniprot|P06169 Saccharomyces cerevisiae YLR044c PDC1 or uniprot|P16467 Saccharomyces cerevisiae YLR134w PDC5 or uniprot|P26263 Saccharomyces cerevisiae YGR087c PDC6	similar to CBS138 CAG62044.1
B1J91_L06820g	highly similar to uniprot P38615 Saccharomyces cerevisiae YMR139w MDS1 Serine/threonine-protein kinase	B1J91_L06820g	highly similar to uniprot P38615 Saccharomyces cerevisiae YMR139w MDS1 Serine/threonine-protein kinase	ChrL	1101	197724	198824	B1J91_L06820g	highly similar to uniprot|P38615 Saccharomyces cerevisiae YMR139w MDS1 Serine/threonine-protein kinase	similar to CBS138 CAG62043.1
B1J91_L06798g	similar to uniprot P32419 Saccharomyces cerevisiae YDL078c MDH3 or uniprot P17505 Saccharomyces cerevisiae YKL085w MDH1 or uniprot P22133 Saccharomyces cerevisiae YOL126c MDH2	B1J91_L06798g	similar to uniprot P32419 Saccharomyces cerevisiae YDL078c MDH3 and uniprot P17505 Saccharomyces cerevisiae YKL085w MDH1 and uniprot P22133 Saccharomyces cerevisiae YOL126c MDH2	ChrL	1122	199967	201088	B1J91_L06798g	similar to uniprot|P32419 Saccharomyces cerevisiae YDL078c MDH3 or uniprot|P17505 Saccharomyces cerevisiae YKL085w MDH1 or uniprot|P22133 Saccharomyces cerevisiae YOL126c MDH2	similar to CBS138 CAG62042.1
B1J91_L06776g	some similarities with uniprot P40209 Saccharomyces cerevisiae YMR136w GAT2	B1J91_L06776g	some similarities with uniprot P40209 Saccharomyces cerevisiae YMR136w GAT2	ChrL	2487	201794	204280	B1J91_L06776g	some similarities with uniprot|P40209 Saccharomyces cerevisiae YMR136w GAT2	similar to CBS138 CAG62041.1
B1J91_L06754g	highly similar to uniprot P12385 Saccharomyces cerevisiae YBR143c SUP45 translational release factor	B1J91_L06754g	highly similar to uniprot P12385 Saccharomyces cerevisiae YBR143c SUP45 translational release factor	ChrL	1317	205365	206681	B1J91_L06754g	highly similar to uniprot|P12385 Saccharomyces cerevisiae YBR143c SUP45 translational release factor	similar to CBS138 CAG62040.1
B1J91_L06732g	similar to uniprot P38120 Saccharomyces cerevisiae YBR146w MRPS9	B1J91_L06732g	similar to uniprot P38120 Saccharomyces cerevisiae YBR146w MRPS9	ChrL	867	207128	207994	B1J91_L06732g	similar to uniprot|P38120 Saccharomyces cerevisiae YBR146w MRPS9	similar to CBS138 CAG62039.1
B1J91_L06710g	similar to uniprot Q12010 Saccharomyces cerevisiae YOL092w or uniprot P38279 Saccharomyces cerevisiae YBR147w	B1J91_L06710g	similar to uniprot Q12010 Saccharomyces cerevisiae YOL092w and uniprot P38279 Saccharomyces cerevisiae YBR147w	ChrL	990	208576	209565	B1J91_L06710g	similar to uniprot|Q12010 Saccharomyces cerevisiae YOL092w or uniprot|P38279 Saccharomyces cerevisiae YBR147w	similar to CBS138 CAG62038.1
B1J91_L06688g	hypothetical protein	B1J91_L06688g	hypothetical protein	ChrL	2058	209786	211843	B1J91_L06688g	hypothetical protein	similar to CBS138 CAG62037.1
B1J91_L06666g	highly similar to uniprot P39676 Saccharomyces cerevisiae YGR234w YHB1 flavohemoglobin	B1J91_L06666g	highly similar to uniprot P39676 Saccharomyces cerevisiae YGR234w YHB1 flavohemoglobin	ChrL	1197	212332	213528	B1J91_L06666g	highly similar to uniprot|P39676 Saccharomyces cerevisiae YGR234w YHB1 flavohemoglobin	similar to CBS138 CAG62036.1
B1J91_L06622g	similar to uniprot P17442 Saccharomyces cerevisiae YGR233c PHO81 cyclin-dependent kinase inhibitor	B1J91_L06622g	similar to uniprot P17442 Saccharomyces cerevisiae YGR233c PHO81 cyclin-dependent kinase inhibitor	ChrL	3414	218798	222211	B1J91_L06622g	similar to uniprot|P17442 Saccharomyces cerevisiae YGR233c PHO81 cyclin-dependent kinase inhibitor	similar to CBS138 CAG62034.1
B1J91_L06600g	similar to uniprot P50086 Saccharomyces cerevisiae YGR232w	B1J91_L06600g	similar to uniprot P50086 Saccharomyces cerevisiae YGR232w	ChrL	696	222315	223010	B1J91_L06600g	similar to uniprot|P50086 Saccharomyces cerevisiae YGR232w	similar to CBS138 CAG62033.1
B1J91_L06578g	similar to uniprot P50082 Saccharomyces cerevisiae YGR225w AMA1 required for sporulation	B1J91_L06578g	similar to uniprot P50082 Saccharomyces cerevisiae YGR225w AMA1 required for sporulation	ChrL	1860	224104	226078	B1J91_L06578g	similar to uniprot|P50082 Saccharomyces cerevisiae YGR225w AMA1 required for sporulation	similar to CBS138 CAG62032.2
B1J91_L06556g	highly similar to uniprot P50076 Saccharomyces cerevisiae YGR227w DIE2 ITR1 expression promoting protein	B1J91_L06556g	highly similar to uniprot P50076 Saccharomyces cerevisiae YGR227w DIE2 ITR1 expression promoting protein	ChrL	1569	226491	228059	B1J91_L06556g	highly similar to uniprot|P50076 Saccharomyces cerevisiae YGR227w DIE2 ITR1 expression promoting protein	similar to CBS138 CAG62030.1
B1J91_L06534g	similar to uniprot P32566 Saccharomyces cerevisiae YGR229c KNR4 beta-1 3-glucan synthesis protein	B1J91_L06534g	similar to uniprot P32566 Saccharomyces cerevisiae YGR229c KNR4 beta-1 3-glucan synthesis protein	ChrL	1755	228311	230065	B1J91_L06534g	similar to uniprot|P32566 Saccharomyces cerevisiae YGR229c KNR4 beta-1 3-glucan synthesis protein	similar to CBS138 CAG62029.1
B1J91_L06490g	highly similar to uniprot P50085 Saccharomyces cerevisiae YGR231c PHB2 or uniprot P40961 Saccharomyces cerevisiae YGR132c PHB1	B1J91_L06490g	highly similar to uniprot P50085 Saccharomyces cerevisiae YGR231c PHB2 and uniprot P40961 Saccharomyces cerevisiae YGR132c PHB1	ChrL	942	231785	232726	B1J91_L06490g	highly similar to uniprot|P50085 Saccharomyces cerevisiae YGR231c PHB2 or uniprot|P40961 Saccharomyces cerevisiae YGR132c PHB1	similar to CBS138 CAG62027.1
B1J91_L06468g	similar to uniprot Q03899 Saccharomyces cerevisiae YDR131c or uniprot P47005 Saccharomyces cerevisiae YJL149w	B1J91_L06468g	similar to uniprot Q03899 Saccharomyces cerevisiae YDR131c and uniprot P47005 Saccharomyces cerevisiae YJL149w	ChrL	1644	233207	234850	B1J91_L06468g	similar to uniprot|Q03899 Saccharomyces cerevisiae YDR131c or uniprot|P47005 Saccharomyces cerevisiae YJL149w	similar to CBS138 CAG62026.1
B1J91_L06446g	similar to uniprot Q03900 Saccharomyces cerevisiae YDR132c or uniprot Q12259 Saccharomyces cerevisiae YLR108c	B1J91_L06446g	similar to uniprot Q03900 Saccharomyces cerevisiae YDR132c and uniprot Q12259 Saccharomyces cerevisiae YLR108c	ChrL	1680	235373	237052	B1J91_L06446g	similar to uniprot|Q03900 Saccharomyces cerevisiae YDR132c or uniprot|Q12259 Saccharomyces cerevisiae YLR108c	similar to CBS138 CAG62025.1
B1J91_L06402g	highly similar to uniprot P39109 Saccharomyces cerevisiae YDR135c YCF1 or uniprot P14772 Saccharomyces cerevisiae YLL015w BPT1	B1J91_L06402g	highly similar to uniprot P39109 Saccharomyces cerevisiae YDR135c YCF1 and uniprot P14772 Saccharomyces cerevisiae YLL015w BPT1	ChrL	4608	242392	246999	B1J91_L06402g	highly similar to uniprot|P39109 Saccharomyces cerevisiae YDR135c YCF1 or uniprot|P14772 Saccharomyces cerevisiae YLL015w BPT1	similar to CBS138 CAG62023.1
B1J91_L06358g	highly similar to uniprot Q12116 Saccharomyces cerevisiae YDR105c	B1J91_L06358g	highly similar to uniprot Q12116 Saccharomyces cerevisiae YDR105c	ChrL	1434	249259	250692	B1J91_L06358g	highly similar to uniprot|Q12116 Saccharomyces cerevisiae YDR105c	similar to CBS138 CAG62022.1
B1J91_L06336g	some similarities with uniprot P32917 Saccharomyces cerevisiae YDR103w STE5 pheromone signal transduction pathway protein	B1J91_L06336g	some similarities with uniprot P32917 Saccharomyces cerevisiae YDR103w STE5 pheromone signal transduction pathway protein	ChrL	1803	250864	252666	B1J91_L06336g	some similarities with uniprot|P32917 Saccharomyces cerevisiae YDR103w STE5 pheromone signal transduction pathway protein	similar to CBS138 CAG62021.1
B1J91_L06314g	highly similar to uniprot Q03862 Saccharomyces cerevisiae YDR101c	B1J91_L06314g	highly similar to uniprot Q03862 Saccharomyces cerevisiae YDR101c	ChrL	1767	253559	255325	B1J91_L06314g	highly similar to uniprot|Q03862 Saccharomyces cerevisiae YDR101c	similar to CBS138 CAG62020.1
B1J91_L06292g	similar to uniprot Q03860 Saccharomyces cerevisiae YDR100w	B1J91_L06292g	similar to uniprot Q03860 Saccharomyces cerevisiae YDR100w	ChrL	426	255621	256046	B1J91_L06292g	similar to uniprot|Q03860 Saccharomyces cerevisiae YDR100w	similar to CBS138 CAG62019.1
B1J91_L06270g	highly similar to uniprot P29311 Saccharomyces cerevisiae YER177w or uniprot P34730 Saccharomyces cerevisiae YDR099w BMH2	B1J91_L06270g	highly similar to uniprot P29311 Saccharomyces cerevisiae YER177w and uniprot P34730 Saccharomyces cerevisiae YDR099w BMH2	ChrL	750	256972	257721	B1J91_L06270g	highly similar to uniprot|P29311 Saccharomyces cerevisiae YER177w or uniprot|P34730 Saccharomyces cerevisiae YDR099w BMH2	similar to CBS138 CAG62018.1
B1J91_L06248g	hypothetical protein	B1J91_L06248g	hypothetical protein	ChrL	267	258637	258903	B1J91_L06248g	hypothetical protein	similar to CBS138 CAG62017.1
B1J91_L06226g	some similarities with uniprot P38199 Saccharomyces cerevisiae YBL032w or uniprot P32583 Saccharomyces cerevisiae YKR092c SRP40	B1J91_L06226g	some similarities with uniprot P38199 Saccharomyces cerevisiae YBL032w and uniprot P32583 Saccharomyces cerevisiae YKR092c SRP40	ChrL	1446	260671	262116	B1J91_L06226g	some similarities with uniprot|P38199 Saccharomyces cerevisiae YBL032w or uniprot|P32583 Saccharomyces cerevisiae YKR092c SRP40	similar to CBS138 CAG62016.1
B1J91_L06204g	highly similar to uniprot P32799 Saccharomyces cerevisiae YGL191w COX13 cytochrome-c oxidase chain	B1J91_L06204g	highly similar to uniprot P32799 Saccharomyces cerevisiae YGL191w COX13 cytochrome-c oxidase chain	ChrL	387	262801	263187	B1J91_L06204g	highly similar to uniprot|P32799 Saccharomyces cerevisiae YGL191w COX13 cytochrome-c oxidase chain	similar to CBS138 CAG62015.1
B1J91_L06182g	highly similar to uniprot Q00362 Saccharomyces cerevisiae YGL190c CDC55	B1J91_L06182g	highly similar to uniprot Q00362 Saccharomyces cerevisiae YGL190c CDC55	ChrL	1488	263766	265253	B1J91_L06182g	highly similar to uniprot|Q00362 Saccharomyces cerevisiae YGL190c CDC55	similar to CBS138 CAG62014.1
B1J91_L06160g	highly similar to uniprot P04037 Saccharomyces cerevisiae YGL187c COX4 cytochrome-c oxidase chain IV	B1J91_L06160g	highly similar to uniprot P04037 Saccharomyces cerevisiae YGL187c COX4 cytochrome-c oxidase chain IV	ChrL	465	266066	266530	B1J91_L06160g	highly similar to uniprot|P04037 Saccharomyces cerevisiae YGL187c COX4 cytochrome-c oxidase chain IV	similar to CBS138 CAG62013.1
B1J91_L06138g	similar to uniprot P53099 Saccharomyces cerevisiae YGL186c	B1J91_L06138g	similar to uniprot P53099 Saccharomyces cerevisiae YGL186c	ChrL	1896	268260	270155	B1J91_L06138g	similar to uniprot|P53099 Saccharomyces cerevisiae YGL186c	similar to CBS138 CAG62012.1
B1J91_L06116g	similar to uniprot P53100 Saccharomyces cerevisiae YGL185c	B1J91_L06116g	similar to uniprot P53100 Saccharomyces cerevisiae YGL185c	ChrL	1179	271410	272588	B1J91_L06116g	similar to uniprot|P53100 Saccharomyces cerevisiae YGL185c	similar to CBS138 CAG62011.1
B1J91_L06094g	similar to uniprot P53101 Saccharomyces cerevisiae YGL184c	B1J91_L06094g	similar to uniprot P53101 Saccharomyces cerevisiae YGL184c	ChrL	1353	273118	274470	B1J91_L06094g	similar to uniprot|P53101 Saccharomyces cerevisiae YGL184c	similar to CBS138 CAG62010.1
B1J91_L06072g	some similarities with uniprot P39959 Saccharomyces cerevisiae YER130c or uniprot P33749 Saccharomyces cerevisiae YKL062w MSN4 transcriptional activator	B1J91_L06072g	some similarities with uniprot P39959 Saccharomyces cerevisiae YER130c and uniprot P33749 Saccharomyces cerevisiae YKL062w MSN4 transcriptional activator	ChrL	903	284921	285823	B1J91_L06072g	some similarities with uniprot|P39959 Saccharomyces cerevisiae YER130c or uniprot|P33749 Saccharomyces cerevisiae YKL062w MSN4 transcriptional activator	similar to CBS138 CAG62009.1
B1J91_L06050g	Ortholog(s) have double-stranded DNA binding activity, role in reciprocal meiotic recombination and condensed nuclear chromosome localization	B1J91_L06050g	Ortholog(s) have double-stranded DNA binding activity, role in reciprocal meiotic recombination and condensed nuclear chromosome localization	ChrL	669	286680	287498	B1J91_L06050g	Ortholog(s) have double-stranded DNA binding activity, role in reciprocal meiotic recombination and condensed nuclear chromosome localization
B1J91_L06028g	weakly similar to uniprot P40956 Saccharomyces cerevisiae YGL181w GTS1	B1J91_L06028g	weakly similar to uniprot P40956 Saccharomyces cerevisiae YGL181w GTS1	ChrL	1521	288636	290156	B1J91_L06028g	weakly similar to uniprot|P40956 Saccharomyces cerevisiae YGL181w GTS1	similar to CBS138 CAG62007.1
B1J91_L06006g	similar to uniprot P53104 Saccharomyces cerevisiae YGL180w APG1 essential for autophagocytosis	B1J91_L06006g	similar to uniprot P53104 Saccharomyces cerevisiae YGL180w APG1 essential for autophagocytosis	ChrL	2829	292206	295034	B1J91_L06006g	similar to uniprot|P53104 Saccharomyces cerevisiae YGL180w APG1 essential for autophagocytosis	similar to CBS138 CAG62006.1
B1J91_L05984g	hypothetical protein	B1J91_L05984g	hypothetical protein	ChrL	378	298207	298584	B1J91_L05984g	hypothetical protein	similar to CBS138 CAG62005.1
B1J91_L05962g	similar to uniprot P39016 Saccharomyces cerevisiae YGL178w MPT5 multicopy suppressor of POP2	B1J91_L05962g	similar to uniprot P39016 Saccharomyces cerevisiae YGL178w MPT5 multicopy suppressor of POP2	ChrL	2694	300747	303440	B1J91_L05962g	similar to uniprot|P39016 Saccharomyces cerevisiae YGL178w MPT5 multicopy suppressor of POP2	similar to CBS138 CAG62004.1
B1J91_L05940g	weakly similar to uniprot P46945 Saccharomyces cerevisiae YGL176c	B1J91_L05940g	weakly similar to uniprot P46945 Saccharomyces cerevisiae YGL176c	ChrL	1449	304037	305485	B1J91_L05940g	weakly similar to uniprot|P46945 Saccharomyces cerevisiae YGL176c	similar to CBS138 CAG62003.1
B1J91_L05918g	similar to uniprot P46946 Saccharomyces cerevisiae YGL175c SAE2 meiotic recombination protein	B1J91_L05918g	similar to uniprot P46946 Saccharomyces cerevisiae YGL175c SAE2 meiotic recombination protein	ChrL	1032	305881	306912	B1J91_L05918g	similar to uniprot|P46946 Saccharomyces cerevisiae YGL175c SAE2 meiotic recombination protein	similar to CBS138 CAG62002.1
B1J91_L05896g	similar to uniprot P46947 Saccharomyces cerevisiae YGL174w	B1J91_L05896g	similar to uniprot P46947 Saccharomyces cerevisiae YGL174w	ChrL	708	307399	308106	B1J91_L05896g	similar to uniprot|P46947 Saccharomyces cerevisiae YGL174w	similar to CBS138 CAG62001.1
B1J91_L05874g	similar to uniprot P22147 Saccharomyces cerevisiae YGL173c KEM1 multifunctional nuclease	B1J91_L05874g	similar to uniprot P22147 Saccharomyces cerevisiae YGL173c KEM1 multifunctional nuclease	ChrL	4569	308224	312792	B1J91_L05874g	similar to uniprot|P22147 Saccharomyces cerevisiae YGL173c KEM1 multifunctional nuclease	similar to CBS138 CAG62000.1
B1J91_L05830g	hypothetical protein	B1J91_L05830g	hypothetical protein	ChrL	651	315585	316235	B1J91_L05830g	hypothetical protein	similar to CBS138 CAG61998.1
B1J91_L05786g	some similarities with uniprot Q12145 Saccharomyces cerevisiae YPR013c or uniprot Q12531 Saccharomyces cerevisiae YPR015c	B1J91_L05786g	some similarities with uniprot Q12145 Saccharomyces cerevisiae YPR013c and uniprot Q12531 Saccharomyces cerevisiae YPR015c	ChrL	1047	328654	329700	B1J91_L05786g	some similarities with uniprot|Q12145 Saccharomyces cerevisiae YPR013c or uniprot|Q12531 Saccharomyces cerevisiae YPR015c	similar to CBS138 CAG61996.1
B1J91_L05742g	similar to uniprot P10566 Saccharomyces cerevisiae YJL133w MRS3 or uniprot P23500 Saccharomyces cerevisiae YKR052c MRS4	B1J91_L05742g	similar to uniprot P10566 Saccharomyces cerevisiae YJL133w MRS3 and uniprot P23500 Saccharomyces cerevisiae YKR052c MRS4	ChrL	918	334040	334957	B1J91_L05742g	similar to uniprot|P10566 Saccharomyces cerevisiae YJL133w MRS3 or uniprot|P23500 Saccharomyces cerevisiae YKR052c MRS4	similar to CBS138 CAG61995.1
B1J91_L05720g	similar to uniprot P47014 Saccharomyces cerevisiae YJL132w	B1J91_L05720g	similar to uniprot P47014 Saccharomyces cerevisiae YJL132w	ChrL	2217	335437	337653	B1J91_L05720g	similar to uniprot|P47014 Saccharomyces cerevisiae YJL132w	similar to CBS138 CAG61994.1
B1J91_L05698g	similar to uniprot P47015 Saccharomyces cerevisiae YJL131c	B1J91_L05698g	similar to uniprot P47015 Saccharomyces cerevisiae YJL131c	ChrL	1011	337823	338833	B1J91_L05698g	similar to uniprot|P47015 Saccharomyces cerevisiae YJL131c	similar to CBS138 CAG61993.1
B1J91_L05676g	highly similar to uniprot P07259 Saccharomyces cerevisiae YJL130c URA2	B1J91_L05676g	highly similar to uniprot P07259 Saccharomyces cerevisiae YJL130c URA2	ChrL	6636	339432	346067	B1J91_L05676g	highly similar to uniprot|P07259 Saccharomyces cerevisiae YJL130c URA2	similar to CBS138 CAG61992.1
B1J91_L05654g	some similarities with uniprot P12685 Saccharomyces cerevisiae YJL129c TRK1 or uniprot P28584 Saccharomyces cerevisiae YKR050w TRK2	B1J91_L05654g	some similarities with uniprot P12685 Saccharomyces cerevisiae YJL129c TRK1 and uniprot P28584 Saccharomyces cerevisiae YKR050w TRK2	ChrL	4059	347974	352032	B1J91_L05654g	some similarities with uniprot|P12685 Saccharomyces cerevisiae YJL129c TRK1 or uniprot|P28584 Saccharomyces cerevisiae YKR050w TRK2	similar to CBS138 CAG61991.1
B1J91_L05632g	similar to uniprot P08018 Saccharomyces cerevisiae YJL128c PBS2	B1J91_L05632g	similar to uniprot P08018 Saccharomyces cerevisiae YJL128c PBS2	ChrL	2034	353285	355318	B1J91_L05632g	similar to uniprot|P08018 Saccharomyces cerevisiae YJL128c PBS2	similar to CBS138 CAG61990.1
B1J91_L05610g	similar to uniprot P35208 Saccharomyces cerevisiae YJL127c SPT10 transcription regulatory protein	B1J91_L05610g	similar to uniprot P35208 Saccharomyces cerevisiae YJL127c SPT10 transcription regulatory protein	ChrL	1596	356588	358183	B1J91_L05610g	similar to uniprot|P35208 Saccharomyces cerevisiae YJL127c SPT10 transcription regulatory protein	similar to CBS138 CAG61989.1
B1J91_L05588g	similar to uniprot P47016 Saccharomyces cerevisiae YJL126w NIT2 nitrilase	B1J91_L05588g	similar to uniprot P47016 Saccharomyces cerevisiae YJL126w NIT2 nitrilase	ChrL	942	358630	359571	B1J91_L05588g	similar to uniprot|P47016 Saccharomyces cerevisiae YJL126w NIT2 nitrilase	similar to CBS138 CAG61988.1
B1J91_L05566g	highly similar to uniprot P46959 Saccharomyces cerevisiae YJL125c GCD14 translational repressor of GCN4	B1J91_L05566g	highly similar to uniprot P46959 Saccharomyces cerevisiae YJL125c GCD14 translational repressor of GCN4	ChrL	1125	359666	360790	B1J91_L05566g	highly similar to uniprot|P46959 Saccharomyces cerevisiae YJL125c GCD14 translational repressor of GCN4	similar to CBS138 CAG61987.1
B1J91_L05544g	highly similar to uniprot P47017 Saccharomyces cerevisiae YJL124c LSM1	B1J91_L05544g	highly similar to uniprot P47017 Saccharomyces cerevisiae YJL124c LSM1	ChrL	477	361252	361728	B1J91_L05544g	highly similar to uniprot|P47017 Saccharomyces cerevisiae YJL124c LSM1	similar to CBS138 CAG61986.1
B1J91_L05522g	similar to uniprot P47018 Saccharomyces cerevisiae YJL123c	B1J91_L05522g	similar to uniprot P47018 Saccharomyces cerevisiae YJL123c	ChrL	1329	362214	363542	B1J91_L05522g	similar to uniprot|P47018 Saccharomyces cerevisiae YJL123c	similar to CBS138 CAG61985.1
B1J91_L05500g	highly similar to uniprot P47019 Saccharomyces cerevisiae YJL122w	B1J91_L05500g	highly similar to uniprot P47019 Saccharomyces cerevisiae YJL122w	ChrL	489	363849	364337	B1J91_L05500g	highly similar to uniprot|P47019 Saccharomyces cerevisiae YJL122w	similar to CBS138 CAG61984.1
B1J91_L05478g	highly similar to uniprot P46969 Saccharomyces cerevisiae YJL121c Ribulose-phosphate 3-epimerase	B1J91_L05478g	highly similar to uniprot P46969 Saccharomyces cerevisiae YJL121c Ribulose-phosphate 3-epimerase	ChrL	741	364851	365591	B1J91_L05478g	highly similar to uniprot|P46969 Saccharomyces cerevisiae YJL121c Ribulose-phosphate 3-epimerase	similar to CBS138 CAG61983.1
B1J91_L05456g	similar to uniprot P46956 Saccharomyces cerevisiae YJL117w PHO86 inorganic phospate transporter	B1J91_L05456g	similar to uniprot P46956 Saccharomyces cerevisiae YJL117w PHO86 inorganic phospate transporter	ChrL	921	366223	367143	B1J91_L05456g	similar to uniprot|P46956 Saccharomyces cerevisiae YJL117w PHO86 inorganic phospate transporter	similar to CBS138 CAG61982.1
B1J91_L05412g	similar to uniprot P32447 Saccharomyces cerevisiae YJL115w ASF1 anti-silencing protein	B1J91_L05412g	similar to uniprot P32447 Saccharomyces cerevisiae YJL115w ASF1 anti-silencing protein	ChrL	927	370350	371276	B1J91_L05412g	similar to uniprot|P32447 Saccharomyces cerevisiae YJL115w ASF1 anti-silencing protein	similar to CBS138 CAG61980.1
B1J91_L05390g	highly similar to uniprot P33204 Saccharomyces cerevisiae YKL013c ARC19	B1J91_L05390g	highly similar to uniprot P33204 Saccharomyces cerevisiae YKL013c ARC19	ChrL	516	371626	372141	B1J91_L05390g	highly similar to uniprot|P33204 Saccharomyces cerevisiae YKL013c ARC19	similar to CBS138 CAG61979.1
B1J91_L05368g	similar to uniprot P33203 Saccharomyces cerevisiae YKL012w PRP40 splicing factor	B1J91_L05368g	similar to uniprot P33203 Saccharomyces cerevisiae YKL012w PRP40 splicing factor	ChrL	1773	372491	374263	B1J91_L05368g	similar to uniprot|P33203 Saccharomyces cerevisiae YKL012w PRP40 splicing factor	similar to CBS138 CAG61978.1
B1J91_L05346g	similar to uniprot Q03702 Saccharomyces cerevisiae YKL011c CCE1	B1J91_L05346g	similar to uniprot Q03702 Saccharomyces cerevisiae YKL011c CCE1	ChrL	996	374299	375294	B1J91_L05346g	similar to uniprot|Q03702 Saccharomyces cerevisiae YKL011c CCE1	similar to CBS138 CAG61977.1
		B1J91_L05324g	hypothetical protein	ChrL	288	375636	375923	B1J91_L05324g	hypothetical protein	similar to CBS138 CAG61976.1
B1J91_L05258g	similar to uniprot P36077 Saccharomyces cerevisiae YKL086w	B1J91_L05258g	similar to uniprot P36077 Saccharomyces cerevisiae YKL086w	ChrL	417	379534	379950	B1J91_L05258g	similar to uniprot|P36077 Saccharomyces cerevisiae YKL086w	similar to CBS138 CAG61973.1
B1J91_L05236g	highly similar to uniprot P17505 Saccharomyces cerevisiae YKL085w MDH1	B1J91_L05236g	highly similar to uniprot P17505 Saccharomyces cerevisiae YKL085w MDH1	ChrL	1011	380626	381636	B1J91_L05236g	highly similar to uniprot|P17505 Saccharomyces cerevisiae YKL085w MDH1	similar to CBS138 CAG61972.1
B1J91_L05192g	hypothetical protein	B1J91_L05192g	hypothetical protein	ChrL	318	382455	382772	B1J91_L05192g	hypothetical protein	similar to CBS138 CAG61970.1
B1J91_L05170g	similar to uniprot P36080 Saccharomyces cerevisiae YKL082c	B1J91_L05170g	similar to uniprot P36080 Saccharomyces cerevisiae YKL082c	ChrL	1362	383186	384547	B1J91_L05170g	similar to uniprot|P36080 Saccharomyces cerevisiae YKL082c	similar to CBS138 CAG61969.1
B1J91_L05148g	similar to uniprot P36008 Saccharomyces cerevisiae YKL081w TEF4 translation elongation factor eEF1 gamma chain	B1J91_L05148g	similar to uniprot P36008 Saccharomyces cerevisiae YKL081w TEF4 translation elongation factor eEF1 gamma chain	ChrL	1233	385339	386571	B1J91_L05148g	similar to uniprot|P36008 Saccharomyces cerevisiae YKL081w TEF4 translation elongation factor eEF1 gamma chain	similar to CBS138 CAG61968.1
B1J91_L05126g	highly similar to uniprot P31412 Saccharomyces cerevisiae YKL080w VMA5 H+-ATPase vacuolar	B1J91_L05126g	highly similar to uniprot P31412 Saccharomyces cerevisiae YKL080w VMA5 H+ATPase vacuolar	ChrL	1176	387092	388267	B1J91_L05126g	highly similar to uniprot|P31412 Saccharomyces cerevisiae YKL080w VMA5 H+-ATPase vacuolar	similar to CBS138 CAG61967.1
B1J91_L05104g	similar to uniprot P32364 Saccharomyces cerevisiae YKL079w SMY1 kinesin-related protein	B1J91_L05104g	similar to uniprot P32364 Saccharomyces cerevisiae YKL079w SMY1 kinesin-related protein	ChrL	2028	388796	390823	B1J91_L05104g	similar to uniprot|P32364 Saccharomyces cerevisiae YKL079w SMY1 kinesin-related protein	similar to CBS138 CAG61966.1
B1J91_L05082g	similar to uniprot P36081 Saccharomyces cerevisiae YKL077w	B1J91_L05082g	similar to uniprot P36081 Saccharomyces cerevisiae YKL077w	ChrL	1164	391206	392369	B1J91_L05082g	similar to uniprot|P36081 Saccharomyces cerevisiae YKL077w	similar to CBS138 CAG61965.1
B1J91_L05060g	similar to uniprot P36083 Saccharomyces cerevisiae YKL075c	B1J91_L05060g	similar to uniprot P36083 Saccharomyces cerevisiae YKL075c	ChrL	1428	392615	394042	B1J91_L05060g	similar to uniprot|P36083 Saccharomyces cerevisiae YKL075c	similar to CBS138 CAG61964.1
B1J91_L05038g	weakly similar to uniprot P36084 Saccharomyces cerevisiae YKL074c MUD2 pre-mRNA splicing factor	B1J91_L05038g	weakly similar to uniprot P36084 Saccharomyces cerevisiae YKL074c MUD2 pre-mRNA splicing factor	ChrL	1536	394529	396064	B1J91_L05038g	weakly similar to uniprot|P36084 Saccharomyces cerevisiae YKL074c MUD2 pre-mRNA splicing factor	similar to CBS138 CAG61963.1
B1J91_L05016g	similar to uniprot P36085 Saccharomyces cerevisiae YKL072w STB6 SIN3 or uniprot P46679 Saccharomyces cerevisiae YMR053c STB2	B1J91_L05016g	similar to uniprot P36085 Saccharomyces cerevisiae YKL072w STB6 SIN3 and uniprot P46679 Saccharomyces cerevisiae YMR053c STB2	ChrL	2415	396522	398936	B1J91_L05016g	similar to uniprot|P36085 Saccharomyces cerevisiae YKL072w STB6 SIN3 or uniprot|P46679 Saccharomyces cerevisiae YMR053c STB2	similar to CBS138 CAG61962.1
B1J91_L04994g	similar to uniprot P46671 Saccharomyces cerevisiae YMR052w FAR3 involved in pheromone-mediated cell cycle arrest	B1J91_L04994g	similar to uniprot P46671 Saccharomyces cerevisiae YMR052w FAR3 involved in pheromone-mediated cell cycle arrest	ChrL	609	399144	399752	B1J91_L04994g	similar to uniprot|P46671 Saccharomyces cerevisiae YMR052w FAR3 involved in pheromone-mediated cell cycle arrest	similar to CBS138 CAG61961.1
B1J91_L04950g	highly similar to uniprot Q04660 Saccharomyces cerevisiae YMR049c	B1J91_L04950g	highly similar to uniprot Q04660 Saccharomyces cerevisiae YMR049c	ChrL	2418	400918	403335	B1J91_L04950g	highly similar to uniprot|Q04660 Saccharomyces cerevisiae YMR049c	similar to CBS138 CAG61960.1
B1J91_L04928g	Ortholog(s) have nucleocytoplasmic transporteractivity, structural constituent of nuclear pore activity	B1J91_L04928g	Ortholog(s) have nucleocytoplasmic transporteractivity, structural constituent of nuclear pore activity	ChrL	3141	403837	406977	B1J91_L04928g	Ortholog(s) have nucleocytoplasmic transporteractivity, structural constituent of nuclear pore activity
B1J91_L04884g	similar to uniprot P53271 Saccharomyces cerevisiae YGR120c SEC35 required for ER to golgi vesicle docking	B1J91_L04884g	similar to uniprot P53271 Saccharomyces cerevisiae YGR120c SEC35 required for ER to golgi vesicle docking	ChrL	816	407766	408581	B1J91_L04884g	similar to uniprot|P53271 Saccharomyces cerevisiae YGR120c SEC35 required for ER to golgi vesicle docking	similar to CBS138 CAG61958.1
B1J91_L04862g	similar to uniprot P48837 Saccharomyces cerevisiae YGR119c NUP57 nuclear pore protein	B1J91_L04862g	similar to uniprot P48837 Saccharomyces cerevisiae YGR119c NUP57 nuclear pore protein	ChrL	1800	409122	410921	B1J91_L04862g	similar to uniprot|P48837 Saccharomyces cerevisiae YGR119c NUP57 nuclear pore protein	similar to CBS138 CAG61957.1
B1J91_L04840g	highly similar to uniprot P32827 Saccharomyces cerevisiae YPR132w RPS28B and highly similar to uniprot P32827 Saccharomyces cerevisiae YGR118w RPS28A	B1J91_L04840g	highly similar to uniprot P32827 Saccharomyces cerevisiae YPR132w RPS28B and highly similar to uniprot P32827 Saccharomyces cerevisiae YGR118w RPS28A	ChrL	438	411502	412715	B1J91_L04840g	highly similar to uniprot|P32827 Saccharomyces cerevisiae YPR132w RPS28B and highly similar to uniprot|P32827 Saccharomyces cerevisiae YGR118w RPS28A	similar to CBS138 CAG61956.1
B1J91_L04832g	hypothetical protein	B1J91_L04832g	hypothetical protein	ChrL	264	413325	413588	B1J91_L04832g	hypothetical protein	similar to CBS138 CAR58062.1
B1J91_L04818g	similar to uniprot P53270 Saccharomyces cerevisiae YGR117c	B1J91_L04818g	similar to uniprot P53270 Saccharomyces cerevisiae YGR117c	ChrL	1320	414151	415470	B1J91_L04818g	similar to uniprot|P53270 Saccharomyces cerevisiae YGR117c	similar to CBS138 CAG61955.1
B1J91_L04796g	similar to uniprot P45978 Saccharomyces cerevisiae YPR129w SCD6 suppressor of clathrin deficiency	B1J91_L04796g	similar to uniprot P45978 Saccharomyces cerevisiae YPR129w SCD6 suppressor of clathrin deficiency	ChrL	1026	415841	416866	B1J91_L04796g	similar to uniprot|P45978 Saccharomyces cerevisiae YPR129w SCD6 suppressor of clathrin deficiency	similar to CBS138 CAG61954.1
B1J91_L04774g	highly similar to uniprot P23615 Saccharomyces cerevisiae YGR116w SPT6	B1J91_L04774g	highly similar to uniprot P23615 Saccharomyces cerevisiae YGR116w SPT6	ChrL	4344	417439	421782	B1J91_L04774g	highly similar to uniprot|P23615 Saccharomyces cerevisiae YGR116w SPT6	similar to CBS138 CAG61953.1
B1J91_L04752g	similar to uniprot P53267 Saccharomyces cerevisiae YGR113w DAM1 essential mitotic spindle pole protein	B1J91_L04752g	similar to uniprot P53267 Saccharomyces cerevisiae YGR113w DAM1 essential mitotic spindle pole protein	ChrL	924	422467	423390	B1J91_L04752g	similar to uniprot|P53267 Saccharomyces cerevisiae YGR113w DAM1 essential mitotic spindle pole protein	similar to CBS138 CAG61952.1
B1J91_L04730g	similar to uniprot P53266 Saccharomyces cerevisiae YGR112w SHY1	B1J91_L04730g	similar to uniprot P53266 Saccharomyces cerevisiae YGR112w SHY1	ChrL	1125	423827	424951	B1J91_L04730g	similar to uniprot|P53266 Saccharomyces cerevisiae YGR112w SHY1	similar to CBS138 CAG61951.1
B1J91_L04708g	similar to uniprot P53265 Saccharomyces cerevisiae YGR111w	B1J91_L04708g	similar to uniprot P53265 Saccharomyces cerevisiae YGR111w	ChrL	1260	425356	426615	B1J91_L04708g	similar to uniprot|P53265 Saccharomyces cerevisiae YGR111w	similar to CBS138 CAG61950.1
B1J91_L04686g	similar to uniprot P53264 Saccharomyces cerevisiae YGR110w	B1J91_L04686g	similar to uniprot P53264 Saccharomyces cerevisiae YGR110w	ChrL	1356	427241	428596	B1J91_L04686g	similar to uniprot|P53264 Saccharomyces cerevisiae YGR110w	similar to CBS138 CAG61949.1
B1J91_L04664g	highly similar to uniprot P16622 Saccharomyces cerevisiae YOR176w HEM15	B1J91_L04664g	highly similar to uniprot P16622 Saccharomyces cerevisiae YOR176w HEM15	ChrL	1137	429303	430439	B1J91_L04664g	highly similar to uniprot|P16622 Saccharomyces cerevisiae YOR176w HEM15	similar to CBS138 CAG61948.1
B1J91_L04642g	similar to uniprot Q08548 Saccharomyces cerevisiae YOR175c	B1J91_L04642g	similar to uniprot Q08548 Saccharomyces cerevisiae YOR175c	ChrL	1869	431144	433012	B1J91_L04642g	similar to uniprot|Q08548 Saccharomyces cerevisiae YOR175c	similar to CBS138 CAG61947.1
B1J91_L04620g	similar to uniprot Q12343 Saccharomyces cerevisiae YOR174w MED4	B1J91_L04620g	similar to uniprot Q12343 Saccharomyces cerevisiae YOR174w MED4	ChrL	795	433214	434008	B1J91_L04620g	similar to uniprot|Q12343 Saccharomyces cerevisiae YOR174w MED4	similar to CBS138 CAG61946.1
B1J91_L04598g	highly similar to uniprot Q12123 Saccharomyces cerevisiae YOR173w	B1J91_L04598g	highly similar to uniprot Q12123 Saccharomyces cerevisiae YOR173w	ChrL	1167	434715	435881	B1J91_L04598g	highly similar to uniprot|Q12123 Saccharomyces cerevisiae YOR173w	similar to CBS138 CAG61945.1
B1J91_L04576g	similar to uniprot Q12340 Saccharomyces cerevisiae YOR172w	B1J91_L04576g	similar to uniprot Q12340 Saccharomyces cerevisiae YOR172w	ChrL	2598	436246	438843	B1J91_L04576g	similar to uniprot|Q12340 Saccharomyces cerevisiae YOR172w	similar to CBS138 CAG61944.1
B1J91_L04554g	similar to uniprot Q12246 Saccharomyces cerevisiae YOR171c LCB4	B1J91_L04554g	similar to uniprot Q12246 Saccharomyces cerevisiae YOR171c LCB4	ChrL	1683	439383	441065	B1J91_L04554g	similar to uniprot|Q12246 Saccharomyces cerevisiae YOR171c LCB4	similar to CBS138 CAG61943.1
B1J91_L04532g	highly similar to uniprot P13188 Saccharomyces cerevisiae YOR168w GLN4	B1J91_L04532g	highly similar to uniprot P13188 Saccharomyces cerevisiae YOR168w GLN4	ChrL	2388	441325	443712	B1J91_L04532g	highly similar to uniprot|P13188 Saccharomyces cerevisiae YOR168w GLN4	similar to CBS138 CAG61942.1
B1J91_L04488g	similar to Candida glabrata CBS138 Ortholog(s) have endoribonuclease activity, role in nuclear mRNA surveillance of mRNP export, transcription, DNA-templated and cytoplasm, nucleus localization	B1J91_L04488g	similar to Candida glabrata CBS138 Ortholog(s) have endoribonuclease activity, role in nuclear mRNA surveillance of mRNP export, transcription, DNA-templated and cytoplasm, nucleus localization	ChrL	1230	444710	445939	B1J91_L04488g	similar to Candida glabrata CBS138 Ortholog(s) have endoribonuclease activity, role in nuclear mRNA surveillance of mRNP export, transcription, DNA-templated and cytoplasm, nucleus localization
B1J91_L04466g	similar to uniprot Q99287 Saccharomyces cerevisiae YOR165w	B1J91_L04466g	similar to uniprot Q99287 Saccharomyces cerevisiae YOR165w	ChrL	2352	446142	448493	B1J91_L04466g	similar to uniprot|Q99287 Saccharomyces cerevisiae YOR165w	similar to CBS138 CAG61939.1
B1J91_L04444g	highly similar to uniprot Q12125 Saccharomyces cerevisiae YOR164c	B1J91_L04444g	highly similar to uniprot Q12125 Saccharomyces cerevisiae YOR164c	ChrL	924	448806	449729	B1J91_L04444g	highly similar to uniprot|Q12125 Saccharomyces cerevisiae YOR164c	similar to CBS138 CAG61938.1
B1J91_L04422g	similar to uniprot Q99321 Saccharomyces cerevisiae YOR163w DDP1	B1J91_L04422g	similar to uniprot Q99321 Saccharomyces cerevisiae YOR163w DDP1	ChrL	531	449882	450412	B1J91_L04422g	similar to uniprot|Q99321 Saccharomyces cerevisiae YOR163w DDP1	similar to CBS138 CAG61937.1
B1J91_L04400g	similar to uniprot Q12340 Saccharomyces cerevisiae YOR172w	B1J91_L04400g	similar to uniprot Q12340 Saccharomyces cerevisiae YOR172w	ChrL	2964	451064	454027	B1J91_L04400g	similar to uniprot|Q12340 Saccharomyces cerevisiae YOR172w	similar to CBS138 CAG61936.1
B1J91_L04378g	similar to uniprot Q12412 Saccharomyces cerevisiae YOR161c	B1J91_L04378g	similar to uniprot Q12412 Saccharomyces cerevisiae YOR161c	ChrL	1674	455213	456886	B1J91_L04378g	similar to uniprot|Q12412 Saccharomyces cerevisiae YOR161c	similar to CBS138 CAG61935.1
B1J91_L04356g	highly similar to uniprot Q99189 Saccharomyces cerevisiae YOR160w MTR10	B1J91_L04356g	highly similar to uniprot Q99189 Saccharomyces cerevisiae YOR160w MTR10	ChrL	2892	457110	460001	B1J91_L04356g	highly similar to uniprot|Q99189 Saccharomyces cerevisiae YOR160w MTR10	similar to CBS138 CAG61934.1
B1J91_L04350g	highly similar to uniprot Q12330 Saccharomyces cerevisiae YOR159c SME1	B1J91_L04350g	highly similar to uniprot Q12330 Saccharomyces cerevisiae YOR159c SME1	ChrL	285	460464	460748	B1J91_L04350g	highly similar to uniprot|Q12330 Saccharomyces cerevisiae YOR159c SME1	similar to CBS138 CAR58061.1
B1J91_L04334g	similar to uniprot P17558 Saccharomyces cerevisiae YOR158w PET123	B1J91_L04334g	similar to uniprot P17558 Saccharomyces cerevisiae YOR158w PET123	ChrL	918	460966	461883	B1J91_L04334g	similar to uniprot|P17558 Saccharomyces cerevisiae YOR158w PET123	similar to CBS138 CAG61933.1
B1J91_L04312g	highly similar to uniprot P25043 Saccharomyces cerevisiae YOR157c PUP1	B1J91_L04312g	highly similar to uniprot P25043 Saccharomyces cerevisiae YOR157c PUP1	ChrL	786	462547	463332	B1J91_L04312g	highly similar to uniprot|P25043 Saccharomyces cerevisiae YOR157c PUP1	similar to CBS138 CAG61932.1
B1J91_L04290g	similar to uniprot Q12216 Saccharomyces cerevisiae YOR156c NFI1 interacts with CDC12P in 2-hybrid assay	B1J91_L04290g	similar to uniprot Q12216 Saccharomyces cerevisiae YOR156c NFI1 interacts with CDC12P in 2-hybrid assay	ChrL	2265	464021	466285	B1J91_L04290g	similar to uniprot|Q12216 Saccharomyces cerevisiae YOR156c NFI1 interacts with CDC12P in 2-hybrid assay	similar to CBS138 CAG61931.1
B1J91_L04268g	highly similar to uniprot Q99312 Saccharomyces cerevisiae YOR155c	B1J91_L04268g	highly similar to uniprot Q99312 Saccharomyces cerevisiae YOR155c	ChrL	1344	466786	468129	B1J91_L04268g	highly similar to uniprot|Q99312 Saccharomyces cerevisiae YOR155c	similar to CBS138 CAG61930.1
B1J91_L04246g	highly similar to uniprot P08518 Saccharomyces cerevisiae YOR151c RPB2 DNA-directed RNA polymerase II	B1J91_L04246g	highly similar to uniprot P08518 Saccharomyces cerevisiae YOR151c RPB2 DNA-directed RNA polymerase II	ChrL	3672	469102	472773	B1J91_L04246g	highly similar to uniprot|P08518 Saccharomyces cerevisiae YOR151c RPB2 DNA-directed RNA polymerase II	similar to CBS138 CAG61929.1
B1J91_L04224g	highly similar to uniprot Q12487 Saccharomyces cerevisiae YOR150w MRPL23	B1J91_L04224g	highly similar to uniprot Q12487 Saccharomyces cerevisiae YOR150w MRPL23	ChrL	504	473452	473955	B1J91_L04224g	highly similar to uniprot|Q12487 Saccharomyces cerevisiae YOR150w MRPL23	similar to CBS138 CAG61928.1
B1J91_L04202g	similar to uniprot P53915 Saccharomyces cerevisiae YNL129w	B1J91_L04202g	similar to uniprot P53915 Saccharomyces cerevisiae YNL129w	ChrL	732	474306	475037	B1J91_L04202g	similar to uniprot|P53915 Saccharomyces cerevisiae YNL129w	similar to CBS138 CAG61927.1
B1J91_L04180g	similar to uniprot P53916 Saccharomyces cerevisiae YNL128w TEP1	B1J91_L04180g	similar to uniprot P53916 Saccharomyces cerevisiae YNL128w TEP1	ChrL	1293	475319	476611	B1J91_L04180g	similar to uniprot|P53916 Saccharomyces cerevisiae YNL128w TEP1	similar to CBS138 CAG61926.1
B1J91_L04158g	similar to uniprot P53917 Saccharomyces cerevisiae YNL127w	B1J91_L04158g	similar to uniprot P53917 Saccharomyces cerevisiae YNL127w	ChrL	2799	477133	479931	B1J91_L04158g	similar to uniprot|P53917 Saccharomyces cerevisiae YNL127w	similar to CBS138 CAG61925.1
B1J91_L04136g	similar to uniprot P53540 Saccharomyces cerevisiae YNL126w SPC98 spindle pole body component	B1J91_L04136g	similar to uniprot P53540 Saccharomyces cerevisiae YNL126w SPC98 spindle pole body component	ChrL	2490	480484	482973	B1J91_L04136g	similar to uniprot|P53540 Saccharomyces cerevisiae YNL126w SPC98 spindle pole body component	similar to CBS138 CAG61924.1
B1J91_L04114g	similar to uniprot P53919 Saccharomyces cerevisiae YNL124w	B1J91_L04114g	similar to uniprot P53919 Saccharomyces cerevisiae YNL124w	ChrL	1743	483349	485091	B1J91_L04114g	similar to uniprot|P53919 Saccharomyces cerevisiae YNL124w	similar to CBS138 CAG61923.1
B1J91_L04092g	highly similar to uniprot P53920 Saccharomyces cerevisiae YNL123w	B1J91_L04092g	highly similar to uniprot P53920 Saccharomyces cerevisiae YNL123w	ChrL	2940	485562	488501	B1J91_L04092g	highly similar to uniprot|P53920 Saccharomyces cerevisiae YNL123w	similar to CBS138 CAG61922.1
B1J91_L04070g	highly similar to uniprot P53921 Saccharomyces cerevisiae YNL122c	B1J91_L04070g	highly similar to uniprot P53921 Saccharomyces cerevisiae YNL122c	ChrL	288	488815	489102	B1J91_L04070g	highly similar to uniprot|P53921 Saccharomyces cerevisiae YNL122c	similar to CBS138 CAG61921.1
B1J91_L04048g	similar to uniprot P07213 Saccharomyces cerevisiae YNL121c TOM70 or uniprot P38825 Saccharomyces cerevisiae YHR117w TOM7	B1J91_L04048g	similar to uniprot P07213 Saccharomyces cerevisiae YNL121c TOM70 and uniprot P38825 Saccharomyces cerevisiae YHR117w TOM7	ChrL	1764	489618	491381	B1J91_L04048g	similar to uniprot|P07213 Saccharomyces cerevisiae YNL121c TOM70 or uniprot|P38825 Saccharomyces cerevisiae YHR117w TOM7	similar to CBS138 CAG61920.1
B1J91_L04026g	similar to uniprot P53923 Saccharomyces cerevisiae YNL119w	B1J91_L04026g	similar to uniprot P53923 Saccharomyces cerevisiae YNL119w	ChrL	1410	492103	493512	B1J91_L04026g	similar to uniprot|P53923 Saccharomyces cerevisiae YNL119w	similar to CBS138 CAG61919.1
B1J91_L04004g	similar to uniprot P53550 Saccharomyces cerevisiae YNL118c PSU1 suppressor protein of a yeast pet mutant	B1J91_L04004g	similar to uniprot P53550 Saccharomyces cerevisiae YNL118c PSU1 suppressor protein of a yeast pet mutant	ChrL	2907	493638	496544	B1J91_L04004g	similar to uniprot|P53550 Saccharomyces cerevisiae YNL118c PSU1 suppressor protein of a yeast pet mutant	similar to CBS138 CAG61918.1
B1J91_L03982g	highly similar to uniprot P30952 Saccharomyces cerevisiae YNL117w MLS1 malate synthase or uniprot P21826 Saccharomyces cerevisiae YIR031c DAL7	B1J91_L03982g	highly similar to uniprot P30952 Saccharomyces cerevisiae YNL117w MLS1 malate synthase and uniprot P21826 Saccharomyces cerevisiae YIR031c DAL7	ChrL	1665	499235	500899	B1J91_L03982g	highly similar to uniprot|P30952 Saccharomyces cerevisiae YNL117w MLS1 malate synthase or uniprot|P21826 Saccharomyces cerevisiae YIR031c DAL7	similar to CBS138 CAG61917.1
B1J91_L03960g	similar to uniprot P53924 Saccharomyces cerevisiae YNL116w	B1J91_L03960g	similar to uniprot P53924 Saccharomyces cerevisiae YNL116w	ChrL	1812	502235	504046	B1J91_L03960g	similar to uniprot|P53924 Saccharomyces cerevisiae YNL116w	similar to CBS138 CAG61916.1
B1J91_L03938g	similar to uniprot P53925 Saccharomyces cerevisiae YNL115c	B1J91_L03938g	similar to uniprot P53925 Saccharomyces cerevisiae YNL115c	ChrL	1914	504365	506278	B1J91_L03938g	similar to uniprot|P53925 Saccharomyces cerevisiae YNL115c	similar to CBS138 CAG61915.1
B1J91_L03916g	weakly similar to uniprot P41696 Saccharomyces cerevisiae YOR113w AZF1 asparagine-rich zinc finger protein	B1J91_L03916g	weakly similar to uniprot P41696 Saccharomyces cerevisiae YOR113w AZF1 asparagine-rich zinc finger protein	ChrL	1929	514930	516858	B1J91_L03916g	weakly similar to uniprot|P41696 Saccharomyces cerevisiae YOR113w AZF1 asparagine-rich zinc finger protein	similar to CBS138 CAG61914.1
B1J91_L03894g	hypothetical protein	B1J91_L03894g	hypothetical protein	ChrL	492	519179	519670	B1J91_L03894g	hypothetical protein	similar to CBS138 CAG61913.1
B1J91_L03872g	similar to uniprot P28000 Saccharomyces cerevisiae YNL113w RPC19 DNA-directed RNA polymerase I III	B1J91_L03872g	similar to uniprot P28000 Saccharomyces cerevisiae YNL113w RPC19 DNA-directed RNA polymerase I III	ChrL	414	520126	520539	B1J91_L03872g	similar to uniprot|P28000 Saccharomyces cerevisiae YNL113w RPC19 DNA-directed RNA polymerase I III	similar to CBS138 CAG61912.1
B1J91_L03846g	highly similar to uniprot P24783 Saccharomyces cerevisiae YNL112w DBP2 ATP-dependent RNA helicase of DEAD box family	B1J91_L03846g	highly similar to uniprot P24783 Saccharomyces cerevisiae YNL112w DBP2 ATP-dependent RNA helicase of DEAD box family	ChrL	1635	521401	524133	B1J91_L03846g	highly similar to uniprot|P24783 Saccharomyces cerevisiae YNL112w DBP2 ATP-dependent RNA helicase of DEAD box family	similar to CBS138 CAG61911.1
B1J91_L03828g	similar to uniprot P40312 Saccharomyces cerevisiae YNL111c CYB5	B1J91_L03828g	similar to uniprot P40312 Saccharomyces cerevisiae YNL111c CYB5	ChrL	366	524784	525149	B1J91_L03828g	similar to uniprot|P40312 Saccharomyces cerevisiae YNL111c CYB5	similar to CBS138 CAG61910.1
B1J91_L03806g	similar to uniprot P53927 Saccharomyces cerevisiae YNL110c	B1J91_L03806g	similar to uniprot P53927 Saccharomyces cerevisiae YNL110c	ChrL	768	526657	527424	B1J91_L03806g	similar to uniprot|P53927 Saccharomyces cerevisiae YNL110c	similar to CBS138 CAG61909.1
B1J91_L03784g	some similarities with uniprot P20676 Saccharomyces cerevisiae YOR098c NUP1 nuclear pore protein	B1J91_L03784g	some similarities with uniprot P20676 Saccharomyces cerevisiae YOR098c NUP1 nuclear pore protein	ChrL	2622	527995	530616	B1J91_L03784g	some similarities with uniprot|P20676 Saccharomyces cerevisiae YOR098c NUP1 nuclear pore protein	similar to CBS138 CAG61908.1
B1J91_L03762g	similar to uniprot Q12274 Saccharomyces cerevisiae YOR097c	B1J91_L03762g	similar to uniprot Q12274 Saccharomyces cerevisiae YOR097c	ChrL	450	530943	531392	B1J91_L03762g	similar to uniprot|Q12274 Saccharomyces cerevisiae YOR097c	similar to CBS138 CAG61907.1
B1J91_L03740g	highly similar to uniprot Q12189 Saccharomyces cerevisiae YOR095c RKI1 D-ribose-5-phosphate ketol-isomerase	B1J91_L03740g	highly similar to uniprot Q12189 Saccharomyces cerevisiae YOR095c RKI1 D-ribose-5-phosphate ketol-isomerase	ChrL	783	532536	533318	B1J91_L03740g	highly similar to uniprot|Q12189 Saccharomyces cerevisiae YOR095c RKI1 D-ribose-5-phosphate ketol-isomerase	similar to CBS138 CAG61906.1
B1J91_L03718g	similar to uniprot Q12275 Saccharomyces cerevisiae YOR093c	B1J91_L03718g	similar to uniprot Q12275 Saccharomyces cerevisiae YOR093c	ChrL	5082	534025	539106	B1J91_L03718g	similar to uniprot|Q12275 Saccharomyces cerevisiae YOR093c	similar to CBS138 CAG61905.1
B1J91_L03696g	similar to uniprot Q99252 Saccharomyces cerevisiae YOR092w ECM3 or uniprot P53932 Saccharomyces cerevisiae YNL095c	B1J91_L03696g	similar to uniprot Q99252 Saccharomyces cerevisiae YOR092w ECM3 and uniprot P53932 Saccharomyces cerevisiae YNL095c	ChrL	1824	539289	541112	B1J91_L03696g	similar to uniprot|Q99252 Saccharomyces cerevisiae YOR092w ECM3 or uniprot|P53932 Saccharomyces cerevisiae YNL095c	similar to CBS138 CAG61904.1
B1J91_L03674g	some similarities with uniprot P42950 Saccharomyces cerevisiae YJL103c	B1J91_L03674g	some similarities with uniprot P42950 Saccharomyces cerevisiae YJL103c	ChrL	1890	543346	545235	B1J91_L03674g	some similarities with uniprot|P42950 Saccharomyces cerevisiae YJL103c	similar to CBS138 CAG61903.1
B1J91_L03652g	similar to uniprot P39677 Saccharomyces cerevisiae YJL102w MEF2	B1J91_L03652g	similar to uniprot P39677 Saccharomyces cerevisiae YJL102w MEF2	ChrL	2424	545509	547932	B1J91_L03652g	similar to uniprot|P39677 Saccharomyces cerevisiae YJL102w MEF2	similar to CBS138 CAG61902.1
B1J91_L03630g	highly similar to uniprot P32477 Saccharomyces cerevisiae YJL101c GSH1 glutamate--cysteine ligase	B1J91_L03630g	highly similar to uniprot P32477 Saccharomyces cerevisiae YJL101c GSH1 glutamate--cysteine ligase	ChrL	2037	548089	550125	B1J91_L03630g	highly similar to uniprot|P32477 Saccharomyces cerevisiae YJL101c GSH1 glutamate--cysteine ligase	similar to CBS138 CAG61901.1
B1J91_L03608g	some similarities with uniprot P40955 Saccharomyces cerevisiae YJL099w CHS6 or uniprot P36122 Saccharomyces cerevisiae YKR027w	B1J91_L03608g	some similarities with uniprot P40955 Saccharomyces cerevisiae YJL099w CHS6 and uniprot P36122 Saccharomyces cerevisiae YKR027w	ChrL	2469	550966	553434	B1J91_L03608g	some similarities with uniprot|P40955 Saccharomyces cerevisiae YJL099w CHS6 or uniprot|P36122 Saccharomyces cerevisiae YKR027w	similar to CBS138 CAG61900.1
B1J91_L03586g	similar to uniprot P40856 Saccharomyces cerevisiae YJL098w SAP185 or uniprot P36123 Saccharomyces cerevisiae YKR028w SAP190	B1J91_L03586g	similar to uniprot P40856 Saccharomyces cerevisiae YJL098w SAP185 and uniprot P36123 Saccharomyces cerevisiae YKR028w SAP190	ChrL	3372	554346	557717	B1J91_L03586g	similar to uniprot|P40856 Saccharomyces cerevisiae YJL098w SAP185 or uniprot|P36123 Saccharomyces cerevisiae YKR028w SAP190	similar to CBS138 CAG61899.1
B1J91_L03564g	similar to uniprot P40857 Saccharomyces cerevisiae YJL097w	B1J91_L03564g	similar to uniprot P40857 Saccharomyces cerevisiae YJL097w	ChrL	651	558458	559108	B1J91_L03564g	similar to uniprot|P40857 Saccharomyces cerevisiae YJL097w	similar to CBS138 CAG61898.1
B1J91_L03542g	similar to uniprot P40858 Saccharomyces cerevisiae YJL096w MRPL49	B1J91_L03542g	similar to uniprot P40858 Saccharomyces cerevisiae YJL096w MRPL49	ChrL	468	559506	559973	B1J91_L03542g	similar to uniprot|P40858 Saccharomyces cerevisiae YJL096w MRPL49	similar to CBS138 CAG61897.1
B1J91_L03520g	similar to uniprot Q01389 Saccharomyces cerevisiae YJL095w BCK1	B1J91_L03520g	similar to uniprot Q01389 Saccharomyces cerevisiae YJL095w BCK1	ChrL	4344	560366	564709	B1J91_L03520g	similar to uniprot|Q01389 Saccharomyces cerevisiae YJL095w BCK1	similar to CBS138 CAG61896.1
B1J91_L03498g	similar to uniprot P40309 Saccharomyces cerevisiae YJL094c KHA1 K+/H+ exchanger	B1J91_L03498g	similar to uniprot P40309 Saccharomyces cerevisiae YJL094c KHA1 K+/H+ exchanger	ChrL	2631	564789	567419	B1J91_L03498g	similar to uniprot|P40309 Saccharomyces cerevisiae YJL094c KHA1 K+/H+ exchanger	similar to CBS138 CAG61895.1
B1J91_L03476g	similar to uniprot P40310 Saccharomyces cerevisiae YJL093c TOK1 outward-rectifier potassium channel	B1J91_L03476g	similar to uniprot P40310 Saccharomyces cerevisiae YJL093c TOK1 outward-rectifier potassium channel	ChrL	2391	568081	570471	B1J91_L03476g	similar to uniprot|P40310 Saccharomyces cerevisiae YJL093c TOK1 outward-rectifier potassium channel	similar to CBS138 CAG61894.1
B1J91_L03454g	similar to uniprot P12954 Saccharomyces cerevisiae YJL092w HPR5 ATP-dependent DNA helicase	B1J91_L03454g	similar to uniprot P12954 Saccharomyces cerevisiae YJL092w HPR5 ATP-dependent DNA helicase	ChrL	3267	570944	574210	B1J91_L03454g	similar to uniprot|P12954 Saccharomyces cerevisiae YJL092w HPR5 ATP-dependent DNA helicase	similar to CBS138 CAG61893.1
B1J91_L03432g	similar to uniprot P47026 Saccharomyces cerevisiae YJL091c	B1J91_L03432g	similar to uniprot P47026 Saccharomyces cerevisiae YJL091c	ChrL	1461	574290	575750	B1J91_L03432g	similar to uniprot|P47026 Saccharomyces cerevisiae YJL091c	similar to CBS138 CAG61892.1
B1J91_L03410g	similar to uniprot P47027 Saccharomyces cerevisiae YJL090c DPB11 involved in DNA replication and S-phase checkpoint	B1J91_L03410g	similar to uniprot P47027 Saccharomyces cerevisiae YJL090c DPB11 involved in DNA replication and S-phase checkpoint	ChrL	2196	576131	578326	B1J91_L03410g	similar to uniprot|P47027 Saccharomyces cerevisiae YJL090c DPB11 involved in DNA replication and S-phase checkpoint	similar to CBS138 CAG61891.1
B1J91_L03388g	hypothetical protein	B1J91_L03388g	hypothetical protein	ChrL	321	578716	579036	B1J91_L03388g	hypothetical protein	similar to CBS138 CAG61890.1
B1J91_L03377g	some similarities with uniprot P46954 Saccharomyces cerevisiae YJL089w SIP4 interacts with SNF1 protein kinase	B1J91_L03377g	some similarities with uniprot P46954 Saccharomyces cerevisiae YJL089w SIP4 interacts with SNF1 protein kinase	ChrL	3636	579255	582890	B1J91_L03377g	some similarities with uniprot|P46954 Saccharomyces cerevisiae YJL089w SIP4 interacts with SNF1 protein kinase	similar to CBS138 CAG61889.1
B1J91_L03355g	some similarities with uniprot P36138 Saccharomyces cerevisiae YKR045c	B1J91_L03355g	some similarities with uniprot P36138 Saccharomyces cerevisiae YKR045c	ChrL	948	583355	584302	B1J91_L03355g	some similarities with uniprot|P36138 Saccharomyces cerevisiae YKR045c	similar to CBS138 CAG61888.1
B1J91_L03333g	similar to uniprot P36137 Saccharomyces cerevisiae YKR044w	B1J91_L03333g	similar to uniprot P36137 Saccharomyces cerevisiae YKR044w	ChrL	1353	584548	585900	B1J91_L03333g	similar to uniprot|P36137 Saccharomyces cerevisiae YKR044w	similar to CBS138 CAG61887.1
B1J91_L03311g	highly similar to uniprot P36136 Saccharomyces cerevisiae YKR043c	B1J91_L03311g	highly similar to uniprot P36136 Saccharomyces cerevisiae YKR043c	ChrL	840	586311	587150	B1J91_L03311g	highly similar to uniprot|P36136 Saccharomyces cerevisiae YKR043c	similar to CBS138 CAG61886.1
B1J91_L03289g	similar to uniprot P46955 Saccharomyces cerevisiae YJL116c NCA3 or uniprot P36135 Saccharomyces cerevisiae YKR042w UTH1	B1J91_L03289g	similar to uniprot P46955 Saccharomyces cerevisiae YJL116c NCA3 and uniprot P36135 Saccharomyces cerevisiae YKR042w UTH1	ChrL	1101	587878	588978	B1J91_L03289g	similar to uniprot|P46955 Saccharomyces cerevisiae YJL116c NCA3 or uniprot|P36135 Saccharomyces cerevisiae YKR042w UTH1	similar to CBS138 CAG61885.1
B1J91_L03267g	highly similar to uniprot P19145 Saccharomyces cerevisiae YKR039w GAP1 general amino acid permease	B1J91_L03267g	highly similar to uniprot P19145 Saccharomyces cerevisiae YKR039w GAP1 general amino acid permease	ChrL	1794	591227	593020	B1J91_L03267g	highly similar to uniprot|P19145 Saccharomyces cerevisiae YKR039w GAP1 general amino acid permease	similar to CBS138 CAG61884.1
B1J91_L03245g	highly similar to uniprot P36132 Saccharomyces cerevisiae YKR038c	B1J91_L03245g	highly similar to uniprot P36132 Saccharomyces cerevisiae YKR038c	ChrL	1122	594691	595812	B1J91_L03245g	highly similar to uniprot|P36132 Saccharomyces cerevisiae YKR038c	similar to CBS138 CAG61883.1
B1J91_L03223g	similar to uniprot P36131 Saccharomyces cerevisiae YKR037c SPC34 spindle pole body protein	B1J91_L03223g	similar to uniprot P36131 Saccharomyces cerevisiae YKR037c SPC34 spindle pole body protein	ChrL	924	596110	597033	B1J91_L03223g	similar to uniprot|P36131 Saccharomyces cerevisiae YKR037c SPC34 spindle pole body protein	similar to CBS138 CAG61882.1
B1J91_L03201g	some similarities with uniprot P47025 Saccharomyces cerevisiae YJL112w MDV1 or uniprot P36130 Saccharomyces cerevisiae YKR036c CAF4 CCR4	B1J91_L03201g	some similarities with uniprot P47025 Saccharomyces cerevisiae YJL112w MDV1 and uniprot P36130 Saccharomyces cerevisiae YKR036c CAF4 CCR4	ChrL	1740	597280	599019	B1J91_L03201g	some similarities with uniprot|P47025 Saccharomyces cerevisiae YJL112w MDV1 or uniprot|P36130 Saccharomyces cerevisiae YKR036c CAF4 CCR4	similar to CBS138 CAG61881.1
B1J91_L03179g	highly similar to uniprot P69771 Saccharomyces cerevisiae YKR035wa DID2	B1J91_L03179g	highly similar to uniprot P69771 Saccharomyces cerevisiae YKR035wa DID2	ChrL	612	599165	599776	B1J91_L03179g	highly similar to uniprot|P69771 Saccharomyces cerevisiae YKR035wa DID2	similar to CBS138 CAG61880.1
B1J91_L03157g	some similarities with uniprot P42944 Saccharomyces cerevisiae YJL110c GZF3 transcriptional repressor	B1J91_L03157g	some similarities with uniprot P42944 Saccharomyces cerevisiae YJL110c GZF3 transcriptional repressor	ChrL	561	600247	600807	B1J91_L03157g	some similarities with uniprot|P42944 Saccharomyces cerevisiae YJL110c GZF3 transcriptional repressor	similar to CBS138 CAG61879.1
B1J91_L03135g	similar to uniprot P36126 Saccharomyces cerevisiae YKR031c SPO14 phospholipase D	B1J91_L03135g	similar to uniprot P36126 Saccharomyces cerevisiae YKR031c SPO14 phospholipase D	ChrL	4833	601942	606774	B1J91_L03135g	similar to uniprot|P36126 Saccharomyces cerevisiae YKR031c SPO14 phospholipase D	similar to CBS138 CAG61878.1
B1J91_L03113g	similar to uniprot P36125 Saccharomyces cerevisiae YKR030w	B1J91_L03113g	similar to uniprot P36125 Saccharomyces cerevisiae YKR030w	ChrL	756	607119	607874	B1J91_L03113g	similar to uniprot|P36125 Saccharomyces cerevisiae YKR030w	similar to CBS138 CAG61877.1
B1J91_L03091g	similar to uniprot P36124 Saccharomyces cerevisiae YKR029c	B1J91_L03091g	similar to uniprot P36124 Saccharomyces cerevisiae YKR029c	ChrL	2349	609319	611667	B1J91_L03091g	similar to uniprot|P36124 Saccharomyces cerevisiae YKR029c	similar to CBS138 CAG61876.1
B1J91_L03069g	similar to uniprot P36119 Saccharomyces cerevisiae YKR023w	B1J91_L03069g	similar to uniprot P36119 Saccharomyces cerevisiae YKR023w	ChrL	1599	612021	613619	B1J91_L03069g	similar to uniprot|P36119 Saccharomyces cerevisiae YKR023w	similar to CBS138 CAG61875.1
B1J91_L03047g	similar to uniprot P36120 Saccharomyces cerevisiae YKR024c DBP7 RNA helicase	B1J91_L03047g	similar to uniprot P36120 Saccharomyces cerevisiae YKR024c DBP7 RNA helicase	ChrL	2148	613727	615874	B1J91_L03047g	similar to uniprot|P36120 Saccharomyces cerevisiae YKR024c DBP7 RNA helicase	similar to CBS138 CAG61874.1
B1J91_L03025g	similar to uniprot P36121 Saccharomyces cerevisiae YKR025w RPC37 Pol III transcription	B1J91_L03025g	similar to uniprot P36121 Saccharomyces cerevisiae YKR025w RPC37 Pol III transcription	ChrL	726	616233	616958	B1J91_L03025g	similar to uniprot|P36121 Saccharomyces cerevisiae YKR025w RPC37 Pol III transcription	similar to CBS138 CAG61873.1
B1J91_L03003g	highly similar to uniprot P14741 Saccharomyces cerevisiae YKR026c GCN3	B1J91_L03003g	highly similar to uniprot P14741 Saccharomyces cerevisiae YKR026c GCN3	ChrL	918	617118	618035	B1J91_L03003g	highly similar to uniprot|P14741 Saccharomyces cerevisiae YKR026c GCN3	similar to CBS138 CAG61872.1
B1J91_L02981g	hypothetical protein	B1J91_L02981g	hypothetical protein	ChrL	708	618400	619107	B1J91_L02981g	hypothetical protein	similar to CBS138 CAG61871.1
B1J91_L02959g	some similarities with uniprot P47029 Saccharomyces cerevisiae YJL084c or uniprot P36117 Saccharomyces cerevisiae YKR021w	B1J91_L02959g	some similarities with uniprot P47029 Saccharomyces cerevisiae YJL084c and uniprot P36117 Saccharomyces cerevisiae YKR021w	ChrL	2085	619122	621206	B1J91_L02959g	some similarities with uniprot|P47029 Saccharomyces cerevisiae YJL084c or uniprot|P36117 Saccharomyces cerevisiae YKR021w	similar to CBS138 CAG61870.1
B1J91_L02937g	highly similar to uniprot P06633 Saccharomyces cerevisiae YOR202w HIS3 imidazoleglycerol-phosphate dehydratase	B1J91_L02937g	highly similar to uniprot P06633 Saccharomyces cerevisiae YOR202w HIS3 imidazoleglycerol-phosphate dehydratase	ChrL	633	622109	622741	B1J91_L02937g	highly similar to uniprot|P06633 Saccharomyces cerevisiae YOR202w HIS3 imidazoleglycerol-phosphate dehydratase	similar to CBS138 CAG61869.1
B1J91_L02915g	highly similar to uniprot P06634 Saccharomyces cerevisiae YOR204w DED1 ATP-dependent RNA helicase	B1J91_L02915g	highly similar to uniprot P06634 Saccharomyces cerevisiae YOR204w DED1 ATP-dependent RNA helicase	ChrL	1854	623222	625075	B1J91_L02915g	highly similar to uniprot|P06634 Saccharomyces cerevisiae YOR204w DED1 ATP-dependent RNA helicase	similar to CBS138 CAG61868.1
B1J91_L02893g	hypothetical protein	B1J91_L02893g	hypothetical protein	ChrL	1581	626006	627586	B1J91_L02893g	hypothetical protein	similar to CBS138 CAG61867.1
B1J91_L02871g	highly similar to uniprot P39744 Saccharomyces cerevisiae YOR206w RAD4	B1J91_L02871g	highly similar to uniprot P39744 Saccharomyces cerevisiae YOR206w RAD4	ChrL	2139	627973	630111	B1J91_L02871g	highly similar to uniprot|P39744 Saccharomyces cerevisiae YOR206w RAD4	similar to CBS138 CAG61866.1
B1J91_L02849g	highly similar to uniprot P22276 Saccharomyces cerevisiae YOR207c RPC128 DNA-directed RNA polymerase III	B1J91_L02849g	highly similar to uniprot P22276 Saccharomyces cerevisiae YOR207c RPC128 DNA-directed RNA polymerase III	ChrL	3402	630314	633715	B1J91_L02849g	highly similar to uniprot|P22276 Saccharomyces cerevisiae YOR207c RPC128 DNA-directed RNA polymerase III	similar to CBS138 CAG61865.1
B1J91_L02827g	similar to uniprot P29461 Saccharomyces cerevisiae YOR208w PTP2 protein-tyrosine-phosphatase	B1J91_L02827g	similar to uniprot P29461 Saccharomyces cerevisiae YOR208w PTP2 protein-tyrosine-phosphatase	ChrL	2055	634971	637025	B1J91_L02827g	similar to uniprot|P29461 Saccharomyces cerevisiae YOR208w PTP2 protein-tyrosine-phosphatase	similar to CBS138 CAG61864.1
B1J91_L02805g	highly similar to uniprot P39683 Saccharomyces cerevisiae YOR209c NPT1 nicotinate phosphoribosyltransferase	B1J91_L02805g	highly similar to uniprot P39683 Saccharomyces cerevisiae YOR209c NPT1 nicotinate phosphoribosyltransferase	ChrL	1296	637576	638871	B1J91_L02805g	highly similar to uniprot|P39683 Saccharomyces cerevisiae YOR209c NPT1 nicotinate phosphoribosyltransferase	similar to CBS138 CAG61863.1
B1J91_L02783g	highly similar to uniprot P32266 Saccharomyces cerevisiae YOR211c MGM1 dynamin-like protein	B1J91_L02783g	highly similar to uniprot P32266 Saccharomyces cerevisiae YOR211c MGM1 dynamin-like protein	ChrL	2676	640285	642960	B1J91_L02783g	highly similar to uniprot|P32266 Saccharomyces cerevisiae YOR211c MGM1 dynamin-like protein	similar to CBS138 CAG61862.1
B1J91_L02761g	similar to uniprot P18851 Saccharomyces cerevisiae YOR212w STE4	B1J91_L02761g	similar to uniprot P18851 Saccharomyces cerevisiae YOR212w STE4	ChrL	1260	643828	645087	B1J91_L02761g	similar to uniprot|P18851 Saccharomyces cerevisiae YOR212w STE4	similar to CBS138 CAG61861.1
B1J91_L02739g	similar to uniprot Q99314 Saccharomyces cerevisiae YOR213c SAS5	B1J91_L02739g	similar to uniprot Q99314 Saccharomyces cerevisiae YOR213c SAS5	ChrL	690	645299	645988	B1J91_L02739g	similar to uniprot|Q99314 Saccharomyces cerevisiae YOR213c SAS5	similar to CBS138 CAG61860.1
B1J91_L02717g	similar to uniprot Q12032 Saccharomyces cerevisiae YOR215c	B1J91_L02717g	similar to uniprot Q12032 Saccharomyces cerevisiae YOR215c	ChrL	549	647584	648132	B1J91_L02717g	similar to uniprot|Q12032 Saccharomyces cerevisiae YOR215c	similar to CBS138 CAG61859.1
B1J91_L02695g	similar to uniprot Q12234 Saccharomyces cerevisiae YOR216c RUD3	B1J91_L02695g	similar to uniprot Q12234 Saccharomyces cerevisiae YOR216c RUD3	ChrL	1380	648611	649990	B1J91_L02695g	similar to uniprot|Q12234 Saccharomyces cerevisiae YOR216c RUD3	similar to CBS138 CAG61858.1
B1J91_L02673g	similar to uniprot P38630 Saccharomyces cerevisiae YOR217w RFC1 DNA replication factor C	B1J91_L02673g	similar to uniprot P38630 Saccharomyces cerevisiae YOR217w RFC1 DNA replication factor C	ChrL	2565	650265	652829	B1J91_L02673g	similar to uniprot|P38630 Saccharomyces cerevisiae YOR217w RFC1 DNA replication factor C	similar to CBS138 CAG61857.1
B1J91_L02651g	similar to uniprot P33894 Saccharomyces cerevisiae YOR219c STE13 type IV dipeptidyl aminopeptidase	B1J91_L02651g	similar to uniprot P33894 Saccharomyces cerevisiae YOR219c STE13 type IV dipeptidyl aminopeptidase	ChrL	2730	652888	655617	B1J91_L02651g	similar to uniprot|P33894 Saccharomyces cerevisiae YOR219c STE13 type IV dipeptidyl aminopeptidase	similar to CBS138 CAG61856.1
B1J91_L02629g	similar to uniprot P07834 Saccharomyces cerevisiae YFL009w CDC4 cell division control	B1J91_L02629g	similar to uniprot P07834 Saccharomyces cerevisiae YFL009w CDC4 cell division control	ChrL	2388	656282	658669	B1J91_L02629g	similar to uniprot|P07834 Saccharomyces cerevisiae YFL009w CDC4 cell division control	similar to CBS138 CAG61855.1
B1J91_L02607g	similar to uniprot P38887 Saccharomyces cerevisiae YHR202w	B1J91_L02607g	similar to uniprot P38887 Saccharomyces cerevisiae YHR202w	ChrL	1758	25901	27658	B1J91_L02607g	similar to uniprot|P38887 Saccharomyces cerevisiae YHR202w	similar to CBS138 CAG61854.1
B1J91_L02585g	similar to uniprot P22035 Saccharomyces cerevisiae YKR099w BAS1 transcription factor	B1J91_L02585g	similar to uniprot P22035 Saccharomyces cerevisiae YKR099w BAS1 transcription factor	ChrL	2322	22837	25158	B1J91_L02585g	similar to uniprot|P22035 Saccharomyces cerevisiae YKR099w BAS1 transcription factor	similar to CBS138 CAG61853.1
B1J91_L02563g	similar to uniprot P36169 Saccharomyces cerevisiae YKR100c	B1J91_L02563g	similar to uniprot P36169 Saccharomyces cerevisiae YKR100c	ChrL	1083	21324	22406	B1J91_L02563g	similar to uniprot|P36169 Saccharomyces cerevisiae YKR100c	similar to CBS138 CAG61852.1
B1J91_L02541g	weakly similar to uniprot P40449 Saccharomyces cerevisiae YIL161w	B1J91_L02541g	weakly similar to uniprot P40449 Saccharomyces cerevisiae YIL161w	ChrL	681	19633	20313	B1J91_L02541g	weakly similar to uniprot|P40449 Saccharomyces cerevisiae YIL161w	similar to CBS138 CAG61851.1
B1J91_L02519g	similar to uniprot Q08902 Saccharomyces cerevisiae YOR378w	B1J91_L02519g	similar to uniprot Q08902 Saccharomyces cerevisiae YOR378w	ChrL	1590	16881	18470	B1J91_L02519g	similar to uniprot|Q08902 Saccharomyces cerevisiae YOR378w	similar to CBS138 CAG61850.1
B1J91_L02497g	highly similar to uniprot P14540 Saccharomyces cerevisiae YKL060c FBA1 fructose-bisphosphate aldolase	B1J91_L02497g	highly similar to uniprot P14540 Saccharomyces cerevisiae YKL060c FBA1 fructose-bisphosphate aldolase	ChrL	1086	15120	16205	B1J91_L02497g	highly similar to uniprot|P14540 Saccharomyces cerevisiae YKL060c FBA1 fructose-bisphosphate aldolase	similar to CBS138 CAG61849.1
B1J91_L02475g	similar to uniprot P03069 Saccharomyces cerevisiae YEL009c GCN4 transcriptional activator of amino acid biosynthetic genes	B1J91_L02475g	similar to uniprot P03069 Saccharomyces cerevisiae YEL009c GCN4 transcriptional activator of amino acid biosynthetic genes	ChrL	933	11105	12037	B1J91_L02475g	similar to uniprot|P03069 Saccharomyces cerevisiae YEL009c GCN4 transcriptional activator of amino acid biosynthetic genes	similar to CBS138 CAG61848.1
B1J91_L02453g	some similarities with uniprot P40002 Saccharomyces cerevisiae YEL007w TOS9	B1J91_L02453g	some similarities with uniprot P40002 Saccharomyces cerevisiae YEL007w TOS9	ChrF-L-I	1914	940673	942586	B1J91_L02453g	some similarities with uniprot|P40002 Saccharomyces cerevisiae YEL007w TOS9	similar to CBS138 CAG61847.1
B1J91_L02431g	similar to uniprot P40557 Saccharomyces cerevisiae YIL005w	B1J91_L02431g	similar to uniprot P40557 Saccharomyces cerevisiae YIL005w	ChrF-L-I	2007	944262	946268	B1J91_L02431g	similar to uniprot|P40557 Saccharomyces cerevisiae YIL005w	similar to CBS138 CAG61846.1
B1J91_L02409g	some similarities with uniprot P40003 Saccharomyces cerevisiae YEL005c VAB2 VAC8P binding protein	B1J91_L02409g	some similarities with uniprot P40003 Saccharomyces cerevisiae YEL005c VAB2 VAC8P binding protein	ChrF-L-I	873	946358	947230	B1J91_L02409g	some similarities with uniprot|P40003 Saccharomyces cerevisiae YEL005c VAB2 VAC8P binding protein	similar to CBS138 CAG61845.1
B1J91_L02387g	similar to uniprot P40005 Saccharomyces cerevisiae YEL003w GIM4	B1J91_L02387g	similar to uniprot P40005 Saccharomyces cerevisiae YEL003w GIM4	ChrF-L-I	336	947695	948030	B1J91_L02387g	similar to uniprot|P40005 Saccharomyces cerevisiae YEL003w GIM4	similar to CBS138 CAG61844.1
B1J91_L02365g	similar to uniprot P33767 Saccharomyces cerevisiae YEL002c WBP1 oligosaccharyl transferase beta subunit precursor	B1J91_L02365g	similar to uniprot P33767 Saccharomyces cerevisiae YEL002c WBP1 oligosaccharyl transferase beta subunit precursor	ChrF-L-I	1287	948313	949599	B1J91_L02365g	similar to uniprot|P33767 Saccharomyces cerevisiae YEL002c WBP1 oligosaccharyl transferase beta subunit precursor	similar to CBS138 CAG61843.1
B1J91_L02343g	similar to uniprot P40006 Saccharomyces cerevisiae YEL001c	B1J91_L02343g	similar to uniprot P40006 Saccharomyces cerevisiae YEL001c	ChrF-L-I	738	950426	951163	B1J91_L02343g	similar to uniprot|P40006 Saccharomyces cerevisiae YEL001c	similar to CBS138 CAG61842.1
B1J91_L02321g	highly similar to uniprot Q02196 Saccharomyces cerevisiae YKL001c MET14 ATP adenosine-5 -phosphosulfate 3 -phosphotransferase	B1J91_L02321g	highly similar to uniprot Q02196 Saccharomyces cerevisiae YKL001c MET14 ATP adenosine-5 -phosphosulfate 3 -phosphotransferase	ChrF-L-I	624	951795	952418	B1J91_L02321g	highly similar to uniprot|Q02196 Saccharomyces cerevisiae YKL001c MET14 ATP adenosine-5 -phosphosulfate 3 -phosphotransferase	similar to CBS138 CAG61841.1
B1J91_L02299g	highly similar to uniprot P21576 Saccharomyces cerevisiae YKR001c VPS1	B1J91_L02299g	highly similar to uniprot P21576 Saccharomyces cerevisiae YKR001c VPS1	ChrF-L-I	2103	953062	955164	B1J91_L02299g	highly similar to uniprot|P21576 Saccharomyces cerevisiae YKR001c VPS1	similar to CBS138 CAG61840.1
B1J91_L02277g	highly similar to uniprot P29468 Saccharomyces cerevisiae YKR002w PAP1	B1J91_L02277g	highly similar to uniprot P29468 Saccharomyces cerevisiae YKR002w PAP1	ChrF-L-I	1710	956144	957853	B1J91_L02277g	highly similar to uniprot|P29468 Saccharomyces cerevisiae YKR002w PAP1	similar to CBS138 CAG61839.1
B1J91_L02255g	Ortholog of S. cerevisiae : ECM9, C.albicans SC5314 : C3_00510W_A, C. dubliniensisCD36 : Cd36_80470, C. parapsilosis CDC317 :CPAR2_503390 and Candida tenuis NRRL Y-1498 :CANTEDRAFT_133107	B1J91_L02255g	Ortholog of S. cerevisiae : ECM9, C.albicans SC5314 : C3_00510W_A, C. dubliniensisCD36 : Cd36_80470, C. parapsilosis CDC317 :CPAR2_503390 and Candida tenuis NRRL Y-1498 :CANTEDRAFT_133107	ChrF-L-I	1056	958025	959152	B1J91_L02255g	Ortholog of S. cerevisiae : ECM9, C.albicans SC5314 : C3_00510W_A, C. dubliniensisCD36 : Cd36_80470, C. parapsilosis CDC317 :CPAR2_503390 and Candida tenuis NRRL Y-1498 :CANTEDRAFT_133107
B1J91_L02233g	similar to uniprot Q02204 Saccharomyces cerevisiae YKR006c MRPL13	B1J91_L02233g	similar to uniprot Q02204 Saccharomyces cerevisiae YKR006c MRPL13	ChrF-L-I	732	959477	960208	B1J91_L02233g	similar to uniprot|Q02204 Saccharomyces cerevisiae YKR006c MRPL13	similar to CBS138 CAG61837.1
B1J91_L02211g	similar to uniprot Q02205 Saccharomyces cerevisiae YKR007w	B1J91_L02211g	similar to uniprot Q02205 Saccharomyces cerevisiae YKR007w	ChrF-L-I	489	960504	960992	B1J91_L02211g	similar to uniprot|Q02205 Saccharomyces cerevisiae YKR007w	similar to CBS138 CAG61836.1
B1J91_L02189g	similar to uniprot Q02206 Saccharomyces cerevisiae YKR008w RSC4 member of RSC complex which remodels the structure of chromatin	B1J91_L02189g	similar to uniprot Q02206 Saccharomyces cerevisiae YKR008w RSC4 member of RSC complex which remodels the structure of chromatin	ChrF-L-I	1671	961462	963132	B1J91_L02189g	similar to uniprot|Q02206 Saccharomyces cerevisiae YKR008w RSC4 member of RSC complex which remodels the structure of chromatin	similar to CBS138 CAG61835.1
B1J91_L02167g	highly similar to uniprot Q02207 Saccharomyces cerevisiae YKR009c FOX2 hydratase-dehydrogenase-epimerase peroxisomal	B1J91_L02167g	highly similar to uniprot Q02207 Saccharomyces cerevisiae YKR009c FOX2 hydratase-dehydrogenase-epimerase peroxisomal	ChrF-L-I	2706	963445	966150	B1J91_L02167g	highly similar to uniprot|Q02207 Saccharomyces cerevisiae YKR009c FOX2 hydratase-dehydrogenase-epimerase peroxisomal	similar to CBS138 CAG61834.1
B1J91_L02145g	similar to uniprot P38153 Saccharomyces cerevisiae YBR288c APM3 AP-3 complex subunit mu3 subunit	B1J91_L02145g	similar to uniprot P38153 Saccharomyces cerevisiae YBR288c APM3 AP-3 complex subunit mu3 subunit	ChrF-L-I	1632	967471	969102	B1J91_L02145g	similar to uniprot|P38153 Saccharomyces cerevisiae YBR288c APM3 AP-3 complex subunit mu3 subunit	similar to CBS138 CAG61833.1
B1J91_L02123g	similar to uniprot P18480 Saccharomyces cerevisiae YBR289w SNF5	B1J91_L02123g	similar to uniprot P18480 Saccharomyces cerevisiae YBR289w SNF5	ChrF-L-I	3093	969801	972893	B1J91_L02123g	similar to uniprot|P18480 Saccharomyces cerevisiae YBR289w SNF5	similar to CBS138 CAG61832.1
B1J91_L02101g	similar to uniprot P38356 Saccharomyces cerevisiae YBR290w BSD2 metal homeostasis protein	B1J91_L02101g	similar to uniprot P38356 Saccharomyces cerevisiae YBR290w BSD2 metal homeostasis protein	ChrF-L-I	939	973718	974656	B1J91_L02101g	similar to uniprot|P38356 Saccharomyces cerevisiae YBR290w BSD2 metal homeostasis protein	similar to CBS138 CAG61831.1
B1J91_L02079g	highly similar to uniprot P38152 Saccharomyces cerevisiae YBR291c CTP1 citrate transport protein	B1J91_L02079g	highly similar to uniprot P38152 Saccharomyces cerevisiae YBR291c CTP1 citrate transport protein	ChrF-L-I	894	974855	975748	B1J91_L02079g	highly similar to uniprot|P38152 Saccharomyces cerevisiae YBR291c CTP1 citrate transport protein	similar to CBS138 CAG61830.1
B1J91_L02057g	highly similar to uniprot P36100 Saccharomyces cerevisiae YKL028w TFA1	B1J91_L02057g	highly similar to uniprot P36100 Saccharomyces cerevisiae YKL028w TFA1	ChrF-L-I	1401	976323	977723	B1J91_L02057g	highly similar to uniprot|P36100 Saccharomyces cerevisiae YKL028w TFA1	similar to CBS138 CAG61829.1
B1J91_L02035g	highly similar to uniprot P36013 Saccharomyces cerevisiae YKL029c MAE1 malic enzyme	B1J91_L02035g	highly similar to uniprot P36013 Saccharomyces cerevisiae YKL029c MAE1 malic enzyme	ChrF-L-I	1977	978823	980799	B1J91_L02035g	highly similar to uniprot|P36013 Saccharomyces cerevisiae YKL029c MAE1 malic enzyme	similar to CBS138 CAG61828.1
B1J91_L02013g	some similarities with uniprot P33417 Saccharomyces cerevisiae YKL032c IXR1	B1J91_L02013g	some similarities with uniprot P33417 Saccharomyces cerevisiae YKL032c IXR1	ChrF-L-I	1512	984121	985632	B1J91_L02013g	some similarities with uniprot|P33417 Saccharomyces cerevisiae YKL032c IXR1	similar to CBS138 CAG61827.1
B1J91_L01991g	similar to uniprot P36097 Saccharomyces cerevisiae YKL033w	B1J91_L01991g	similar to uniprot P36097 Saccharomyces cerevisiae YKL033w	ChrF-L-I	3174	986248	989421	B1J91_L01991g	similar to uniprot|P36097 Saccharomyces cerevisiae YKL033w	similar to CBS138 CAG61826.1
B1J91_L01969g	Ortholog(s) have cytosol, nucleus localization	B1J91_L01969g	Ortholog(s) have cytosol, nucleus localization	ChrF-L-I	711	989788	990643	B1J91_L01969g	Ortholog(s) have cytosol, nucleus localization
B1J91_L01947g	similar to uniprot P36096 Saccharomyces cerevisiae YKL034w	B1J91_L01947g	similar to uniprot P36096 Saccharomyces cerevisiae YKL034w	ChrF-L-I	2274	990988	993261	B1J91_L01947g	similar to uniprot|P36096 Saccharomyces cerevisiae YKL034w	similar to CBS138 CAG61824.1
B1J91_L01925g	highly similar to uniprot P32861 Saccharomyces cerevisiae YKL035w UGP1 UTP--glucose-1-phosphate uridylyltransferase	B1J91_L01925g	highly similar to uniprot P32861 Saccharomyces cerevisiae YKL035w UGP1 UTP--glucose-1-phosphate uridylyltransferase	ChrF-L-I	1509	994362	995870	B1J91_L01925g	highly similar to uniprot|P32861 Saccharomyces cerevisiae YKL035w UGP1 UTP--glucose-1-phosphate uridylyltransferase	similar to CBS138 CAG61823.1
B1J91_L01903g	similar to uniprot P32862 Saccharomyces cerevisiae YKL038w RGT1	B1J91_L01903g	similar to uniprot P32862 Saccharomyces cerevisiae YKL038w RGT1	ChrF-L-I	3864	996693	1000556	B1J91_L01903g	similar to uniprot|P32862 Saccharomyces cerevisiae YKL038w RGT1	similar to CBS138 CAG61822.1
B1J91_L01881g	similar to uniprot P32857 Saccharomyces cerevisiae YKL039w PTM1	B1J91_L01881g	similar to uniprot P32857 Saccharomyces cerevisiae YKL039w PTM1	ChrF-L-I	1557	1003549	1005105	B1J91_L01881g	similar to uniprot|P32857 Saccharomyces cerevisiae YKL039w PTM1	similar to CBS138 CAG61821.1
B1J91_L01859g	highly similar to uniprot P32860 Saccharomyces cerevisiae YKL040c NFU1 iron homeostasis	B1J91_L01859g	highly similar to uniprot P32860 Saccharomyces cerevisiae YKL040c NFU1 iron homeostasis	ChrF-L-I	792	1006446	1007237	B1J91_L01859g	highly similar to uniprot|P32860 Saccharomyces cerevisiae YKL040c NFU1 iron homeostasis	similar to CBS138 CAG61820.1
B1J91_L01837g	highly similar to uniprot P36095 Saccharomyces cerevisiae YKL041w VPS24	B1J91_L01837g	highly similar to uniprot P36095 Saccharomyces cerevisiae YKL041w VPS24	ChrF-L-I	675	1007464	1008138	B1J91_L01837g	highly similar to uniprot|P36095 Saccharomyces cerevisiae YKL041w VPS24	similar to CBS138 CAG61819.1
B1J91_L01793g	weakly similar to uniprot P36094 Saccharomyces cerevisiae YKL042w SPC42	B1J91_L01793g	weakly similar to uniprot P36094 Saccharomyces cerevisiae YKL042w SPC42	ChrF-L-I	1080	1011453	1012532	B1J91_L01793g	weakly similar to uniprot|P36094 Saccharomyces cerevisiae YKL042w SPC42	similar to CBS138 CAG61818.1
B1J91_L01771g	some similarities with uniprot P36093 Saccharomyces cerevisiae YKL043w PHD1 or uniprot P53438 Saccharomyces cerevisiae YMR016c SOK2	B1J91_L01771g	some similarities with uniprot P36093 Saccharomyces cerevisiae YKL043w PHD1 and uniprot P53438 Saccharomyces cerevisiae YMR016c SOK2	ChrF-L-I	1308	1020981	1022288	B1J91_L01771g	some similarities with uniprot|P36093 Saccharomyces cerevisiae YKL043w PHD1 or uniprot|P53438 Saccharomyces cerevisiae YMR016c SOK2	similar to CBS138 CAG61817.1
B1J91_L01749g	highly similar to uniprot P20457 Saccharomyces cerevisiae YKL045w PRI2	B1J91_L01749g	highly similar to uniprot P20457 Saccharomyces cerevisiae YKL045w PRI2	ChrF-L-I	1509	1033410	1034918	B1J91_L01749g	highly similar to uniprot|P20457 Saccharomyces cerevisiae YKL045w PRI2	similar to CBS138 CAG61816.1
B1J91_L01727g	highly similar to uniprot P36091 Saccharomyces cerevisiae YKL046c	B1J91_L01727g	highly similar to uniprot P36091 Saccharomyces cerevisiae YKL046c	ChrF-L-I	1341	1035651	1036991	B1J91_L01727g	highly similar to uniprot|P36091 Saccharomyces cerevisiae YKL046c	similar to CBS138 CAG61815.1
B1J91_L01705g	similar to uniprot P36090 Saccharomyces cerevisiae YKL047w	B1J91_L01705g	similar to uniprot P36090 Saccharomyces cerevisiae YKL047w	ChrF-L-I	1365	1037294	1038658	B1J91_L01705g	similar to uniprot|P36090 Saccharomyces cerevisiae YKL047w	similar to CBS138 CAG61814.1
B1J91_L01683g	similar to uniprot P35727 Saccharomyces cerevisiae YKL061w	B1J91_L01683g	similar to uniprot P35727 Saccharomyces cerevisiae YKL061w	ChrF-L-I	312	1038793	1039104	B1J91_L01683g	similar to uniprot|P35727 Saccharomyces cerevisiae YKL061w	similar to CBS138 CAG61813.1
B1J91_L01639g	similar to uniprot P39538 Saccharomyces cerevisiae YJL197w UBP12 ubiquitin C-terminal hydrolase	B1J91_L01639g	similar to uniprot P39538 Saccharomyces cerevisiae YJL197w UBP12 ubiquitin C-terminal hydrolase	ChrF-L-I	3444	1039692	1043135	B1J91_L01639g	similar to uniprot|P39538 Saccharomyces cerevisiae YJL197w UBP12 ubiquitin C-terminal hydrolase	similar to CBS138 CAG61812.1
B1J91_L01573g	weakly similar to uniprot Q04978 Saccharomyces cerevisiae YML053c	B1J91_L01573g	weakly similar to uniprot Q04978 Saccharomyces cerevisiae YML053c	ChrF-L-I	474	1044347	1044820	B1J91_L01573g	weakly similar to uniprot|Q04978 Saccharomyces cerevisiae YML053c	similar to CBS138 CAG61811.1
B1J91_L01551g	similar to uniprot P54003 Saccharomyces cerevisiae YML052w SUR7	B1J91_L01551g	similar to uniprot P54003 Saccharomyces cerevisiae YML052w SUR7	ChrF-L-I	933	1047645	1048577	B1J91_L01551g	similar to uniprot|P54003 Saccharomyces cerevisiae YML052w SUR7	similar to CBS138 CAG61810.1
B1J91_L01529g	similar to uniprot Q04689 Saccharomyces cerevisiae YML050w	B1J91_L01529g	similar to uniprot Q04689 Saccharomyces cerevisiae YML050w	ChrF-L-I	942	1049077	1050018	B1J91_L01529g	similar to uniprot|Q04689 Saccharomyces cerevisiae YML050w	similar to CBS138 CAG61809.1
B1J91_L01507g	similar to uniprot Q04693 Saccharomyces cerevisiae YML049c RSE1 involved in RNA splicing and ER to Golgi transport	B1J91_L01507g	similar to uniprot Q04693 Saccharomyces cerevisiae YML049c RSE1 involved in RNA splicing and ER to Golgi transport	ChrF-L-I	3891	1050136	1054026	B1J91_L01507g	similar to uniprot|Q04693 Saccharomyces cerevisiae YML049c RSE1 involved in RNA splicing and ER to Golgi transport	similar to CBS138 CAG61808.1
B1J91_L01485g	similar to uniprot Q04697 Saccharomyces cerevisiae YML048w EFF2 involved in glucose repression	B1J91_L01485g	similar to uniprot Q04697 Saccharomyces cerevisiae YML048w EFF2 involved in glucose repression	ChrF-L-I	1152	1054487	1055638	B1J91_L01485g	similar to uniprot|Q04697 Saccharomyces cerevisiae YML048w EFF2 involved in glucose repression	similar to CBS138 CAG61807.1
B1J91_L01463g	similar to uniprot P47114 Saccharomyces cerevisiae YJR054w or uniprot Q04705 Saccharomyces cerevisiae YML047c PRM6	B1J91_L01463g	similar to uniprot P47114 Saccharomyces cerevisiae YJR054w and uniprot Q04705 Saccharomyces cerevisiae YML047c PRM6	ChrF-L-I	972	1056009	1056980	B1J91_L01463g	similar to uniprot|P47114 Saccharomyces cerevisiae YJR054w or uniprot|Q04705 Saccharomyces cerevisiae YML047c PRM6	similar to CBS138 CAG61806.1
B1J91_L01441g	similar to uniprot P39682 Saccharomyces cerevisiae YML046w PRP39 pre-mRNA splicing factor	B1J91_L01441g	similar to uniprot P39682 Saccharomyces cerevisiae YML046w PRP39 pre-mRNA splicing factor	ChrF-L-I	1818	1057425	1059242	B1J91_L01441g	similar to uniprot|P39682 Saccharomyces cerevisiae YML046w PRP39 pre-mRNA splicing factor	similar to CBS138 CAG61805.1
B1J91_L01419g	highly similar to uniprot P39986 Saccharomyces cerevisiae YEL031w SPF1 P-type ATPase	B1J91_L01419g	highly similar to uniprot P39986 Saccharomyces cerevisiae YEL031w SPF1 P-type ATPase	ChrF-L-I	3645	1059470	1063114	B1J91_L01419g	highly similar to uniprot|P39986 Saccharomyces cerevisiae YEL031w SPF1 P-type ATPase	similar to CBS138 CAG61804.1
B1J91_L01397g	highly similar to uniprot P24279 Saccharomyces cerevisiae YEL032w MCM3 replication initiation protein	B1J91_L01397g	highly similar to uniprot P24279 Saccharomyces cerevisiae YEL032w MCM3 replication initiation protein	ChrF-L-I	2838	1063680	1066517	B1J91_L01397g	highly similar to uniprot|P24279 Saccharomyces cerevisiae YEL032w MCM3 replication initiation protein	similar to CBS138 CAG61803.1
B1J91_L01353g	highly similar to uniprot P23301 Saccharomyces cerevisiae YEL034w HYP2 translation initiation factor eIF5A.1 or uniprot P19211 Saccharomyces cerevisiae YJR047c ANB1 translation initiation factor eIF5A.2	B1J91_L01353g	highly similar to uniprot P23301 Saccharomyces cerevisiae YEL034w HYP2 translation initiation factor eIF5A.1 and uniprot P19211 Saccharomyces cerevisiae YJR047c ANB1 translation initiation factor eIF5A.2	ChrF-L-I	474	1067603	1068076	B1J91_L01353g	highly similar to uniprot|P23301 Saccharomyces cerevisiae YEL034w HYP2 translation initiation factor eIF5A.1 or uniprot|P19211 Saccharomyces cerevisiae YJR047c ANB1 translation initiation factor eIF5A.2	similar to CBS138 CAG61802.1; CAG60254.1
B1J91_L01331g	highly similar to uniprot P32629 Saccharomyces cerevisiae YEL036c ANP1 required for protein glycosylation in the golgi	B1J91_L01331g	highly similar to uniprot P32629 Saccharomyces cerevisiae YEL036c ANP1 required for protein glycosylation in the golgi	ChrF-L-I	1344	1068727	1070070	B1J91_L01331g	highly similar to uniprot|P32629 Saccharomyces cerevisiae YEL036c ANP1 required for protein glycosylation in the golgi	similar to CBS138 CAG61801.1
B1J91_L01309g	similar to uniprot P32628 Saccharomyces cerevisiae YEL037c RAD23 nucleotide excision repair protein	B1J91_L01309g	similar to uniprot P32628 Saccharomyces cerevisiae YEL037c RAD23 nucleotide excision repair protein	ChrF-L-I	1179	1071117	1072295	B1J91_L01309g	similar to uniprot|P32628 Saccharomyces cerevisiae YEL037c RAD23 nucleotide excision repair protein	similar to CBS138 CAG61800.1
B1J91_L01287g	similar to uniprot P32626 Saccharomyces cerevisiae YEL038w UTR4	B1J91_L01287g	similar to uniprot P32626 Saccharomyces cerevisiae YEL038w UTR4	ChrF-L-I	756	1072654	1073409	B1J91_L01287g	similar to uniprot|P32626 Saccharomyces cerevisiae YEL038w UTR4	similar to CBS138 CAG61799.1
B1J91_L01265g	similar to uniprot P21373 Saccharomyces cerevisiae YJR049c UTR1 or uniprot P32622 Saccharomyces cerevisiae YEL041w	B1J91_L01265g	similar to uniprot P21373 Saccharomyces cerevisiae YJR049c UTR1 and uniprot P32622 Saccharomyces cerevisiae YEL041w	ChrF-L-I	1581	1073938	1075518	B1J91_L01265g	similar to uniprot|P21373 Saccharomyces cerevisiae YJR049c UTR1 or uniprot|P32622 Saccharomyces cerevisiae YEL041w	similar to CBS138 CAG61798.1
B1J91_L01243g	similar to uniprot P32621 Saccharomyces cerevisiae YEL042w GDA1	B1J91_L01243g	similar to uniprot P32621 Saccharomyces cerevisiae YEL042w GDA1	ChrF-L-I	1626	1076396	1078021	B1J91_L01243g	similar to uniprot|P32621 Saccharomyces cerevisiae YEL042w GDA1	similar to CBS138 CAG61797.1
B1J91_L01221g	similar to uniprot P32618 Saccharomyces cerevisiae YEL043w	B1J91_L01221g	similar to uniprot P32618 Saccharomyces cerevisiae YEL043w	ChrF-L-I	2985	1078500	1081484	B1J91_L01221g	similar to uniprot|P32618 Saccharomyces cerevisiae YEL043w	similar to CBS138 CAG61796.1
B1J91_L01199g	similar to uniprot P32617 Saccharomyces cerevisiae YEL044w	B1J91_L01199g	similar to uniprot P32617 Saccharomyces cerevisiae YEL044w	ChrF-L-I	399	1082126	1082524	B1J91_L01199g	similar to uniprot|P32617 Saccharomyces cerevisiae YEL044w	similar to CBS138 CAG61795.1
B1J91_L01177g	highly similar to uniprot P32614 Saccharomyces cerevisiae YEL047c FRDS1 soluble fumarate reductase	B1J91_L01177g	highly similar to uniprot P32614 Saccharomyces cerevisiae YEL047c FRDS1 soluble fumarate reductase	ChrF-L-I	1398	1083102	1084499	B1J91_L01177g	highly similar to uniprot|P32614 Saccharomyces cerevisiae YEL047c FRDS1 soluble fumarate reductase	similar to CBS138 CAG61794.1
B1J91_L01155g	similar to uniprot P32613 Saccharomyces cerevisiae YEL048c	B1J91_L01155g	similar to uniprot P32613 Saccharomyces cerevisiae YEL048c	ChrF-L-I	447	1084831	1085277	B1J91_L01155g	similar to uniprot|P32613 Saccharomyces cerevisiae YEL048c	similar to CBS138 CAG61793.1
B1J91_L01111g	highly similar to uniprot P32771 Saccharomyces cerevisiae YDL168w SFA1 long-chain alcohol dehydrogenase	B1J91_L01111g	highly similar to uniprot P32771 Saccharomyces cerevisiae YDL168w SFA1 long-chain alcohol dehydrogenase	ChrF-L-I	1146	1086952	1088097	B1J91_L01111g	highly similar to uniprot|P32771 Saccharomyces cerevisiae YDL168w SFA1 long-chain alcohol dehydrogenase	similar to CBS138 CAG61792.1
B1J91_L01089g	highly similar to uniprot Q12680 Saccharomyces cerevisiae YDL171c GLT1 glutamate synthase	B1J91_L01089g	highly similar to uniprot Q12680 Saccharomyces cerevisiae YDL171c GLT1 glutamate synthase	ChrF-L-I	6459	1090882	1097340	B1J91_L01089g	highly similar to uniprot|Q12680 Saccharomyces cerevisiae YDL171c GLT1 glutamate synthase	similar to CBS138 CAG61791.1
B1J91_L01067g	similar to uniprot Q12515 Saccharomyces cerevisiae YDL173w	B1J91_L01067g	similar to uniprot Q12515 Saccharomyces cerevisiae YDL173w	ChrF-L-I	618	1097904	1098521	B1J91_L01067g	similar to uniprot|Q12515 Saccharomyces cerevisiae YDL173w	similar to CBS138 CAG61790.1
		B1J91_L01023g	hypothetical protein	ChrI-L-D	288	87106	87393	B1J91_L01023g	hypothetical protein	similar to CBS138 CAG61788.1
B1J91_L01001g	similar to uniprot P06102 Saccharomyces cerevisiae YIL038c NOT3	B1J91_L01001g	similar to uniprot P06102 Saccharomyces cerevisiae YIL038c NOT3	ChrI-L-D	2412	83298	85709	B1J91_L01001g	similar to uniprot|P06102 Saccharomyces cerevisiae YIL038c NOT3	similar to CBS138 CAG61787.1
B1J91_L00979g	similar to uniprot P40533 Saccharomyces cerevisiae YIL039w	B1J91_L00979g	similar to uniprot P40533 Saccharomyces cerevisiae YIL039w	ChrI-L-D	1428	81599	83026	B1J91_L00979g	similar to uniprot|P40533 Saccharomyces cerevisiae YIL039w	similar to CBS138 CAG61786.1
B1J91_L00957g	similar to uniprot P39101 Saccharomyces cerevisiae YER048c CAJ1	B1J91_L00957g	similar to uniprot P39101 Saccharomyces cerevisiae YER048c CAJ1	ChrI-L-D	1122	80026	81147	B1J91_L00957g	similar to uniprot|P39101 Saccharomyces cerevisiae YER048c CAJ1	similar to CBS138 CAG61785.1
B1J91_L00935g	weakly similar to uniprot P40532 Saccharomyces cerevisiae YIL040w	B1J91_L00935g	weakly similar to uniprot P40532 Saccharomyces cerevisiae YIL040w	ChrI-L-D	444	78966	79409	B1J91_L00935g	weakly similar to uniprot|P40532 Saccharomyces cerevisiae YIL040w	similar to CBS138 CAG61784.1
B1J91_L00891g	similar to uniprot P40531 Saccharomyces cerevisiae YIL041w	B1J91_L00891g	similar to uniprot P40531 Saccharomyces cerevisiae YIL041w	ChrI-L-D	1035	76207	77241	B1J91_L00891g	similar to uniprot|P40531 Saccharomyces cerevisiae YIL041w	similar to CBS138 CAG61783.1
B1J91_L00869g	similar to uniprot P40530 Saccharomyces cerevisiae YIL042c	B1J91_L00869g	similar to uniprot P40530 Saccharomyces cerevisiae YIL042c	ChrI-L-D	1260	74639	75898	B1J91_L00869g	similar to uniprot|P40530 Saccharomyces cerevisiae YIL042c	similar to CBS138 CAG61782.1
B1J91_L00847g	similar to uniprot P38626 Saccharomyces cerevisiae YIL043c CBR1 cytochrome-b5 reductase	B1J91_L00847g	similar to uniprot P38626 Saccharomyces cerevisiae YIL043c CBR1 cytochrome-b5 reductase	ChrI-L-D	858	73437	74294	B1J91_L00847g	similar to uniprot|P38626 Saccharomyces cerevisiae YIL043c CBR1 cytochrome-b5 reductase	similar to CBS138 CAG61781.1
B1J91_L00825g	similar to uniprot P40529 Saccharomyces cerevisiae YIL044c AGE2	B1J91_L00825g	similar to uniprot P40529 Saccharomyces cerevisiae YIL044c AGE2	ChrI-L-D	798	72112	72909	B1J91_L00825g	similar to uniprot|P40529 Saccharomyces cerevisiae YIL044c AGE2	similar to CBS138 CAG61780.1
B1J91_L00803g	some similarities with uniprot P40036 Saccharomyces cerevisiae YER054c GIP2 or uniprot P40187 Saccharomyces cerevisiae YIL045w PIG2	B1J91_L00803g	some similarities with uniprot P40036 Saccharomyces cerevisiae YER054c GIP2 and uniprot P40187 Saccharomyces cerevisiae YIL045w PIG2	ChrI-L-D	2484	67951	70434	B1J91_L00803g	some similarities with uniprot|P40036 Saccharomyces cerevisiae YER054c GIP2 or uniprot|P40187 Saccharomyces cerevisiae YIL045w PIG2	similar to CBS138 CAG61779.1
B1J91_L00781g	similar to uniprot P39014 Saccharomyces cerevisiae YIL046w MET30	B1J91_L00781g	similar to uniprot P39014 Saccharomyces cerevisiae YIL046w MET30	ChrI-L-D	2022	64908	66929	B1J91_L00781g	similar to uniprot|P39014 Saccharomyces cerevisiae YIL046w MET30	similar to CBS138 CAG61778.1
B1J91_L00759g	highly similar to uniprot P00498 Saccharomyces cerevisiae YER055c HIS1	B1J91_L00759g	highly similar to uniprot P00498 Saccharomyces cerevisiae YER055c HIS1	ChrI-L-D	921	63247	64167	B1J91_L00759g	highly similar to uniprot|P00498 Saccharomyces cerevisiae YER055c HIS1	similar to CBS138 CAG61777.1
B1J91_L00737g	similar to uniprot P40528 Saccharomyces cerevisiae YIL047c SYG1	B1J91_L00737g	similar to uniprot P40528 Saccharomyces cerevisiae YIL047c SYG1	ChrI-L-D	2736	59747	62482	B1J91_L00737g	similar to uniprot|P40528 Saccharomyces cerevisiae YIL047c SYG1	similar to CBS138 CAG61776.1
B1J91_L00715g	highly similar to uniprot P40527 Saccharomyces cerevisiae YIL048w NEO1 ATPase whose overproduction confers neomycin resistance	B1J91_L00715g	highly similar to uniprot P40527 Saccharomyces cerevisiae YIL048w NEO1 ATPase whose overproduction confers neomycin resistance	ChrI-L-D	3435	56208	59642	B1J91_L00715g	highly similar to uniprot|P40527 Saccharomyces cerevisiae YIL048w NEO1 ATPase whose overproduction confers neomycin resistance	similar to CBS138 CAG61775.1
B1J91_L00693g	similar to uniprot P40526 Saccharomyces cerevisiae YIL049w DFG10	B1J91_L00693g	similar to uniprot P40526 Saccharomyces cerevisiae YIL049w DFG10	ChrI-L-D	750	54731	55480	B1J91_L00693g	similar to uniprot|P40526 Saccharomyces cerevisiae YIL049w DFG10	similar to CBS138 CAG61774.1
B1J91_L00671g	highly similar to uniprot P17064 Saccharomyces cerevisiae YER056c FCY2 purine-cytosine permease or uniprot P40039 Saccharomyces cerevisiae YER060w FCY21	B1J91_L00671g	highly similar to uniprot P17064 Saccharomyces cerevisiae YER056c FCY2 purine-cytosine permease and uniprot P40039 Saccharomyces cerevisiae YER060w FCY21	ChrI-L-D	1632	52528	54159	B1J91_L00671g	highly similar to uniprot|P17064 Saccharomyces cerevisiae YER056c FCY2 purine-cytosine permease or uniprot|P40039 Saccharomyces cerevisiae YER060w FCY21	similar to CBS138 CAG61773.1
B1J91_L00649g	highly similar to uniprot Q01574 Saccharomyces cerevisiae YAL054c ACS1 acetyl-CoA synthetase	B1J91_L00649g	highly similar to uniprot Q01574 Saccharomyces cerevisiae YAL054c ACS1 acetyl-CoA synthetase	ChrI-L-D	2115	48318	50432	B1J91_L00649g	highly similar to uniprot|Q01574 Saccharomyces cerevisiae YAL054c ACS1 acetyl-CoA synthetase	similar to CBS138 CAG61772.1
B1J91_L00627g	similar to uniprot Q08886 Saccharomyces cerevisiae YOR371c GPE1 or uniprot P39717 Saccharomyces cerevisiae YAL056w GPE2	B1J91_L00627g	similar to uniprot Q08886 Saccharomyces cerevisiae YOR371c GPE1 and uniprot P39717 Saccharomyces cerevisiae YAL056w GPE2	ChrI-L-D	2544	45179	47722	B1J91_L00627g	similar to uniprot|Q08886 Saccharomyces cerevisiae YOR371c GPE1 or uniprot|P39717 Saccharomyces cerevisiae YAL056w GPE2	similar to CBS138 CAG61771.1
B1J91_L00605g	highly similar to uniprot P25296 Saccharomyces cerevisiae YKL190w CNB1	B1J91_L00605g	highly similar to uniprot P25296 Saccharomyces cerevisiae YKL190w CNB1	ChrD-L	528	73770	74297	B1J91_L00605g	highly similar to uniprot|P25296 Saccharomyces cerevisiae YKL190w CNB1	similar to CBS138 CAG61770.1
B1J91_L00583g	Ortholog(s) have sequence-specific DNA binding,sequence-specific DNA binding transcription factoractivity	B1J91_L00583g	Ortholog(s) have sequence-specific DNA binding,sequence-specific DNA binding transcription factoractivity	ChrD-L	1317	69914	71230	B1J91_L00583g	Ortholog(s) have sequence-specific DNA binding,sequence-specific DNA binding transcription factoractivity
B1J91_L00561g	similar to uniprot P39926 Saccharomyces cerevisiae YMR183c SSO2 syntaxin or uniprot P32867 Saccharomyces cerevisiae YPL232w SSO1	B1J91_L00561g	similar to uniprot P39926 Saccharomyces cerevisiae YMR183c SSO2 syntaxin and uniprot P32867 Saccharomyces cerevisiae YPL232w SSO1	ChrD-L	795	63854	64648	B1J91_L00561g	similar to uniprot|P39926 Saccharomyces cerevisiae YMR183c SSO2 syntaxin or uniprot|P32867 Saccharomyces cerevisiae YPL232w SSO1	similar to CBS138 CAG61768.1
B1J91_L00539g	similar to uniprot Q03233 Saccharomyces cerevisiae YMR184w	B1J91_L00539g	similar to uniprot Q03233 Saccharomyces cerevisiae YMR184w	ChrD-L	672	60290	60961	B1J91_L00539g	similar to uniprot|Q03233 Saccharomyces cerevisiae YMR184w	similar to CBS138 CAG61767.1
B1J91_L00517g	similar to uniprot Q12751 Saccharomyces cerevisiae YMR185w	B1J91_L00517g	similar to uniprot Q12751 Saccharomyces cerevisiae YMR185w	ChrD-L	3003	56544	59546	B1J91_L00517g	similar to uniprot|Q12751 Saccharomyces cerevisiae YMR185w	similar to CBS138 CAG61766.1
[truncated: 4,155 more rows]
