# Supplementary material for: Using in vivo transcriptomics and RNA enrichment to identify genes involved in virulence of Candida glabrata
Source: Virulence. 2022 Jul 31;13(1):1285–303. doi: 10.1080/21505594.2022.2095716 (PMC9348041; doi:10.1080/21505594.2022.2095716)
Supplement: Supplemental Material [file KVIR_A_2095716_SM2453.zip › Supplementary/File_S2.xlsx]

## Sheet: Bladder vs in vitro probe set 2
Locus tag DSY562	locus tag CBS138	Length	EntrezID	Description	logFC	P.Value	adj.P.Val
B1J91_J11550g	CAGL0J11550g	1.179	2889531	Protein of unknown function	10.7456580152881	9.09661743984428e-14	2.54679716088843e-11
B1J91_H07469g	CAGL0H07469g	681	2888774	Putative adhesin-like protein	10.4209746434463	1.96654626031203e-08	1.12315203179171e-07
B1J91_A01826g	CAGL0A01826g	1.767	2886476	Ortholog(s) have glucose transmembrane transporteractivity and plasma membrane localization	9.65377835744233	1.56182619820357e-08	9.2352051501137e-08
B1J91_L10582g	CAGL0L10582g	3.297	2891038	Phenotype:decreased resistance to killing by hostcells (null)	9.32673550611638	2.73542731371326e-13	3.51780198402592e-11
B1J91_G05632g	CAGL0G05632g	771	2888219	Ortholog(s) have cytoplasm localization	9.21323567612021	7.99773627934113e-09	5.27377610032898e-08
B1J91_M08822g	CAGL0M08822g	2.364	2891290	Phenotype:decreased resistance to killing by hostcells (null)	8.97553520260603	1.66827859003474e-11	4.28511767681173e-10
B1J91_F02101g	CAGL0F02101g	6.39	2887707	Protein of unknown function	8.91193792062255	6.582885312543e-12	2.25843603799552e-10
B1J91_A01284g	CAGL0A01284g	4.206	9487958	Putative adhesin-like protein; belongs to adhesincluster I	8.90457994011301	3.09148525236041e-08	1.65757668285029e-07
B1J91_J02508g	CAGL0J02508g	2.613	2889767	Adhesin-like protein; identified in cell wallextracts by mass spectrometry; belongs to adhesin clusterVI; predicted GPI anchor	8.85018440672189	1.91457094590231e-06	5.91864213018067e-06
B1J91_G03883g	CAGL0G03883g	2.727	2888376	Ortholog(s) have ADP binding, ATP binding, ATPaseactivity, coupled, chaperone binding, misfolded proteinbinding, unfolded protein binding activity	8.78629723255605	4.82952229339527e-09	3.46398192564287e-08
B1J91_L05434g	CAGL0L05434g	1.041	2890790	Ortholog(s) have role in fungal-type cell wallbiogenesis, fungal-type cell wall organization,mitochondrion degradation	8.72738210537334	0.000226538177579345	0.000440680531008829
B1J91_K00825g	CAGL0K00825g	888	2890195	Ortholog(s) have phosphoserine phosphataseactivity, role in L-serine biosynthetic process andcytoplasm, nucleus localization	-8.72677652182386	3.42297166286331e-13	3.65067369087117e-11
B1J91_J00451g	CAGL0J00451g	999	2889895	Putative glyceraldehyde-3-phosphate dehydrogenase;protein differentially expressed in azole resistantstrain; expression downregulated in biofilm vs planktoniccell culture	8.67773279488205	5.37114899981627e-12	1.95191533282212e-10
B1J91_B01595g	CAGL0B01595g	2.199	2886580	Protein of unknown function	8.64211183936592	1.67508727114493e-10	2.36829341563027e-09
B1J91_B04213g	CAGL0B04213g	2.703	2886541	Ortholog(s) have role in positive regulation ofglycerol transport and cytoplasm localization	8.55951314033449	9.4194672502055e-11	1.57183354862273e-09
B1J91_I10010g	CAGL0I10010g	1.032	2889281	Ortholog(s) have chaperone binding activity, rolein cellular response to heat, intracellular proteintransport, protein folding, protein localization tonucleus and nucleus localization	8.5293791371256	3.72145118183235e-17	1.82574394980695e-13
B1J91_L03982g	CAGL0L03982g	1.665	2890761	Ortholog(s) have malate synthase activity, role inacetate catabolic process, carbon utilization, fatty acidcatabolic process, glyoxylate cycle and cytosol,glyoxysome, peroxisomal matrix localization	8.52880951494129	1.06545219467659e-10	1.70264119448969e-09
B1J91_G05544g	CAGL0G05544g	2.424	2888337	Ortholog(s) have role in cell morphogenesisinvolved in conjugation with cellular fusion and cellsurface, fungal-type cell wall, mating projection, plasmamembrane localization	8.43987463029554	4.75217202141525e-13	4.3988973466157e-11
B1J91_L05786g	CAGL0L05786g	1.047	2890806	Ortholog(s) have sequence-specific DNA bindingactivity	8.40752578537477	4.98906856289929e-09	3.56279044680989e-08
B1J91_G03289g	CAGL0G03289g	1.944	2888055	Heat shock protein of the HSP70 family	8.39567184091664	1.41870550687355e-10	2.10914218688534e-09
B1J91_K10428g	CAGL0K10428g	561	2890093	Ortholog of S. cerevisiae : YOL024W andSaccharomyces cerevisiae S288C : YOL024W	8.38859572163096	3.65583112765499e-09	2.75507027838331e-08
B1J91_M05445g	CAGL0M05445g	2.799	2891630	Ortholog(s) have role in signal transduction andmitochondrion localization	8.31761386007058	3.65952724328881e-10	4.22402822134681e-09
B1J91_H06633g	CAGL0H06633g	1.635	2888554	Putative phosphoenolpyruvate carboxykinase; gene isdownregulated in azole-resistant strain	8.24482783751086	2.34874027451204e-12	1.10797305641885e-10
B1J91_I06644g	CAGL0I06644g	675	2889080	Putative GPI-linked cell wall protein	8.21860867270465	6.64330449152071e-08	3.15203596087046e-07
B1J91_F05951g	CAGL0F05951g	516	2887881	Ortholog(s) have endopeptidase activity, role inprotein processing involved in protein targeting tomitochondrion and mitochondrial inner membrane peptidasecomplex localization	-8.1547450421279	4.83297801443323e-10	5.16570591259465e-09
B1J91_C02277g	CAGL0C02277g	2.472	2886732	Phenotype:decreased utilization of nitrogen source(null)	8.11979118816288	3.80725210700703e-16	6.22612627899216e-13
B1J91_G02717g	CAGL0G02717g	1.548	2888278	Ortholog(s) have glucan 1,4-alpha-glucosidaseactivity, role in glycogen catabolic process and Golgiapparatus, endoplasmic reticulum, fungal-type vacuole,prospore membrane localization	8.10758823049593	1.08898739247626e-09	1.02152431118328e-08
B1J91_H04939g	CAGL0H04939g	1.038	2888566	Has domain(s) with predicted fructose 1,6-bisphosphate 1-phosphatase activity and role incarbohydrate metabolic process	8.04895756220961	7.29098817795071e-12	2.37276864815976e-10
B1J91_K02035g	CAGL0K02035g	537	2890332	Ortholog(s) have acid phosphatase activity, proteintyrosine phosphatase activity, metal-dependent activityand cytosol, nucleus localization	-8.00518255416046	1.56067157964081e-11	4.11648105898806e-10
B1J91_E05984g	CAGL0E05984g	429	2887436	Ortholog of S. cerevisiae : GRE1 andSaccharomyces cerevisiae S288C : YPL223C	7.99529512314486	1.5059170264472e-10	2.19229345155785e-09
B1J91_K04631g	CAGL0K04631g	3.042	2890006	Ortholog(s) have sequence-specific DNA bindingactivity	7.99462065162623	2.61414777662673e-15	3.20625224803268e-12
B1J91_A02838g	CAGL0A02838g	2.487	2886298	Ortholog(s) have G-quadruplex DNA binding, double-stranded telomeric DNA binding, protein binding, bridging,single-stranded telomeric DNA binding activity	7.88200100533569	3.96780533139159e-12	1.54492483776247e-10
B1J91_K00363g	CAGL0K00363g	3.684	2890191	Ortholog(s) have oligopeptide-transporting ATPaseactivity	7.85139412953743	1.2368900723984e-07	5.41802026355943e-07
B1J91_L00627g	CAGL0L00627g	2.544	2890567	Ortholog(s) have GTPase activating protein binding,cAMP-dependent protein kinase inhibitor activity, signaltransducer activity	7.82575411754422	2.6558206998967e-10	3.36678458751762e-09
B1J91_D06512g	CAGL0D06512g	3.927	2887256	Putative membrane bound guanine nucleotide exchangefactor; gene is upregulated in azole-resistant strain	7.81929726447689	4.0620774572426e-08	2.08022463520169e-07
B1J91_I03652g	CAGL0I03652g	2.787	2889146	Ortholog(s) have role in CVT pathway, autophagicvacuole assembly, cellular response to nitrogenstarvation, late nucleophagy, mitochondrion degradationand piecemeal microautophagy of nucleus, more	7.81302688517375	1.80674627519958e-09	1.54473989573926e-08
B1J91_K02365g	CAGL0K02365g	2.775	2890305	Ortholog(s) have L-aspartate transmembranetransporter activity, L-glutamate transmembranetransporter activity, antiporter activity, uniporteractivity	7.7802690513334	3.99314743335304e-10	4.52433748453349e-09
B1J91_L04686g	CAGL0L04686g	1.356	2890649	Ortholog(s) have phospholipase A2 activity, role incardiolipin acyl-chain remodeling and Golgi apparatus,endoplasmic reticulum, mitochondrial inner membranelocalization	7.76857019385559	2.03417568416742e-09	1.70592579598724e-08
B1J91_A02002g	CAGL0A02002g	381	2886344	Protein of unknown function	7.75940288344976	1.62025792044395e-08	9.51974294335092e-08
B1J91_M11000g	CAGL0M11000g	279	9488062	Ortholog of S. cerevisiae : YCR075W-A andSaccharomyces cerevisiae S288C : YCR075W-A	7.74203500729385	1.42979337389734e-11	3.89698127352241e-10
B1J91_G05269g	CAGL0G05269g	285	2888258	Putative mitochondrial protein; gene isdownregulated in azole-resistant strain	7.69906368546063	4.41649445941174e-08	2.23344369525858e-07
B1J91_M05533g	CAGL0M05533g	5.505	2891634	Ortholog(s) have allophanate hydrolase activity,urea carboxylase activity, role in cellular response toalkaline pH, nitrogen utilization, pathogenesis, ureacatabolic process and cytoplasm localization	7.68754691800882	1.44234458732332e-10	2.13780741553118e-09
B1J91_H03289g	CAGL0H03289g	1.158	2888535	Ortholog(s) have cytoplasm localization	7.66055469742899	5.12483312682773e-10	5.4186274397019e-09
B1J91_J09790g	CAGL0J09790g	903	2889420	Ortholog(s) have guanine nucleotide transmembranetransporter activity and role in cellular iron ionhomeostasis, guanine nucleotide transport, mitochondrialgenome maintenance, transmembrane transport	-7.60408806250619	5.91999181543182e-11	1.10596382926845e-09
B1J91_F06809g	CAGL0F06809g	1.086	2887933	Ortholog(s) have protein tyrosine phosphataseactivity	-7.55024579553612	1.135038798112e-12	7.04873461207276e-11
B1J91_H05621g	CAGL0H05621g	1.881	2888539	Putative transcription factor with a predicted rolein cell wall integrity	7.54751623921055	2.78617875326442e-13	3.51780198402592e-11
B1J91_D00990g	CAGL0D00990g	927	2886988	Ortholog of S. cerevisiae : YDL057W, C.albicans SC5314 : C5_00750C_A, C. dubliniensisCD36 : Cd36_50730, C. parapsilosis CDC317 :CPAR2_501760 and Candida tenuis NRRL Y-1498 :CANTEDRAFT_127559	7.47633627278594	1.27532490903396e-11	3.56093979880724e-10
B1J91_L10092g	CAGL0L10092g	4.251	9488053	Putative adhesin-like cell wall protein; multipletandem repeats; predicted GPI-anchor; belongs to adhesincluster III	7.45601000147215	2.07145019301091e-05	4.98163463083898e-05
B1J91_G05247g	CAGL0G05247g	2.844	2888255	Ortholog(s) have cellular bud neck, incipientcellular bud site localization	7.45272021160589	8.86108655303588e-08	4.06284959151346e-07
B1J91_K05467g	CAGL0K05467g	771	2890487	Putative thymidylate synthase	-7.41719384279784	8.57829006183145e-09	5.60387364092478e-08
B1J91_J09724g	CAGL0J09724g	657	2889720	Ortholog(s) have structural constituent of ribosomeactivity and mitochondrial large ribosomal subunitlocalization	-7.40506356798418	4.09072438751575e-09	3.03158517298373e-08
B1J91_L11902g	CAGL0L11902g	756	2890949	Ortholog(s) have adenylate kinase activity,nucleoside triphosphate adenylate kinase activity, role innucleotide metabolic process and mitochondrial innermembrane, mitochondrial matrix localization	7.38261858711105	2.84047261211815e-07	1.12200955193653e-06
B1J91_M00154g	CAGL0M00154g	1.653	2891151	Phenotype:inviable (null)auxotrophy (null),inviable (null)auxotrophy (null)viable (null)	-7.37967911919618	1.15892638853413e-12	7.10711607768556e-11
B1J91_D02596g	CAGL0D02596g	750	2887042	Ortholog(s) have role in GINS complex assembly,double-strand break repair via break-induced replication,mitotic DNA replication initiation, mitotic DNAreplication preinitiation complex assembly	7.35265775676005	2.3875849538856e-16	5.85674589188138e-13
B1J91_C05445g	CAGL0C05445g	3.339	2886945	Ortholog(s) have role in endocytosis	7.32484249253164	6.93088036473979e-13	5.15195440445657e-11
B1J91_F03025g	CAGL0F03025g	2.787	2887689	Phenotype:viable (null), increased resistance tochemicals (null), decreased resistance to chemicals(null)	7.29588340564344	3.40815206559306e-08	1.79789183159135e-07
B1J91_G02535g	CAGL0G02535g	423	9487990	Ortholog(s) have chromatin DNA binding activity androle in positive regulation of transcription from RNApolymerase II promoter by pheromones, telomere maintenancevia recombination, threonylcarbamoyladenosine metabolicprocess	-7.28975309986533	6.27551096576439e-11	1.13830496473897e-09
B1J91_D02398g	CAGL0D02398g	693	2887106	Ortholog(s) have palmitoyl-(protein) hydrolaseactivity, role in protein deacylation and cytoplasm,nucleus localization	-7.27388291529287	3.38242537703032e-08	1.79009481118778e-07
B1J91_K07634g	CAGL0K07634g	1.38	2890385	Ortholog(s) have RNA polymerase II core promoterproximal region sequence-specific DNA bindingtranscription factor activity involved in positiveregulation of transcription, more	7.25849153110578	1.46475433679076e-12	7.8931817185697e-11
B1J91_K06303g	CAGL0K06303g	9.744	2890462	Ortholog(s) have ubiquitin-protein transferaseactivity	7.24944664072882	4.62508582275849e-08	2.31301437782397e-07
B1J91_G09493g	CAGL0G09493g	4.227	2888388	Ortholog(s) have SUMO binding activity, role inchromatin assembly or disassembly, mating type switching,negative regulation of double-strand break repair vianonhomologous end joining and mitochondrion, nucleoluslocalization	7.2115331368659	3.80883715528067e-11	7.98553636060126e-10
B1J91_L05720g	CAGL0L05720g	2.217	2890803	Ortholog(s) have membrane localization	7.19262571887509	1.51604872007457e-08	8.98277176411335e-08
B1J91_L13288g	CAGL0L13288g	1.941	2890597	Ortholog(s) have role in cellular response to aminoacid starvation, cellular response to nitrogen starvation,negative regulation of TOR signaling and prolinetransport, more	7.16855494890096	9.48986826531186e-09	6.02293579684605e-08
B1J91_C03465g	CAGL0C03465g	624	2886727	Ortholog(s) have role in ascospore-type prosporemembrane assembly, membrane fusion, vesicle dockinginvolved in exocytosis	-7.16583638958062	2.99080344258853e-09	2.3314798381736e-08
B1J91_M00286g	CAGL0M00286g	4.848	2891145	Ortholog(s) have DNA binding, nucleosome binding,transcription corepressor activity	7.15947647874996	1.83407295193671e-08	1.05486071538118e-07
B1J91_G08668g	CAGL0G08668g	1.41	2888196	Ortholog(s) have glucan endo-1,3-beta-D-glucosidaseactivity	-7.15293309698426	8.29362692997657e-10	8.13770674369301e-09
B1J91_J03916g	CAGL0J03916g	1.302	2889662	Ortholog(s) have oxysterol binding, phosphatidicacid binding, phosphatidylinositol-4,5-bisphosphatebinding, phosphatidylinositol-4-phosphate binding, steroltransporter activity	7.13726629255491	1.20998382342058e-07	5.31915827751018e-07
B1J91_H06567g	CAGL0H06567g	3.51	2888762	Ortholog(s) have histidine phosphotransfer kinaseactivity, osmosensor activity, phosphorelay responseregulator activity, protein histidine kinase activity	7.13105206996124	2.74489775814134e-09	2.19323589600023e-08
B1J91_D04752g	CAGL0D04752g	1.059	2887110	Ortholog(s) have pyridoxine:NADP 4-dehydrogenaseactivity, role in pyridoxal biosynthetic process andcytosol, nucleus localization	-7.10995838351649	3.96263535766866e-12	1.54492483776247e-10
B1J91_C00253g	CAGL0C00253g	4.827	2886763	Putative cell wall adhesin; belongs to adhesincluster III; predicted GPI anchor; contains 6 tandemrepeats	7.10015633397864	2.22216250018238e-06	6.74207125905674e-06
B1J91_L10956g	CAGL0L10956g	2.076	2891019	Ortholog(s) have role in cellular response tolithium ion, cellular response to neutral pH, entry intohost and filamentous growth of a population of unicellularorganisms in response to pH, more	7.08822372089088	3.78347123087518e-07	1.43555374003663e-06
B1J91_L03377g	CAGL0L03377g	3.63	2890730	Phenotype:viable (null), decreased resistance tochemicals (null)	7.08349315800027	2.06387182807395e-10	2.77406991466597e-09
B1J91_D03806g	CAGL0D03806g	378	2887227	Ortholog(s) have mitochondrion localization	-7.06906849134397	6.66547715411179e-09	4.52293650319121e-08
B1J91_F04631g	CAGL0F04631g	516	2887590	Ortholog of S. cerevisiae : MOH1, C.albicans SC5314 : C4_03430W_A/MOH1, C. dubliniensisCD36 : Cd36_43220, C. parapsilosis CDC317 :CPAR2_403470 and Candida tenuis NRRL Y-1498 :CANTEDRAFT_113777	7.05008361337783	8.20044439158114e-14	2.51446126156857e-11
B1J91_M10527g	CAGL0M10527g	7.494	2891369	Ortholog(s) have mRNA binding activity	7.03232363973254	1.90732827754726e-06	5.91050304320096e-06
B1J91_A03498g	CAGL0A03498g	2.04	2886321	Ortholog(s) have role in mismatch repair,reciprocal meiotic recombination and nucleus localization	7.03013413519362	2.11740625656675e-07	8.72207816516916e-07
B1J91_C01133g.2	NA	NA	NA	NA	7.00818507866086	8.03163809106068e-10	7.92821257037096e-09
B1J91_L02409g	CAGL0L02409g	873	2890905	Ortholog(s) have role in endosome organization,regulation of protein localization and BLOC-1 complexlocalization	6.99606796979318	2.34693088107861e-08	1.31288972663303e-07
B1J91_H10494g	CAGL0H10494g	2.175	2888617	Ortholog(s) have structural constituent of nuclearpore activity	6.95919019064858	5.33054523799497e-10	5.57604582891329e-09
B1J91_D04026g	CAGL0D04026g	1.416	2887071	Ortholog(s) have 4-aminobutyrate transaminaseactivity, pyridoxal phosphate binding activity and role incellular amide catabolic process, gamma-aminobutyric acidcatabolic process, glutamate metabolic process	6.93124474555092	1.00999994865807e-08	6.36079556882732e-08
B1J91_K09108g	CAGL0K09108g	1.977	2890248	Ortholog(s) have ubiquitin-protein transferaseactivity and role in anaphase-promoting complex-dependentproteasomal ubiquitin-dependent protein catabolic process,chromatin assembly, protein ubiquitination	6.93077190261009	2.43888587936037e-11	5.89417444539013e-10
B1J91_A04587g	CAGL0A04587g	1.329	2886386	Ortholog(s) have dol-P-Man:Man(5)GlcNAc(2)-PP-Dolalpha-1,3-mannosyltransferase activity, role inoligosaccharide-lipid intermediate biosynthetic process,protein glycosylation and endoplasmic reticulumlocalization	6.88522715126012	1.05135411725345e-07	4.71494158558379e-07
B1J91_I10582g	CAGL0I10582g	960	2889249	Ortholog(s) have role in filamentous growth andintracellular localization	6.86239663299346	1.11884313325506e-10	1.74928328040813e-09
B1J91_A00781g	CAGL0A00781g	3.789	2886454	Ortholog(s) have GTPase binding, protein anchoractivity and role in late endosome to vacuole transportvia multivesicular body sorting pathway, protein targetingto vacuole	6.84164367007984	3.81224262400252e-13	3.81691067619518e-11
B1J91_F07667g	CAGL0F07667g	2.481	2887601	Ortholog(s) have RNA polymerase II core promoterproximal region sequence-specific DNA bindingtranscription factor activity involved in positiveregulation of transcription activity	6.83772277432327	1.35197146940341e-05	3.38706151548167e-05
B1J91_I07821g	CAGL0I07821g	3.39	2889009	Ortholog(s) have ubiquitin binding activity andcytoplasm localization	6.80031271526968	4.25114900220796e-09	3.12217619832818e-08
B1J91_J05280g	CAGL0J05280g	888	2889507	Ortholog(s) have role in chromatin silencing attelomere and CHRAC localization	-6.78187448200104	9.34413960374882e-14	2.54679716088843e-11
B1J91_M06545g	CAGL0M06545g	1.764	2891680	Ortholog(s) have role in protein targeting tovacuole involved in ubiquitin-dependent protein catabolicprocess via the multivesicular body sorting pathway,vesicle-mediated transport and fungal-type vacuolelocalization	6.77305992314653	1.44244510007047e-05	3.59950949183404e-05
B1J91_A01366g	CAGL0A01366g	4.389	9487960	Putative adhesin; belongs to adhesin cluster I	6.77143104415713	0.000120581426816016	0.000246797029603411
B1J91_G06864g	CAGL0G06864g	1.98	2888181	Ortholog(s) have role in chromatin silencing attelomere, establishment of mitotic sister chromatidcohesion, karyogamy and meiotic telomere clustering, more	6.75638161440349	8.89736002484742e-08	4.07567210848753e-07
B1J91_L09108g	CAGL0L09108g	1.536	2891103	Ortholog(s) have role in propionate metabolicprocess and mitochondrial outer membrane localization	6.75558262204757	3.49890564717312e-09	2.65721843731135e-08
B1J91_K05137g	CAGL0K05137g	3.639	2890507	Ortholog(s) have alpha,alpha-trehalase activity androle in cellular response to desiccation, cellularresponse to ethanol, cellular response to freezing,pathogenesis, trehalose catabolic process	6.74299468371267	1.81048805554438e-09	1.54473989573926e-08
B1J91_G04609g	CAGL0G04609g	2.898	2888021	Ortholog(s) have protein serine/threonine kinaseactivity	6.72191563663426	1.28680299595987e-05	3.23414728390325e-05
B1J91_M14113g	CAGL0M14113g	1.746	2891620	High-affinity transporter of NAD+ precursors;strongly induced under niacin-limiting conditions	6.69565811779471	8.45847935002534e-08	3.90379112805497e-07
B1J91_D02420g	CAGL0D02420g	558	2887264	Ortholog(s) have role in protein targeting tomembrane, protein targeting to vacuole and ESCRT I complexlocalization	6.69300198569334	8.32367060871816e-07	2.84968094950253e-06
B1J91_I04576g	CAGL0I04576g	450	2889031	Ortholog(s) have ubiquitin-protein transferaseactivity, role in anaphase-promoting complex-dependentproteasomal ubiquitin-dependent protein catabolic process,protein ubiquitination and anaphase-promoting complexlocalization	-6.685804736587	6.84865251721821e-12	2.32614890144301e-10
B1J91_G01540g	CAGL0G01540g	660	2888184	Beta carbonic anhydrase with a predicted role innon-classical protein export; upregulated in azole-resistant strain; enzyme activity increased by amines andamino acids; protein abundance decreased in ace2 cells	-6.68466967978842	3.07427400846323e-09	2.38645384264566e-08
B1J91_K01485g	CAGL0K01485g	1.374	2890059	Ortholog(s) have 2,5-diamino-6-ribitylamino-4(3H)-pyrimidinone 5'-phosphate deaminase activity,pseudouridine synthase activity, role in riboflavinbiosynthetic process, tRNA pseudouridine synthesis andcytoplasm localization	6.68409344233152	2.7639904453436e-08	1.50500966979531e-07
B1J91_C00968g.3	NA	NA	NA	NA	6.67681243489227	1.79457254667236e-07	7.49291311827625e-07
B1J91_G03751g	CAGL0G03751g	951	2888373	Ortholog(s) have histone binding activity, role inchromatin silencing at telomere, histone acetylation,nucleosome assembly and histone acetyltransferase complexlocalization	-6.67077575857166	5.94227541122814e-07	2.12221757338255e-06
B1J91_K06237g	CAGL0K06237g	1.992	2890459	Ortholog(s) have endopolyphosphatase activity,exopolyphosphatase activity, role in polyphosphatecatabolic process and cytosol, fungal-type vacuolemembrane, nucleus localization	6.66279195783692	7.17400846050641e-09	4.81417120300663e-08
B1J91_M01980g	CAGL0M01980g	2.211	2891757	Ortholog(s) have role in meiotic mismatch repair,reciprocal meiotic recombination and MutLgamma complex,nucleus localization	6.65381227907586	4.85280377727848e-08	2.4068683523488e-07
B1J91_M06655g	CAGL0M06655g	411	2891685	Ortholog(s) have role in DNA methylation, globalgenome nucleotide-excision repair, mitotic spindleassembly checkpoint, rRNA transcription, regulation of DNAmethylation, sexual sporulation resulting in formation ofa cellular spore	-6.65072309756433	8.45070375183305e-08	3.90379112805497e-07
B1J91_J06556g	CAGL0J06556g	3.237	2889543	Ortholog(s) have phosphatidylinositol-3-phosphatebinding activity, role in cellular response to pheromone,mitochondrion inheritance, nucleus inheritance andcytoplasm localization	6.6475865083212	3.13187348557707e-08	1.67374415253171e-07
B1J91_G03619g	CAGL0G03619g	1.383	2888310	Ortholog(s) have L-arginine transmembranetransporter activity, L-glutamate transmembranetransporter activity, L-histidine transmembranetransporter activity and L-lysine transmembranetransporter activity, more	6.63710221194744	9.57778395274941e-10	9.22588814719262e-09
B1J91_M02277g	CAGL0M02277g	1.284	2891771	Ortholog(s) have role in mRNA splicing, viaspliceosome and Prp19 complex, spliceosomal complexlocalization	-6.6302857539763	1.06401471056027e-10	1.70264119448969e-09
B1J91_H07023g	CAGL0H07023g	273	9488004	Ortholog(s) have proton-transporting ATP synthaseactivity, rotational mechanism, structural moleculeactivity and role in ATP synthesis coupled protontransport, cristae formation, protein complexoligomerization	-6.62475484504561	5.10065878785107e-08	2.50739799731436e-07
B1J91_M08316g	CAGL0M08316g	2.895	2891266	Ortholog(s) have protein kinase activity, role inprotein phosphorylation, proteolysis and cytoplasmlocalization	6.62272071853321	1.08726206888528e-10	1.73185315258155e-09
B1J91_J02112g	CAGL0J02112g	858	2889788	Ortholog(s) have 4 iron, 4 sulfur cluster bindingactivity, role in iron-sulfur cluster assembly, tRNAwobble uridine modification and cytoplasm localization	6.61578095869578	1.69518851182584e-09	1.46161596467796e-08
B1J91_J05742g	CAGL0J05742g	762	2889804	Ortholog(s) have alpha-tubulin binding, microtubulebinding activity, role in post-chaperonin tubulin foldingpathway and cytosol, nucleus localization	-6.60507198878886	3.14566411957901e-09	2.42651386331047e-08
B1J91_H04873g	CAGL0H04873g	1.356	2888854	Has domain(s) with predicted nucleic acid bindingactivity	6.60273833983627	4.61399469397876e-07	1.7032549261595e-06
B1J91_G03179g	CAGL0G03179g	3.186	2888229	Has domain(s) with predicted phospholipid bindingactivity	6.5746336550627	1.11150288265848e-08	6.93770119888359e-08
B1J91_D00264g	CAGL0D00264g	1.212	2887086	Phenotype:decreased resistance to killing by hostcells (null)	6.55512744267194	3.1977302039214e-08	1.70152542087184e-07
B1J91_E00517g	CAGL0E00517g	444	2887529	Ortholog(s) have nucleolus localization	-6.52682774399914	9.00308765669957e-09	5.80409304123102e-08
B1J91_F02717g	CAGL0F02717g	4.629	2887804	Phenotype:viable (null)viable (null)	6.51949906911511	4.52659565299096e-11	8.91866597332274e-10
B1J91_M13827g	CAGL0M13827g	5.523	2891236	Phenotype:viable (null)	6.51792967223616	3.20147528921701e-09	2.4656888177235e-08
B1J91_M08184g	CAGL0M08184g	1.359	2891260	Putative a-factor pheromone receptor	6.51697046591579	4.7163596053295e-09	3.40789099127326e-08
B1J91_M04961g	CAGL0M04961g	1.209	2891573	Ortholog(s) have GTPase activator activity	-6.5025321187082	6.91825628486931e-12	2.32614890144301e-10
B1J91_H00847g	CAGL0H00847g	1.089	2888648	Ortholog(s) have UDP-galactose transmembranetransporter activity, role in UDP-galactose transmembranetransport, UDP-glucose transport and endoplasmic reticulumlocalization	-6.49689159343446	1.34656604781282e-11	3.71137810706164e-10
B1J91_M03949g	CAGL0M03949g	576	2891527	Ortholog(s) have chaperone binding activity, rolein protein folding, protein import into mitochondrialmatrix, protein stabilization, response to unfoldedprotein and mitochondrial matrix localization	-6.49126112828511	9.50410583558441e-13	6.47599211519127e-11
B1J91_L06864g	CAGL0L06864g	1.656	2890820	Putative protein related to ECM3; gene isdownregulated in azole-resistant strain	6.4887615592114	1.26646193068088e-09	1.15919071491052e-08
B1J91_A00737g	CAGL0A00737g	1.65	2886423	Has domain(s) with predicted substrate-specifictransmembrane transporter activity, transmembranetransporter activity, role in transmembrane transport andintegral component of membrane, membrane localization	6.47097161117856	1.54549346615806e-05	3.83132437845955e-05
B1J91_M09020g	CAGL0M09020g	1.047	2891299	Ortholog(s) have succinate:fumarate antiporteractivity, role in acetate catabolic process, carbonutilization, fatty acid catabolic process, fumaratetransport, succinate transport and mitochondrion, plasmamembrane localization	6.466677273754	2.37693609706553e-06	7.1453728506149e-06
B1J91_I07381g	CAGL0I07381g	1.02	2889218	Ortholog(s) have COPI-coated vesicle, Golgiapparatus localization	6.45736966557256	8.87319690673848e-12	2.72074400152869e-10
B1J91_L01771g	CAGL0L01771g	1.308	2890889	Has domain(s) with predicted DNA binding, sequence-specific DNA binding transcription factor activity androle in regulation of transcription, DNA-templated	6.45581111152662	1.81513920523351e-08	1.04888962790054e-07
B1J91_J01958g	CAGL0J01958g	2.106	2889815	Ortholog(s) have role in mitochondrion migrationalong actin filament and actin cytoskeleton, matingprojection tip, ribosome localization	6.45531504813947	9.46392891045069e-08	4.31105248232786e-07
B1J91_F01111g	CAGL0F01111g	723	2887929	Ortholog(s) have role in inositol metabolic processand cytosol, nuclear envelope localization	6.45478146071992	1.55728192625609e-09	1.37341955768953e-08
B1J91_M12551g	CAGL0M12551g	495	2891439	Ortholog(s) have role in energy reserve metabolicprocess and cytoplasm localization	6.439553271475	5.44197069687915e-12	1.96311089991832e-10
B1J91_L09581g	CAGL0L09581g	435	2891138	Ortholog(s) have dITP diphosphatase activity, dUTPdiphosphatase activity, role in dITP catabolic process,dUTP catabolic process and cytoplasm, nucleuslocalization	-6.4303964708013	1.12672954873414e-10	1.74928328040813e-09
B1J91_G03509g	CAGL0G03509g	2.757	2888136	Ortholog(s) have role in budding cell apical budgrowth, cell separation after cytokinesis, cellularresponse to drug, regulation of cell shape, regulation ofexocytosis, vacuole organization	6.42289673876228	5.36706985950087e-11	1.02854862229341e-09
B1J91_D06336g	CAGL0D06336g	810	2887001	Ortholog(s) have tRNA methyltransferase activity,role in tRNA methylation, wybutosine biosynthetic processand cytosol, nucleus localization	-6.40392249727687	2.0586116486165e-07	8.49415369900129e-07
B1J91_M14069g	CAGL0M14069g	2.601	2891618	Adhesin-like protein with similarity to S.cerevisiae flocculins, cell wall proteins that mediateadhesion; predicted GPI anchor; belongs to adhesin clusterII	-6.37870126557292	1.31152985717435e-07	5.71519206250765e-07
B1J91_I09746g	CAGL0I09746g	1.392	2888944	Ortholog(s) have phosphoenolpyruvate transmembranetransporter activity, role in ER to Golgi vesicle-mediatedtransport, phosphoenolpyruvate transmembrane import intoGolgi lumen and Golgi apparatus, endoplasmic reticulumlocalization	-6.37686516525886	1.54707953134252e-11	4.11648105898806e-10
B1J91_F04301g	CAGL0F04301g	4.452	2887594	Ortholog(s) have structural constituent ofcytoskeleton activity, role in microtubule nucleation andspindle pole body localization	6.37631483348066	1.1086341456621e-10	1.74928328040813e-09
B1J91_F05929g	CAGL0F05929g	1.317	2887712	Ortholog(s) have role in calcium ion import andplasma membrane localization	6.36982546025665	2.46759271774027e-08	1.36791072013941e-07
B1J91_L02101g	CAGL0L02101g	939	2890891	Ortholog(s) have role in metal ion transport,protein targeting to vacuole, ubiquitin-dependent proteincatabolic process and endoplasmic reticulum, fungal-typevacuole membrane localization	6.36656048775266	1.44129664224005e-11	3.90663056730922e-10
B1J91_M03553g	CAGL0M03553g	1.095	2891510	Ortholog(s) have role in positive regulation oftranscription elongation from RNA polymerase II promoter,regulation of induction of conjugation upon nitrogenstarvation and CCR4-NOT core complex, cytoplasm, nucleuslocalization	-6.354329463245	1.36069094302408e-13	2.73561628506844e-11
B1J91_K02519g	CAGL0K02519g	645	2890312	Protein of unknown function	6.33574080152686	3.3618185356982e-10	3.98383616814864e-09
B1J91_K03817g	CAGL0K03817g	3.954	2890141	Phenotype:decreased resistance to chemicals(unspecified)	6.33207291567835	3.07993233179818e-10	3.73090074563010e-09
B1J91_K10736g	CAGL0K10736g	1.782	2890106	Phenotype:viable (null), decreased utilization ofcarbon source (null)	6.32684958341787	1.36470561289728e-11	3.74036074685702e-10
B1J91_B01727g	CAGL0B01727g	1.734	2886637	Has domain(s) with predicted phosphotransferaseactivity, alcohol group as acceptor activity and role incarbohydrate metabolic process	6.326519078813	1.95251712894805e-08	1.11643928142414e-07
B1J91_E02893g	CAGL0E02893g	2.793	2887424	Ortholog(s) have RNA polymerase I regulatory regionDNA binding, RNA polymerase I transcription factor bindingactivity and role in transcription of nuclear large rRNAtranscript from RNA polymerase I promoter	6.31968977553451	4.76826920099078e-09	3.43511434655812e-08
B1J91_I00462g	CAGL0I00462g	750	2889317	Ortholog(s) have role in cotranslational proteintargeting to membrane and endoplasmic reticulum membranelocalization	-6.31909170758453	3.39038252396347e-13	3.65067369087117e-11
B1J91_H04037g	CAGL0H04037g	2.748	2888649	Ortholog(s) have heat shock protein bindingactivity, role in glycogen metabolic process, meioticnuclear division, mitotic spindle assembly checkpoint,response to heat and protein phosphatase type 1 complexlocalization	6.30816846121362	2.29013172502583e-06	6.91834128262113e-06
B1J91_C03872g	CAGL0C03872g	768	2886958	Putative GPI-linked cell wall protein involved insterol uptake	6.30683395757348	6.20163736896986e-07	2.19360006720736e-06
B1J91_F07557g	CAGL0F07557g	888	2887969	Ortholog(s) have first spliceosomaltransesterification activity, role in generation ofcatalytic spliceosome for first transesterification stepand U2-type catalytic step 1 spliceosome localization	-6.30344525873322	1.52537619621858e-10	2.21405195817999e-09
B1J91_M12100g	CAGL0M12100g	975	2891418	Ortholog(s) have sequence-specific DNA binding,sequence-specific DNA binding transcription factoractivity	6.30309329390563	2.63550867868473e-10	3.35839105912397e-09
B1J91_I09372g	CAGL0I09372g	312	2888927	Ortholog(s) have structural constituent of ribosomeactivity and mitochondrial large ribosomal subunitlocalization	-6.28286676438862	7.36015906518632e-05	0.000156790883082085
B1J91_I04048g	CAGL0I04048g	1.011	2889097	Ortholog(s) have fructose 1,6-bisphosphate 1-phosphatase activity and role in carbon utilization,cellular response to glucose starvation, gluconeogenesis,glycerol catabolic process, reactive oxygen speciesmetabolic process	6.24845780265107	4.24645269162954e-06	1.20006318577964e-05
B1J91_K07854g	CAGL0K07854g	429	2890364	Ortholog(s) have role in mRNA splicing, viaspliceosome and U4/U6 x U5 tri-snRNP complex, U5 snRNPlocalization	-6.24609727821592	1.10927209594107e-10	1.74928328040813e-09
B1J91_F06259g	CAGL0F06259g	597	2887755	Ortholog(s) have core promoter proximal regionsequence-specific DNA binding activity	-6.23782950401173	4.80310553101157e-09	3.45007843852749e-08
B1J91_M13673g	CAGL0M13673g	435	2891229	Ortholog(s) have sphingosine N-acyltransferaseactivity, role in ceramide biosynthetic process and acyl-CoA ceramide synthase complex, endoplasmic reticulummembrane, nuclear envelope localization	-6.21855211681751	5.04682032418846e-08	2.48841211160488e-07
B1J91_I07667g	CAGL0I07667g	864	2889002	Ortholog(s) have tRNA (guanine(9)-N(1))-methyltransferase activity, role in tRNA N1-guaninemethylation and cytoplasm, nucleolus localization	-6.2182128800006	1.80316688759217e-10	2.48787416673677e-09
B1J91_M04763g	CAGL0M04763g	705	2891564	Ortholog(s) have role in cellular response to drugand cytosol, nucleus localization	6.21165625249602	3.19592152326978e-05	7.3784428203113e-05
B1J91_M06435g	CAGL0M06435g	1.566	2891675	Ortholog(s) have ATPase activity, role in meioticDNA double-strand break formation, meiotic recombinationcheckpoint, reciprocal meiotic recombination and nucleoluslocalization	6.19982385876029	9.59071128224263e-10	9.22588814719262e-09
B1J91_M01870g	CAGL0M01870g	948	2891752	Putative zinc finger protein; gene is upregulatedin azole-resistant strain	6.19451708707865	5.56203004879921e-08	2.69105714195354e-07
B1J91_K06259g	CAGL0K06259g	597	2890460	Thiol-specific antioxidant protein; predictedthioredoxin peroxidase involved in oxidative stressresponse; protein abundance decreased in ace2 mutantcells	-6.19440304054248	4.23938081531816e-13	3.9996927461444e-11
B1J91_K07920g	CAGL0K07920g	1.428	2890367	Ortholog(s) have ASTRA complex localization	6.19314191042087	4.01137984304836e-07	1.50918937960086e-06
B1J91_A03740g	CAGL0A03740g	2.247	2886280	Ortholog(s) have role in fatty acid beta-oxidation,long-chain fatty acid catabolic process and peroxisomalmatrix localization	6.19111809832543	9.33059667968146e-09	5.9449230273399e-08
B1J91_B01925g	CAGL0B01925g	2.835	2886699	Has domain(s) with predicted ATP binding, proteinkinase activity, protein tyrosine kinase activity,transferase activity, transferring phosphorus-containinggroups activity and role in protein phosphorylation	6.18973934010619	6.78053517527165e-07	2.37270367830832e-06
B1J91_A00869g	CAGL0A00869g	2.556	2886360	Phenotype:decreased replicative lifespan (null),decreased cell cycle progression through the G2/M phasetransition (null), viable (null)	6.1872197695277	3.38815739721851e-15	3.3244600381508e-12
B1J91_I02882g	CAGL0I02882g	648	2889136	Ortholog(s) have cytosol, nucleus localization	-6.18618767225685	5.22914165523701e-08	2.55774366506408e-07
B1J91_B04389g	CAGL0B04389g	3.492	2886498	Phenotype:viable (null), abnormal cell wallmorphology (null)	-6.18184557205555	1.62709774258271e-07	6.87557409570264e-07
B1J91_C04895g	CAGL0C04895g	2.07	2886833	Ortholog(s) have mRNA binding, phosphatidylinositol-3-phosphatase activity, role in phosphatidylinositoldephosphorylation and cytosol localization	6.18173933509629	7.63633300557154e-08	3.57138700908808e-07
B1J91_I05434g	CAGL0I05434g	363	2889267	Ortholog(s) have TBP-class protein binding, TBP-class protein binding RNA polymerase II transcriptionfactor activity involved in preinitiation complex assemblyactivity	-6.17559102671012	3.56203775627064e-11	7.63116036343395e-10
B1J91_L07370g	CAGL0L07370g	1.419	2890986	Ortholog(s) have UDP-N-acetylglucosaminediphosphorylase activity, role in UDP-N-acetylglucosaminebiosynthetic process and cytosol, nucleus localization	-6.16852690303886	1.86476205514676e-12	9.33522718627553e-11
B1J91_M01936g	CAGL0M01936g	2.844	2891755	Ortholog(s) have cytosol, fungal-type vacuolemembrane localization	6.16332211003505	3.34986998200455e-09	2.56788470808036e-08
B1J91_M13563g	CAGL0M13563g	417	2891224	Ortholog(s) have role in ER to Golgi vesicle-mediated transport, retrograde transport, endosome toGolgi and ER to Golgi transport vesicle, Golgi ciscisterna, Golgi membrane, endoplasmic reticulumlocalization	-6.16228312390852	3.6562932728275e-10	4.22402822134681e-09
B1J91_E03267g	CAGL0E03267g	465	2887275	Ortholog(s) have cytoplasm, nucleus localization	-6.15463899663462	5.62455301930492e-07	2.0185850119027e-06
B1J91_M03025g	CAGL0M03025g	3.765	2891486	Ortholog(s) have RNA polymerase II core promoterproximal region sequence-specific DNA binding, more	6.15160523142506	5.22230993021578e-10	5.49799410249756e-09
B1J91_G06336g	CAGL0G06336g	4.257	2888418	Ortholog(s) have actin filament binding, calmodulinbinding, microfilament motor activity	6.14569664505838	0.000199030321013634	0.000390420933583722
B1J91_B04719g	CAGL0B04719g	807	2886710	Ortholog of S. cerevisiae : YCL002C, C.albicans SC5314 : C7_00460W_A, C. dubliniensisCD36 : Cd36_70180, C. parapsilosis CDC317 :CPAR2_805360 and Candida tenuis NRRL Y-1498 :cten_CGOB_00114	-6.12434061812927	1.56241750399396e-08	9.2352051501137e-08
B1J91_B01397g	CAGL0B01397g	1.545	2886502	Phenotype:decreased resistance to killing by hostcells (null), increased resistance to chemicals(unspecified)	-6.10949247740621	3.63530166728864e-09	2.74381384303355e-08
B1J91_I05940g	CAGL0I05940g	882	2889226	Ortholog(s) have phosphatidylinositol transporteractivity	-6.10706755658073	4.81393970268428e-12	1.80122892121724e-10
B1J91_I01628g	CAGL0I01628g	2.325	2889323	Ortholog(s) have voltage-gated chloride channelactivity, role in cellular copper ion homeostasis,cellular iron ion homeostasis and Golgi medial cisterna,endoplasmic reticulum, endosome, fungal-type vacuole,plasma membrane localization	-6.08884489823618	5.40374546098747e-07	1.95075608768245e-06
B1J91_G02739g	CAGL0G02739g	2.082	2888068	Ortholog(s) have sequence-specific DNA binding,sequence-specific DNA binding RNA polymerase IItranscription factor activity	6.06314936168909	2.72674624018589e-08	1.48919956716958e-07
B1J91_F07865g	CAGL0F07865g	2.535	2887701	Phenotype:inviable (null)viable (null)	6.04587277922412	3.34435756202475e-10	3.97274048409041e-09
B1J91_E02827g	CAGL0E02827g	756	2887423	Ortholog(s) have clathrin-coated vesiclelocalization	-6.03350195320469	2.43686070432765e-13	3.41578246155184e-11
B1J91_C03696g	CAGL0C03696g	2.496	2886765	Ortholog(s) have fungal-type vacuole membranelocalization	6.03111982417134	1.69487802101313e-07	7.12516844137994e-07
B1J91_H04609g	CAGL0H04609g	8.292	2888643	Ortholog(s) have protein serine/threonine kinaseactivity, telomeric DNA binding activity and role in DNAdamage induced protein phosphorylation, double-strandbreak repair, histone phosphorylation, telomeremaintenance	6.02610574619	3.40556869596959e-07	1.31040941352367e-06
B1J91_J07150g	CAGL0J07150g	3.069	2889571	Phenotype:viable (null), increased resistance tochemicals (null), decreased resistance to chemicals(null)	6.01557217064025	1.97730936875115e-05	4.77160834387267e-05
B1J91_F08217g	CAGL0F08217g	2.037	2887802	Ortholog(s) have mRNA binding activity andcytoplasmic stress granule localization	6.01221118451263	4.24191575619937e-10	4.70749548481146e-09
B1J91_G04829g	CAGL0G04829g	2.475	2887986	Protein of unknown function	6.00664838696446	6.93999140077533e-14	2.26983985414692e-11
B1J91_M12749g	CAGL0M12749g	1.359	2891448	Putative shared subunit of Cop9 signalosome andeIF3; gene is upregulated in azole-resistant strain	5.99547296256076	1.69854707807754e-10	2.38769970345227e-09
B1J91_B02948g	CAGL0B02948g	1.794	2886719	Beta mannosyltransferase	5.99480504007634	3.99585668144111e-07	1.50450290707215e-06
B1J91_K11066g	CAGL0K11066g	573	2890085	Ortholog(s) have cytosol, nucleus localization	-5.98465315462976	1.07784039027321e-07	4.82471254989083e-07
B1J91_G07249g	CAGL0G07249g	1.038	2888174	Ortholog(s) have RNA polymerase II regulatoryregion sequence-specific DNA binding, RNA polymerase IItranscription factor binding transcription factor activityinvolved in negative regulation of transcription activity	-5.97725313920307	6.81573306047964e-10	6.90867487494072e-09
B1J91_J10010g	CAGL0J10010g	1.422	2889430	Ortholog(s) have tRNA (adenine-N1-)-methyltransferase activity, role in tRNA methylation andnucleus, tRNA (m1A) methyltransferase complexlocalization	-5.97448278430268	7.20459241349545e-15	5.04939005437267e-12
B1J91_K08008g	CAGL0K08008g	2.673	2890371	Ortholog of S. cerevisiae : YPR089W, C.albicans SC5314 : C1_04860W_A, C. dubliniensisCD36 : Cd36_04600, C. parapsilosis CDC317 :CPAR2_105630 and Candida tenuis NRRL Y-1498 :CANTEDRAFT_129373	5.96075005022232	3.17073897251872e-12	1.35266481731973e-10
B1J91_I05148g	CAGL0I05148g	1.725	2889196	D-lactate ferricytochrome C oxidoreductase	5.94871641846928	4.9423439914538e-09	3.53456845802804e-08
B1J91_A04455g	CAGL0A04455g	3.297	2886438	Phenotype:decreased resistance to killing by hostcells (null)	5.92782121052853	1.7352064070193e-06	5.41534518628287e-06
B1J91_A01870g	CAGL0A01870g	2.385	2886284	Has domain(s) with predicted integral component ofmembrane localization	5.91611687906849	6.29599885296455e-13	5.0608122847422e-11
B1J91_G03223g	CAGL0G03223g	4.815	2888336	Ortholog(s) have cysteine-type endopeptidaseactivity	5.91510927495296	1.29544175818593e-10	1.96654808096416e-09
B1J91_L09537g	CAGL0L09537g	1.203	2891136	Ortholog(s) have cytosol, nucleus localization	5.90908050157516	1.05415261511748e-12	6.80483253916626e-11
B1J91_M00418g	CAGL0M00418g	264	2891154	Ortholog(s) have protein transporter activity, rolein protein import into mitochondrial inner membrane andcytosol, mitochondrial intermembrane space proteintransporter complex localization	-5.89805298047117	7.1641008591254e-08	3.36657843054303e-07
B1J91_L08140g	CAGL0L08140g	6.27	2890557	Ortholog(s) have role in fungal-type cell wallorganization, intracellular protein transport, response topH and cytosol, extrinsic component of membrane,mitochondrion localization	5.87326607161919	2.86079898936935e-06	8.44879414448456e-06
B1J91_H09460g	CAGL0H09460g	2.226	2888759	Ortholog(s) have long-chain fatty acid-CoA ligaseactivity, medium-chain fatty acid-CoA ligase activity,very long-chain fatty acid-CoA ligase activity and role inlong-chain fatty acid metabolic process	5.86712183137634	3.14297554730524e-09	2.42651386331047e-08
B1J91_I06138g	CAGL0I06138g	2.448	2889376	Ortholog(s) have cyclin-dependent proteinserine/threonine kinase inhibitor activity	5.8571602990244	2.59273023694954e-05	6.09192267359887e-05
B1J91_L03113g	CAGL0L03113g	756	2890846	Ortholog(s) have role in transport and endoplasmicreticulum, integral component of Golgi membranelocalization	-5.85596004672721	4.4933565455069e-07	1.66372884620806e-06
B1J91_K03091g	CAGL0K03091g	390	2890221	Ortholog(s) have role in apoptotic process andcytoplasm, nucleus localization	-5.85274771465425	1.80964368871251e-09	1.54473989573926e-08
B1J91_L00803g	CAGL0L00803g	2.484	2890931	Ortholog(s) have role in regulation of glycogenbiosynthetic process and cytoplasm localization	5.83752856907345	2.72021734306571e-09	2.18061867403274e-08
B1J91_L05500g	CAGL0L05500g	489	2890793	Phenotype:decreased resistance to killing by hostcells (null)	-5.83091975611771	1.60551153569372e-06	5.05885651516596e-06
B1J91_E05280g	CAGL0E05280g	1.056	2887288	Putative methylglyoxal reductase (NADPH-dependent)	-5.82556955561602	4.16554161945454e-09	3.08237514103227e-08
B1J91_F02607g	CAGL0F02607g	1.497	2887696	Ortholog(s) have oxidoreductase activity, oxygenbinding activity and role in ascospore wall assembly,chlamydospore formation	5.82030883807273	3.9453712944081e-09	2.94164005628665e-08
B1J91_H01683g	CAGL0H01683g	2.1	2888869	Ortholog(s) have sequence-specific DNA bindingactivity and cytoplasm, nucleus localization	5.8150465033378	2.22267055561526e-12	1.06333936224804e-10
B1J91_K06479g	CAGL0K06479g	2.976	2890437	Ortholog(s) have protein kinase activity and rolein MAPK cascade involved in cell wall organization orbiogenesis, protein phosphorylation	5.81411654580993	3.2757010419111e-05	7.53426596887756e-05
B1J91_F02057g	CAGL0F02057g	2.541	2887821	Has domain(s) with predicted DNA binding activity	5.81050258739478	8.19729970129578e-08	3.8011297102606e-07
B1J91_E04246g	CAGL0E04246g	528	2887553	Ortholog(s) have role in positive regulation oftranscription from RNA polymerase II promoter, telomeremaintenance via recombination and EKC/KEOPS complex,cytosol, nucleus localization	-5.80947777002686	3.80436978332761e-08	1.97088048120436e-07
B1J91_D06270g	CAGL0D06270g	597	2886968	Ortholog(s) have N-acetylglucosaminyldiphosphodolichol N-acetylglucosaminyltransferase activity and role indolichol-linked oligosaccharide biosynthetic process	-5.80583539877855	1.82413372874305e-05	4.44349556763327e-05
B1J91_K00935g	CAGL0K00935g	441	2890149	Ortholog(s) have phosphatase activity, thiosulfatesulfurtransferase activity, role in dephosphorylation andcytosol, nucleus localization	-5.80081187568771	2.24224448502423e-09	1.84571332945115e-08
B1J91_H08866g	CAGL0H08866g	1.977	2888634	Putative transcription factor involved inosmostress response; gene is upregulated in azole-resistant strain	-5.79930958060305	1.12148149831358e-10	1.74928328040813e-09
B1J91_J10054g	CAGL0J10054g	2.265	2889407	Ortholog(s) have ATP-dependent 3'-5' DNA helicaseactivity, role in nucleosome mobilization and Ino80complex, cytosol localization	5.79054096404697	3.71870276121016e-07	1.41316465890759e-06
B1J91_E06116g	CAGL0E06116g	1.842	2887354	Has domain(s) with predicted nucleic acid bindingactivity	5.78841650755423	2.23243419833623e-06	6.76486854665691e-06
B1J91_A00341g	CAGL0A00341g	570	2886489	Ortholog(s) have role in sphingoid catabolicprocess and endoplasmic reticulum localization	5.76466467777332	2.90206857194800e-09	2.28590716914182e-08
B1J91_A03608g	CAGL0A03608g	645	2886349	Protein of unknown function	-5.75032958653636	9.73408650307974e-06	2.51874622279057e-05
B1J91_H08063g	CAGL0H08063g	873	2888438	Ortholog(s) have 2,4-dienoyl-CoA reductase (NADPH)activity, role in ascospore formation, fatty acidcatabolic process and cytosol, nucleus, peroxisomal matrixlocalization	5.74318499605534	2.13185664746699e-06	6.49620416923793e-06
B1J91_H06501g	CAGL0H06501g	2.607	2888853	Ortholog(s) have protein binding, bridgingactivity	5.74312759412179	2.42111153134119e-08	1.34670897650339e-07
B1J91_L03696g	CAGL0L03696g	1.824	2890537	Has domain(s) with predicted role in transmembranetransport and integral component of membrane localization	5.73962323297234	3.98287527319072e-13	3.90799721805473e-11
B1J91_M12342g	CAGL0M12342g	1.374	2891429	Ortholog(s) have cyclin-dependent proteinserine/threonine kinase regulator activity	5.73861333278954	2.54655481630619e-07	1.02153703424351e-06
B1J91_D03410g	CAGL0D03410g	1.632	2887050	Ortholog(s) have RNA polymerase I CORE elementsequence-specific DNA binding, TBP-class protein bindingactivity and role in transcription of nuclear large rRNAtranscript from RNA polymerase I promoter	-5.72373340523846	2.5014685151528e-11	5.95595406196696e-10
B1J91_E03476g	CAGL0E03476g	4.695	2887497	Ortholog(s) have role in establishment ormaintenance of cell polarity	5.72284868230998	1.61541736407735e-06	5.08353918419724e-06
B1J91_L12628g	CAGL0L12628g	612	2890603	Ortholog of S. cerevisiae : MRX11, C.albicans SC5314 : C2_04300C_A, C. dubliniensisCD36 : Cd36_18950, C. parapsilosis CDC317 :CPAR2_212820 and Candida tenuis NRRL Y-1498 :CANTEDRAFT_113012	-5.72018716244722	3.76437012553507e-07	1.42941175200271e-06
B1J91_G06116g	CAGL0G06116g	900	2888313	Ortholog(s) have metalloendopeptidase activity,role in protein sumoylation, response to UV-B, response toUV-C, translesion synthesis and nuclear envelopelocalization	5.7187821875752	7.8915656220713e-10	7.80564938344391e-09
B1J91_G02145g	CAGL0G02145g	1.59	2888062	Ortholog(s) have phosphatidylinositol-3-phosphatebinding, protein transporter activity and role in proteinretention in Golgi apparatus, retrograde transport,endosome to Golgi	5.70646578522571	1.58031528486801e-09	1.38568865926107e-08
B1J91_C02145g	CAGL0C02145g	2.877	2886955	Ortholog(s) have role in G1/S transition of mitoticcell cycle and mitochondrion localization	5.69016335883947	5.09141342608328e-10	5.39491884845887e-09
B1J91_K12122g	CAGL0K12122g	1.743	2889970	Ortholog(s) have crossover junctionendodeoxyribonuclease activity and role in DNA repair, DNAtopological change, regulation of reciprocal meioticrecombination, resolution of meiotic recombinationintermediates	5.67346340553451	2.4237930331583e-05	5.73896168951478e-05
B1J91_K08140g	CAGL0K08140g	594	2890343	Ortholog(s) have Rab guanyl-nucleotide exchangefactor activity and role in ER to Golgi vesicle-mediatedtransport, intra-Golgi vesicle-mediated transport	-5.67241156391831	1.75669803198141e-10	2.44839788207409e-09
B1J91_M09823g	CAGL0M09823g	3.387	2891337	Ortholog(s) have inositol heptakisphosphate kinaseactivity, inositol hexakisphosphate 1-kinase activity,inositol hexakisphosphate 3-kinase activity, inositolhexakisphosphate 4-kinase activity, inositolhexakisphosphate 6-kinase activity	5.66832397199637	2.9462470815377e-11	6.72292473582509e-10
B1J91_H05379g	CAGL0H05379g	3.054	2888664	Ortholog(s) have RNA polymerase II core promoterproximal region sequence-specific DNA binding, more	5.66683735444119	2.84846777896649e-05	6.63560442716506e-05
B1J91_J11528g	CAGL0J11528g	1.674	2889530	Ortholog of S. cerevisiae : YNL193W, C.albicans SC5314 : C6_01950C_A, C. dubliniensisCD36 : Cd36_62070, C. parapsilosis CDC317 :CPAR2_602140 and Candida tenuis NRRL Y-1498 :CANTEDRAFT_133313	5.66144409465044	3.56455981024363e-12	1.45731086908794e-10
B1J91_F03003g	CAGL0F03003g	3.558	2887960	Ortholog(s) have osmosensor activity and role in (1->3)-beta-D-glucan biosynthetic process, cellular bud siteselection, fungal-type cell wall organization,hyperosmotic response, osmosensory signaling pathway viaSho1 osmosensor	5.65669691430822	3.08352682664667e-13	3.6018530027449e-11
B1J91_C05599g	CAGL0C05599g	3.105	2886878	Ortholog(s) have GTPase activator activity	5.65508703602057	1.14978961812531e-07	5.09333079464328e-07
B1J91_K07700g	CAGL0K07700g	2.748	2890357	Ortholog(s) have role in RNA Polymerase I assembly,RNA Polymerase II core complex assembly, RNA PolymeraseIII assembly, formation of translation preinitiationcomplex and cytoplasm, cytosolic ribosome localization	5.65263941828656	0.00395049846579182	0.00604527307335455
B1J91_L12210g	CAGL0L12210g	8.946	2890689	Ortholog(s) have role in fermentation, proteinmaturation and mitochondrion localization	5.64755263698841	5.57717633817465e-09	3.89726333702964e-08
B1J91_A00803g	CAGL0A00803g	3.489	2886441	Ortholog(s) have DNA binding, bending and RNApolymerase III type 1 promoter sequence-specific DNAbinding, more	5.64630337868773	3.32541421632356e-07	1.28258507431473e-06
B1J91_L09251g	CAGL0L09251g	849	2891123	Ortholog(s) have role in positive regulation oftranscription from RNA polymerase II promoter, response tosalt stress and cytoplasm localization	5.61724572467489	4.63987318349859e-09	3.36733991690001e-08
B1J91_G09196g	CAGL0G09196g	1.734	2888046	Ortholog(s) have role in intra-S DNA damagecheckpoint, meiotic nuclear division, meioticrecombination checkpoint, recombinational repair andcheckpoint clamp complex localization	5.61614128745855	5.48795164782643e-07	1.97389228623434e-06
B1J91_M11924g	CAGL0M11924g	777	2891255	Ortholog(s) have role in chromosome segregation,mitotic spindle organization, protein localization tokinetochore, spindle localization and nuclear MIS12/MINDcomplex, spindle pole localization	-5.61041982540788	6.49880093637909e-13	5.0608122847422e-11
B1J91_E02541g	CAGL0E02541g	1.029	2887478	Phenotype:viable (null), increased protein activity(null)	-5.60825019851934	9.14216414199773e-09	5.86846292473769e-08
B1J91_M02233g	CAGL0M02233g	2.304	2891769	Ortholog(s) have DNA replication origin binding,protein serine/threonine kinase activity, proteinserine/threonine/tyrosine kinase activity	-5.59779034477148	6.48405368712949e-08	3.08842401835508e-07
B1J91_J09614g	CAGL0J09614g	435	2889715	Ortholog(s) have box H/ACA snoRNA binding activity,role in cleavage involved in rRNA processing, rRNApseudouridine synthesis, snRNA pseudouridine synthesis andbox H/ACA snoRNP complex localization	-5.58814216459291	6.50831373028206e-12	2.25843603799552e-10
B1J91_F02343g	CAGL0F02343g	1.038	2887809	Ortholog(s) have ATPase activity and cytosol,nucleus localization	-5.58327534864333	3.81054695436012e-10	4.3475682228118e-09
B1J91_K00275g	CAGL0K00275g	2.148	2889973	Ortholog(s) have phospholipase activity, ubiquitinbinding activity	5.58161948650632	3.87918018722949e-06	1.10969434393865e-05
B1J91_K12518g	CAGL0K12518g	1.125	2890415	Ortholog(s) have alanine-glyoxylate transaminaseactivity, role in glycine biosynthetic process, bytransamination of glyoxylate and mitochondrionlocalization	5.56931936458493	1.97635817835286e-05	4.77160834387267e-05
B1J91_M06963g	CAGL0M06963g	795	2891699	Ortholog(s) have role in tRNA export from nucleusand cytoplasm, nucleus localization	5.56681951607019	9.82296879535273e-07	3.29393394713314e-06
B1J91_C02739g	CAGL0C02739g	588	2886823	Ortholog(s) have mitochondrial outer membranelocalization	5.555294822395	5.15474857787123e-15	4.21486608717271e-12
B1J91_E05368g	CAGL0E05368g	1.371	2887323	Ortholog(s) have magnesium ion transmembranetransporter activity, role in mitochondrial magnesium iontransport and mitochondrial inner membrane localization	-5.55358839765518	7.2216598776835e-09	4.83348749794206e-08
B1J91_C02475g	CAGL0C02475g	447	2886809	Phenotype:decreased resistance to killing by hostcells (null)	-5.55230661554025	3.19081787519253e-08	1.69969082472254e-07
B1J91_E06050g	CAGL0E06050g	1.809	2887417	Has domain(s) with predicted polynucleotide 5'-phosphatase activity, transferase activity	5.54468196316614	4.51655737805141e-08	2.27263902530464e-07
B1J91_F07975g	CAGL0F07975g	2.313	2887606	Ortholog(s) have cytoplasm localization	5.54104055933085	1.20770313932043e-07	5.3154970680053e-07
B1J91_K10714g	CAGL0K10714g	2.118	2890105	Ortholog(s) have ubiquitin protein ligase bindingactivity	5.54028515006671	1.76255716593297e-12	8.91454170728575e-11
B1J91_D06600g	CAGL0D06600g	2.178	2887133	Ortholog(s) have protein serine/threonine kinaseactivity, protein tyrosine kinase activity and role innegative regulation of transcription from RNA polymeraseIII promoter, peptidyl-serine phosphorylation, proteinautophosphorylation	5.53959713256462	1.86071244030778e-14	9.12865523214995e-12
B1J91_J02838g	CAGL0J02838g	483	2889737	Ortholog(s) have structural constituent of ribosomeactivity and mitochondrial small ribosomal subunitlocalization	-5.53917300776908	3.67643711886483e-10	4.22402822134681e-09
B1J91_E05588g	CAGL0E05588g	2.664	2887536	Ortholog(s) have DNA-directed DNA polymeraseactivity, deoxycytidyl transferase activity and role inerror-free translesion synthesis, error-prone translesionsynthesis	5.53598866561195	9.93788694626785e-12	2.9911210649319e-10
B1J91_L09273g	CAGL0L09273g	1.716	2891124	Ortholog(s) have isocitrate lyase activity,methylisocitrate lyase activity, role in propionatecatabolic process, 2-methylcitrate cycle and mitochondrialmatrix localization	5.53016486054171	5.09306033312345e-09	3.62123970931937e-08
B1J91_J11352g	CAGL0J11352g	2.316	2889496	Ortholog(s) have ubiquitin-specific proteaseactivity, role in chromatin silencing at telomere, histonedeubiquitination and cell surface, hyphal cell wall,nucleolus localization	5.52604764539182	2.7177959627663e-10	3.41884794700807e-09
B1J91_J02332g	CAGL0J02332g	2.685	2889759	Ortholog(s) have role in ascospore formation,negative regulation of gluconeogenesis and positiveregulation of transcription from RNA polymerase IIpromoter, more	5.51155265434861	6.01509009222301e-09	4.15049676405711e-08
B1J91_M03663g	CAGL0M03663g	1.62	2891515	Ortholog(s) have role in ascospore formation,cellular response to alkaline pH, cellular response tolithium ion and cellular response to neutral pH, more	5.51112375349686	5.33327722362133e-11	1.02608070819946e-09
B1J91_F07953g	CAGL0F07953g	291	2887609	Ortholog(s) have mitochondrion localization	5.50797777934165	6.55350305873964e-05	0.000141263119535047
B1J91_F00187g	CAGL0F00187g	1.713	2887595	Ortholog(s) have copper ion transmembranetransporter activity, iron ion transmembrane transporteractivity	5.50785624108915	4.11369955354342e-11	8.33959091309256e-10
B1J91_F01331g	CAGL0F01331g	2.172	2887942	Ortholog(s) have role in mitochondrial RNA 5'-endprocessing and mitochondrial envelope localization	5.50562183792862	1.34790905160699e-06	4.3164763754464e-06
B1J91_E01045g	CAGL0E01045g	642	2887414	Ortholog(s) have protein kinase binding activityand role in hyperosmotic response, hyphal growth,inactivation of MAPK activity involved in cell wallorganization or biogenesis, response to heat, vacuoleorganization	-5.47504065772216	6.01226954286891e-13	5.0608122847422e-11
B1J91_C04785g	CAGL0C04785g	846	2886938	Ortholog of S. cerevisiae : YJR115W andSaccharomyces cerevisiae S288C : YJR115W	5.47096909092491	9.3818247934034e-09	5.96207674047112e-08
B1J91_M08426g	CAGL0M08426g	1.692	2891271	Putative protein; contains an ARS in its promoter;gene is upregulated in azole-resistant strain	5.46522049825774	4.28135411205594e-06	1.20853413542845e-05
B1J91_H05071g	CAGL0H05071g	3.333	2888697	Ortholog(s) have SUMO transferase activity, damagedDNA binding, double-stranded DNA-dependent ATPaseactivity	5.46202560053203	2.99395087250177e-09	2.3314798381736e-08
B1J91_J09592g	CAGL0J09592g	921	2889939	Ortholog(s) have U6 snRNA binding, pre-mRNA bindingactivity and role in mRNA cis splicing, via spliceosome,spliceosomal snRNP assembly	-5.44056072461247	1.08145562303193e-11	3.15810790868728e-10
B1J91_A04565g	CAGL0A04565g	3.126	2886354	Phenotype:decreased resistance to chemicals (null)	5.44003145857592	8.41620573692676e-09	5.52004082157255e-08
B1J91_G08778g	CAGL0G08778g	609	2888094	Ortholog(s) have nucleolus localization	-5.43978339854651	1.13489112984227e-07	5.04784758205455e-07
B1J91_B04917g	CAGL0B04917g	1.236	2886496	S-adenosylmethionine synthetase	5.43007636299178	1.51307454148069e-08	8.97598996433406e-08
B1J91_K04015g	CAGL0K04015g	846	2890039	Ortholog(s) have mitochondrion localization	-5.42376700928942	6.69675427432511e-11	1.19037233586373e-09
B1J91_K04037g	CAGL0K04037g	5.694	2890040	Phenotype:viable (null), increased resistance tochemicals (gain of function), decreased resistance tokilling by host cells (null)	5.42356974275414	2.64611038639996e-12	1.21639041002643e-10
B1J91_H08888g	CAGL0H08888g	2.421	2888799	Ortholog(s) have FAD transmembrane transporteractivity, role in FAD transport, fungal-type cell wallbiogenesis, protein folding and cellular bud neck,endoplasmic reticulum, fungal-type vacuole localization	5.41649826938935	7.82704089854733e-09	5.18211371771568e-08
B1J91_K12232g	CAGL0K12232g	783	2889976	Ortholog(s) have chorismate mutase activity, rolein L-phenylalanine biosynthetic process, sporocarpdevelopment involved in sexual reproduction, tyrosinebiosynthetic process and cytosol, nucleus localization	-5.4138126216953	1.28708488485013e-09	1.17368744332244e-08
B1J91_G08910g	CAGL0G08910g	870	2888360	Ortholog(s) have FAD transmembrane transporteractivity, role in FAD transport and mitochondrionlocalization	-5.38370853038499	4.0965907332104e-11	8.33936686187977e-10
B1J91_M10285g	CAGL0M10285g	1.824	2891358	Ortholog(s) have chromatin binding, methylatedhistone binding activity and role in negative regulationof transcription from RNA polymerase II promoter	5.38343668613518	1.25350958179047e-09	1.14948000154468e-08
B1J91_I06116g	CAGL0I06116g	2.043	2889371	Ortholog(s) have serine-type endopeptidaseactivity, role in protein processing, response to aminoacid and extrinsic component of plasma membranelocalization	5.38027182094044	1.64672633699623e-07	6.94655151272872e-07
B1J91_L10824g	CAGL0L10824g	534	2891049	Ortholog(s) have structural constituent of ribosomeactivity and mitochondrial large ribosomal subunitlocalization	-5.38020673527217	3.66380442897492e-12	1.47332987938942e-10
B1J91_H09504g	CAGL0H09504g	1.617	2888612	Ortholog(s) have oxygen-dependentprotoporphyrinogen oxidase activity, role in hemebiosynthetic process and cytosol, mitochondrial innermembrane, nucleus localization	-5.37721001597934	2.10634755663386e-05	5.05812095587161e-05
B1J91_L02585g	CAGL0L02585g	2.322	2890856	Ortholog(s) have RNA polymerase II transcriptionfactor recruiting transcription factor activity, corepromoter sequence-specific DNA binding, sequence-specificDNA binding RNA polymerase II transcription factoractivity	5.3666229451827	0.000233983045794135	0.00045372364532254
B1J91_E03894g	CAGL0E03894g	1.809	2887272	Phenotype:viable (null), increased chemicalcompound accumulation (null), decreased resistance tochemicals (null)	5.35649364026099	2.72269811878889e-05	6.36984118778173e-05
B1J91_F00803g	CAGL0F00803g	2.517	2887620	Phenotype:viable (null), normal resistance tochemicals (null), viable (null)viable (null), increasedprotein activity (null), normal RNA accumulation (null)	5.35432566923725	0.00370300836885237	0.00569318679335309
B1J91_G04081g	CAGL0G04081g	1.542	2888127	Ortholog(s) have Golgi apparatus, cell divisionsite, cell tip, endoplasmic reticulum localization	-5.35427051624728	2.4140073618041e-07	9.74742396461802e-07
B1J91_H10428g	CAGL0H10428g	2.262	2888784	Ortholog(s) have phosphatidylinositol-3-phosphatebinding activity and role in CVT pathway, early endosometo Golgi transport, macroautophagy, mitochondriondegradation	5.34490414998501	0.000166320223963402	0.00033115544592713
B1J91_J06270g	CAGL0J06270g	2.178	2889583	Ortholog of S. cerevisiae : YDL176W andSaccharomyces cerevisiae S288C : YDL176W	5.33863021954015	8.39951734219146e-06	2.20246029293379e-05
B1J91_J00517g	CAGL0J00517g	2.118	2889875	Ortholog(s) have ATP-dependent DNA helicaseactivity and role in DNA replication, G-quadruplex DNAunwinding, mitochondrial genome maintenance, replicationfork progression beyond termination site	5.33508991598817	1.45633540327474e-07	6.26735218286479e-07
B1J91_E02695g	CAGL0E02695g	2.841	2887446	DNA ligase IV; mutants show increased efficiency ofgene targeting	5.32874472403957	9.38127101038679e-07	3.16755096882021e-06
B1J91_G07997g	CAGL0G07997g	1.968	2888248	Ortholog(s) have zinc ion transmembrane transporteractivity, role in zinc II ion transport and endoplasmicreticulum localization	-5.31707530181982	2.8710833580077e-08	1.55127036942575e-07
B1J91_L09691g	CAGL0L09691g	2.475	2891076	Phenotype:viable (null), increased resistance tochemicals (null), decreased resistance to chemicals(null)	5.31686272650878	0.000116848557477831	0.000239757015050705
B1J91_J06336g	CAGL0J06336g	945	2889533	Ortholog(s) have cyclin-dependent proteinserine/threonine kinase regulator activity	5.31413125280079	4.76402705626898e-06	1.33271311039926e-05
B1J91_J10604g	CAGL0J10604g	444	2889611	Ortholog(s) have UDP-glycosyltransferase activityand role in GPI anchor biosynthetic process, filamentousgrowth of a population of unicellular organisms, negativeregulation of filamentous growth of a population ofunicellular organisms	-5.31200722458586	7.39253632202822e-10	7.43192278603902e-09
B1J91_M05181g	CAGL0M05181g	1.266	2891583	Ortholog(s) have role in spliceosomal complexassembly and U2 snRNP, U2-type prespliceosomelocalization	5.30750016529138	4.7150270318762e-08	2.35080514414478e-07
B1J91_K05709g	CAGL0K05709g	3.312	2890467	Ortholog(s) have protein kinase activity	5.30653639112847	2.15379871953346e-07	8.84969557624049e-07
B1J91_K01397g	CAGL0K01397g	915	2890055	Flavin mononucleotide adenylyltransferase (FMNAT);catalyzes the formation of the essential flavocoenzymeflavin adenine dinucleotide (FAD) and plays an importantrole in flavocoenzyme homeostasis regulation	-5.29762360048511	1.14425056655337e-07	5.07567204295734e-07
B1J91_L09493g	CAGL0L09493g	2.166	2891134	Ortholog(s) have cytoplasm localization	5.29202027606658	7.46433632081664e-09	4.97554809645739e-08
B1J91_I08943g	CAGL0I08943g	1.809	2889015	Ortholog(s) have role in mRNA export from nucleus	5.27828823126393	1.09518669327197e-12	6.90105573912237e-11
B1J91_C01397g	CAGL0C01397g	2.289	2886826	Has domain(s) with predicted 6-phosphofructo-2-kinase activity, ATP binding, catalytic activity and rolein fructose 2,6-bisphosphate metabolic process, fructosemetabolic process	5.27264333948026	5.98576925814705e-07	2.13168450037063e-06
B1J91_I09680g	CAGL0I09680g	762	2888941	Ortholog(s) have mitochondrion localization	5.26058695123871	0.000249157261616636	0.000479923645658114
B1J91_M10681g	CAGL0M10681g	447	2891376	Ortholog(s) have poly(U) RNA binding activity	-5.25681591657102	5.47518758130007e-11	1.04113450673869e-09
B1J91_D05588g	CAGL0D05588g	1.434	2886998	Ortholog(s) have mRNA binding activity, role inmaturation of SSU-rRNA from tricistronic rRNA transcript(SSU-rRNA, 5.8S rRNA, LSU-rRNA) and 90S preribosome,mitotic spindle, nucleolus, small-subunit processomelocalization	5.25252002467307	0.000456263441937632	0.000832217808285851
B1J91_C02101g	CAGL0C02101g	594	2886894	Ortholog(s) have role in (1->6)-beta-D-glucanbiosynthetic process, chromosome organization and integralcomponent of endoplasmic reticulum membrane localization	-5.25097652554564	2.67774488958121e-12	1.21639041002643e-10
B1J91_M08052g	CAGL0M08052g	3.933	2891748	Phenotype:decreased resistance to killing by hostcells (null)	5.24320604768622	4.01365609068103e-05	9.06583645528597e-05
B1J91_K09680g	CAGL0K09680g	465	2890242	Ortholog(s) have role in double-strand break repairvia nonhomologous end joining and nucleus localization	-5.23462376451999	2.73949894779073e-09	2.19249295886808e-08
B1J91_B01551g	CAGL0B01551g	5.091	2886644	Ortholog(s) have role in Golgi to endosometransport, cell morphogenesis, cleistothecium development,conidium formation and endoplasmic reticulum organization,more	5.21350205836264	2.06521808878266e-09	1.72605791202176e-08
B1J91_G08107g	CAGL0G08107g	1.878	2888241	Ortholog(s) have RNA polymerase II core promoterproximal region sequence-specific DNA bindingtranscription factor activity involved in negativeregulation of transcription, more	5.20938688125182	7.06033684603741e-12	2.34040625450402e-10
B1J91_K08932g	CAGL0K08932g	639	2890291	Ortholog(s) have DNA 5'-adenosine monophosphatehydrolase activity, mismatched DNA binding, single-strandbreak-containing DNA binding, single-stranded DNA binding,zinc ion binding activity	-5.20815870750399	8.16619750483417e-08	3.7974753515371e-07
B1J91_K01529g	CAGL0K01529g	1.221	2890017	Ortholog(s) have tRNA (5-methylaminomethyl-2-thiouridylate)-methyltransferase activity, role inmitochondrial tRNA thio-modification and mitochondrionlocalization	-5.20686573253468	2.33199147937184e-05	5.54031486576188e-05
B1J91_L01749g	CAGL0L01749g	1.509	2890888	Ortholog(s) have DNA primase activity, single-stranded DNA binding activity, role in DNA replication,synthesis of RNA primer, double-strand break repair andalpha DNA polymerase:primase complex, cytosol, nuclearenvelope localization	-5.19633749724638	1.16235090098553e-10	1.78367512130936e-09
B1J91_J05676g	CAGL0J05676g	1.275	2889801	Ortholog(s) have enzyme regulator activity, role inbarrier septum assembly, chromosome organization and HICScomplex, cellular bud neck contractile ring localization	-5.19335454682979	4.76598085819903e-07	1.74622121660377e-06
B1J91_G00484g	CAGL0G00484g	690	2888404	Ortholog(s) have role in maturation of SSU-rRNAfrom tricistronic rRNA transcript (SSU-rRNA, 5.8S rRNA,LSU-rRNA), re-entry into mitotic cell cycle afterpheromone arrest and nucleolus localization	-5.18748658623827	4.71658781711077e-09	3.40789099127326e-08
B1J91_K10604g	CAGL0K10604g	1.341	2890100	Ortholog(s) have calmodulin-dependent proteinkinase activity, role in cellular response to oxidativestress, fungal-type cell wall organization, proteinphosphorylation and cytoplasm localization	5.18503379181224	9.58001755524723e-09	6.06446014529586e-08
B1J91_J11891g.2	NA	NA	NA	NA	-5.18459202575703	1.4663948610409e-11	3.95282043311354e-10
B1J91_I10147g.4	NA	NA	NA	NA	5.18457890988342	0.000242060163570365	0.00046772239561883
B1J91_I08305g	CAGL0I08305g	2.856	2889402	Ortholog(s) have carnitine O-acetyltransferaseactivity	5.18383384122535	9.8639938068548e-10	9.47020618716822e-09
B1J91_M13123g	CAGL0M13123g	1.995	2891204	Protein of unknown function	5.1751682989856	2.49261259055873e-05	5.88203817666239e-05
B1J91_H00759g	CAGL0H00759g	2.157	2888558	Phenotype:decreased resistance to killing by hostcells (null)	5.17161680237317	2.80281807928279e-08	1.51772908354982e-07
B1J91_J09460g	CAGL0J09460g	1.035	2889933	Has domain(s) with predicted nucleic acid binding,zinc ion binding activity	-5.16994353938006	4.60761879086854e-10	5.00110128053121e-09
B1J91_K03069g	CAGL0K03069g	609	2890220	Ortholog(s) have role in response to drug andcytosol, nucleus localization	-5.13731774867363	1.18735521977974e-06	3.87569175531565e-06
B1J91_L01947g	CAGL0L01947g	2.274	2890676	Ortholog(s) have ubiquitin-protein transferaseactivity and role in protein processing, proteinubiquitination, ubiquitin-dependent protein catabolicprocess via the multivesicular body sorting pathway	5.13338033556284	4.89225415363891e-11	9.52436463402877e-10
B1J91_M10131g	CAGL0M10131g	1.629	2891351	Inner kinetochore protein	5.13046033772631	7.65097424004331e-06	2.02676455840456e-05
B1J91_I08899g	CAGL0I08899g	2.796	2889013	Ortholog(s) have histone kinase activity (H2A-S121specific) activity	5.12674670125641	2.48456673116432e-05	5.86869734380941e-05
B1J91_C04411g	CAGL0C04411g	396	2886776	Ortholog(s) have role in DNA repair and replicationfork protection complex localization	-5.12646138447138	5.48173344145726e-07	1.9731022937483e-06
B1J91_G05203g	CAGL0G05203g	654	2888160	Ortholog(s) have cytoplasm localization	-5.12481802876943	4.37953748567245e-09	3.20208806329494e-08
B1J91_M11858g	CAGL0M11858g	714	2891252	Ortholog(s) have structural constituent ofcytoskeleton activity, role in chromosome segregation,microtubule nucleation and Ndc80 complex, condensednuclear chromosome kinetochore localization	-5.11391036193564	1.04906017015141e-10	1.68743908025011e-09
B1J91_G08822g	CAGL0G08822g	7.002	2888096	Ortholog(s) have role in actin filamentreorganization involved in cell cycle, budding cell apicalbud growth, cell morphogenesis, cell separation aftercytokinesis and cellular response to biotic stimulus, more	5.11390810699942	2.18097586678637e-10	2.89969311719619e-09
B1J91_G06380g	CAGL0G06380g	1.92	2888177	Ortholog(s) have role in aerobic respiration andmitochondrion, nucleus localization	5.10952438440865	1.7088024292888e-09	1.47076924878787e-08
B1J91_L09999g	CAGL0L09999g	405	2891052	Ortholog(s) have lipid particle localization	5.10734268230799	1.81569427984087e-07	7.57465657899602e-07
B1J91_J09988g	CAGL0J09988g	1.023	2889429	Ortholog(s) have S-adenosylmethionine-dependentmethyltransferase activity, role in translationalreadthrough and mitochondrion localization	-5.1002542875647	7.71094988754161e-06	2.03934879505548e-05
B1J91_J10626g	CAGL0J10626g	1.605	2889612	Ortholog of S. cerevisiae : YHR078W, C.albicans SC5314 : C1_05280W_A, C. dubliniensisCD36 : Cd36_05020, Candida tenuis NRRL Y-1498 :CANTEDRAFT_95811 and Debaryomyces hansenii CBS767 :DEHA2E07524g	5.09316422415151	2.63019862239239e-10	3.35839105912397e-09
B1J91_M01276g	CAGL0M01276g	2.049	2891140	Ortholog(s) have double-stranded DNA-dependentATPase activity, role in mitochondrial DNA metabolicprocess and mitochondrial matrix localization	5.09062090422263	5.30101407284992e-07	1.92215632235046e-06
B1J91_H09020g	CAGL0H09020g	3.777	2888729	Ortholog of S. cerevisiae : YPL216W andSaccharomyces cerevisiae S288C : YPL216W	5.08826213839672	7.52119430785527e-10	7.49979253543454e-09
B1J91_H09614g	CAGL0H09614g	711	2888738	Putative GPI-linked cell wall protein	5.08695069437408	1.99326878133597e-08	1.13709030712026e-07
B1J91_I10725g	CAGL0I10725g	1.212	2889397	Ortholog(s) have role in negative regulation oftranscription from RNA polymerase II promoter, nuclear-transcribed mRNA catabolic process, non-stop decay andcytoplasm, nucleus, plasma membrane localization	5.07789266796957	0.00506210587230237	0.00762970550215528
B1J91_G06182g	CAGL0G06182g	2.046	2888314	Protein of unknown function	5.06531667682201	0.000429971091555527	0.000788280334518467
B1J91_L02717g	CAGL0L02717g	549	2890862	Ortholog(s) have mitochondrion localization	5.0646012533673	2.01284721692388e-06	6.1796173005185e-06
B1J91_C03135g	CAGL0C03135g	3.474	2886859	Ortholog(s) have chromatin binding activity	5.06366113801763	2.19978280730217e-05	5.27217120304077e-05
B1J91_J10846g	CAGL0J10846g	690	2889512	Ortholog(s) have cyclin-dependent proteinserine/threonine kinase regulator activity	5.06254332496673	4.03520139895019e-07	1.51582680423045e-06
B1J91_M12595g	CAGL0M12595g	465	2891441	Ortholog(s) have mRNA binding, structural moleculeactivity and role in Arp2/3 complex-mediated actinnucleation, actin cortical patch assembly, cellularresponse to drug, mitochondrion inheritance	-5.0621768660913	6.23630790637955e-13	5.0608122847422e-11
B1J91_M07117g	CAGL0M07117g	402	2891706	Ortholog(s) have role in maintenance of DNAtrinucleotide repeats, mitotic sister chromatid cohesionand Ctf18 RFC-like complex localization	-5.0557566228021	5.69856191369742e-10	5.93569952199566e-09
B1J91_F03905g	CAGL0F03905g	2.127	2887770	Ortholog(s) have RNA uridylyltransferase activity,protein serine/threonine kinase activity	5.04988679260899	4.47675571894199e-06	1.25790169284819e-05
B1J91_B04543g	CAGL0B04543g	954	2886692	Ortholog(s) have carnitine transmembranetransporter activity, carnitine:acyl carnitine antiporteractivity and role in acetate catabolic process, carbonutilization, carnitine transport, fatty acid metabolicprocess	-5.04716175161928	1.60294691810623e-11	4.18300935118573e-10
B1J91_H07205g	CAGL0H07205g	1.11	2888769	Ortholog(s) have role in U4 snRNA 3'-endprocessing, exonucleolytic trimming to generate mature 3'-end of 5.8S rRNA from tricistronic rRNA transcript (SSU-rRNA, 5.8S rRNA and LSU-rRNA), more	-5.03963321607378	7.4568713146787e-10	7.466002177513e-09
B1J91_L08888g	CAGL0L08888g	3.582	2891093	Ortholog(s) have sphingolipid transporter activity,role in sphingolipid metabolic process and extracellularregion, fungal-type vacuole membrane localization	5.03636896959881	1.58725655501439e-10	2.27028590638501e-09
B1J91_L09295g	CAGL0L09295g	1.983	2891125	Ortholog(s) have role in meiotic sister chromatidcohesion, protein localization to chromosome, centromericregion, reciprocal meiotic recombination, synaptonemalcomplex assembly	5.03617660981553	0.00013904162740214	0.000281178163246043
B1J91_A01193g	CAGL0A01193g	312	9487957	Ortholog(s) have ubiquitin-protein transferaseinhibitor activity, role in negative regulation ofubiquitin-protein ligase activity involved in mitotic cellcycle and cytoplasm, nucleus localization	-5.03615710492248	2.85412439758366e-10	3.55389195293031e-09
B1J91_M10505g	CAGL0M10505g	591	2891368	Ortholog(s) have DNA end binding, heteroduplex DNAloop binding activity, role in double-strand break repair,nucleosome mobilization, telomere maintenance viarecombination and Ino80 complex localization	-5.03334474271488	1.41523292950209e-09	1.26699502776228e-08
B1J91_D00352g	CAGL0D00352g	2.586	2886972	Ortholog(s) have ATPase activity, coupled totransmembrane movement of substances activity, role infatty acid transmembrane transport and integral componentof peroxisomal membrane localization	5.0286761844807	1.19642162514196e-06	3.90009600860228e-06
B1J91_A03586g	CAGL0A03586g	570	2886285	Ortholog(s) have role in response to pheromoneinvolved in conjugation with cellular fusion and fungal-type cell wall localization	5.0249292354526	1.48017268265066e-12	7.8931817185697e-11
B1J91_F01991g	CAGL0F01991g	540	2887754	Ortholog(s) have endoplasmic reticulumlocalization	-5.02214586007116	3.56216437587332e-10	4.16860330475816e-09
B1J91_L03135g	CAGL0L03135g	4.833	2890847	Putative phospholipase D; gene is upregulated inazole-resistant strain	5.02024341331561	9.55035380823247e-09	6.05349299524399e-08
B1J91_M09801g	CAGL0M09801g	771	2891336	Ortholog(s) have S-adenosylmethionine-dependentmethyltransferase activity, role in chromatin silencing atrDNA, nicotinamide metabolic process and cytosollocalization	-5.0201668346554	1.11970573716153e-05	2.84941575206935e-05
B1J91_J08822g	CAGL0J08822g	1.332	2889678	Ortholog(s) have cyclin-dependent proteinserine/threonine kinase regulator activity	-5.01443005530909	1.15759932021259e-08	7.16164220045774e-08
B1J91_J04026g	CAGL0J04026g	3.597	2889667	Protein of unknown function	5.01328019458661	7.71280756502263e-12	2.45613629973571e-10
B1J91_L03267g	CAGL0L03267g	1.794	2890725	Ortholog(s) have L-proline transmembranetransporter activity, polyamine transmembrane transporteractivity and role in amino acid transport, polyaminetransport, regulation of nitrogen utilization	5.00406939692409	1.15928206653196e-07	5.12381785441962e-07
B1J91_K10032g	CAGL0K10032g	1.305	2890211	Ortholog(s) have single-stranded telomeric DNAbinding activity, role in filamentous growth, negativeregulation of telomere maintenance via telomerase,telomere capping and Stn1-Ten1 complex localization	-5.0033088754497	6.36499185957912e-09	4.37348040099372e-08
B1J91_H05731g	CAGL0H05731g	774	2888597	Ortholog(s) have role in posttranslational proteintargeting to membrane, translocation and Sec62/Sec63complex, plasma membrane localization	-4.99896375600503	1.30471293324418e-08	7.88290843657134e-08
B1J91_B04939g	CAGL0B04939g	1.803	2886686	Ortholog(s) have fungal-type vacuole membranelocalization	4.9954156558515	0.00175973402712231	0.00284550268195848
B1J91_E01089g	CAGL0E01089g	2.562	2887307	Ortholog(s) have role in adaptation to pheromoneinvolved in conjugation with mutual genetic exchange,cellular response to biotic stimulus and cellular responseto neutral pH, more	4.99419747634035	7.75990881490083e-12	2.45613629973571e-10
B1J91_E05412g	CAGL0E05412g	3.981	2887318	Ortholog(s) have UDP-glucose:glycoproteinglucosyltransferase activity	4.99416535143379	1.14871751053034e-08	7.11566680134073e-08
B1J91_I07931g	CAGL0I07931g	792	2889234	Ortholog(s) have role in rRNA processing, ribosomallarge subunit assembly and nucleolus localization	-4.99273395300568	6.56040756167466e-12	2.25843603799552e-10
B1J91_K04411g	CAGL0K04411g	852	2889996	Ortholog(s) have role in Golgi to plasma membranetransport, intracellular protein transport and cytosol,nucleus, vesicle coat localization	-4.99132526003853	5.72048980425434e-07	2.05001628777734e-06
B1J91_K03421g	CAGL0K03421g	1.707	2890174	Ortholog(s) have cytosol, nucleus localization	4.98883994498579	1.35995574770401e-06	4.34937607446929e-06
B1J91_F04807g	CAGL0F04807g	1.386	2887877	Ortholog(s) have role in pathogenesis and cellsurface, hyphal cell wall, integral component ofmitochondrial outer membrane, plasma membranelocalization	4.98585524205091	1.84328516522849e-05	4.48617808029338e-05
B1J91_J07018g	CAGL0J07018g	1.974	2889627	Ortholog(s) have mitochondrion localization	4.98086315875935	1.14738226188078e-09	1.07016299938919e-08
B1J91_E03366g	CAGL0E03366g	240	NA		4.9701668537115	2.57554397833872e-10	3.3144393845817e-09
B1J91_I08811g	CAGL0I08811g	1.065	2889000	Ortholog of S. cerevisiae : YGR168C andSaccharomyces cerevisiae S288C : YGR168C	4.96844179680532	1.2756203620166e-06	4.13082078947422e-06
B1J91_L03223g	CAGL0L03223g	924	2890851	Putative component of the spindle pole complex;gene is upregulated in azole-resistant strain	4.96550460662505	1.19337551440063e-08	7.33792611000041e-08
B1J91_L03652g	CAGL0L03652g	2.424	2890538	Ortholog(s) have role in mitochondrial genomemaintenance, regulation of mitochondrial membranepotential and mitochondrion localization	4.96453624526144	2.11840403261038e-06	6.45922323429865e-06
B1J91_M03465g	CAGL0M03465g	837	2891506	Ortholog(s) have acetate transmembrane transporteractivity and role in plasma membrane acetate transport	4.96287482270652	3.21166007713472e-08	1.70708606050086e-07
B1J91_M07678g	CAGL0M07678g	1.422	2891732	Ortholog(s) have role in maturation of SSU-rRNA and90S preribosome, nucleolus localization	4.96224758638967	1.26856027778508e-06	4.11338844865405e-06
B1J91_L03157g	CAGL0L03157g	561	2890848	Ortholog(s) have sequence-specific DNA binding,sequence-specific DNA binding RNA polymerase IItranscription factor activity	-4.96183642810978	2.18359502171872e-07	8.96461688414396e-07
B1J91_M00946g	CAGL0M00946g	633	2891156	Ortholog(s) have role in maturation of SSU-rRNAfrom tricistronic rRNA transcript (SSU-rRNA, 5.8S rRNA,LSU-rRNA) and cytosol, nucleus localization	-4.96069361618533	2.58094527144272e-09	2.0860160628827e-08
B1J91_K01573g	CAGL0K01573g	1.551	2890019	Ortholog(s) have RNA binding activity, role in mRNAsplicing, via spliceosome and U2-type prespliceosomelocalization	-4.95655529423583	9.84603659496362e-07	3.29393394713314e-06
B1J91_G07975g	CAGL0G07975g	1.956	2888250	Ortholog(s) have role in maturation of 5.8S rRNAfrom tricistronic rRNA transcript (SSU-rRNA, 5.8S rRNA,LSU-rRNA), maturation of LSU-rRNA from tricistronic rRNAtranscript (SSU-rRNA, 5.8S rRNA, LSU-rRNA)	4.9458554495522	3.89175381247847e-10	4.4224477282048e-09
B1J91_H02343g	CAGL0H02343g	537	2888655	Ortholog(s) have histone deacetylase activity	4.94261862668609	1.72080856565513e-06	5.38568654063363e-06
B1J91_H04807g	CAGL0H04807g	810	2888502	Ortholog(s) have tRNA (uracil) methyltransferaseactivity, role in cellular response to drug, chronologicalcell aging, tRNA methylation, tRNA wobble uridinemodification and cytosol, nucleus localization	-4.93339558319873	7.31682001159398e-09	4.8838529220245e-08
B1J91_M11396g	CAGL0M11396g	3.579	2891405	Ortholog(s) have protein serine/threonine kinaseactivity	4.92880837978204	5.37114861461944e-12	1.95191533282212e-10
B1J91_K04587g	CAGL0K04587g	393	2890004	Ortholog(s) have structural constituent of ribosomeactivity and cytosolic small ribosomal subunit, nucleuslocalization	-4.92671037088253	1.59388710899859e-09	1.39386990316347e-08
B1J91_J07040g	CAGL0J07040g	3.738	2889628	Ortholog(s) have glycerophosphocholinephosphodiesterase activity, role in cellular response todrug, glycerophospholipid catabolic process and cytosol,ribosome localization	4.92448905896035	1.47124340088526e-09	1.30996735476281e-08
B1J91_H06765g	CAGL0H06765g	3.903	2888896	Phenotype:decreased resistance to chemicals(unspecified)	4.91792091344888	3.07221043075738e-10	3.73075850824151e-09
B1J91_I06380g	CAGL0I06380g	3.591	2889160	Putative mitochondrial RNase P precursor; gene usedfor molecular typing of C. glabrata strainisolates	4.91215343112018	1.01561357938994e-08	6.38794900062442e-08
B1J91_H10076g	CAGL0H10076g	978	2888888	Has domain(s) with predicted ion channel activity,role in ion transport and membrane localization	-4.91052000597709	3.8698153736504e-12	1.53107372767168e-10
B1J91_L03025g	CAGL0L03025g	726	2890842	Ortholog(s) have RNA polymerase III activity, rolein tRNA transcription from RNA polymerase III promoter andDNA-directed RNA polymerase III complex, cytosollocalization	-4.9096975282471	1.19643970182298e-10	1.82857731375188e-09
B1J91_E01749g	CAGL0E01749g	1.449	2887370	Putative aspartic protease; member of a YPS genecluster that is required for virulence in mice; induced inresponse to low pH and high temperature	4.8995909179078	3.05822350202582e-07	1.19550952198715e-06
B1J91_L02563g	CAGL0L02563g	1.083	2890857	Ortholog(s) have role in fungal-type cell wallorganization and cellular bud tip, incipient cellular budsite localization	-4.89882510194091	6.61246447076267e-06	1.78343874071257e-05
B1J91_M05137g	CAGL0M05137g	4.056	2891581	Ortholog(s) have ubiquitin ligase complexlocalization	4.89379789591277	1.01165288300037e-10	1.64889337009961e-09
B1J91_G09779g	CAGL0G09779g	624	2888290	Ortholog(s) have role in termination of RNApolymerase II transcription, exosome-dependent,termination of RNA polymerase II transcription, poly(A)-coupled and mRNA cleavage and polyadenylation specificityfactor complex localization	-4.89248399381953	1.04167901122827e-10	1.68107803588352e-09
B1J91_M00462g	CAGL0M00462g	1.836	2891588	Ortholog(s) have COPI-coated vesicle, Golgiapparatus localization	4.89181879647814	8.81166458358154e-06	2.29702584734596e-05
B1J91_F06149g	CAGL0F06149g	930	2887729	Ortholog(s) have role in DNA repair, DNAreplication checkpoint, establishment of mitotic sisterchromatid cohesion, maintenance of DNA repeat elements,meiotic chromosome segregation, replication fork arrest,replication fork protection	-4.88867998293627	8.14253570505209e-10	8.00546696773258e-09
B1J91_B02926g	CAGL0B02926g	1.857	2886504	Beta mannosyltransferase	4.88558957310821	4.04549383165726e-11	8.32742908122898e-10
B1J91_J10230g	CAGL0J10230g	1.632	2889415	Ortholog(s) have lysine-tRNA ligase activity, rolein mitochondrial lysyl-tRNA aminoacylation, tRNA importinto mitochondrion and mitochondrion localization	-4.87999870628523	7.60690689650822e-07	2.62998486499431e-06
B1J91_G08085g	CAGL0G08085g	4.737	2888240	Has domain(s) with predicted ATP binding, cation-transporting ATPase activity, magnesium ion binding, metalion binding, nucleotide binding, phospholipid-translocating ATPase activity and role in cationtransport, phospholipid transport	4.87344998426416	0.00349098335067365	0.00539765657686887
B1J91_D05280g	CAGL0D05280g	3.093	2887083	Ortholog(s) have sulfite reductase (NADPH)activity, role in sulfate assimilation and cytosol,sulfite reductase complex (NADPH) localization	4.86149839698482	2.80785904565004e-09	2.22959747964031e-08
B1J91_F03047g	CAGL0F03047g	2.235	2887682	Ortholog(s) have AMP-activated protein kinaseactivity, receptor signaling complex scaffold activity	4.85739276506493	1.978816297675e-10	2.68921683002591e-09
B1J91_K07612g	CAGL0K07612g	735	2890384	Ortholog(s) have lipid binding, mRNA bindingactivity, role in intracellular mRNA localization, matingtype switching and cellular bud tip, cytoplasm,endoplasmic reticulum membrane localization	-4.85728816797914	3.43410305606553e-05	7.86174036073611e-05
B1J91_J09020g	CAGL0J09020g	2.571	2889476	Phenotype:viable (null), decreased resistance tochemicals (null), decreased virulence (null), decreasedrate vegetative growth (null)	4.85695713508041	5.03561384119614e-06	1.40288026717253e-05
B1J91_J03498g	CAGL0J03498g	372	2889697	Ortholog(s) have structural constituent of ribosomeactivity and mitochondrial large ribosomal subunitlocalization	-4.85199943130558	1.21398781478131e-05	3.06843081881356e-05
B1J91_I07711g	CAGL0I07711g	1.725	2889004	Ortholog(s) have role in ascospore-type prosporemembrane assembly and prospore membrane, septin complexlocalization	4.85153818689186	1.72298938300065e-08	1.0015386152845e-07
B1J91_H06699g	CAGL0H06699g	1.953	2888527	Ortholog(s) have glycerol-3-phosphate dehydrogenaseactivity, role in NADH oxidation, glycerol metabolicprocess, replicative cell aging and integral component ofmitochondrial outer membrane, plasma membranelocalization	4.84995913611861	1.99104200988366e-13	3.15098454854491e-11
B1J91_J08591g	CAGL0J08591g	3.591	2889714	Ortholog(s) have lipid binding activity, role inendoplasmic reticulum membrane organization, regulation ofphosphatidylinositol dephosphorylation and corticalendoplasmic reticulum, mitochondrion, plasma membranelocalization	4.8490405111269	4.70857572660004e-12	1.79071879958913e-10
B1J91_A00187g	CAGL0A00187g	2.271	2886420	Ortholog(s) have mitochondrion localization	4.84736207075569	2.00203387797226e-10	2.71325364788175e-09
B1J91_G08316g	CAGL0G08316g	927	2888204	Lipid transporter involved in sterol traffickingand transport of glycosylphosphatidylinositol andsphingolipid precursors	-4.84613936968968	1.40999228016426e-13	2.73561628506844e-11
B1J91_E03003g	CAGL0E03003g	618	2887389	Ortholog(s) have role in N-terminal peptidyl-methionine acetylation, cellular response to drug andmitochondrion localization	-4.84110631068611	1.58747176116882e-06	5.00912721654601e-06
B1J91_K11594g	CAGL0K11594g	630	2890523	Ortholog(s) have role in vacuolar acidification,vacuolar proton-transporting V-type ATPase complexassembly and endoplasmic reticulum membrane localization	-4.83912934631276	6.12293741213098e-06	1.66329628703846e-05
B1J91_J11396g	CAGL0J11396g	1.26	2889524	Ortholog(s) have role in mRNA splicing, viaspliceosome, negative regulation of pheromone-dependentsignal transduction involved in conjugation with cellularfusion	4.83866123653567	3.99555045817688e-05	9.0290974425683e-05
B1J91_M01166g	CAGL0M01166g	975	2891165	Ortholog(s) have ferrous iron binding activity,role in mitochondrial genome maintenance, thiaminebiosynthetic process, thiazole biosynthetic process andcytosol, nucleus localization	4.83304696518315	8.70079749247806e-11	1.4719349137275e-09
B1J91_I03168g	CAGL0I03168g	1.869	2889167	Ortholog of S. cerevisiae : YEL023C, C.albicans SC5314 : C3_04440C_A, C. dubliniensisCD36 : Cd36_84380, Candida tenuis NRRL Y-1498 :CANTEDRAFT_101635 and Pichia stipitis Pignal :PICST_19384	4.83269430165405	1.50238719426086e-10	2.19229345155785e-09
B1J91_J02398g	CAGL0J02398g	786	2889762	Ortholog(s) have 1-(5-phosphoribosyl)-5-[(5-phosphoribosylamino)methylideneamino]imidazole-4-carboxamide isomerase activity, role in histidinebiosynthetic process and cytosol, nucleus localization	-4.83042296265442	1.89928662581608e-13	3.10596672875124e-11
B1J91_K00671g	CAGL0K00671g	417	2890227	Has domain(s) with predicted structural constituentof ribosome activity, role in translation and ribosomelocalization	-4.83039501317876	2.39157789923314e-07	9.66481151041005e-07
B1J91_C02805g	CAGL0C02805g	1.044	2886857	Ortholog(s) have role in RNA polymerase II complexlocalization to nucleus, RNA polymerase III complexlocalization to nucleus, establishment of mitotic sisterchromatid cohesion and cytosol, nucleus localization	-4.82948730841748	7.09729512342082e-06	1.89828367690849e-05
B1J91_L06248g	CAGL0L06248g	267	2890755	Ortholog(s) have cytoplasm, nucleus localization	-4.82729563769377	3.68108093325205e-07	1.40212601386138e-06
B1J91_M12793g	CAGL0M12793g	897	2891450	Ortholog(s) have cytoplasm, nucleus localization	4.8159445672985	4.47328163375281e-06	1.25764582780466e-05
B1J91_K12144g	CAGL0K12144g	876	2889971	Putative Hsp70p nucleotide exchange factor; proteinabundance decreased in ace2 mutant cells	4.80882200447915	1.46108797298845e-13	2.73561628506844e-11
B1J91_J06160g	CAGL0J06160g	1.263	2889578	Ortholog(s) have role in septin ring assembly andcellular bud neck septin ring localization	-4.80020159684003	3.94866728272018e-08	2.03489093372113e-07
B1J91_K08668g	CAGL0K08668g	663	2890279	bZIP domain-containing protein	4.79618021221085	3.21902095112912e-13	3.65064628599755e-11
B1J91_M12969g	CAGL0M12969g	1.02	2891197	Ortholog(s) have mitochondrion localization	-4.79595392308648	5.22507420806319e-07	1.89602175035192e-06
B1J91_G04103g	CAGL0G04103g	2.157	2888268	Ortholog(s) have role in filamentous growth and AP-2 adaptor complex localization	4.79482849089293	0.000541324501740456	0.000971374878024053
B1J91_J08371g	CAGL0J08371g	1.869	2889705	Ortholog(s) have role in intracellular transport,plasma membrane fusion involved in cytogamy, regulation ofplasma membrane sterol distribution and sporocarpdevelopment involved in sexual reproduction, more	-4.79420334805067	2.03312879881104e-06	6.23408117935435e-06
B1J91_I00858g	CAGL0I00858g	594	2889039	Ortholog(s) have role in protein folding, tubulincomplex assembly and cytoplasm localization	-4.78848204964206	1.09419647637673e-11	3.16564093830837e-10
B1J91_D04180g	CAGL0D04180g	2.103	2887158	Ortholog(s) have U3 snoRNA binding, rRNA bindingactivity, role in maturation of SSU-rRNA from tricistronicrRNA transcript (SSU-rRNA, 5.8S rRNA, LSU-rRNA) andnucleolus, small-subunit processome localization	-4.78666424931504	4.44607255961389e-10	4.86884642354147e-09
B1J91_K08976g	CAGL0K08976g	2.382	2890293	Has domain(s) with predicted peptidase activity androle in proteolysis	4.78399835584026	2.79645897629456e-13	3.51780198402592e-11
B1J91_M07491g	CAGL0M07491g	855	2891723	Ortholog(s) have role in adaptation of signalingpathway by response to pheromone involved in conjugationwith cellular fusion, cullin deneddylation and COP9signalosome localization	-4.78250829655327	7.54451274230166e-09	5.00857638886765e-08
B1J91_M11110g	CAGL0M11110g	813	2891392	Ortholog(s) have role in rRNA processing andnucleolus, preribosome, large subunit precursorlocalization	-4.7730051941551	7.10398434836272e-08	3.34473581699304e-07
B1J91_J04664g	CAGL0J04664g	354	2889450	Ortholog(s) have role in lipoate biosyntheticprocess and mitochondrion localization	-4.77166024270734	1.59765026689285e-05	3.94467650195084e-05
B1J91_L05962g	CAGL0L05962g	2.694	2890814	Ortholog(s) have mRNA binding, protein binding,bridging activity	4.76842451621001	6.32886067172389e-11	1.14152170792196e-09
B1J91_H06523g	CAGL0H06523g	915	2888687	Ortholog(s) have pantoate-beta-alanine ligaseactivity, role in pantothenate biosynthetic process andcytosol, nucleus localization	-4.76526465772922	6.06269402683696e-06	1.64967148617094e-05
B1J91_H04389g	CAGL0H04389g	558	2888458	Ortholog(s) have phosphatidylglycerophosphataseactivity, role in cardiolipin biosynthetic process,phosphorylated carbohydrate dephosphorylation andmitochondrial matrix localization	-4.76144401708637	4.76221168624734e-10	5.11234366142876e-09
B1J91_J04246g	CAGL0J04246g	1.212	2889652	Ortholog(s) have RNA-DNA hybrid ribonucleaseactivity, role in RNA catabolic process and cytoplasm,nuclear chromatin, nucleolus localization	4.76026680981454	6.55647561236596e-10	6.6873325060847e-09
B1J91_D02794g.2	NA	NA	NA	NA	4.75327601186782	2.78368783190008e-08	1.51237790734239e-07
B1J91_J08415g	CAGL0J08415g	1.152	2889707	S-adenosylmethionine synthetase	-4.73944725168683	1.81399739584213e-10	2.49284908235335e-09
B1J91_K08690g	CAGL0K08690g	1.644	2890280	Ortholog of S. cerevisiae : YIR016W andSaccharomyces cerevisiae S288C : YIR016W	-4.73769243586193	9.19209438320970e-09	5.88726044961185e-08
B1J91_L11198g	CAGL0L11198g	2.526	2891030	Ortholog(s) have DNA helicase activity, G-quadruplex DNA binding, single-stranded DNA binding,telomerase inhibitor activity	4.73613071834626	3.1213168465305e-06	9.13211343029441e-06
B1J91_M05907g	CAGL0M05907g	2.676	2891651	Ortholog(s) have role in cellular response to oleicacid, negative regulation of transcription from RNApolymerase II promoter and mitochondrion, nucleuslocalization	4.73065726442469	3.67859842658318e-07	1.40212601386138e-06
B1J91_M07073g	CAGL0M07073g	591	2891704	Ortholog(s) have aminoacyl-tRNA hydrolase activity,role in mitochondrial translation and mitochondrionlocalization	-4.72861377571547	4.62225591865924e-06	1.29581643068241e-05
B1J91_E05038g	CAGL0E05038g	4.455	2887378	Ortholog(s) have ATP-dependent 3'-5' DNA helicaseactivity, ATPase activity	4.72723320621167	5.85171202755682e-11	1.10417304643053e-09
B1J91_I09328g	CAGL0I09328g	1.092	2889126	Ortholog(s) have 3-dehydrosphinganine reductaseactivity, role in 3-keto-sphinganine metabolic process,sphingolipid biosynthetic process and endoplasmicreticulum, lipid particle, mitochondrial outer membranelocalization	-4.72023679938116	1.54601859814128e-13	2.73561628506844e-11
B1J91_M09185g	CAGL0M09185g	882	2891307	Ortholog(s) have role in protein folding inendoplasmic reticulum and ER membrane protein complex,cell division site, cytosol, mitotic spindle pole body,nucleus localization	-4.7118768458361	7.54540500965394e-13	5.44378779078856e-11
B1J91_K11902g	CAGL0K11902g	2.496	2889960	Phenotype:viable (null), decreased resistance tochemicals (null)	4.71064639697308	2.08296009151318e-06	6.36301507407452e-06
B1J91_G01188g	CAGL0G01188g	657	2888162	Ortholog(s) have role in cellular sphingolipidhomeostasis, negative regulation of sphingolipidbiosynthetic process, response to unfolded protein andSPOTS complex localization	-4.70818826515664	1.5584646692176e-11	4.11648105898806e-10
B1J91_D05500g	CAGL0D05500g	1.134	2886971	Ortholog(s) have cytoplasm, nucleus localization	-4.70700779868351	4.80327795830291e-06	1.34182088257385e-05
B1J91_L05038g	CAGL0L05038g	1.542	2890718	Ortholog(s) have mRNA binding, pre-mRNA branchpoint binding activity, role in mRNA branch siterecognition and commitment complex localization	4.70571124909964	5.40354140257943e-09	3.80887559210556e-08
B1J91_D03784g	CAGL0D03784g	504	2887014	Ortholog(s) have unfolded protein binding activity,role in vacuolar acidification, vacuolar proton-transporting V-type ATPase complex assembly and extrinsiccomponent of endoplasmic reticulum membrane localization	4.70545169540797	1.27059950579277e-08	7.72436329048241e-08
B1J91_I07007g	CAGL0I07007g	1.617	2889064	Ortholog(s) have role in mitochondrionorganization, mitochondrion-ER tethering, phospholipidtransport and ERMES complex localization	4.70153503507536	1.47825816924802e-06	4.69406768824e-06
B1J91_D05104g	CAGL0D05104g	804	NA		4.69906016722393	1.42976601386796e-13	2.73561628506844e-11
B1J91_K12848g	CAGL0K12848g	768	2890430	Putative phosphomannomutase; protein differentiallyexpressed in azole resistant strain	-4.6985778843835	1.40901911535108e-13	2.73561628506844e-11
B1J91_J06798g	CAGL0J06798g	705	2889553	Ortholog(s) have structural constituent ofcytoskeleton activity, role in microtubule nucleation,spindle pole body duplication and central plaque ofspindle pole body localization	4.69666418858529	9.90844741585360e-09	6.25622175317603e-08
B1J91_J01507g	CAGL0J01507g	3.804	2889818	Ortholog(s) have role in attachment of spindlemicrotubules to kinetochore involved in homologouschromosome segregation, double-strand break repair andmitotic chromosome condensation, more	4.69131786226406	1.35222685154907e-07	5.86044605450505e-07
B1J91_I07469g	CAGL0I07469g	693	2888972	Ortholog(s) have tRNA 2'-phosphotransferaseactivity, role in tRNA splicing, via endonucleolyticcleavage and ligation and cytoplasm, nucleus localization	-4.68903897413477	9.76196308410861e-05	0.000203019037264251
B1J91_M13761g	CAGL0M13761g	2.547	2891233	Ortholog(s) have role in mitochondrial genomemaintenance and integral component of mitochondrial innermembrane localization	4.68103720472762	4.59130976559828e-11	9.00998628401007e-10
B1J91_J10494g	CAGL0J10494g	591	2889606	Ortholog(s) have adenine phosphoribosyltransferaseactivity, role in adenine salvage and cytoplasm, nucleuslocalization	4.67465278633226	2.0713627860892e-05	4.98163463083898e-05
B1J91_F00495g	CAGL0F00495g	7.431	2887695	Ortholog(s) have role in mitotic cell cycle arrestin response to nitrogen starvation, negative regulation ofautophagy and negative regulation of cell cycle arrest inresponse to nitrogen starvation, more	4.67440084679224	4.10741487017609e-06	1.16412347504817e-05
B1J91_L02211g	CAGL0L02211g	489	2890896	Putative component of the EGO complex involved inmicroautophagy; gene is upregulated in azole-resistantstrain	4.66831492688794	2.68735112204662e-07	1.06840718028855e-06
B1J91_J02464g	CAGL0J02464g	2.751	2889765	Ortholog(s) have SUMO-specific isopeptidaseactivity, role in chromosome condensation, mitotic spindleassembly checkpoint, plasmid maintenance, proteindesumoylation and nucleus localization	4.66736680355717	3.34105732209492e-09	2.56513728046912e-08
B1J91_I08107g	CAGL0I08107g	1.629	2889291	Ortholog(s) have cellular bud neck, cytoplasm,ribosome localization	4.65638863069572	6.45615615469156e-06	1.74608060060181e-05
B1J91_B02409g	CAGL0B02409g	1.086	2886614	Ortholog(s) have cytoplasm localization	-4.65256794830216	4.70469838939114e-08	2.34804173940518e-07
B1J91_J11891g.1	CAGL0J11891g 1	4.161	NA	Putative adhesin-like protein; identified in cellwall extracts by mass spectrometry; belongs to adhesincluster VI	4.64004945332832	0.00120055688271221	0.00199969173441224
B1J91_H00638g	CAGL0H00638g	1.755	2888692	Regulatory subunit that associates with kinesinKar3p; predicted roles in microtubule-based process,mitotic sister chromatid cohesion and kinesin complex,spindle pole body localization	4.6378640324763	1.27746719239722e-11	3.56093979880724e-10
B1J91_M09999g	CAGL0M09999g	9.375	2891345	Has domain(s) with predicted GTPase activatoractivity, role in regulation of GTPase activity, signaltransduction and intracellular localization	4.6353443122767	5.27887650787116e-09	3.73710940081038e-08
B1J91_B00528g	CAGL0B00528g	2.022	2886613	Ortholog(s) have role in fungal-type cell wallorganization and cytoplasm localization	4.63458625531123	2.58317892693455e-11	6.00619706897673e-10
B1J91_K04939g	CAGL0K04939g	963	2890497	Ortholog(s) have fungal-type vacuole localization	4.6344256960914	5.12891178762853e-07	1.86388453556338e-06
B1J91_M11286g	CAGL0M11286g	1.017	2891400	Ortholog(s) have RNA polymerase II regulatoryregion DNA binding, mitochondrial RNA polymerase bindingpromoter specificity activity, mitochondrial RNApolymerase core promoter sequence-specific DNA bindingactivity	-4.63392663482525	3.44629739631053e-05	7.88597715778894e-05
B1J91_M11616g	CAGL0M11616g	14.643	2891240	Ortholog(s) have role in rRNA processing, ribosomallarge subunit assembly and mitochondrion, mitotic spindlepole body, nucleoplasm, preribosome, large subunitprecursor localization	4.63279475003404	4.47611086828542e-09	3.26782736901909e-08
B1J91_B02882g	CAGL0B02882g	1.851	2886514	Beta mannosyltransferase; transmembrane domainprotein similar to C. albicans WRY family; gene isdownregulated in azole-resistant strain	4.63162572225658	1.01030123774898e-05	2.59776618050131e-05
B1J91_G01100g	CAGL0G01100g	1.569	2888128	Ortholog(s) have cytosol localization	4.62859336445612	5.9435934484868e-07	2.12221757338255e-06
B1J91_G05423g	CAGL0G05423g	1.737	2888324	Putative endonuclease with a predicted role inmating-type switching	4.62495593029104	4.92937685258186e-05	0.000109328765093882
B1J91_I01650g	CAGL0I01650g	3.369	2889324	Ortholog(s) have mitochondrion localization	4.61473673462176	5.0759975505865e-07	1.84739198688259e-06
B1J91_K02959g	CAGL0K02959g	1.395	2890215	Ortholog(s) have phosphoprotein phosphataseactivity and role in negative regulation of phosphatidatephosphatase activity, nuclear envelope organization,protein dephosphorylation	-4.61152707517956	3.41897410726488e-11	7.4218968894874e-10
B1J91_H08283g	CAGL0H08283g	321	2888573	Ortholog(s) have chaperone binding, unfoldedprotein binding activity, role in chaperone-mediatedprotein complex assembly, protein import intomitochondrial intermembrane space, protein refolding andmitochondrial matrix localization	-4.60739334313108	1.29873945828045e-10	1.96654808096416e-09
B1J91_J10340g	CAGL0J10340g	1.017	2889599	Ortholog(s) have Seh1-associated complex, cytosol,fungal-type vacuole membrane, nuclear pore outer ringlocalization	-4.59592991709206	2.00773580370786e-07	8.32624839644189e-07
B1J91_L09449g	CAGL0L09449g	357	2891132	Ortholog(s) have U2 snRNA binding activity, role inmRNA splicing, via spliceosome and U2-type prespliceosome,cytosol localization	4.59515457593145	3.06675563608465e-13	3.6018530027449e-11
B1J91_J11308g	CAGL0J11308g	2.187	2889494	Has domain(s) with predicted ATP binding, proteinkinase activity, protein tyrosine kinase activity,transferase activity, transferring phosphorus-containinggroups activity and role in protein phosphorylation	4.5801690537351	2.80811460106028e-12	1.24113605700917e-10
B1J91_M06391g	CAGL0M06391g	855	2891673	Ortholog(s) have ribosome binding activity	-4.57916224683976	4.7424312414648e-06	1.32798902229602e-05
B1J91_E01881g	CAGL0E01881g	1.527	2887388	Putative aspartic protease; member of a YPS genecluster that is required for virulence in mice; induced inresponse to low pH and high temperature	4.57841802090537	1.15543248707907e-09	1.07282542727133e-08
B1J91_M04499g	CAGL0M04499g	1.41	2891552	Ortholog(s) have proline dehydrogenase activity,role in proline catabolic process to glutamate andmitochondrion localization	4.57624390077183	0.000198952577901445	0.000390420933583722
B1J91_H07051g	CAGL0H07051g	1.137	2888476	Ortholog(s) have asparaginase activity, role inasparagine catabolic process and Golgi apparatuslocalization	-4.57295399353533	2.26996487191071e-10	3.00985071934972e-09
B1J91_M06589g	CAGL0M06589g	678	2891682	Ortholog(s) have cytoplasm, nucleus localization	-4.57164361534312	5.51498752033604e-09	3.85970453277727e-08
B1J91_H05181g	CAGL0H05181g	693	2888616	Putative component of ESCRT-I complex involved inprotein trafficking; gene is upregulated in azole-resistant strain	-4.56382023806534	8.02230707870561e-11	1.39565384851524e-09
B1J91_G08228g	CAGL0G08228g	444	2888207	Ortholog(s) have cytidine deaminase activity, rolein cytidine catabolic process, deoxycytidine catabolicprocess, pyrimidine-containing compound salvage andcytosol, nucleus localization	-4.56014161251557	0.000148466477504708	0.000298759859982813
B1J91_C01435g	CAGL0C01435g	249	9487970	Ortholog(s) have role in ribosome biogenesis andmitochondrion localization	-4.55688306421878	0.00362347273594944	0.00558666160985793
B1J91_L03828g	CAGL0L03828g	366	2890543	Ortholog(s) have electron carrier activity, role inergosterol biosynthetic process and endoplasmic reticulummembrane localization	-4.555841623656	2.66314223817266e-07	1.0596411857644e-06
B1J91_M05379g	CAGL0M05379g	639	2891627	Ortholog(s) have misfolded protein binding activityand role in ER-associated ubiquitin-dependent proteincatabolic process, misfolded protein transport, retrogradeprotein transport, ER to cytosol	-4.55351805323779	7.9750362048008e-11	1.39236753098764e-09
B1J91_G04455g	CAGL0G04455g	2.256	2888279	Ortholog(s) have protein kinase activity, role incellular response to drug, protein phosphorylation,regulation of meiotic nuclear division and nucleuslocalization	4.54784076133289	1.14302621036898e-13	2.73561628506844e-11
B1J91_H06941g	CAGL0H06941g	1.365	2888629	Ortholog(s) have guanyl-nucleotide exchange factoractivity, ubiquitin binding activity	4.54742783734991	1.56129751288048e-13	2.73561628506844e-11
B1J91_L10978g	CAGL0L10978g	465	2891020	Ortholog(s) have translation regulator activity,role in negative regulation of translation, positiveregulation of cytoplasmic mRNA processing body assemblyand mRNA cap binding complex localization	-4.5461807631131	6.72695400136853e-11	1.1914236942496e-09
B1J91_E01551g	CAGL0E01551g	693	2887513	Ortholog(s) have RNA polymerase II transcriptioncofactor activity and role in negative regulation oftranscription from RNA polymerase II promoter, positiveregulation of transcription from RNA polymerase IIpromoter	-4.54350219377895	6.1626776616318e-06	1.67039207778815e-05
B1J91_I09812g	CAGL0I09812g	846	2889272	Ortholog(s) have diacylglycerol kinase activity,role in phosphatidic acid biosynthetic process andintegral component of endoplasmic reticulum membranelocalization	-4.54277395480186	6.03889532512512e-07	2.14687104819303e-06
B1J91_L03179g	CAGL0L03179g	612	2890849	Ortholog(s) have role in late endosome to vacuoletransport via multivesicular body sorting pathway, proteintargeting to vacuole and late endosome localization	4.54013444241747	5.18634250556717e-07	1.88336020224371e-06
B1J91_E03608g	CAGL0E03608g	2.841	2887419	Ortholog(s) have role in cellular response to aminoacid starvation, meiotic nuclear division, negativeregulation of TOR signaling, pseudohyphal growth,regulation of autophagic vacuole assembly	4.53598399601044	5.35985418605295e-07	1.93796170961045e-06
B1J91_K03003g	CAGL0K03003g	1.944	2890217	Ortholog(s) have RNA polymerase II activatingtranscription factor binding and RNA polymerase II corepromoter proximal region sequence-specific DNA binding, more	4.53265825828413	8.73731675225534e-11	1.47303353905721e-09
B1J91_B03267g	CAGL0B03267g	441	2886520	Ortholog(s) have structural constituent of ribosomeactivity and mitochondrial large ribosomal subunitlocalization	-4.52979541377571	4.46585933249308e-07	1.65604730802805e-06
B1J91_L07898g	CAGL0L07898g	1.053	2891010	Ortholog(s) have role in interspecies interactionbetween organisms	4.52888624113937	8.95259303019374e-13	6.1861156910043e-11
B1J91_I02002g	CAGL0I02002g	930	2888951	Ortholog(s) have U4/U6 x U5 tri-snRNP complex, U5snRNP, chromatin localization	-4.52202050079383	1.32338340333686e-10	1.99157023827321e-09
B1J91_M04455g	CAGL0M04455g	2.136	2891550	Ortholog(s) have role in aerobic respiration,mitochondrial translation and integral component ofmembrane, mitochondrial inner membrane, mitochondrialnucleoid localization	4.51730252504902	2.4567963216992e-05	5.81149602423158e-05
B1J91_F01881g	CAGL0F01881g	543	2887781	Ortholog of S. cerevisiae : YLR053C andSaccharomyces cerevisiae S288C : YLR053C	4.51341707490492	4.30726051739565e-08	2.18074510818814e-07
B1J91_F00649g	CAGL0F00649g	1.545	2887573	Ortholog(s) have protein serine/threonine kinaseactivity	4.51303126317011	1.93715744561565e-07	8.04035061606632e-07
B1J91_C05247g	CAGL0C05247g	1.074	2886786	Protein serine/threonine phosphatase; proteinabundance increased in ace2 mutant cells	-4.50792012340803	2.93841899236633e-07	1.15234880707828e-06
B1J91_H07755g	CAGL0H07755g	519	2888559	Ortholog(s) have cytosol, nucleus localization	-4.50666340138716	1.2317643784444e-07	5.40522007213616e-07
B1J91_D06028g	CAGL0D06028g	1.734	2887228	Ortholog(s) have GTPase activator activity, role inmitotic spindle orientation checkpoint and spindle polebody localization	4.50149337446665	0.000174651886537629	0.000346478833543715
B1J91_G01848g	CAGL0G01848g	471	2888198	Ortholog(s) have role in mRNA splicing, viaspliceosome and Prp19 complex, U2-type catalytic step 1spliceosome localization	-4.49809377124026	2.0097090459809e-07	8.32739238140395e-07
B1J91_H00825g	CAGL0H00825g	1.311	2888792	Ortholog(s) have cytoplasm, nucleus localization	-4.49476465139751	1.83113155761193e-09	1.55964087181322e-08
B1J91_E02189g	CAGL0E02189g	873	2887281	Ortholog(s) have palmitoyltransferase activity,role in protein palmitoylation, protein targeting tomembrane and endoplasmic reticulum palmitoyltransferasecomplex, extrinsic component of endoplasmic reticulummembrane localization	-4.49345852057553	1.03948705902355e-07	4.67435702252018e-07
B1J91_C05005g	CAGL0C05005g	3.231	2886923	Ortholog(s) have protein kinase activity, role inmeiotic spindle disassembly, mitotic cytokinesis, proteinphosphorylation, regulation of exit from mitosis andcellular bud neck, cytoplasm, spindle pole bodylocalization	4.49312856780055	0.000438717871963388	0.0008034154086795
B1J91_G09845g	CAGL0G09845g	1.503	2888293	Ortholog(s) have role in mRNA splicing, viaspliceosome, snoRNA splicing and U4/U6 x U5 tri-snRNPcomplex localization	4.48633777400477	5.62152875280181e-10	5.86791916196717e-09
B1J91_G01342g	CAGL0G01342g	3.231	2888006	Ortholog(s) have role in cellular response tobiotic stimulus, filamentous growth of a population ofunicellular organisms in response to biotic stimulus andpositive regulation of kinase activity, more	4.47937705007198	3.09707967842642e-08	1.65876341728821e-07
B1J91_F03311g	CAGL0F03311g	3.138	2887698	Ortholog(s) have mRNA binding, protein kinaseactivity and role in TOR signaling, cellular proteinlocalization, cellular response to drug, negativeregulation of macroautophagy, protein phosphorylation,regulation of pseudohyphal growth	4.47835646244141	2.47226084176663e-10	3.21721795482946e-09
B1J91_K04873g	CAGL0K04873g	2.025	2890495	Protein of unknown function	4.47303026669503	1.26195818353218e-07	5.52289638573493e-07
B1J91_D05698g	CAGL0D05698g	1.296	2886986	Ortholog(s) have role in hyphal growth,mitochondrial genome maintenance, mitochondrial outermembrane translocase complex assembly, mitochondrion-ERtethering and phospholipid transport, more	4.47124709046241	9.11056960988148e-07	3.08251410386749e-06
B1J91_E01309g	CAGL0E01309g	1.419	2887502	Ortholog(s) have choline kinase activity,ethanolamine kinase activity, role in phosphatidylcholinebiosynthetic process, phosphatidylethanolaminebiosynthetic process and cytoplasm localization	-4.4670104040706	6.38320839547008e-12	2.23685859915544e-10
B1J91_B03113g	CAGL0B03113g	2.571	2886578	Ortholog(s) have SCF ubiquitin ligase complexlocalization	4.46195900510508	3.84029484553539e-07	1.45486382333565e-06
B1J91_A03971g	CAGL0A03971g	321	2886387	Ortholog(s) have tubulin binding activity, role inpositive regulation of transcription elongation from RNApolymerase II promoter, protein folding, tubulin complexassembly and cytosol, nucleus, prefoldin complexlocalization	-4.46112533263057	1.64531197335131e-08	9.6323395480448e-08
B1J91_L00957g	CAGL0L00957g	1.122	2890938	Ortholog of S. cerevisiae : CAJ1, C.albicans SC5314 : C4_05810W_A, C. dubliniensisCD36 : Cd36_45380, C. parapsilosis CDC317 :CPAR2_500650 and Candida tenuis NRRL Y-1498 :CANTEDRAFT_132273	4.4608418900224	3.66946809591476e-07	1.3998763980216e-06
B1J91_B04587g	CAGL0B04587g	786	2886721	Ortholog(s) have DNA binding, bending and RNApolymerase III type 1 promoter sequence-specific DNAbinding, more	-4.4586488998435	3.66033981378086e-12	1.47332987938942e-10
B1J91_G02827g	CAGL0G02827g	2.25	2888354	Phenotype:decreased resistance to killing by hostcells (null)	4.45468310202117	1.1202792883108e-08	6.95707618791493e-08
B1J91_A01980g	CAGL0A01980g	2.028	2886380	Ortholog(s) have GTPase activity, tRNA binding,translation initiation factor activity, role inmitochondrial translation and mitochondrion localization	4.45431717861411	2.38491389519906e-08	1.33110211261053e-07
B1J91_K09042g	CAGL0K09042g	576	2890245	Ortholog(s) have nucleus, ribosome localization	-4.44866235748819	7.86218846879507e-09	5.19137235907249e-08
B1J91_K02695g	CAGL0K02695g	468	2890269	Ortholog(s) have role in DNA recombinase assembly,maintenance of rDNA and Shu complex, nucleolus, site ofdouble-strand break localization	-4.4465431785868	9.07970121352864e-09	5.84580238235847e-08
B1J91_J04290g	CAGL0J04290g	1.074	2889654	Ortholog(s) have MAP kinase activity involved inconjugation with cellular fusion activity	4.43919692111016	1.09727254986792e-06	3.62018771328314e-06
B1J91_H04543g	CAGL0H04543g	549	2888895	Ortholog(s) have FFAT motif binding,phosphatidylinositol binding activity	4.434512612123	1.89185766855937e-05	4.59250555267308e-05
B1J91_L10252g	CAGL0L10252g	2.538	2891064	Ortholog(s) have microtubule binding activity androle in cell separation after cytokinesis, microtubulebundle formation, mitotic spindle elongation, mitoticspindle stabilization, spindle midzone assembly, spindlepole body separation	4.4306985430044	3.720193775548e-13	3.81691067619518e-11
B1J91_I02024g	CAGL0I02024g	1.203	2888949	Putative NADPH dehydrogenase; protein abundanceincreased in ace2 mutant cells	-4.42861523849337	1.57674286641421e-07	6.68802504606249e-07
B1J91_G03905g	CAGL0G03905g	753	2888377	Ortholog(s) have 2 iron, 2 sulfur cluster bindingactivity and role in cellular iron ion homeostasis, iron-sulfur cluster assembly, protein maturation by iron-sulfurcluster transfer, sulfur compound metabolic process	4.42807095186367	2.56937579396174e-07	1.02853161453878e-06
B1J91_K03685g	CAGL0K03685g	261	2890135	Ortholog(s) have role in syncytium formation byplasma membrane fusion, vacuolar proton-transporting V-type ATPase complex assembly and integral component ofendoplasmic reticulum membrane, plasma membranelocalization	-4.42744854775561	4.2153739769409e-07	1.57147604337933e-06
B1J91_M03905g	CAGL0M03905g	1.761	2891525	Ortholog(s) have role in endonucleolytic cleavagein ITS1 to separate SSU-rRNA from 5.8S rRNA and LSU-rRNAfrom tricistronic rRNA transcript (SSU-rRNA, 5.8S rRNA,LSU-rRNA) and 90S preribosome, nucleolus localization	-4.41416773067322	8.63109521560866e-11	1.47028309471445e-09
B1J91_M04015g	CAGL0M04015g	831	2891530	Ortholog(s) have sequence-specific DNA bindingactivity, role in allantoin catabolic process, nitrogencatabolite activation of transcription from RNA polymeraseII promoter and nucleus localization	4.40267300588371	4.10074505377754e-08	2.09783683355919e-07
B1J91_F00209g	CAGL0F00209g	1.623	2887643	Has domain(s) with predicted role in transmembranetransport and integral component of membrane localization	4.40056248922366	3.4159503210245e-09	2.59824066278235e-08
B1J91_F01639g	CAGL0F01639g	795	2887964	Ortholog(s) have endoplasmic reticulum, nuclearpore localization	-4.39693846837852	2.74686918900729e-10	3.43779087787494e-09
B1J91_K09372g	CAGL0K09372g	1.191	2890259	Ortholog(s) have RNA polymerase II core promoterproximal region sequence-specific DNA binding, more	-4.39246837765667	4.31302160493625e-09	3.15816179012198e-08
B1J91_H09636g	CAGL0H09636g	708	2888740	Ortholog(s) have 4-hydroxy-4-methyl-2-oxoglutaratealdolase activity, oxaloacetate decarboxylase activity androle in protocatechuate catabolic process	-4.38764543760708	2.59100218310343e-06	7.74144744841986e-06
B1J91_L08404g	CAGL0L08404g	1.233	2890617	Ortholog(s) have role in mRNA cis splicing, viaspliceosome and U2-type spliceosomal complex, cytosollocalization	4.38455519964338	7.21290222472649e-05	0.00015412237941859
B1J91_B00748g	CAGL0B00748g	2.439	2886589	Ortholog(s) have role in negative regulation ofgluconeogenesis, proteasome-mediated ubiquitin-dependentprotein catabolic process and GID complex, cytosol,mitotic spindle pole body, nucleus localization	4.38332668930117	0.000821897429494083	0.00141830066447343
B1J91_G04719g	CAGL0G04719g	2.88	2888163	Ortholog(s) have phosphatidylinositol-3,5-bisphosphate 5-phosphatase activity, phosphatidylinositol-3-phosphatase activity, phosphatidylinositol-4,5-bisphosphate 5-phosphatase activity, phosphatidylinositol-4-phosphate phosphatase activity	4.38064171726811	2.87544028742674e-10	3.57136963294066e-09
B1J91_H03311g	CAGL0H03311g	732	2888480	Ortholog of S. cerevisiae : YGL081W andSaccharomyces cerevisiae S288C : YGL081W	4.38053393974525	1.96843731539154e-12	9.65715346931091e-11
B1J91_H03135g	CAGL0H03135g	480	2888712	Mating pheromone alpha1 precursor	4.37657625586121	5.15143195258594e-06	1.42946409272549e-05
B1J91_K10120g	CAGL0K10120g	330	2890109	Ortholog(s) have unfolded protein binding activity,role in mitochondrial respiratory chain complex IVassembly and integral component of mitochondrial innermembrane, plasma membrane localization	-4.37588320480373	8.61847329640659e-11	1.47028309471445e-09
B1J91_I06512g	CAGL0I06512g	6.36	2889132	Phenotype:viable (null), decreased viability(null), abnormal budding (null), decreased resistance tochemicals (unspecified)	4.37513648109296	2.53728984702628e-11	5.95595406196696e-10
B1J91_L00715g	CAGL0L00715g	3.435	2890927	Ortholog(s) have role in endocytosis, retrogradevesicle-mediated transport, Golgi to ER, vacuoleorganization and COPI-coated vesicle, Golgi membrane,endosome localization	4.37461689135001	1.44663359405771e-12	7.8931817185697e-11
B1J91_L04224g	CAGL0L04224g	504	2890772	Ortholog(s) have structural constituent of ribosomeactivity and fungal-type vacuole, mitochondrial largeribosomal subunit localization	-4.37202838239778	2.84835368997519e-09	2.25387471016424e-08
B1J91_I01166g	CAGL0I01166g	969	2889334	Thioredoxin reductase (NADPH)	-4.37131485875511	2.57028079784865e-07	1.02853161453878e-06
B1J91_G09108g	CAGL0G09108g	1.041	2888042	Ortholog(s) have cytoplasm localization	4.36565272358737	6.01139196520317e-13	5.0608122847422e-11
B1J91_J11462g	CAGL0J11462g	627	2889527	Predicted GPI-linked cell wall protein	-4.3638265895859	2.08349546824413e-09	1.73542084332864e-08
B1J91_H10274g	CAGL0H10274g	528	2888536	Has domain(s) with predicted zinc ion bindingactivity	-4.36313818222992	0.000154559690154802	0.000309750751592916
B1J91_G08382g	CAGL0G08382g	1.356	2888118	Ortholog(s) have RNA binding, chromatin bindingactivity and role in mRNA 3'-end processing, negativeregulation of mRNA polyadenylation, snoRNA 3'-endprocessing, termination of RNA polymerase IItranscription, poly(A)-coupled	-4.35911203449266	2.41644067535794e-08	1.3456365440756e-07
B1J91_D01562g	CAGL0D01562g	468	2887136	Phenotype:increased resistance to chemicals(unspecified), decreased resistance to chemicals(unspecified)	-4.35895776169562	3.48226303563912e-12	1.43597163838018e-10
B1J91_M08756g	CAGL0M08756g	1.71	2891287	Putative exo-1,3-beta-glucanase; predicted GPI-anchor	-4.35811975470358	2.86218831392852e-06	8.44879414448456e-06
B1J91_I02464g	CAGL0I02464g	2.451	2889383	Putative component of microtubule-nucleatingcomplex; gene is upregulated in azole-resistant strain	-4.35371594177136	6.32483368473071e-12	2.23508003450511e-10
B1J91_G08866g	CAGL0G08866g	1.83	2888358	Ortholog(s) have DNA replication origin binding,RNA polymerase II transcription factor binding, RNApolymerase II transcription factor binding transcriptionfactor activity	4.35102180021374	0.000803337462570629	0.00138871514847481
B1J91_G04939g	CAGL0G04939g	1.77	2888289	Ortholog(s) have ubiquitin-protein transferaseactivity	4.3489128396174	4.62948947516895e-06	1.29710310480747e-05
B1J91_K00231g	CAGL0K00231g	3.843	2890513	Ortholog(s) have 5-oxoprolinase (ATP-hydrolyzing)activity, role in glutathione metabolic process andcytosol localization	4.34868090551205	2.99766650342581e-12	1.29004840928132e-10
B1J91_M02629g	CAGL0M02629g	642	2891469	Ortholog(s) have 2 iron, 2 sulfur cluster binding,ferrous iron binding, iron-sulfur transferase activity	-4.34708433443102	1.20199694449281e-08	7.37124626210217e-08
B1J91_J03432g	CAGL0J03432g	1.869	2889694	Ortholog(s) have protein serine/threonine kinaseactivity, role in actin filament organization, proteinphosphorylation, regulation of endocytosis and actincortical patch, mating projection tip localization	4.34326220276584	0.000288981081761347	0.00054844920198111
B1J91_J06402g	CAGL0J06402g	1.296	2889536	Has domain(s) with predicted catalytic activity,homocitrate synthase activity and role in lysinebiosynthetic process via aminoadipic acid	4.3405074439738	9.23548164645079e-08	4.21874049883497e-07
B1J91_E00803g	CAGL0E00803g	1.14	2887453	Putative small cytosolic stress-induced chaperone;gene is upregulated in azole-resistant strain	4.33554900070826	1.07247443164028e-13	2.73561628506844e-11
B1J91_K09284g	CAGL0K09284g	2.736	2890255	Ortholog(s) have mRNA binding, snoRNA bindingactivity	-4.33476321760898	1.36271869150879e-09	1.2289518199526e-08
B1J91_G04543g	CAGL0G04543g	684	2888287	Ortholog(s) have role in cellular response to drug,filamentous growth, late endosome to vacuole transport viamultivesicular body sorting pathway and fungal-typevacuole membrane localization	4.33399686304912	1.85363077622933e-06	5.76293573395507e-06
B1J91_E02805g	CAGL0E02805g	2.523	2887422	Ortholog(s) have DNA binding, nucleosome binding,transcription corepressor activity	4.32711851428894	3.33576959788666e-06	9.67787442178116e-06
B1J91_G08734g	CAGL0G08734g	576	2888092	Ortholog(s) have structural constituent of ribosomeactivity, role in cytoplasmic translation and cytosoliclarge ribosomal subunit, nucleus localization	-4.32652376107918	1.00264833567271e-08	6.32261276967908e-08
B1J91_L01573g	CAGL0L01573g	474	2890884	Ortholog(s) have cytoplasm, nucleus localization	-4.32561905706339	1.83754712487678e-08	1.05562133426762e-07
B1J91_K09878g	CAGL0K09878g	1.893	2890204	Ortholog(s) have phosphatidate phosphataseactivity, role in actin cytoskeleton organization,cellular lipid metabolic process and actin cortical patchlocalization	4.32433338717814	5.14651651007716e-06	1.42890831909669e-05
B1J91_J08976g	CAGL0J08976g	261	2889474	Ortholog(s) have role in mitochondrial respiratorychain complex IV assembly and mitochondrial intermembranespace, nucleus localization	-4.31787655255589	1.87261013302117e-08	1.07450588451484e-07
B1J91_E05698g	CAGL0E05698g	1.8	2887533	Ortholog(s) have protein-lysine N-methyltransferaseactivity, role in peptidyl-lysine dimethylation, peptidyl-lysine monomethylation and cytosol, nucleus localization	4.31612223386463	1.65790607088348e-07	6.987703766112e-07
B1J91_L07260g	CAGL0L07260g	564	2890981	Ortholog(s) have role in mRNA splicing, viaspliceosome and U4/U6 x U5 tri-snRNP complex localization	-4.31451320979591	1.73826506268316e-06	5.42144208361321e-06
B1J91_H02409g	CAGL0H02409g	462	2888488	Ortholog(s) have RNA strand annealing activity,ribosomal small subunit binding, translation initiationfactor activity, translation initiation factor bindingactivity	-4.31235588669285	2.06644274621312e-13	3.16811503528799e-11
B1J91_L03476g	CAGL0L03476g	2.391	2890735	Ortholog(s) have voltage-gated potassium channelactivity, role in cellular potassium ion homeostasis,potassium ion transport and plasma membrane localization	4.31217405777356	1.61802325850108e-05	3.99096134047576e-05
B1J91_E04312g	CAGL0E04312g	2.067	2887531	Ortholog(s) have RNA polymerase II core promoterproximal region sequence-specific DNA binding, more	4.30863173939824	1.5939978854032e-14	8.68905958420899e-12
B1J91_L05104g	CAGL0L05104g	2.034	2890721	Ortholog(s) have role in cellular response tobiotic stimulus, cellular response to starvation,exocytosis and filamentous growth of a population ofunicellular organisms in response to biotic stimulus, more	4.30634369664294	0.000650201133435338	0.00114785417798984
B1J91_J00715g	CAGL0J00715g	885	2889883	Has domain(s) with predicted GTP binding, GTPaseactivity, role in protein transport, signal transduction,small GTPase mediated signal transduction andintracellular, membrane localization	4.30628670817122	0.000427783300495332	0.00078456256905798
B1J91_I05104g	CAGL0I05104g	1.659	2889090	Ortholog(s) have mitochondrion localization	-4.30023651481722	6.13351563136309e-11	1.13124164238599e-09
B1J91_C01749g	CAGL0C01749g	708	2886922	Ortholog(s) have cytosol, nucleus localization	-4.29910945594757	3.23063298165967e-08	1.71531227359549e-07
B1J91_E01331g	CAGL0E01331g	2.07	2887503	Transcription factor; mutants display increasedfungal burdens in mouse lungs and brain	-4.29619578042982	6.50367370142656e-09	4.45007296781014e-08
B1J91_C00561g	CAGL0C00561g	2.04	2886768	Ortholog(s) have Rab guanyl-nucleotide exchangefactor activity, phosphatidylinositol-3-phosphate binding,phosphatidylinositol-5-phosphate binding,phosphatidylserine binding activity	4.29377841895623	3.9124564864882e-07	1.47991607731003e-06
B1J91_M12386g	CAGL0M12386g	429	2891431	Ortholog(s) have role in isoleucine biosyntheticprocess, mitochondrial genome maintenance, mitochondrialtranslation and cytosol, mitochondrial matrix, nucleuslocalization	-4.29263049548167	1.48016288943823e-08	8.82342543813359e-08
B1J91_K01287g	CAGL0K01287g	456	2890050	Protein of unknown function	-4.29167875651806	0.000363043984056675	0.000676193540539881
B1J91_A04389g	CAGL0A04389g	306	2886336	Ortholog(s) have role in mitochondrial respiratorychain complex assembly and mitochondrial intermembranespace, nucleus localization	-4.28961269524901	2.62795333271245e-06	7.83276977538718e-06
B1J91_G02519g	CAGL0G02519g	1.137	2888367	Has domain(s) with predicted diacylglycerol kinaseactivity and role in protein kinase C-activating G-proteincoupled receptor signaling pathway	-4.28590346728417	9.47559144751807e-06	2.45700253164163e-05
B1J91_H03971g	CAGL0H03971g	789	2888585	Ortholog(s) have membrane raft, mitochondrion,plasma membrane localization	4.28584073160129	5.93787140782276e-09	4.10298551081387e-08
B1J91_M13387g	CAGL0M13387g	780	2891216	Ortholog(s) have role in ascospore wall assembly	4.28355161741907	3.25751723149213e-06	9.47325402353312e-06
B1J91_J05764g	CAGL0J05764g	354	2889805	Ortholog(s) have RNA binding activity and role inmRNA splicing, via spliceosome, maturation of SSU-rRNA,nuclear-transcribed mRNA catabolic process	-4.28328666185929	1.78115568509741e-10	2.47545319860846e-09
B1J91_E05104g	CAGL0E05104g	777	2887362	Ortholog(s) have enzyme activator activity, holo-[acyl-carrier-protein] synthase activity and role inpeptidyl-serine phosphopantetheinylation, protein-cofactorlinkage	-4.2810337043705	4.86587990268642e-07	1.77883806278536e-06
B1J91_C03245g	CAGL0C03245g	480	2886871	Ortholog(s) have Atg12 transferase activity androle in CVT pathway, cellular protein modificationprocess, late nucleophagy, macroautophagy, mitochondriondegradation, piecemeal microautophagy of nucleus	-4.28099939227051	1.21216374495734e-05	3.06539965606223e-05
B1J91_B01507g	CAGL0B01507g	1.284	2886668	Ortholog(s) have N2-acetyl-L-ornithine:2-oxoglutarate 5-aminotransferase activity, role in argininebiosynthetic process and mitochondrial matrix, nucleuslocalization	-4.27951833750511	1.98716611498675e-06	6.11541542723755e-06
B1J91_G02013g	CAGL0G02013g	435	2888066	Ortholog(s) have cytosol, nucleus localization	-4.27510974829663	2.93860345152691e-06	8.65353453372811e-06
B1J91_I05082g	CAGL0I05082g	1.815	2889089	Phenotype:decreased resistance to killing by hostcells (null)	4.27501967927367	6.39194197710035e-10	6.53309736242798e-09
B1J91_L10516g	CAGL0L10516g	1.05	2891035	Ortholog(s) have 5S rRNA binding, 7S RNA bindingactivity	-4.27083590025852	6.25917610285781e-11	1.13830496473897e-09
B1J91_G05049g	CAGL0G05049g	450	2887989	Ortholog(s) have Arp2/3 complex binding activity,role in actin cortical patch assembly, actin filamentdebranching, negative regulation of Arp2/3 complex-mediated actin nucleation and actin cortical patch,cytosol, nucleus localization	-4.26462517475936	1.75563718599657e-10	2.44839788207409e-09
B1J91_K01771g	CAGL0K01771g	1.989	2890028	Ortholog(s) have role in alcohol metabolic process,carnitine metabolic process, cellular respiration andcytosol, mitochondrion localization	4.26397924041326	6.8995986681701e-06	1.85273295380638e-05
B1J91_C05335g	CAGL0C05335g	600	2886841	Ortholog(s) have sequence-specific DNA binding RNApolymerase II transcription factor activity, transcriptionregulatory region DNA binding activity	4.26032374199202	3.27412222959421e-13	3.65064628599755e-11
B1J91_E04554g	CAGL0E04554g	723	2887474	Putative protein; gene is upregulated in azole-resistant strain	4.25898641309689	1.23281193658293e-12	7.39823769915203e-11
B1J91_H07997g	CAGL0H07997g	798	2888825	Phenotype:decreased killer toxin resistance (null),viable (null)	-4.25716975662898	1.70413485735491e-12	8.70883917727415e-11
B1J91_K06765g	CAGL0K06765g	546	2890405	Ortholog(s) have Atg8 ligase activity, enzymeactivator activity, protein tag activity	-4.25454436766048	1.60724849725574e-10	2.29219800219089e-09
B1J91_M01716g	CAGL0M01716g	1.308	2891189	Ortholog(s) have RNA polymerase II core promoterproximal region sequence-specific DNA binding, more	4.25306975189772	0.000112060963787627	0.000230705450416324
B1J91_I08855g	CAGL0I08855g	1.521	2889011	Ortholog(s) have Rab guanyl-nucleotide exchangefactor activity, role in intra-Golgi vesicle-mediatedtransport, protein complex assembly and TRAPPII proteincomplex, trans-Golgi network localization	-4.25041600813153	1.03290192140168e-07	4.64900626274923e-07
B1J91_K07111g	CAGL0K07111g	282	9488032	Ortholog(s) have microtubule plus-end bindingactivity	-4.25027728476305	4.56439164131563e-06	1.28105866088641e-05
B1J91_J00913g	CAGL0J00913g	1.137	2889873	Ortholog(s) have SUMO transferase activity, role inpostreplication repair and Smc5-Smc6 complex, nucleuslocalization	-4.24460104721467	6.32656550951438e-10	6.49333271750576e-09
B1J91_F07733g	CAGL0F07733g	2.172	2887615	Ortholog(s) have ATP binding, ATPase activity,dinucleotide insertion or deletion binding, heteroduplexDNA loop binding, single-stranded DNA binding activity	4.24274817443634	0.000525544566180175	0.000946173079515574
B1J91_D05720g	CAGL0D05720g	2.646	2886991	Ortholog(s) have role in ascospore wall assembly	4.24099299493439	0.000456735095886153	0.000832680185959668
B1J91_I05742g	CAGL0I05742g	459	2889346	Ortholog(s) have RNA polymerase II transcriptioncoactivator activity involved in preinitiation complexassembly, structural molecule activity	-4.23867379565972	4.27830727218787e-07	1.59251710753822e-06
B1J91_M11880g	CAGL0M11880g	1.107	2891253	Ortholog(s) have role in GPI anchor biosyntheticprocess, cellular manganese ion homeostasis and Golgiapparatus, endoplasmic reticulum, fungal-type vacuolemembrane localization	-4.22810928280198	7.78729116007347e-13	5.45777863304578e-11
B1J91_L12738g	CAGL0L12738g	300	2890608	Ortholog(s) have enzyme activator activity, role inhistone deubiquitination, regulation of transcription fromRNA polymerase II promoter and DUBm complex, SAGA complexlocalization	-4.22384442937025	1.57491990182202e-11	4.13184868360364e-10
B1J91_G02563g	CAGL0G02563g	1.896	2887980	Has domain(s) with predicted ubiquitinyl hydrolaseactivity and role in ubiquitin-dependent protein catabolicprocess	4.22302933309814	7.3183344946373e-06	1.95129070818971e-05
B1J91_K09570g	CAGL0K09570g	1.194	2890238	Has domain(s) with predicted phosphotransferaseactivity, for other substituted phosphate groups activity,role in phospholipid biosynthetic process and membranelocalization	-4.22184621118388	0.000177580571792532	0.000351861989181809
B1J91_D05324g	CAGL0D05324g	2.364	2887058	Ortholog(s) have cytoplasm localization	4.21987072618571	5.34780308321171e-05	0.000117493604685341
B1J91_L04444g	CAGL0L04444g	924	2890638	Ortholog(s) have role in posttranslational proteintargeting to membrane, protein insertion into ER membraneand TRC complex, nucleus localization	-4.21331804081789	5.31029556310971e-13	4.65219822011004e-11
B1J91_F02673g	CAGL0F02673g	516	2887598	Ortholog(s) have DNA-directed RNA polymeraseactivity, RNA-directed RNA polymerase activity, single-stranded DNA binding, single-stranded RNA binding,translation initiation factor binding activity	-4.21004642982452	9.88616600867125e-12	2.9911210649319e-10
B1J91_I06941g	CAGL0I06941g	1.062	2889062	Ortholog(s) have mRNA binding activity, role indeadenylation-dependent decapping of nuclear-transcribedmRNA, positive regulation of translation in response tostress and cytoplasm, nucleus localization	-4.20920185857176	2.65716763711686e-07	1.05812211263761e-06
B1J91_M08624g	CAGL0M08624g	1.14	2891281	Ortholog(s) have tryptophan-tRNA ligase activity,role in mitochondrial tryptophanyl-tRNA aminoacylation andmitochondrion localization	-4.20682950348488	1.09105398382408e-05	2.78787023158382e-05
B1J91_J05302g	CAGL0J05302g	924	2889508	Ortholog(s) have extrinsic component of membrane,mitochondrial intermembrane space localization	4.19501114825432	2.44690923715879e-09	1.99410908928588e-08
B1J91_F02871g	CAGL0F02871g	1.107	2887902	Ortholog(s) have role in protein glycosylation,protein retention in ER lumen and fungal-type vacuolemembrane localization	-4.19397500021859	1.09719190308101e-12	6.90105573912237e-11
B1J91_J02530g	CAGL0J02530g	2.265	2889768	Putative adhesion protein; predicted GPI-anchor;belongs to adhesin cluster VI	4.18885111964382	0.00717369825780993	0.0105434882123474
B1J91_C05489g	CAGL0C05489g	2.238	2886868	Ortholog(s) have GTPase activator activity, role inregulation of vacuole fusion, non-autophagic, vesicle-mediated transport and cytosol, nucleus localization	4.18583956515713	0.00042436096427168	0.000779159764489844
B1J91_H03047g	CAGL0H03047g	2.226	2888546	Ortholog(s) have microtubule binding, structuralconstituent of cytoskeleton activity and role inmicrotubule nucleation, mitotic spindle assemblycheckpoint, protein localization to kinetochore, sisterchromatid biorientation	4.18531749267563	2.72888383792388e-08	1.48919956716958e-07
B1J91_M04433g	CAGL0M04433g	2.838	2891549	Phenotype:decreased resistance to chemicals (null),viable (null)	4.18448515410031	1.80880613971823e-08	1.0465217531437e-07
B1J91_B03201g	CAGL0B03201g	957	2886529	Ortholog(s) have nucleus localization	4.18086010070242	1.03931043991713e-08	6.5286261437048e-08
B1J91_E02365g	CAGL0E02365g	774	2887543	Ortholog(s) have role in mitochondrial outermembrane translocase complex assembly, mitochondrioninheritance, mitochondrion-ER tethering, phospholipidtransport and ERMES complex, cytosol, nucleus, plasmamembrane localization	-4.18083365931281	2.01257147572719e-08	1.14418415233128e-07
B1J91_I09482g	CAGL0I09482g	1.29	2888932	Protein of unknown function	4.17430384694929	1.59133244572144e-05	3.93105588051833e-05
B1J91_M12925g	CAGL0M12925g	741	2891195	Putative 2-deoxyglucose-6-phosphate phosphatase;gene is downregulated in azole-resistant strain	-4.17222517723377	1.21704301500499e-08	7.44215846359006e-08
B1J91_D00198g	CAGL0D00198g	1.152	2887040	Ortholog(s) have (R,R)-butanediol dehydrogenaseactivity, role in butanediol biosynthetic process andcytoplasm localization	4.17187788264145	3.12159686559391e-06	9.13211343029441e-06
B1J91_D05192g	CAGL0D05192g	372	2887044	Ortholog(s) have ubiquinol-cytochrome-c reductaseactivity and role in aerobic respiration, mitochondrialelectron transport, ubiquinol to cytochrome c	-4.17092156450846	8.99734024403127e-09	5.80409304123102e-08
B1J91_I00242g	CAGL0I00242g	498	2889308	Has domain(s) with predicted glutathione peroxidaseactivity and role in oxidation-reduction process, responseto oxidative stress	4.15738250800607	0.000346231606724121	0.000648325291064327
B1J91_G01386g	CAGL0G01386g	1.599	2888085	Ortholog(s) have role in TOR signaling, actinfilament bundle assembly, eisosome assembly, endosomaltransport and establishment of protein localization toplasma membrane, more	4.15697043087685	3.76327516147318e-11	7.92387465329933e-10
B1J91_A01133g	CAGL0A01133g	2.406	2886300	Ortholog(s) have role in cellular response tohydrogen peroxide and mitochondrial inner membrane,vacuolar membrane localization	4.15509141110953	2.37198802788884e-07	9.59354762145314e-07
B1J91_G01276g	CAGL0G01276g	672	2888251	Ortholog of S. cerevisiae : YNL050C, C.albicans SC5314 : C1_08710W_A, C. dubliniensisCD36 : Cd36_08220, C. parapsilosis CDC317 :CPAR2_804440 and Candida tenuis NRRL Y-1498 :CANTEDRAFT_94168	-4.15396394477475	1.12550232611771e-10	1.74928328040813e-09
B1J91_I02706g	CAGL0I02706g	270	2889022	Ortholog(s) have structural constituent of ribosomeactivity and mitochondrial large ribosomal subunitlocalization	-4.15295926604004	1.08453558828147e-07	4.84502364217225e-07
B1J91_J11704g	CAGL0J11704g	1.53	2889462	Ortholog(s) have phosphatidylinositol-3-phosphatebinding activity and role in membrane tubulation, proteintargeting to vacuole, retrograde transport, endosome toGolgi	4.15199107037891	0.00106782449803977	0.00179902025665629
B1J91_J02200g	CAGL0J02200g	435	2889792	Ortholog(s) have poly(A) binding activity, role innegative regulation of G2/M transition of mitotic cellcycle, nuclear-transcribed mRNA poly(A) tail shorteningand cytoplasm, nuclear chromatin, polysome localization	4.15186896656431	7.34969347480881e-08	3.45048767343656e-07
B1J91_J04004g	CAGL0J04004g	867	2889666	Ortholog(s) have role in lipid homeostasis,mitochondrion organization and integral component ofmitochondrial membrane, mitochondrial outer membranelocalization	4.15057839616766	2.89506190330719e-10	3.58666002465279e-09
B1J91_M01958g	CAGL0M01958g	2.763	2891756	Ortholog(s) have DNA translocase activity, double-stranded DNA binding activity	4.14927140098317	5.03940046431022e-05	0.000111516908786224
B1J91_J10956g	CAGL0J10956g	1.854	2889517	Phenotype:increased oxidative stress resistance(null), increased resistance to chemicals (null)	-4.14889934030267	1.1057170375427e-08	6.91037934545794e-08
B1J91_I02244g	CAGL0I02244g	510	2888987	Protein of unknown function	-4.14780612423564	1.34293037276173e-06	4.31013937316234e-06
B1J91_G04961g	CAGL0G04961g	330	2888344	Ortholog(s) have glutathione-disulfide reductaseactivity and cytoplasm localization	-4.14673619094875	3.30705567603309e-08	1.75209666810133e-07
B1J91_E03806g	CAGL0E03806g	783	2887277	Ortholog(s) have role in establishment of proteinlocalization to plasma membrane	4.14443250441649	3.9436770499648e-07	1.48713909355321e-06
B1J91_I00770g	CAGL0I00770g	957	2889044	Ortholog(s) have nucleus localization	-4.14352806996193	8.50162820823627e-08	3.92001766819616e-07
B1J91_H10120g	CAGL0H10120g	1.488	2888595	Ortholog(s) have glucan endo-1,6-beta-glucosidaseactivity and cytosol, mitochondrial intermembrane space,nucleus localization	4.14350424756257	0.0106994130370691	0.0153125205250469
B1J91_B02255g	CAGL0B02255g	324	2886616	Ortholog(s) have structural constituent of ribosomeactivity and mitochondrial small ribosomal subunitlocalization	-4.14218653328159	0.000499081220096033	0.000902836454937734
B1J91_B00616g	CAGL0B00616g	1.251	2886620	Ecm33-family protein with a predicted role in cellwall biogenesis and organization; predicted GPI-anchor	4.14180273965095	9.80393906779854e-07	3.29393394713314e-06
B1J91_J07502g	CAGL0J07502g	1.299	2889596	Putative protein similar to globins with a heme-binding domain; gene is upregulated in azole-resistantstrain	-4.14013923281826	7.05696055386066e-07	2.45542187781847e-06
B1J91_D03916g	CAGL0D03916g	1.035	2887147	Ortholog(s) have role in box C/D snoRNP assembly,protein folding, rRNA processing, regulation of cell sizeand R2TP complex, cytoplasm, nucleus, small nucleolarribonucleoprotein complex localization	-4.13230852100348	1.06815121332942e-06	3.53599855100818e-06
B1J91_H10098g	CAGL0H10098g	2.586	2888619	Ortholog(s) have role in mRNA splicing, viaspliceosome and U4/U6 x U5 tri-snRNP complex localization	4.129561900107	2.38955911899128e-08	1.33217920883764e-07
B1J91_K12540g	CAGL0K12540g	990	2890416	Phenotype:viable (null), normal resistance tochemicals (null)	4.1247377269066	2.76894464075624e-06	8.21805348309141e-06
B1J91_M10021g	CAGL0M10021g	1.512	2891346	Ortholog(s) have cytoplasm localization	4.12446398651709	5.58985011563781e-08	2.70185267658316e-07
B1J91_H08459g	CAGL0H08459g	681	2888904	Ortholog(s) have endoplasmic reticulumlocalization	-4.12306987961839	0.000264537235425014	0.000505665217640465
B1J91_D02838g	CAGL0D02838g	2.505	2887206	Ortholog(s) have role in hyphal growth, ribosomallarge subunit biogenesis, ribosomal large subunit exportfrom nucleus, single-species biofilm formation oninanimate substrate	4.1224397617244	2.94510131446422e-09	2.31178672780184e-08
B1J91_E03982g	CAGL0E03982g	4.98	2887326	Has domain(s) with predicted ATP binding, ATPaseactivity, ATPase activity, coupled to transmembranemovement of substances, nucleoside-triphosphataseactivity, nucleotide binding activity and role intransmembrane transport	4.12111056411178	1.55741248585673e-05	3.85697408158157e-05
B1J91_H04829g	CAGL0H04829g	1.098	2888880	Ortholog(s) have chromatin binding activity, rolein RNA polymerase II transcriptional preinitiation complexassembly and transcription factor TFIID complexlocalization	4.11642874374178	2.55855443231529e-06	7.64915785797612e-06
B1J91_F03091g	CAGL0F03091g	261	2887691	Ortholog(s) have ATP-dependent microtubule motoractivity, plus-end-directed activity	-4.11432471356082	3.71070319851905e-07	1.41121782108019e-06
B1J91_C04389g	CAGL0C04389g	390	2886743	Ortholog(s) have replication fork protectioncomplex localization	-4.1112381345368	1.55802044539186e-12	8.13672612085393e-11
B1J91_G05698g	CAGL0G05698g	3.288	2888100	Ortholog(s) have glutamate dehydrogenase (NAD+)activity, role in nitrogen compound metabolic process andcytosol, mitochondrion localization	4.10761443122262	9.69860221563896e-11	1.60370506250338e-09
B1J91_K09218g	CAGL0K09218g	1.767	2890252	Ortholog(s) have role in regulation of cell sizeand endoplasmic reticulum localization	4.10466202779435	0.00015688313773013	0.000314118469663041
B1J91_H06347g	CAGL0H06347g	1.779	2888700	Ortholog(s) have role in histone deacetylation,negative regulation of chromatin silencing at rDNA andnegative regulation of chromatin silencing at silentmating-type cassette, more	4.1004682520941	0.00609572105355491	0.00907605690098342
B1J91_B01188g	CAGL0B01188g	1.587	2886682	Ortholog(s) have chromatin binding activity, rolein cellular response to DNA damage stimulus and Rpd3L-Expanded complex, mitochondrion localization	-4.09620973185079	1.19357216383619e-08	7.33792611000041e-08
B1J91_I07051g	CAGL0I07051g	1.347	2889184	Ortholog(s) have cyclin-dependent proteinserine/threonine kinase regulator activity, role inpositive regulation of macroautophagy and cyclin-dependentprotein kinase holoenzyme complex localization	4.09360983636632	1.16471446468129e-09	1.07813003089178e-08
B1J91_K00385g	CAGL0K00385g	705	2890190	Ortholog(s) have role in cytochrome complexassembly, mRNA processing, mRNA stabilization andmitochondrion localization	4.09025662799243	1.03173940499802e-11	3.06770516419411e-10
B1J91_D01210g	CAGL0D01210g	693	2887130	Has domain(s) with predicted racemase activity,acting on amino acids and derivatives, racemase andepimerase activity, acting on amino acids and derivativesactivity	-4.09017487904545	8.78819626010505e-10	8.54575083697695e-09
B1J91_G04983g	CAGL0G04983g	255	2888398	Ortholog(s) have nucleus localization	-4.08856375873998	2.49966960912764e-09	2.02700481031078e-08
B1J91_K12430g	CAGL0K12430g	1.254	2889985	Ortholog(s) have mating-type P-factor pheromonereceptor activity, mating-type alpha-factor pheromonereceptor activity, pheromone binding activity	4.0882463987363	7.83227358904493e-05	0.000166270593802918
B1J91_M09207g	CAGL0M09207g	267	2891308	Ortholog(s) have signal transducer activity	-4.08631637308781	2.84203197157174e-05	6.62375717459903e-05
B1J91_I02376g	CAGL0I02376g	552	2889379	Ortholog(s) have role in endonucleolytic cleavagein 5'-ETS of tricistronic rRNA transcript (SSU-rRNA, 5.8SrRNA and LSU-rRNA), more	4.08369304028245	2.96983502087374e-11	6.74537528352156e-10
B1J91_I09856g	CAGL0I09856g	825	2889274	Ortholog(s) have role in mitotic cell cycle,pseudohyphal growth and cytoplasm, nucleus localization	-4.07854397009191	0.000662903384388863	0.00116775727246383
B1J91_L12386g	CAGL0L12386g	2.175	2890697	Phenotype:increased resistance to chemicals(unspecified)	4.07444456619431	0.000478629391366566	0.000869043595131153
B1J91_M07634g	CAGL0M07634g	774	2891730	Ortholog(s) have sequence-specific DNA binding,sequence-specific DNA binding transcription factoractivity	4.07287010833752	6.14249341360557e-07	2.1789640410086e-06
B1J91_I07953g	CAGL0I07953g	3.708	2889235	Ortholog(s) have phosphatidylinositol-4,5-bisphosphate binding activity and role in establishment ormaintenance of actin cytoskeleton polarity, fungal-typecell wall organization, regulation of cell growth	4.07246643945045	3.00595889638258e-06	8.84126759331711e-06
B1J91_H08541g	CAGL0H08541g	282	9488005	Ortholog(s) have DNA binding, bending, nucleosomebinding, sequence-specific DNA binding activity	-4.07044162559261	0.00382430922731593	0.00586497688940667
B1J91_K03333g	CAGL0K03333g	1.809	2890170	Ortholog(s) have role in establishment ormaintenance of cell polarity, protein monoubiquitination,regulation of cell budding, sexual sporulation resultingin formation of a cellular spore	4.06898849074382	6.82281654358698e-07	2.38510086077783e-06
B1J91_D04048g	CAGL0D04048g	357	2887236	Ortholog(s) have role in cellular metal ionhomeostasis, cellular response to biotic stimulus andcellular response to starvation, more	-4.06336587326222	9.63470226884866e-06	2.49566258347263e-05
B1J91_F08987g	CAGL0F08987g	345	2887901	Ortholog(s) have fungal-type vacuole membrane,vacuolar proton-transporting V-type ATPase, V1 domainlocalization	-4.06082061662728	4.22142948941153e-06	1.19453735748764e-05
B1J91_I09306g	CAGL0I09306g	621	2889125	Ortholog(s) have guanyl nucleotide bindingactivity, role in Golgi organization, protein targeting tovacuole and late endosome localization	4.05813130127911	3.35747295650781e-06	9.72933391885842e-06
B1J91_J01463g	CAGL0J01463g	756	2889844	Putative GPI-linked cell wall protein	4.05543469482992	1.51685374652004e-07	6.48230355437919e-07
B1J91_C02761g	CAGL0C02761g	642	2886836	Ortholog(s) have role in ER to Golgi vesicle-mediated transport, protein retention in ER lumen and ERto Golgi transport vesicle, Golgi apparatus, endoplasmicreticulum localization	-4.05359588942319	6.28782400008685e-11	1.13830496473897e-09
B1J91_M10043g	CAGL0M10043g	2.058	2891347	Ortholog(s) have cytoplasm localization	4.05101590796648	5.18862068759425e-05	0.000114457612829755
B1J91_K05731g	CAGL0K05731g	327	2890468	Ortholog(s) have protein tag activity	-4.04996762396319	6.24578524428962e-11	1.13830496473897e-09
B1J91_M12210g	CAGL0M12210g	435	2891423	Ortholog(s) have cytosol, nucleus localization	-4.04340378666133	2.92056942681165e-12	1.26799235468477e-10
B1J91_I07645g	CAGL0I07645g	969	2889001	Putative fructose 1,6-bisphosphate aldolase;protein differentially expressed in azole resistantstrain	-4.04124800318496	1.0316527449689e-10	1.67039220026977e-09
B1J91_I09064g	CAGL0I09064g	1.593	2888963	Ortholog(s) have protein serine/threoninephosphatase activity, protein tyrosine/serine/threoninephosphatase activity	-4.03637941365573	5.17552105381398e-09	3.6745450492057e-08
B1J91_D00506g	CAGL0D00506g	984	2887080	Ortholog(s) have cytoplasm, nucleus localization	-4.03296032856508	1.42885938384071e-12	7.8931817185697e-11
B1J91_J07986g	CAGL0J07986g	489	2889862	Ortholog(s) have role in ribosomal large subunitbiogenesis, translational initiation and cytoplasm,nucleus localization	-4.02987517934405	4.09540248601503e-12	1.56969098409295e-10
B1J91_L04114g	CAGL0L04114g	1.743	2890767	Ortholog(s) have RNA binding activity, role in boxH/ACA snoRNP assembly and nucleoplasm localization	-4.02858388397507	4.75202323141988e-11	9.28821751926133e-10
B1J91_B02475g	CAGL0B02475g	1.743	2886548	Ortholog(s) have inorganic phosphate transmembranetransporter activity, manganese ion transmembranetransporter activity, phosphate:proton symporter activity,selenite:proton symporter activity	4.02109371102296	6.31643378615699e-14	2.22469391507247e-11
B1J91_I10362g	CAGL0I10362g	5.319	2889213	Cell wall adhesin; predicted GPI anchor; containstandem repeats; belongs to adhesin cluster II	-4.01840874299146	1.0300884659836e-05	2.64310356386797e-05
B1J91_F08811g	CAGL0F08811g	1.842	2887569	Ortholog(s) have RNA binding activity, role in mRNAsplicing, via spliceosome and U1 snRNP, U2-typeprespliceosome localization	4.01546742386128	5.72356159133612e-05	0.000124688246745537
B1J91_H02299g	CAGL0H02299g	1.41	2888676	Ortholog(s) have nucleus localization	4.01352954763779	8.65564933800976e-08	3.976087607891e-07
B1J91_K00341g	CAGL0K00341g	423	2890035	Protein of unknown function	4.01224098859618	1.01265219039705e-11	3.02931197932191e-10
B1J91_G04741g	CAGL0G04741g	1.818	2888153	Ortholog(s) have role in leucine biosyntheticprocess and mitochondrion localization	4.01157797563005	3.90207262082655e-08	2.01299350975552e-07
B1J91_H02717g	CAGL0H02717g	672	2888440	Ortholog(s) have pseudouridylate synthase activity,role in pseudouridine synthesis, rRNA modification andmitochondrion localization	-4.00994214694359	1.79876768552043e-05	4.38606076797378e-05
B1J91_E04444g	CAGL0E04444g	699	2887485	Ortholog(s) have peptide alpha-N-acetyltransferaseactivity, peptide alpha-N-propionyltransferase activity,peptide-glutamate-N-acetyltransferase activity, peptide-serine-N-acetyltransferase activity	-3.99738471924519	1.19077069394967e-05	3.01285251393352e-05
B1J91_F04389g	CAGL0F04389g	3.021	2887669	Phenotype:decreased resistance to killing by hostcells (null)	3.99691258198046	2.84026798190672e-05	6.62375717459903e-05
B1J91_J10472g	CAGL0J10472g	4.038	2889605	Ortholog(s) have RNA polymerase II transcriptioncoactivator activity, RNA polymerase II transcriptionfactor recruiting transcription factor activity	3.99424569533215	0.000584794033734844	0.00104137913956557
B1J91_E04048g	CAGL0E04048g	432	2887320	Cofilin, actin binding and severing protein;protein abundance decreased in ace2 mutant cells	-3.99380457834899	1.2236916411235e-10	1.86441962464345e-09
B1J91_A03344g	CAGL0A03344g	1.878	2886377	Protein of unknown function	3.9866369797404	1.38653052166685e-08	8.34640336110131e-08
B1J91_M06281g	CAGL0M06281g	1.629	2891668	Ortholog(s) have amine transmembrane transporteractivity, role in amine transport, ascospore wallassembly, transmembrane transport and prospore membranelocalization	3.98415880945383	1.25678078955612e-11	3.56093979880724e-10
B1J91_K12628g	CAGL0K12628g	3.981	2890420	Ortholog(s) have mitochondrial RNA polymerase corepromoter sequence-specific DNA binding, mitochondrialsingle subunit type RNA polymerase activity and role inmitochondrial genome maintenance, transcription frommitochondrial promoter	3.98398373331226	1.66457569154789e-07	7.00979256887033e-07
B1J91_D04510g	CAGL0D04510g	7.443	2887127	Ortholog of S. cerevisiae : YPR117W, C.albicans SC5314 : C4_05590W_A, C. dubliniensisCD36 : Cd36_45200, C. parapsilosis CDC317 :CPAR2_500480 and Candida tenuis NRRL Y-1498 :CANTEDRAFT_120679	3.98312561591285	0.000177685213630001	0.000351927193406856
B1J91_B00902g	CAGL0B00902g	2.409	2886505	Phosphoribosyl-AMP cyclohydrolase; phosphoribosyl-ATP pyrophosphatase; histidinol dehydrogenase	3.98310892402579	9.7085284052895e-11	1.60370506250338e-09
B1J91_D02464g	CAGL0D02464g	2.616	2887140	Ortholog(s) have phosphatidylinositol-3,5-bisphosphate 5-phosphatase activity, role inphosphatidylinositol dephosphorylation and PAS complex,cytosol, fungal-type vacuole membrane localization	3.98194170175451	2.50944882009122e-10	3.23983050299145e-09
B1J91_G06798g	CAGL0G06798g	273	2888236	Protein of unknown function	-3.97548509141194	7.23613617990773e-12	2.37276864815976e-10
B1J91_H08558g	CAGL0H08558g	3.333	2888485	Phenotype:decreased resistance to killing by hostcells (null), viable (null)	3.97457023922044	1.64746456674073e-08	9.63344596475568e-08
B1J91_M00902g	CAGL0M00902g	351	2891608	Ortholog(s) have enzyme inhibitor activity, role incellular response to DNA damage stimulus, mitochondrionorganization and cytoplasm, nucleus localization	-3.97410488546205	0.000370036308711084	0.000688433117382092
B1J91_I05764g	CAGL0I05764g	882	2889344	Ortholog(s) have repressing transcription factorbinding, transcription factor binding transcription factoractivity and role in negative regulation of transcriptioninvolved in G1/S transition of mitotic cell cycle	-3.96975908823275	1.5297696992492e-07	6.53181039557579e-07
B1J91_A03905g	CAGL0A03905g	939	2886403	Ortholog(s) have heme oxygenase (decyclizing)activity and role in cellular iron ion homeostasis, hemecatabolic process, response to carbon monoxide, responseto oxidative stress	-3.96090470156416	4.07657622551673e-10	4.5765864902483e-09
B1J91_I02200g	CAGL0I02200g	738	2888985	Putative 6-phosphogluconolactonase	-3.95967822339372	5.75443713041901e-08	2.77320909251824e-07
B1J91_J00869g	CAGL0J00869g	651	2889871	Ortholog(s) have RNA polymerase III activity androle in tRNA transcription from RNA polymerase IIIpromoter, transcription initiation from RNA polymerase IIItype 2 promoter	-3.95872065900577	5.95137486601856e-11	1.10596382926845e-09
B1J91_K08844g	CAGL0K08844g	1.527	2890287	Ortholog(s) have gamma-butyrobetaine dioxygenaseactivity, role in carnitine biosynthetic process,mitochondrion organization and mitochondrion localization	3.95589476548316	3.09996700071782e-10	3.7356138640748e-09
B1J91_M12661g	CAGL0M12661g	465	2891444	Ortholog(s) have role in chronological cell aging,hyphal growth, mitochondrial fission, peroxisome fissionand mitochondrial outer membrane, peroxisome localization	-3.95567531235389	2.74336136867476e-12	1.23476430043288e-10
B1J91_F03135g	CAGL0F03135g	1.188	2887787	Ortholog(s) have structural molecule activity, rolein proteasome assembly, ubiquitin-dependent proteincatabolic process and nucleus, proteasome regulatoryparticle, lid subcomplex, proteasome storage granulelocalization	3.95079436012374	6.84598222484721e-08	3.24506171933337e-07
B1J91_F07777g	CAGL0F07777g	1.515	2887829	Putative aldehyde dehydrogenase; expressionupregulated in biofilm vs planktonic cell culture	3.93829545204953	4.0437614496358e-11	8.32742908122898e-10
B1J91_L09603g	CAGL0L09603g	1.422	2891139	Ortholog(s) have role in attachment of spindlemicrotubules to kinetochore involved in meiotic sisterchromatid segregation and nuclear MIS12/MIND complex,spindle pole localization	3.93727580702938	1.00209968394586e-05	2.58209088731007e-05
B1J91_I04026g	CAGL0I04026g	432	2889096	Ortholog(s) have cytoplasmic stress granule,nucleus localization	-3.93700558205487	4.19254728491157e-07	1.56415490340503e-06
B1J91_M02651g	CAGL0M02651g	1.389	2891470	Phenotype:increased resistance to chemicals (null),decreased resistance to chemicals (null), viable (null)	3.93534150861007	0.000121533157392639	0.000248641230262004
B1J91_I01232g	CAGL0I01232g	633	2889116	Has domain(s) with predicted role in transport andintegral component of membrane localization	-3.93446752591795	0.000127125723770193	0.000258466142070686
B1J91_K12386g	CAGL0K12386g	2.466	2889983	Ortholog(s) have histone acetyltransferase activityand role in DNA repair, histone acetylation, positiveregulation of macroautophagy, regulation of transcriptionfrom RNA polymerase II promoter	3.9335497257035	8.55953361735293e-11	1.47028309471445e-09
B1J91_G01452g	CAGL0G01452g	531	2888189	Ortholog(s) have role in ER to Golgi vesicle-mediated transport and ER to Golgi transport vesicle,Golgi apparatus, endoplasmic reticulum localization	-3.92854448142639	5.24414740903477e-11	1.0129050074301e-09
B1J91_G05984g	CAGL0G05984g	1.26	2888328	Ortholog(s) have role in cell wall assembly andextracellular region localization	3.9273020732639	2.99850587839617e-07	1.17309966821464e-06
B1J91_L13178g	CAGL0L13178g	1.722	2890592	Ortholog(s) have role in mitochondrial respiratorychain complex III assembly and integral component ofmitochondrial inner membrane localization	-3.92506563373164	1.83501895320289e-07	7.6422775759027e-07
B1J91_K05863g	CAGL0K05863g	1.599	2890474	Ortholog(s) have superoxide-generating NADPHoxidase activity, role in apoptotic process, regulation ofactin cytoskeleton organization and perinuclearendoplasmic reticulum, ribosome localization	-3.92494113691168	1.26440254656135e-11	3.56093979880724e-10
B1J91_G09955g	CAGL0G09955g	798	2888141	Ortholog(s) have dolichyl-phosphate beta-D-mannosyltransferase activity and role in GPI anchorbiosynthetic process, protein N-linked glycosylation,protein O-linked glycosylation	-3.92036953341587	2.50451527755933e-14	1.07392294306097e-11
B1J91_K03993g	CAGL0K03993g	474	2890038	Ortholog(s) have rRNA primary transcript binding,ribonuclease MRP activity, ribonuclease P activity androle in intronic box C/D snoRNA processing, mRNA cleavage,rRNA processing, tRNA processing	-3.92004493221988	0.000182798219461541	0.000361324764173376
B1J91_E06204g	CAGL0E06204g	495	2887351	Ortholog(s) have endoplasmic reticulum, fungal-typevacuole, integral component of membrane localization	-3.91859830595852	2.55141333132672e-07	1.02264982054648e-06
B1J91_M08932g	CAGL0M08932g	633	2891295	Ortholog(s) have endoplasmic reticulumlocalization	-3.91840644957123	9.20227495489252e-06	2.3899608749975e-05
B1J91_E06446g	CAGL0E06446g	1.218	2887377	Ortholog(s) have RNA lariat debranching enzymeactivity	3.91677822743383	3.97322231966305e-05	8.98277820288799e-05
B1J91_J07810g	CAGL0J07810g	1.815	2889907	Ortholog(s) have mRNA binding, protein domainspecific binding, transcription regulatory region RNAbinding activity	-3.91651409386112	2.53816941082709e-07	1.01900647541062e-06
B1J91_D06226g	CAGL0D06226g	2.331	2887004	Putative adhesin-like protein	-3.9140886189991	4.08781287859701e-11	8.33936686187977e-10
B1J91_M10829g	CAGL0M10829g	5.004	9488061	Phenotype:decreased resistance to chemicals (null),viable (null)	3.91165986481444	2.83334926814889e-05	6.61294553260631e-05
B1J91_J10274g	CAGL0J10274g	1.98	2889417	Ortholog(s) have role in mitochondria-nucleussignaling pathway, negative regulation of transcriptionfrom RNA polymerase II promoter, regulation of nitrogenutilization, regulation of pseudohyphal growth andcytoplasm localization	3.90648020486234	0.0115214389957247	0.0164218999747314
B1J91_E05962g	CAGL0E05962g	1.947	2887442	Ortholog(s) have cytosol, mitochondrion, nucleuslocalization	3.90239575767238	6.18883955097773e-07	2.19065272994926e-06
B1J91_M09757g	CAGL0M09757g	1.062	2891334	Ortholog(s) have cytoplasm localization	-3.90217244188318	1.3259076116098e-11	3.67508629523033e-10
B1J91_H06721g	CAGL0H06721g	3.246	2888620	Ortholog(s) have ubiquitin-specific proteaseactivity	3.90099498688431	0.000744427254897594	0.00129647146344608
B1J91_E03520g	CAGL0E03520g	681	2887469	Ortholog(s) have structural constituent of ribosomeactivity and mitochondrial large ribosomal subunitlocalization	-3.90005654773251	3.45549912290688e-11	7.46814039514587e-10
B1J91_F04763g	CAGL0F04763g	1.824	2887780	Ortholog(s) have role in chromatin silencing andnucleus localization	3.90003236469597	0.000226116919693182	0.000440127710558727
B1J91_G09251g	CAGL0G09251g	1.092	2888049	Ortholog(s) have cytosol, nucleus localization	3.8946778646371	0.000315164084182047	0.000594919198536793
B1J91_M02585g	CAGL0M02585g	1.083	2891467	Ortholog(s) have chromatin binding, histonemethyltransferase activity (H3-K4 specific), methylatedhistone binding activity and role in chromatin silencingat telomere, histone H3-K4 methylation	3.8946062789699	0.000105731746256997	0.00021896156485303
B1J91_F01771g	CAGL0F01771g	2.424	2887950	Ortholog(s) have role in ER-associated ubiquitin-dependent protein catabolic process and endoplasmicreticulum localization	3.89449021603378	1.28756638388248e-06	4.16169974685411e-06
B1J91_E02959g	CAGL0E02959g	2.493	2887338	Ortholog(s) have rRNA binding activity, role in RNAsplicing, mitochondrial RNA processing, mitochondrialgenome maintenance, rRNA metabolic process andmitochondrion localization	3.89437761874678	2.79837219256511e-12	1.24113605700917e-10
B1J91_D00638g	CAGL0D00638g	2.082	2887150	Ortholog(s) have DNA replication origin binding,ubiquitin protein ligase activity, ubiquitin-proteintransferase activity	3.89145037330579	9.24967178667159e-07	3.12742176329503e-06
B1J91_E03916g	CAGL0E03916g	2.019	2887273	Ortholog(s) have glycerol kinase activity andmitochondrion localization	3.89061356005911	1.34612422724682e-05	3.37632180923973e-05
B1J91_M07700g	CAGL0M07700g	1.461	2891733	Ortholog(s) have dolichol kinase activity, role inprotein glycosylation and endoplasmic reticulum membranelocalization	-3.88914055506821	2.07358320830046e-09	1.73010190815001e-08
B1J91_E02057g	CAGL0E02057g	1.932	2887398	Ortholog(s) have role in adaptation of signalingpathway by response to pheromone involved in conjugationwith cellular fusion, cullin deneddylation and COP9signalosome localization	3.88657547857997	3.06568064520656e-06	8.99934322065888e-06
B1J91_B03575g	CAGL0B03575g	1.26	2886650	Ortholog(s) have histone acetyltransferaseactivity, histone binding activity	-3.883860837154	0.00174073222690869	0.00281756262131773
B1J91_K03949g	CAGL0K03949g	1.518	2890036	Ortholog(s) have role in negative regulation ofgluconeogenesis, proteasome-mediated ubiquitin-dependentprotein catabolic process, traversing start control pointof mitotic cell cycle and GID complex, cytoplasm, nucleuslocalization	3.88218721168419	5.48311410323966e-09	3.84837736630812e-08
B1J91_M05621g	CAGL0M05621g	1.326	2891638	Ortholog(s) have role in endocytosed proteintransport to vacuole, endocytosis, mannosyl-inositolphosphorylceramide biosynthetic process and cis-Golginetwork membrane, trans-Golgi network membranelocalization	-3.88183943578508	9.73922432140703e-07	3.27938466168997e-06
B1J91_K08316g	CAGL0K08316g	972	2890351	Ortholog(s) have GTPase activity and role in cellseparation after cytokinesis, maintenance of cellpolarity, positive regulation of formin-nucleated actincable assembly	-3.87669965598153	8.94325853023971e-07	3.03847827904128e-06
B1J91_M11902g	CAGL0M11902g	1.122	2891254	Ortholog(s) have role in ascospore formation,positive regulation of transcription from RNA polymeraseII promoter	3.876683578239	2.31567930307609e-05	5.50956482099481e-05
B1J91_C04939g	CAGL0C04939g	1.113	2886757	Has domain(s) with predicted triglyceride lipaseactivity and role in lipid metabolic process	-3.87573124638132	3.95652009168946e-07	1.49083621888084e-06
B1J91_I04180g	CAGL0I04180g	798	2889368	Phenotype:viable (null), decreased protein/peptideaccumulation (unspecified), decreased resistance tochemicals (null), decreased RNA accumulation(unspecified), decreased resistance to chemicals(unspecified)	3.87340944762737	9.76481439567069e-11	1.60758991359599e-09
B1J91_I03520g	CAGL0I03520g	321	2889180	Ortholog(s) have mitochondrion localization	-3.87078338332322	1.30862729758593e-07	5.71185544658058e-07
B1J91_M11638g	CAGL0M11638g	1.197	2891241	Ortholog(s) have 3'-5'-exoribonuclease activity androle in U5 snRNA 3'-end processing, exonucleolytictrimming to generate mature 3'-end of 5.8S rRNA fromtricistronic rRNA transcript (SSU-rRNA, 5.8S rRNA, LSU-rRNA)	3.86893815445639	8.06244969650252e-08	3.75934887098623e-07
B1J91_I08635g	CAGL0I08635g	420	2888992	Ortholog(s) have TBP-class protein binding RNApolymerase II transcription factor activity, more	-3.86760984297883	2.83194734756643e-08	1.53181187289536e-07
B1J91_E01903g	CAGL0E01903g	1.29	2887408	Ortholog(s) have tRNA methyltransferase activity,role in tRNA methylation and cytoplasm, nucleuslocalization	-3.86519402982026	1.16342445743782e-10	1.78367512130936e-09
B1J91_C05533g	CAGL0C05533g	1.314	2886874	Has domain(s) with predicted phosphoric diesterhydrolase activity and role in lipid metabolic process	3.85866046561798	1.14112419293306e-07	5.06638487830733e-07
B1J91_H06787g	CAGL0H06787g	1.23	2888768	Ortholog(s) have acetyl-CoA C-acyltransferaseactivity, mRNA binding activity, role in fatty acid beta-oxidation and glyoxysome, mitochondrial intermembranespace, peroxisomal matrix localization	3.85633785507279	3.05680528663178e-10	3.73051908861082e-09
B1J91_J04070g	CAGL0J04070g	453	2889644	Ortholog(s) have RNA polymerase I activity, RNApolymerase II activity, RNA polymerase III activity, RNA-directed RNA polymerase activity	-3.8554017446878	2.74296436790997e-10	3.43779087787494e-09
B1J91_C00715g	CAGL0C00715g	573	2886879	Ortholog(s) have role in ribosomal large subunitassembly and nucleolus, preribosome, large subunitprecursor localization	-3.85003289612784	0.00441098681918543	0.00670617906244519
B1J91_L07304g	CAGL0L07304g	1.053	2890983	Ortholog(s) have ATPase activity, guanyl-nucleotideexchange factor activity, unfolded protein bindingactivity	-3.84681372520407	4.18631723670146e-08	2.13715633332543e-07
B1J91_J05522g	CAGL0J05522g	1.56	2889484	Ortholog(s) have ATP:ADP antiporter activity,calcium ion binding activity, role in ADP transport, ATPtransport, mitochondrial transport and mitochondrionlocalization	3.84665331357233	1.52956363277794e-05	3.79566979383338e-05
B1J91_F07117g	CAGL0F07117g	423	2887714	Putative subunit of the heterotrimeric G protein;gene is upregulated in azole-resistant strain	3.84495427244324	0.000565646996969292	0.00100948132671202
B1J91_M00616g	CAGL0M00616g	2.319	2891595	Ortholog(s) have role in protein targeting tovacuole and endoplasmic reticulum localization	3.84476901595922	0.00176838906577485	0.00285855576826735
B1J91_F05357g	CAGL0F05357g	1.806	2887680	Phenotype:inviable (null)	3.84213210893865	4.44677866314749e-06	1.25091147485101e-05
B1J91_E05302g	CAGL0E05302g	2.49	2887283	Ortholog(s) have protein phosphatase 1 bindingactivity, role in actin filament organization, corticalactin cytoskeleton organization, endocytosis, proteinsecretion and actin cortical patch, nucleus localization	3.83897649039145	2.51188926109075e-08	1.38620120527685e-07
B1J91_H06127g	CAGL0H06127g	264	2888851	Ortholog(s) have protein transporter activity,unfolded protein binding activity and role in proteinimport into mitochondrial inner membrane, protein importinto mitochondrial outer membrane, regulation of growthrate	-3.83702290425844	2.64328904404394e-05	6.201805858479e-05
B1J91_E03630g	CAGL0E03630g	2.712	2887420	Ortholog(s) have RNA binding activity and role innegative regulation of conjugation with cellular fusion,premeiotic DNA replication, reciprocal meioticrecombination, sporulation resulting in formation of acellular spore	3.83573944282937	9.21444144098361e-10	8.91638061330682e-09
B1J91_L10142g	CAGL0L10142g	1.125	2891059	Putative sphingolipid flippase; gene is upregulatedin azole-resistant strain	-3.83226836775891	8.20233514589472e-05	0.000173058708934806
B1J91_K02739g	CAGL0K02739g	1.296	2890270	Ortholog(s) have sphingosine N-acyltransferaseactivity and role in ceramide biosynthetic process	-3.83196764421839	2.84299541522125e-12	1.24533352741745e-10
B1J91_J02310g	CAGL0J02310g	462	2889758	Ortholog(s) have ribosome binding activity, role innuclear pore organization, protein folding and cytosolicribosome, endoplasmic reticulum membrane, mitochondrion,nuclear envelope localization	3.82996330937352	0.00167832496148071	0.00272464005990216
B1J91_I07837g	CAGL0I07837g	330	9488012	Ortholog(s) have role in cellular response to DNAdamage stimulus and FANCM-MHF complex localization	-3.82975636496948	1.63952717969488e-07	6.9221345469734e-07
B1J91_A01243g	CAGL0A01243g	1.596	2886451	Has domain(s) with predicted transmembranetransporter activity, role in transmembrane transport andintegral component of membrane localization	3.82923236230471	0.000732068187271438	0.00127721426982705
B1J91_F04521g	CAGL0F04521g	861	2887628	Protein of unknown function	3.82784679980446	2.31143847520935e-06	6.97411879420485e-06
B1J91_K02805g	CAGL0K02805g	1.251	2890128	Predicted inositolphosphorylceramide (IPC)synthase, catalyzes the essential step in sphingolipidbiosynthesis; potential antifungal drug target	3.82660568118229	2.29490859539407e-05	5.46544736359383e-05
B1J91_K03223g	CAGL0K03223g	1.797	2890165	Ortholog(s) have role in Golgi to vacuole transportand AP-1 adaptor complex localization	3.82548411679446	3.65349636229621e-05	8.30971402569551e-05
B1J91_D02486g	CAGL0D02486g	2.904	2887060	Has domain(s) with predicted sequence-specific DNAbinding RNA polymerase II transcription factor activity,zinc ion binding activity, role in regulation oftranscription, DNA-templated and nucleus localization	3.82244919853392	1.99774216510125e-08	1.13831859024236e-07
B1J91_I05808g	CAGL0I05808g	930	2889347	Ortholog(s) have Atg8 ligase activity	3.82224342917331	0.000557505308957505	0.000996764229499096
B1J91_M00748g	CAGL0M00748g	1.314	2891601	Phenotype:decreased resistance to chemicals (null),viable (null), decreased nutrient uptake (unspecified),decreased resistance to chemicals (unspecified)	-3.82181575358451	9.91914655050718e-06	2.56257677602887e-05
B1J91_A03300g	CAGL0A03300g	1.56	2886323	Ortholog(s) have mRNA (N6-adenosine)-methyltransferase activity, role in mRNA methylation,meiotic nuclear division, negative regulation ofpseudohyphal growth and MIS complex localization	-3.82136448756924	3.1040081863202e-10	3.7356138640748e-09
B1J91_F00341g	CAGL0F00341g	282	2887734	Protein of unknown function	-3.82018438986459	3.72153377852435e-09	2.80028293212277e-08
B1J91_E05654g	CAGL0E05654g	987	2887517	Ortholog(s) have phosphatidylglycerol phospholipaseC activity, role in cell-abiotic substrate adhesion,phosphatidylglycerol catabolic process and lipid particle,mitochondrion localization	3.81584868965794	6.36563870709855e-07	2.24191123453162e-06
B1J91_B01485g	CAGL0B01485g	2.025	2886671	Ortholog(s) have tRNA methyltransferase activity,role in tRNA methylation, wybutosine biosynthetic processand cytosol, mitochondrion, nucleus localization	3.81393217631888	0.000249995428204895	0.000481160286690159
B1J91_G08646g	CAGL0G08646g	1.578	2888132	Ortholog(s) have core promoter binding activity,role in re-entry into mitotic cell cycle after pheromonearrest, regulation of transcription from RNA polymerase IIpromoter and nuclear chromatin localization	3.81122003433812	3.37529846264677e-06	9.76944793967258e-06
B1J91_F08151g	CAGL0F08151g	1.797	2887768	Ortholog(s) have DNA binding, RNA polymerase IIIcore binding, TFIIIC-class transcription factor bindingactivity	3.80904022449559	0.000656431603363055	0.00115801993746823
B1J91_K06919g	CAGL0K06919g	1.65	2890412	Putative mitochondrial clpX-like chaperone	3.80879220608964	3.35893853329643e-07	1.29348135355983e-06
B1J91_G05852g	CAGL0G05852g	924	2888266	Ortholog(s) have dCMP deaminase activity, role indTMP biosynthetic process, dUMP biosynthetic process andcytosol, nucleus localization	-3.80678961328149	0.00142774244336712	0.00234642468465543
B1J91_L07766g	CAGL0L07766g	987	2891004	Ortholog(s) have acetate transmembrane transporteractivity, ammonium transmembrane transporter activity androle in ammonium transport, nitrogen utilization, plasmamembrane acetate transport	3.80609179628156	3.90179140660093e-09	2.92214147272368e-08
B1J91_G03201g	CAGL0G03201g	648	2888217	Ortholog(s) have mitochondrion localization	3.80531338904698	5.18706517783257e-08	2.54223194430036e-07
B1J91_K12584g	CAGL0K12584g	3.339	2890418	Ortholog(s) have Golgi apparatus localization	3.80526415967222	3.88145392209155e-05	8.78340080340459e-05
B1J91_I08283g	CAGL0I08283g	852	2889401	Putative gamma-glutamyl phosphate reductase	-3.79807347996052	5.58454163459404e-09	3.89726333702964e-08
B1J91_G07799g	CAGL0G07799g	1.026	2888378	Ortholog(s) have serine-type endopeptidaseactivity, role in regulation of mitochondrionorganization, signal peptide processing and mitochondrialinner membrane localization	-3.79724176352969	6.70748162062406e-13	5.14170387980963e-11
B1J91_D03696g	CAGL0D03696g	888	2887204	Ortholog(s) have cytoplasm, nucleus localization	-3.79703417448507	6.92249774991193e-12	2.32614890144301e-10
B1J91_E01023g	CAGL0E01023g	432	2887413	Ortholog(s) have RNA binding activity, role in mRNAcis splicing, via spliceosome and Prp19 complex, U2-typespliceosomal complex localization	3.79700259828124	3.30558660326839e-05	7.58877298813043e-05
B1J91_J01177g	CAGL0J01177g	1.44	2889855	Ortholog(s) have DNA replication origin binding andRNA polymerase II core promoter proximal region sequence-specific DNA binding, more	-3.79465240437983	1.178530729203e-08	7.2727946634842e-08
B1J91_B01529g	CAGL0B01529g	1.11	2886673	Ortholog(s) have peroxisome matrix targeting signal-2 binding activity, role in fatty acid metabolic process,protein import into peroxisome matrix, docking andcytosol, nucleus, peroxisome localization	-3.7938172726604	5.90275951468206e-09	4.08447647094925e-08
B1J91_M04631g	CAGL0M04631g	300	2891558	Putative spliceosome component; gene is upregulatedin azole-resistant strain	-3.79250950967248	4.34721739304142e-06	1.22501140323155e-05
B1J91_I08481g	CAGL0I08481g	345	2888921	Ortholog(s) have structural constituent of ribosomeactivity	-3.79239179169965	1.60165057629678e-09	1.3981668553936e-08
B1J91_K06633g	CAGL0K06633g	957	2890444	Ortholog(s) have role in attachment of spindlemicrotubules to kinetochore, protein localization tokinetochore and COMA complex, cytoplasm, spindle pole bodylocalization	-3.79074024377033	6.05173029243754e-09	4.16991415936777e-08
B1J91_L11154g	CAGL0L11154g	5.187	2891028	Ortholog(s) have lysophospholipase activity, rolein phosphatidylcholine catabolic process, regulation ofphospholipid biosynthetic process and endoplasmicreticulum localization	3.78755342232309	4.86717789499133e-10	5.17969083575433e-09
B1J91_M06325g	CAGL0M06325g	1.98	2891670	Ortholog(s) have DNA binding, bending, RNApolymerase II core promoter proximal region sequence-specific DNA binding transcription factor activity,sequence-specific DNA binding activity	-3.78679437560935	1.12993837529787e-07	5.03037901017364e-07
B1J91_M00924g	CAGL0M00924g	3.912	2891155	Ortholog(s) have cytoplasm localization	3.78535985074704	2.71151896727691e-07	1.07627120173629e-06
B1J91_K10076g	CAGL0K10076g	3.027	2890213	Ortholog(s) have Rab GTPase binding,phosphatidylinositol binding activity	3.7840097710164	1.60716084205596e-08	9.45411401813731e-08
B1J91_F01727g	CAGL0F01727g	753	2887971	Ortholog(s) have 3'-5'-exoribonuclease activity	-3.77868514476886	1.42905476078604e-09	1.27471684662115e-08
B1J91_F00913g	CAGL0F00913g	3.621	2887905	Has domain(s) with predicted ATP binding, proteinkinase activity, protein tyrosine kinase activity, signaltransducer activity, transferase activity, transferringphosphorus-containing groups activity	3.77857659767017	3.32148565950204e-11	7.24231495356311e-10
B1J91_L02387g	CAGL0L02387g	336	2890904	Ortholog(s) have tubulin binding activity, role intubulin complex assembly and cytoplasm, prefoldin complexlocalization	-3.77593375390026	3.10666623836633e-10	3.7356138640748e-09
B1J91_K09020g	CAGL0K09020g	507	2890295	Ortholog(s) have NatA complex, cytosolic ribosomelocalization	-3.77521697875901	2.15461854111999e-06	6.5574184632349e-06
B1J91_I07909g	CAGL0I07909g	9.111	2889233	Ortholog(s) have GTPase activator activity	3.77483529562275	3.22388990684028e-11	7.12439190837568e-10
B1J91_E01837g	CAGL0E01837g	1.566	2887386	Putative aspartic protease; predicted GPI-anchor;member of a YPS gene cluster that is required forvirulence in mice; expression induced at high temperature	3.7735937250221	7.14469671966186e-09	4.80162768584398e-08
B1J91_H02893g	CAGL0H02893g	2.604	2888894	Ortholog(s) have mitochondrion localization	3.76940134702655	5.64822035306633e-12	2.02264007679879e-10
B1J91_J04202g	CAGL0J04202g	312	2889650	Phenotype:viable (null)viable (null)	3.76404793626426	3.09710776673057e-09	2.40038083784837e-08
B1J91_M11528g	CAGL0M11528g	804	2891411	Ortholog(s) have ubiquitin-protein transferaseactivity, role in chromatin assembly, proteinubiquitination and anaphase-promoting complexlocalization	-3.76322957826077	1.30142150290147e-06	4.20327445242569e-06
B1J91_E03223g	CAGL0E03223g	747	2887303	Ortholog(s) have role in U4 snRNA 3'-endprocessing, exonucleolytic trimming to generate mature 3'-end of 5.8S rRNA from tricistronic rRNA transcript (SSU-rRNA, 5.8S rRNA and LSU-rRNA), more	-3.76272950766818	3.58571258582948e-10	4.16860330475816e-09
B1J91_I07557g	CAGL0I07557g	639	2888976	Ortholog(s) have 3,4-dihydroxy-2-butanone-4-phosphate synthase activity, role in aerobic respiration,riboflavin biosynthetic process and cytosol, mitochondrialintermembrane space, nucleus localization	-3.76080652151867	6.40749757136088e-11	1.14726945566046e-09
B1J91_K03575g	CAGL0K03575g	1.074	2890181	Ortholog(s) have cytoplasm, nucleus, ribosomelocalization	-3.75919399216584	1.28490123024555e-09	1.17368744332244e-08
B1J91_L03564g	CAGL0L03564g	651	2890739	Ortholog(s) have 3-hydroxyacyl-CoA dehydrataseactivity, enoyl-CoA hydratase activity and role in fattyacid elongation, sphingolipid biosynthetic process,vacuolar transport	-3.75644973201787	6.48267190751689e-13	5.0608122847422e-11
B1J91_H08129g	CAGL0H08129g	1.701	2888627	Ortholog(s) have role in cellular response to pH,filamentous growth of a population of unicellularorganisms in response to pH, pathogenesis, proteinprocessing, pseudohyphal growth, regulation ofintracellular pH	3.75435312880557	1.02432740046185e-10	1.66402325386286e-09
B1J91_K04851g	CAGL0K04851g	636	2890016	Ortholog(s) have role in protein import intoperoxisome matrix, docking and peroxisomal importomercomplex, peroxisomal membrane localization	3.75193782087085	3.22515757846075e-10	3.8686119999825e-09
B1J91_J09372g	CAGL0J09372g	438	2889929	Ortholog(s) have hydrolase activity, role innucleotide metabolic process and cytoplasm, nucleuslocalization	-3.75117492632331	8.33802450673507e-10	8.14794754433616e-09
B1J91_K07546g	CAGL0K07546g	972	2890381	Phenotype:viable (null), viable (null)viable(null), decreased protein activity (null)	3.74607644926085	2.52655797708745e-11	5.95595406196696e-10
B1J91_L11660g	CAGL0L11660g	4.38	2890975	Ortholog(s) have RNA polymerase III activity, rolein tRNA transcription from RNA polymerase III promoter andDNA-directed RNA polymerase III complex, cytoplasmlocalization	3.74312765708398	3.66901446388156e-10	4.22402822134681e-09
B1J91_I01672g	CAGL0I01672g	2.577	2889325	Ortholog(s) have TRAMP complex, cell division site,cell tip, mitotic spindle pole body, nucleus, prosporemembrane localization	3.7402485012806	1.31568649180711e-08	7.93943164674743e-08
B1J91_H01551g	CAGL0H01551g	1.116	2888879	Ortholog(s) have pantothenate kinase activity	-3.73976462900999	2.5145565714503e-11	5.95595406196696e-10
B1J91_I01056g	CAGL0I01056g	2.529	2888910	Ortholog(s) have protein phosphatase type 2Aregulator activity	3.73839596324737	0.000887430138747409	0.00152068887904114
B1J91_F02431g	CAGL0F02431g	2.358	2887762	Ortholog(s) have mitochondrion localization	3.73466754317432	3.25194288885244e-10	3.8912272713927e-09
B1J91_K05797g	CAGL0K05797g	267	2890471	Ortholog(s) have role in ascospore formation,mitochondrial respiratory chain complex assembly, positiveregulation of transcription from RNA polymerase IIpromoter	-3.73220281582894	2.37822091134233e-10	3.12802997078967e-09
B1J91_H05049g	CAGL0H05049g	2.724	2888800	Ortholog(s) have leucine-tRNA ligase activity, mRNAbinding activity, role in Group I intron splicing, leucyl-tRNA aminoacylation, mitochondrial translation andmitochondrion localization	3.73167275044309	0.000597016364767214	0.00106160285811814
B1J91_M03773g	CAGL0M03773g	582	2891520	Predicted GPI-linked adhesin-like protein	-3.7310935717609	5.75210959734168e-07	2.05984304266849e-06
B1J91_D04378g	CAGL0D04378g	3.162	2886979	Phenotype:decreased resistance to killing by hostcells (null)	3.72757257840759	2.48129542715542e-08	1.37395433020592e-07
B1J91_L11814g	CAGL0L11814g	4.731	2890945	Ortholog(s) have ATPase activity, coupled totransmembrane movement of ions, phosphorylative mechanism,phospholipid-translocating ATPase activity	3.72625075606374	7.7302681030507e-13	5.45777863304578e-11
B1J91_E04532g	CAGL0E04532g	639	2887473	Ortholog(s) have protein-arginine omega-Nmonomethyltransferase activity and role in peptidyl-arginine methylation	-3.72596046442994	4.03081197201393e-10	4.54601460567824e-09
B1J91_E01771g	CAGL0E01771g	1.56	2887371	Putative aspartic protease; predicted GPI-anchor;member of a YPS gene cluster that is required forvirulence in mice; gene is downregulated in azole-resistant strain	3.72582871104491	0.000480542470937603	0.000872194362715456
B1J91_L13156g	CAGL0L13156g	612	2890591	Ortholog(s) have enzyme inhibitor activity, role inregulation of ubiquitin homeostasis and endosomelocalization	-3.72244570546224	0.000184085940198939	0.000363366094624089
B1J91_F08503g	CAGL0F08503g	738	2887571	Ortholog(s) have GTP cyclohydrolase I activity,role in folic acid-containing compound biosyntheticprocess and cytosol, nucleus localization	-3.72216450453397	1.04312685731709e-11	3.08287973614317e-10
B1J91_H02607g	CAGL0H02607g	1.221	2888575	Ortholog(s) have adenosylmethionine decarboxylaseactivity, role in pantothenate biosynthetic process,spermidine biosynthetic process, spermine biosyntheticprocess and cytosol, nucleus localization	-3.72195205752335	0.000359427100389954	0.000670985294715797
B1J91_C01793g	CAGL0C01793g	336	2886960	Ortholog(s) have nascent polypeptide-associatedcomplex binding activity, role in protein targeting tomitochondrion, ribosome localization and integralcomponent of mitochondrial outer membrane localization	-3.72087594695898	0.000320747836323163	0.000604296806836189
B1J91_C02431g	CAGL0C02431g	2.79	2886745	Ortholog(s) have role in mRNA polyadenylation andcellular bud neck localization	-3.71514119032796	5.77014650846186e-06	1.58501336900974e-05
B1J91_L01089g	CAGL0L01089g	6.459	2890911	Ortholog(s) have glutamate synthase (NADH) activityand cytosol, mitochondrion localization	3.71390757456072	1.27240980435159e-13	2.73561628506844e-11
B1J91_K00869g	CAGL0K00869g	339	2890197	Ortholog(s) have ubiquitin binding activity, rolein negative regulation of protein complex assembly,protein targeting to vacuole and ESCRT I complex, cytosollocalization	-3.71237574235464	8.29474072378083e-12	2.57556949309296e-10
B1J91_H04565g	CAGL0H04565g	453	2888776	Ortholog(s) have structural constituent of ribosomeactivity, role in mitochondrial translational initiationand mitochondrial small ribosomal subunit localization	-3.70647780192811	3.73040025262934e-05	8.47676870745694e-05
B1J91_F02783g	CAGL0F02783g	2.52	2887721	Ortholog(s) have SUMO transferase activity, double-stranded DNA binding activity, role in chromosomesegregation, negative regulation of gene silencing,protein sumoylation and cytoplasm, nuclear chromatinlocalization	3.70636310028658	9.01974927293977e-07	3.05811264222823e-06
B1J91_A02530g	CAGL0A02530g	960	2886359	Thioredoxin reductase	-3.70461744246365	4.84765820231249e-10	5.17013285664023e-09
B1J91_K11990g	CAGL0K11990g	2.976	2889964	Ortholog(s) have protein kinase activity, role inactin cytoskeleton organization, protein phosphorylation,regulation of endocytosis and cellular bud neck,cytoplasm, prospore membrane localization	3.69760395408582	7.00489670324169e-10	7.07119819467155e-09
B1J91_C03509g	CAGL0C03509g	2.688	2886729	Phenotype:decreased resistance to chemicals(unspecified)	3.69629259128995	8.15955110414887e-09	5.36605331326466e-08
B1J91_L04664g	CAGL0L04664g	1.137	2890648	Ortholog(s) have ferrochelatase activity, role inheme biosynthetic process and cytosol, mitochondrial innermembrane, nucleus localization	-3.69488605857588	1.05710905006723e-09	1.00119247097101e-08
B1J91_K03245g	CAGL0K03245g	1.431	2890166	Protein of unknown function	3.69436488315479	2.24659045533731e-11	5.51088638694241e-10
B1J91_J00385g	CAGL0J00385g	726	2889910	Ortholog(s) have cytoplasm, nucleus localization	-3.69421777597549	3.4658899018008e-08	1.8192663721186e-07
B1J91_I11011g.1	CAGL0I11011g 1	3.537	NA	Putative adhesin; belongs to adhesin cluster V	3.69359156368718	0.000984606171115404	0.0016737622576203
B1J91_K05599g	CAGL0K05599g	2.133	2890493	Ortholog(s) have DNA replication origin binding,ubiquitin-protein transferase activity	3.68936909319237	0.00025645444409003	0.000492047517679189
B1J91_E01507g	CAGL0E01507g	1.437	2887439	Ortholog(s) have COPI-coated vesicle, clathrin-coated vesicle localization	-3.68408232230168	5.14398962357971e-05	0.000113575216441413
B1J91_D01760g	CAGL0D01760g	753	2886981	Ortholog(s) have Rab GTPase binding activity andGolgi apparatus localization	-3.68304880778245	1.58508231667542e-07	6.7153832863641e-07
B1J91_D05060g	CAGL0D05060g	1.533	2886980	Ortholog(s) have protein serine/threoninephosphatase activity, role in protein dephosphorylationand cytoplasm, nucleus localization	-3.67877685150327	6.39701740996093e-13	5.0608122847422e-11
B1J91_M09339g	CAGL0M09339g	597	2891314	Ortholog(s) have mitochondrial intermembrane spacelocalization	3.67876621741104	0.00100659858474563	0.00170818839735804
B1J91_A03828g	CAGL0A03828g	1.431	2886327	Ortholog(s) have role in cellular bud siteselection and cellular bud neck, endoplasmic reticulumlocalization	-3.67627876291986	5.82474759665706e-08	2.80108259141302e-07
B1J91_B01463g	CAGL0B01463g	705	2886670	Ortholog(s) have RNA binding, manganese ion bindingactivity	-3.67515533113898	4.65912251971807e-09	3.37631537396408e-08
B1J91_M10593g	CAGL0M10593g	678	2891372	Ortholog(s) have role in mitochondrial proteinprocessing, mitochondrial proton-transporting ATP synthasecomplex assembly and extrinsic component of mitochondrialinner membrane, mitochondrial intermembrane spacelocalization	-3.67458451032833	4.42681366245311e-08	2.23435677242747e-07
B1J91_M10637g	CAGL0M10637g	417	2891374	Ortholog(s) have structural constituent of ribosomeactivity and mitochondrial large ribosomal subunitlocalization	-3.67355680237744	7.30496775381723e-06	1.95009952991662e-05
B1J91_I05588g	CAGL0I05588g	1.116	2889337	Ortholog(s) have tRNA dihydrouridine synthaseactivity, role in tRNA modification and cytoplasm, nucleuslocalization	-3.67244890259257	2.62451617619761e-07	1.04852413358514e-06
B1J91_M01254g	CAGL0M01254g	1.797	2891169	Phenotype:decreased virulence (null), viable(null), decreased pseudohyphal growth (null)	3.67211159405358	7.94306947692603e-05	0.000168404057276574
B1J91_E00715g	CAGL0E00715g	930	2887459	Ortholog(s) have structural constituent of ribosomeactivity and mitochondrial small ribosomal subunitlocalization	-3.67143042062432	4.10829189302417e-10	4.60166210666132e-09
B1J91_J09240g	CAGL0J09240g	1.314	2889949	Homocitrate synthase; protein abundance increasedin ace2 mutant cells	3.66724453027748	1.57133462722553e-09	1.3815354267327e-08
B1J91_C04697g	CAGL0C04697g	813	2886883	Ortholog(s) have structural constituent of ribosomeactivity, role in cellular response to drug andmitochondrial small ribosomal subunit localization	-3.66053198262112	5.21527279574325e-13	4.65202333380298e-11
B1J91_G04873g	CAGL0G04873g	4.11	2888003	Phenotype:inviable (null)	3.66045929093329	3.28509367106093e-10	3.91181299762741e-09
B1J91_H02145g	CAGL0H02145g	1.887	2888874	Ortholog(s) have sequence-specific DNA binding,sequence-specific DNA binding transcription factoractivity	3.6574807452961	3.75240147166441e-08	1.948072129099e-07
B1J91_M04521g	CAGL0M04521g	2.067	2891553	Ortholog(s) have diphthine-ammonia ligase activity,role in cellular response to drug, peptidyl-diphthamidebiosynthetic process from peptidyl-histidine and cytosol,nucleus localization	-3.6561825591239	3.80661024412559e-05	8.63864404498708e-05
B1J91_K04961g	CAGL0K04961g	486	2890498	Ortholog(s) have histidine phosphotransfer kinaseactivity, protein histidine kinase binding activity, rolein osmosensory signaling via phosphorelay pathway andcytosol, nucleus localization	-3.65317249685584	2.54603873144097e-08	1.40032130229253e-07
B1J91_C04587g	CAGL0C04587g	2.127	2886950	Ortholog(s) have mitochondrion localization	3.64959770725556	4.34864796400493e-05	9.76405808302435e-05
B1J91_I01606g	CAGL0I01606g	3.474	2889322	Ortholog(s) have role in rRNA metabolic process,ribosome biogenesis and nucleolus localization	3.64793256410388	0.000824593718181144	0.00142245315801571
B1J91_I01430g	CAGL0I01430g	474	2888956	Ortholog(s) have cytosol, nucleolus localization	-3.64665230659861	0.000162824976665683	0.000325252172443747
B1J91_H03839g	CAGL0H03839g	849	2888468	Ortholog(s) have S-adenosyl-L-methioninetransmembrane transporter activity, role in S-adenosyl-L-methionine transport and mitochondrion localization	-3.64660113250336	4.54529454459369e-05	0.000101590956882809
B1J91_L03498g	CAGL0L03498g	2.631	2890736	Ortholog(s) have potassium:proton antiporteractivity, role in monovalent inorganic cation transportand Golgi apparatus, mitochondrion localization	3.64630009983185	6.97711802838382e-06	1.86945609214916e-05
B1J91_L03542g	CAGL0L03542g	468	2890738	Ortholog(s) have structural constituent of ribosomeactivity and mitochondrial large ribosomal subunitlocalization	-3.64514242459875	0.000684145446258995	0.00120043546471625
B1J91_B04873g	CAGL0B04873g	1.089	2886599	Ortholog(s) have role in attachment of spindlemicrotubules to kinetochore involved in homologouschromosome segregation, cellular response to DNA damagestimulus, maintenance of DNA trinucleotide repeats,mitotic sister chromatid cohesion	-3.6448268505397	1.89037667512359e-10	2.57616332448786e-09
B1J91_H06303g	CAGL0H06303g	1.407	2888786	Ortholog(s) have oxidized pyrimidine nucleobaselesion DNA N-glycosylase activity, role in base-excisionrepair, AP site formation and nucleus localization	3.6442589808718	8.31257327375098e-10	8.1400168624795e-09
B1J91_M05687g	CAGL0M05687g	1.113	2891641	Ortholog(s) have NAD+ diphosphatase activity, rolein NADH metabolic process and cytosol, nucleus, peroxisomelocalization	-3.64401619707217	5.94083078386561e-11	1.10596382926845e-09
B1J91_M11198g	CAGL0M11198g	1.386	2891396	Ortholog(s) have protein complex scaffold,ubiquitin-specific protease activity and role in RNAsplicing, histone H3-K4 methylation, histone H3-K79methylation, histone deubiquitination	3.64395934595929	8.23139247968544e-05	0.000173541948884129
B1J91_K08030g	CAGL0K08030g	2.277	2890338	Ortholog(s) have lipid binding activity andendoplasmic reticulum, nucleus-vacuole junction, plasmamembrane, ribosome localization	3.64191213452193	4.03361305125027e-07	1.51582680423045e-06
B1J91_B00374g	CAGL0B00374g	366	2886629	Ortholog(s) have RNA polymerase II regulatoryregion DNA binding activity	-3.64030206663214	0.0176163521424363	0.0243658933213399
B1J91_C03960g	CAGL0C03960g	1.872	2886882	Has domain(s) with predicted role in proteinglycosylation	3.63890245989906	1.66454657175494e-11	4.28511767681173e-10
B1J91_J03696g	CAGL0J03696g	1.341	2889685	Ortholog(s) have H4 histone acetyltransferaseactivity, histone acetyltransferase activity (H3-K4specific), peptide N-acetyltransferase activity	3.63668306878229	0.000680035344732107	0.00119450533521508
B1J91_L07018g	CAGL0L07018g	1.014	2890827	Ortholog(s) have role in deoxyribonucleosidetriphosphate metabolic process and mitochondrionlocalization	3.63363545299508	9.11034938664684e-07	3.08251410386749e-06
B1J91_H09680g	CAGL0H09680g	4.047	2888456	Ortholog(s) have GTP-Rho binding,phosphatidylinositol-4,5-bisphosphate binding activity	3.63214891900821	1.04437482073716e-09	9.92965672584592e-09
B1J91_L05676g	CAGL0L05676g	6.636	2890801	Ortholog(s) have GMP synthase (glutamine-hydrolyzing) activity, aspartate carbamoyltransferaseactivity, carbamoyl-phosphate synthase (glutamine-hydrolyzing) activity, dihydroorotase activity	3.63206150955256	4.70673597500258e-10	5.06386988889532e-09
B1J91_M09603g	CAGL0M09603g	471	2891326	Ortholog(s) have structural constituent of ribosomeactivity and mitochondrial small ribosomal subunitlocalization	-3.63132856049253	2.07533847859991e-10	2.7818608131178e-09
B1J91_K01507g	CAGL0K01507g	2.787	2890060	Ortholog(s) have G-protein coupled receptoractivity, glucose binding activity	3.62658470138809	4.07520797420587e-05	9.19639849192916e-05
B1J91_K11814g	CAGL0K11814g	3.027	2890533	Ortholog(s) have protein phosphatase type 1regulator activity, role in negative regulation oftranscription from RNA polymerase II promoter and proteinphosphatase type 1 complex localization	3.62079531047078	1.69511468398143e-09	1.46161596467796e-08
B1J91_B01441g	CAGL0B01441g	1.302	2886521	Ortholog(s) have histone deacetylase activity,transcription coactivator activity, transcriptioncorepressor activity	-3.62031564828255	1.1314242480422e-10	1.75103071321609e-09
B1J91_J07634g	CAGL0J07634g	4.764	2889899	Ortholog(s) have role in CVT pathway, autophagicvacuole assembly, late nucleophagy, mitochondriondegradation, peroxisome degradation, piecemealmicroautophagy of nucleus	3.61919371240973	2.22014647501507e-05	5.31059902799801e-05
B1J91_K06369g	CAGL0K06369g	993	2890432	Ortholog(s) have role in nucleotide-excisionrepair, phosphorylation of RNA polymerase II C-terminaldomain, regulation of cyclin-dependent proteinserine/threonine kinase activity, transcription from RNApolymerase II promoter	-3.61837158777256	0.000365920195359694	0.000681033565415273
B1J91_I10670g	CAGL0I10670g	1.668	2889394	Ortholog(s) have role in cellular response to drug,endonucleolytic cleavage in 5'-ETS of tricistronic rRNAtranscript (SSU-rRNA, 5.8S rRNA and LSU-rRNA), more	-3.61700888799728	2.23205227799052e-07	9.11505891016265e-07
B1J91_L03454g	CAGL0L03454g	3.267	2890734	Ortholog(s) have DNA helicase activity	3.61566159402018	0.000102127666782814	0.000211945149423217
B1J91_D05148g	CAGL0D05148g	327	2886973	Protein of unknown function	-3.614706826828	1.48519464339274e-07	6.36920010531885e-07
B1J91_G05830g	CAGL0G05830g	2.532	2888165	Protein of unknown function	3.6101889389983	0.00508627439626957	0.00766377831329807
B1J91_D04400g	CAGL0D04400g	273	2887251	Ortholog(s) have enzyme inhibitor activity, role innegative regulation of DNA recombinase mediator complexassembly, negative regulation of mitotic recombination,synaptonemal complex assembly and condensed nuclearchromosome localization	3.60658519946299	8.7987915441138e-05	0.000184159007318354
B1J91_K10208g	CAGL0K10208g	930	2890113	Ortholog(s) have protein serine/threoninephosphatase activity	-3.60235486728103	4.7518301550624e-07	1.74233772352288e-06
B1J91_J06732g	CAGL0J06732g	2.97	2889550	Protein of unknown function	3.60220322193145	5.04872007267123e-09	3.59492317511249e-08
B1J91_A04367g	CAGL0A04367g	363	2886447	Protein of unknown function	-3.60143073327729	8.50774860824915e-11	1.46968361521374e-09
B1J91_C03674g	CAGL0C03674g	867	2886769	Ortholog(s) have mitochondrion localization	-3.59781725665209	8.52829203309699e-06	2.23026656259989e-05
B1J91_J11176g	CAGL0J11176g	1.89	2889488	Putative adhesin-like protein	3.59608227826437	0.0116271604976379	0.0165533515384247
B1J91_E00451g	CAGL0E00451g	6.273	2887526	Ortholog(s) have role in cellular response tobiotic stimulus, cellular response to starvation andfilamentous growth of a population of unicellularorganisms in response to biotic stimulus, more	3.59376148000356	2.2981904644878e-13	3.31615365258151e-11
B1J91_H05687g	CAGL0H05687g	1.356	2888906	Ortholog(s) have sulfite transmembrane transporteractivity	3.58985851040071	9.09052273596026e-07	3.07997959548488e-06
B1J91_K01309g	CAGL0K01309g	1.257	2890051	Ortholog(s) have mRNA binding activity, role in DNArecombination, nuclear-transcribed mRNA catabolic process,3'-5' exonucleolytic nonsense-mediated decay, proteinubiquitination and cytoplasm, nucleolus, polysomelocalization	-3.58799621506241	1.29963625828917e-07	5.67766294137727e-07
B1J91_M03245g	CAGL0M03245g	1.689	2891496	Ortholog(s) have cytosol localization	3.58596642577771	2.77518766011729e-06	8.22662879790659e-06
B1J91_E05830g	CAGL0E05830g	954	2887448	Ortholog(s) have ribosome binding activity and rolein mitochondrial respiratory chain complex III assembly,positive regulation of mitochondrial translation	-3.58327775543574	2.90281322131137e-09	2.28590716914182e-08
B1J91_L04774g	CAGL0L04774g	4.35	2890706	Ortholog(s) have DNA binding transcriptionantitermination factor activity, core RNA polymerase IIbinding transcription factor activity, histone binding,nucleosome binding activity	3.58279949887337	1.0998336531508e-06	3.62421174020814e-06
B1J91_H04719g	CAGL0H04719g	534	2888495	Ortholog(s) have role in nucleotide-excision repairand nucleus localization	-3.58246856634456	0.00054399184335426	0.000975447362388888
B1J91_I07513g	CAGL0I07513g	3.231	2888974	Has domain(s) with predicted ATP binding, proteinkinase activity, protein tyrosine kinase activity,transferase activity, transferring phosphorus-containinggroups activity and role in protein phosphorylation	3.58208359244718	3.78324003597863e-06	1.08519230565766e-05
B1J91_D04994g	CAGL0D04994g	2.079	2887096	Minus-end-directed microtubule motor	3.58082744386576	1.15958373848424e-06	3.79514197531933e-06
B1J91_J06842g	CAGL0J06842g	1.515	2889621	Ortholog(s) have double-stranded DNA bindingactivity and role in nucleotide-excision repair,phosphorylation of RNA polymerase II C-terminal domain,transcription from RNA polymerase II promoter	3.57966934612917	0.00137438803209447	0.00226646981023713
B1J91_J03212g	CAGL0J03212g	1.554	2889731	Putative mitochondrial aldehyde dehydrogenase(NAD+); protein abundance increased in ace2 mutant cells	-3.5786203622617	2.17482501919231e-13	3.2332398618659e-11
B1J91_L02849g	CAGL0L02849g	3.402	2890870	Ortholog(s) have RNA polymerase III activity, rolein tRNA transcription from RNA polymerase III promoter andDNA-directed RNA polymerase III complex, cytosollocalization	3.57384264427958	0.000694891909732805	0.00121798489072853
B1J91_I07733g	CAGL0I07733g	2.874	2889005	Ortholog(s) have ATP binding, ATPase activity, Y-form DNA binding, double-strand/single-strand DNA junctionbinding, four-way junction DNA binding and guanine/thyminemispair binding, more	-3.57207115374498	1.76660098172098e-07	7.3950037681938e-07
B1J91_L10208g	CAGL0L10208g	1.755	2891062	Has domain(s) with predicted catalytic activity	3.56690566415768	1.94758116736091e-09	1.64973725061288e-08
B1J91_H09196g	CAGL0H09196g	975	2888653	Phenotype:inviable (null)	-3.56389664852964	6.85102535933287e-06	1.84170577604861e-05
B1J91_G02695g	CAGL0G02695g	483	2888063	Ortholog(s) have role in mitochondrial proton-transporting ATP synthase complex assembly andmitochondrial matrix localization	-3.56242553220987	1.42377304791234e-08	8.51832996714384e-08
B1J91_F08305g	CAGL0F08305g	1.125	2887588	Ortholog(s) have metallochaperone activity,pyridoxal phosphate binding activity, role in manganeseion transport, pyridoxal phosphate transport andmitochondrion localization	3.56242371713776	3.17215350264256e-11	7.0418937031513e-10
B1J91_J01353g	CAGL0J01353g	2.484	2889839	Phenotype:abnormal protein/peptide accumulation(unspecified)	3.55679779783338	1.67757936174696e-09	1.45886898904318e-08
B1J91_D02882g	CAGL0D02882g	2.004	2887049	Ortholog(s) have mitogen-activated protein kinasekinase kinase binding, phosphorelay response regulatoractivity, protein homodimerization activity, proteinkinase activator activity	3.55515985462926	0.00103409596485124	0.00174819944988291
B1J91_B04125g	CAGL0B04125g	1.005	2886639	Ortholog(s) have RNA polymerase I activity, RNApolymerase III activity and role in tRNA transcriptionfrom RNA polymerase III promoter, transcription from RNApolymerase I promoter	-3.55443280104219	2.79115305835982e-13	3.51780198402592e-11
B1J91_K12276g	CAGL0K12276g	585	2889978	Ortholog(s) have role in phosphate ion transport,protein maturation and endoplasmic reticulum,mitochondrion, plasma membrane localization	-3.55440972625587	1.15628913704445e-07	5.11519793177645e-07
B1J91_L08250g	CAGL0L08250g	2.589	2890562	Ortholog(s) have ATP-dependent DNA helicaseactivity	3.5485953880691	1.45621913676152e-12	7.8931817185697e-11
B1J91_H03025g	CAGL0H03025g	3.282	2888907	Ortholog(s) have poly(A)-specific ribonucleaseactivity, role in nuclear-transcribed mRNA poly(A) tailshortening, postreplication repair and PAN complexlocalization	3.54667861762398	0.000286129431854858	0.00054430050123301
B1J91_B05049g	CAGL0B05049g	4.413	2886515	Ortholog(s) have ubiquitin-protein transferaseactivity, role in double-strand break repair vianonhomologous end joining, double-strand break repair viasynthesis-dependent strand annealing and mitochondrion,nucleus localization	3.54081104293424	2.65055672328568e-10	3.36678458751762e-09
B1J91_L13002g	CAGL0L13002g	2.85	2890584	Ortholog(s) have DNA-dependent ATPase activity,dinucleotide insertion or deletion binding,guanine/thymine mispair binding activity, role in mismatchrepair, mitochondrial DNA repair and mitochondrionlocalization	3.53702900672584	2.19818291676238e-07	9.01016642472173e-07
B1J91_L13222g	CAGL0L13222g	849	2890594	Ortholog(s) have cyclin-dependent proteinserine/threonine kinase inhibitor activity	-3.53533925638326	8.62643018258939e-11	1.47028309471445e-09
B1J91_K02673g	CAGL0K02673g	2.748	2890268	Phenotype:viable (null), decreased hyperosmoticstress resistance (null), decreased resistance tochemicals (null), decreased virulence (null)	3.53493915215925	3.51757660228625e-05	8.03409255624597e-05
B1J91_E00275g	CAGL0E00275g	2.643	2887317	Putative adhesin; belongs to adhesin cluster I	3.53321687063919	0.0151863203459402	0.0212081091993119
B1J91_J07788g	CAGL0J07788g	3.918	2889906	Ortholog(s) have ATPase activity, G-quadruplex DNAbinding, adenylate kinase activity, double-strandedtelomeric DNA binding, single-stranded telomeric DNAbinding activity	3.53261033432967	0.00237021482234499	0.00375954539877935
B1J91_J06710g	CAGL0J06710g	867	2889552	Ortholog(s) have 2-hexaprenyl-6-methoxy-1,4-benzoquinone methyltransferase activity, role in aerobicrespiration, cellular response to drug, ubiquinonebiosynthetic process and mitochondrial matrixlocalization	-3.53233625586499	1.23845936016324e-08	7.54767903224949e-08
B1J91_A01155g	CAGL0A01155g	1.83	2886461	Ortholog(s) have role in establishment of spindlelocalization, mitotic spindle orientation checkpoint,nuclear migration along microtubule	-3.53017960485567	5.34653655251668e-05	0.000117493604685341
B1J91_K02167g	CAGL0K02167g	3.489	2890296	Ortholog(s) have protein serine/threonine kinaseactivity, role in glucose metabolic process, proteinphosphorylation and cytoplasm localization	3.52818356347229	1.69468111709841e-10	2.38769970345227e-09
B1J91_J04708g	CAGL0J04708g	1.893	2889452	Ortholog(s) have ATP-dependent RNA helicaseactivity and role in generation of catalytic spliceosomefor first transesterification step, spliceosomal complexdisassembly	3.52603943965572	2.16078484199146e-06	6.5680362049629e-06
B1J91_F03179g	CAGL0F03179g	1.602	2887608	Ortholog(s) have GPI-anchor transamidase activity,role in attachment of GPI anchor to protein and GPI-anchortransamidase complex, endoplasmic reticulum, integralcomponent of membrane localization	-3.52591350055872	3.14481267685689e-07	1.22060530005221e-06
B1J91_L06776g	CAGL0L06776g	2.487	2890816	Has domain(s) with predicted sequence-specific DNAbinding, sequence-specific DNA binding transcriptionfactor activity, zinc ion binding activity and role inregulation of transcription, DNA-templated	3.52579068335991	0.000383816671609559	0.000711910998456142
B1J91_H09218g	CAGL0H09218g	840	2888742	Has domain(s) with predicted hydrolase activity	-3.52477759914835	3.89420590824394e-10	4.4224477282048e-09
B1J91_L10186g	CAGL0L10186g	522	2891061	Putative stress-induced protein; gene isupregulated in azole-resistant strain	3.52432968544524	3.94930669621755e-06	1.12581630747492e-05
B1J91_I08415g	CAGL0I08415g	3.927	2888918	Ortholog(s) have role in negative regulation oftransposition, RNA-mediated, nonfunctional rRNA decay,recombinational repair, replication fork processing andCul8-RING ubiquitin ligase complex localization	3.52169978789692	1.03225001883361e-07	4.64900626274923e-07
B1J91_C02937g	CAGL0C02937g	1.404	2886739	Ortholog(s) have microtubule plus-end bindingactivity	-3.52088599547389	0.000187895320761277	0.000370504197610459
B1J91_I06094g	CAGL0I06094g	1.353	2889373	Ortholog(s) have fructose-2,6-bisphosphate 2-phosphatase activity, role in glucose metabolic processand cytoplasm localization	3.5151096823055	0.000930950279136885	0.00158969257698809
B1J91_A04279g	CAGL0A04279g	1.155	2886481	Ortholog(s) have 3'-5'-exodeoxyribonucleaseactivity, endonuclease activity, role in apoptotic DNAfragmentation, cellular response to oxidative stress andcytosol, nucleus localization	-3.51000452649197	1.48626081772289e-10	2.17659569305926e-09
B1J91_F07909g	CAGL0F07909g	3.15	2887763	Ortholog(s) have RNA polymerase II distal enhancersequence-specific DNA binding transcription factoractivity, sequence-specific DNA binding, transcriptioncoactivator activity	3.50980620248995	0.0066310095094071	0.00980757692286741
B1J91_K07051g	CAGL0K07051g	1.254	2890389	Ortholog(s) have mRNA (guanine-N7-)-methyltransferase activity and role in 7-methylguanosinemRNA capping, RNA (guanine-N7)-methylation, cellularresponse to drug, mRNA methylation	-3.50870632287122	9.00915764908901e-07	3.05663398523034e-06
B1J91_M01100g	CAGL0M01100g	885	2891162	Ortholog(s) have structural constituent of ribosomeactivity and mitochondrial small ribosomal subunitlocalization	-3.50820874335955	1.09673035101079e-05	2.79800265317679e-05
B1J91_H01287g	CAGL0H01287g	3.975	2888477	Ortholog(s) have mRNA 3'-UTR binding, mRNA 5'-UTRbinding, translation repressor activity, nucleic acidbinding activity	3.5078854141477	2.67428406074647e-09	2.14931645212425e-08
B1J91_F07623g	CAGL0F07623g	1.257	2887678	Ortholog of S. cerevisiae : MTC2 andSaccharomyces cerevisiae S288C : YKL098W	-3.50459605688386	1.11997469581157e-07	4.9905502794292e-07
B1J91_G06292g	CAGL0G06292g	762	2888147	Ortholog(s) have 3'-flap-structured DNA binding, 5'-flap-structured DNA binding activity	-3.50318279043762	3.5096458011631e-06	1.01284248826507e-05
B1J91_F05335g	CAGL0F05335g	2.535	2887930	Ortholog(s) have 1-phosphatidylinositol-4-phosphate5-kinase activity and role in actin cytoskeletonorganization, ascospore-type prospore assembly, invasivefilamentous growth, phosphatidylinositol phosphorylation,signal transduction	3.50031055537987	4.06132554688033e-08	2.08022463520169e-07
B1J91_F05973g	CAGL0F05973g	1.602	2887743	Ortholog(s) have role in G2/M transition of mitoticcell cycle, regulation of cyclin-dependent proteinserine/threonine kinase activity and cytoplasm, nucleuslocalization	3.49912643722602	9.57498821962144e-08	4.35355812840248e-07
B1J91_M06831g	CAGL0M06831g	1.938	2891693	Phenotype:decreased resistance to chemicals (null),viable (null)viable (null), viable (null)viable(null)viable (null), viable (null), decreased RNAaccumulation (null), increased RNA accumulation(overexpression)	3.4990732840116	4.81945028318875e-12	1.80122892121724e-10
B1J91_L04202g	CAGL0L04202g	732	2890771	Ortholog(s) have ribosylnicotinamide kinaseactivity, role in NAD biosynthesis via nicotinamideriboside salvage pathway, nicotinamide riboside metabolicprocess and cytosol, nucleus localization	-3.49903274642694	1.46570795160988e-07	6.30215881735152e-07
B1J91_J00693g	CAGL0J00693g	5.655	2889886	Ortholog(s) have calcium-dependent ATPase activity,microfilament motor activity and role in actomyosincontractile ring contraction, cell separation aftercytokinesis, mitotic actomyosin contractile ring assembly	3.49840568044467	4.95939355303439e-06	1.38243095290834e-05
B1J91_H03069g	CAGL0H03069g	3.852	2888637	Ortholog(s) have RNA binding, nucleocytoplasmictransporter activity, structural constituent of nuclearpore activity	3.49326028852083	0.000497746200607538	0.000901418553038236
B1J91_J06028g	CAGL0J06028g	1.515	2889777	Ortholog(s) have high-affinity secondary activeammonium transmembrane transporter activity,methylammonium transmembrane transporter activity	3.4912408685659	6.63184447735323e-06	1.78768291241181e-05
B1J91_B02816g	CAGL0B02816g	2.685	2886606	Ortholog(s) have DNA translocase activity	-3.49026234140584	8.73320970987312e-09	5.68447196238066e-08
B1J91_L03355g	CAGL0L03355g	948	2890729	Ortholog(s) have cytoplasm localization	3.48833073935309	4.25586467993912e-06	1.20203063441458e-05
B1J91_L12694g	CAGL0L12694g	2.421	2890606	Ortholog(s) have phosphatidylinositol bindingactivity	3.48687600814588	2.24632237870651e-11	5.51088638694241e-10
B1J91_D03630g	CAGL0D03630g	780	2886977	Ortholog(s) have ATPase activity, polynucleotide 5'-phosphatase activity	-3.48630977618252	4.2394066585269e-11	8.55906545956089e-10
B1J91_J07942g	CAGL0J07942g	3.735	2889860	Has domain(s) with predicted phospholipid bindingactivity	3.48574605491335	2.66868520596105e-05	6.25242102217999e-05
B1J91_J03256g	CAGL0J03256g	2.655	2889733	Ortholog(s) have MAP kinase tyrosine phosphataseactivity	3.47976015549609	1.49549435401888e-09	1.32651629882629e-08
B1J91_G01903g	CAGL0G01903g	1.827	2888133	Ortholog(s) have uroporphyrin-III C-methyltransferase activity and role in cellular responseto drug, methionine biosynthetic process, sirohemebiosynthetic process	3.47956983992504	1.74347303624483e-05	4.27033385712289e-05
B1J91_F02233g	CAGL0F02233g	1.452	2887580	Ortholog(s) have dipeptidase activity	-3.47665666500015	2.67678832500595e-09	2.14931645212425e-08
B1J91_K07073g	CAGL0K07073g	3.363	2890390	Ortholog(s) have potassium:chloride symporteractivity and role in L-arginine import across plasmamembrane, L-lysine transmembrane transport, potassium ionhomeostasis, vacuolar transmembrane transport	3.47658977117752	0.00275183580871627	0.00432569896749825
B1J91_K08646g	CAGL0K08646g	948	2890324	Ortholog(s) have chromatin binding activity, rolein cell growth, regulation of transcription from RNApolymerase II promoter, tRNA wobble uridine modificationand cytosol, nucleus localization	-3.47655967420767	1.18250824350381e-08	7.28817266662019e-08
B1J91_F05203g	CAGL0F05203g	735	2887749	Putative 2,5-diamino-6-ribitylamino-4(3H)-pyrimidinone 5'-phosphate synthase involved in riboflavin(vitamin B2) biosynthesis	3.47521695022053	1.31774456440207e-06	4.24481604265041e-06
B1J91_I04092g	CAGL0I04092g	1.671	2889099	Ortholog(s) have role in ascospore wall assembly	-3.47111957123691	6.17875521075431e-07	2.18919026476257e-06
B1J91_L10648g	CAGL0L10648g	1.431	2891041	Ortholog(s) have cyclin-dependent proteinserine/threonine kinase regulator activity	3.4692584462735	1.96688556188098e-05	4.75522217180517e-05
B1J91_J06248g	CAGL0J06248g	5.295	2889582	Ortholog(s) have ubiquitin-protein transferaseactivity	3.46892932193152	4.97012166489890e-11	9.63771418497787e-10
B1J91_H05885g	CAGL0H05885g	1.341	2888803	Ortholog(s) have role in N-acylethanolaminemetabolic process, N-acylphosphatidylethanolaminemetabolic process and integral component of mitochondrialinner membrane localization	-3.46348953239774	2.17553227868581e-10	2.89969311719619e-09
B1J91_H06743g	CAGL0H06743g	543	2888556	Ortholog(s) have role in mitochondrial respiratorychain complex IV assembly and integral component ofmitochondrial inner membrane localization	-3.46011483250452	2.36350773157832e-10	3.1170346589041e-09
B1J91_H06611g	CAGL0H06611g	3.849	2888660	Ortholog(s) have cytoplasm, nucleus, peroxisomalimportomer complex, ribosome localization	3.45957519657965	7.59871606917496e-07	2.62900571476533e-06
B1J91_F08393g	CAGL0F08393g	2.421	2887817	Ortholog(s) have role in Golgi to vacuoletransport, protein targeting to vacuole and AP-3 adaptorcomplex localization	-3.4563945417141	0.000116298947722081	0.000238729137039552
B1J91_K05819g	CAGL0K05819g	1.482	2890472	Ortholog(s) have mitochondrion, nucleuslocalization	-3.4554018511114	1.10506837715185e-07	4.92860496209723e-07
B1J91_C04235g	CAGL0C04235g	1.302	2886825	Ortholog(s) have dolichyl-phosphate-mannose-glycolipid alpha-mannosyltransferase activity and role inGPI anchor biosynthetic process	-3.45526094752802	2.16659438932229e-05	5.19516719160076e-05
B1J91_M04917g	CAGL0M04917g	1.761	2891571	Ortholog(s) have role in cytogamy, karyogamyinvolved in conjugation with cellular fusion, regulationof termination of mating projection growth and matingprojection tip, mitochondrion, nucleus localization	-3.45076709633058	9.13628085747123e-05	0.000190734442071293
B1J91_L02541g	CAGL0L02541g	681	2890853	Ortholog(s) have cytoplasm localization	3.44842347166002	3.48351621782649e-06	1.0058934999798e-05
B1J91_M12727g	CAGL0M12727g	834	2891447	Ortholog(s) have role in aerobic respiration,penicillin biosynthetic process and mitochondrial matrixlocalization	-3.44519566894276	8.77917457455233e-15	5.38382880784422e-12
B1J91_E05786g	CAGL0E05786g	801	2887467	Ortholog(s) have role in mRNA splicing, viaspliceosome and U2 snRNP, U2-type prespliceosome,cytoplasm localization	3.44356158604323	5.60012726796014e-07	2.01129021790721e-06
B1J91_J10978g	CAGL0J10978g	1.248	2889518	Ortholog(s) have GTPase activator activity, RhoGTPase binding activity and role in establishment of cellpolarity, regulation of exit from mitosis, septin ringorganization	-3.44202033823623	2.00854486348275e-10	2.71457881549487e-09
B1J91_K06413g	CAGL0K06413g	1.08	2890434	Has domain(s) with predicted zinc ion bindingactivity	-3.44064130747942	2.677937472317e-08	1.46822683172941e-07
B1J91_J09174g	CAGL0J09174g	1.062	2889946	Ortholog of S. cerevisiae : YDL186W andSaccharomyces cerevisiae S288C : YDL186W	3.43606894096569	9.12653012663769e-06	2.37405921533852e-05
B1J91_J03740g	CAGL0J03740g	1.11	2889687	Ortholog(s) have role in ascospore wall assembly,positive regulation of protein autophosphorylation andascospore wall, prospore membrane localization	-3.43578492806033	0.00112407623879737	0.00188472933272041
B1J91_I07777g	CAGL0I07777g	723	2889007	Ortholog(s) have protein disulfide isomeraseactivity, protein disulfide oxidoreductase activity, rolein protein folding and endoplasmic reticulum localization	-3.4354793423764	3.48309467931597e-12	1.43597163838018e-10
B1J91_M10417g	CAGL0M10417g	630	2891364	Protein of unknown function	3.4327693367647	9.31470793529207e-09	5.94251718212522e-08
B1J91_M05599g	CAGL0M05599g	1.341	2891637	Ortholog(s) have cell surface, endoplasmicreticulum, extracellular region, fungal-type vacuole,hyphal cell wall localization	-3.43226585806278	1.00326941682446e-12	6.65140507964975e-11
B1J91_H06017g	CAGL0H06017g	1.674	2888640	Multidrug transporter of the major facilitatorsuperfamily; gene is downregulated in azole-resistantstrain	-3.43032841907864	0.000105400932650096	0.000218368655228619
B1J91_G05720g	CAGL0G05720g	2.217	2888257	Ortholog(s) have protein serine/threonine kinaseactivity	3.42736024322027	0.000274177326037187	0.000522780397022324
B1J91_G04125g	CAGL0G04125g	2.292	2888269	Protein with similarity to S. cerevisiae Sag1agglutinin, involved in cell adhesion; predicted GPI-anchor	-3.4266425039344	2.49230525948424e-07	1.00470415801394e-06
B1J91_I02134g	CAGL0I02134g	780	2888982	Ortholog(s) have role in protein import intoperoxisome matrix and cytosol, peroxisome localization	3.42534899413788	5.68920773419262e-09	3.9590429991417e-08
B1J91_L10912g	CAGL0L10912g	1.956	2891017	Ortholog(s) have spermidine transmembranetransporter activity, spermine transmembrane transporteractivity, role in spermidine transport, spermine transportand fungal-type vacuole membrane, plasma membranelocalization	3.42352734554667	6.08216381787739e-05	0.00013179812584146
B1J91_M11352g	CAGL0M11352g	831	2891403	Ortholog(s) have phosphatidylinositol-3-phosphatebinding activity and role in CVT pathway, autophagicvacuole assembly, peroxisome degradation, proteinlocalization to pre-autophagosomal structure, vesicleorganization	-3.42344006421332	3.29848877374296e-11	7.22427943034953e-10
B1J91_C04851g	CAGL0C04851g	663	2886831	Ortholog(s) have role in chromosome segregation andnuclear MIS12/MIND complex localization	-3.42216264464709	8.44088554440517e-08	3.90301455992948e-07
B1J91_I00484g	CAGL0I00484g	1.332	2889406	Ortholog(s) have glucan endo-1,6-beta-glucosidaseactivity and barrier septum, extracellular regionlocalization	-3.4210670259603	2.61801067325156e-11	6.05847186932648e-10
B1J91_B00990g	CAGL0B00990g	582	2886576	Ortholog(s) have extracellular region,intracellular localization	-3.41919697465973	6.35385855324988e-10	6.50773070192984e-09
B1J91_L00473g	CAGL0L00473g	1.38	2891110	Ortholog of S. cerevisiae : YMR187C andSaccharomyces cerevisiae S288C : YMR187C	3.41833070951421	0.000166574421172268	0.000331527022422372
B1J91_E02123g	CAGL0E02123g	573	2887396	Has domain(s) with predicted translation releasefactor activity and role in translational termination	-3.41806585877011	6.3106400291996e-08	3.02048780324422e-07
B1J91_C04169g	CAGL0C04169g	2.079	2886837	Ortholog(s) have cellular bud tip localization	3.41745041224636	0.0232367468032272	0.0314568101039273
B1J91_L01903g	CAGL0L01903g	3.864	2890674	Ortholog(s) have RNA polymerase II core promoterproximal region sequence-specific DNA binding, more	3.41656243194458	2.25355326111797e-07	9.19030116296321e-07
B1J91_L04466g	CAGL0L04466g	2.352	2890639	Ortholog(s) have GTPase activity, role in cellularresponse to drug, endoplasmic reticulum inheritance,endoplasmic reticulum membrane fusion, hexose transport,pathogenesis and cortical endoplasmic reticulum, cytosollocalization	3.41628319277519	1.27311330460521e-06	4.12542527899151e-06
B1J91_K08052g	CAGL0K08052g	918	2890339	Ortholog(s) have ubiquitin-protein transferaseactivity, role in protein ubiquitination, response toethanol, septin ring assembly and cytoplasm, nucleuslocalization	3.41004916969415	5.55680683788528e-08	2.69105714195354e-07
B1J91_F06677g	CAGL0F06677g	1.341	2887920	Phenotype:viable (null)	3.40291084754786	4.94872623729859e-06	1.38024166686679e-05
B1J91_A02816g	CAGL0A02816g	933	2886305	Putative 2-methylbutyraldehyde reductase; gene isupregulated in azole-resistant strain	3.40223223448179	2.91406613665563e-05	6.77233939669943e-05
B1J91_G06556g	CAGL0G06556g	951	2888221	Ortholog(s) have methylated histone bindingactivity	3.40125597578002	0.00038554798378176	0.000714042434289662
B1J91_M10087g	CAGL0M10087g	1.107	2891349	bZIP domain-containing protein	3.39686935517601	8.93679794029058e-09	5.78415972230416e-08
B1J91_G03333g	CAGL0G03333g	561	2888005	Ortholog(s) have role in negative regulation oftransposition, RNA-mediated and cytoplasm, nucleuslocalization	-3.39525926905298	1.88249092781669e-09	1.60060667103443e-08
B1J91_H01661g	CAGL0H01661g	1.377	2888686	Ecm33-family protein with a predicted role in cellwall biogenesis and organization; predicted GPI-anchor	3.38436989765984	4.76638586427378e-05	0.000106145660690546
B1J91_L05170g	CAGL0L05170g	1.362	2890724	Ortholog(s) have role in ribosomal large subunitbiogenesis, ribosomal small subunit biogenesis andcytosolic large ribosomal subunit, nucleolus localization	-3.38325689656635	0.000147784400377891	0.000297509342738587
B1J91_D05610g	CAGL0D05610g	1.344	2887089	Ortholog(s) have role in cellular response to saltstress	-3.37717220802137	1.31172161891227e-07	5.71519206250765e-07
B1J91_G03729g	CAGL0G03729g	1.785	2888372	Ortholog(s) have transcription coactivatoractivity, role in positive regulation of transcriptioninvolved in G2/M transition of mitotic cell cycle andnucleus localization	3.37671696278223	0.00053261298579337	0.000957142603773727
B1J91_C01287g	CAGL0C01287g	825	2886811	Ortholog(s) have voltage-gated anion channelactivity and role in DNA transport, apoptotic process,cell redox homeostasis, ion transport, mitochondrionorganization	-3.37369342130775	5.25250008175667e-08	2.56661009971098e-07
B1J91_J05830g	CAGL0J05830g	1.824	2889808	Ortholog(s) have mitochondrion localization	3.36936291225646	9.82079343463053e-07	3.29393394713314e-06
B1J91_G00242g	CAGL0G00242g	4.434	2888393	Putative ABC transporter involved in multidrugefflux; gene is upregulated in azole-resistant strain	3.36484810234718	5.01596084115517e-09	3.57678835562605e-08
B1J91_H07029g	CAGL0H07029g	1.071	2888765	Ortholog(s) have structural constituent of ribosomeactivity and mitochondrial large ribosomal subunitlocalization	-3.36265007574745	7.12903167359881e-06	1.90495802781458e-05
B1J91_A02552g	CAGL0A02552g	1.191	2886309	Ortholog(s) have GTP binding, GTPase activity,phosphatidylinositol-4-phosphate binding,phosphatidylinositol-5-phosphate binding, protein complexscaffold activity	-3.36250315833896	7.30591711371129e-06	1.95009952991662e-05
B1J91_J05082g	CAGL0J05082g	1.962	2889498	Ortholog(s) have protein kinase activity and rolein protein phosphorylation	3.36127220557819	0.00067926517243801	0.0011939691297895
B1J91_F05181g	CAGL0F05181g	1.839	2887977	Ortholog(s) have role in Golgi to vacuoletransport, actin filament-based process, cellular responseto biotic stimulus and cellular response to starvation, more	3.36116478757847	7.12079379656843e-07	2.47587628390962e-06
B1J91_K08734g	CAGL0K08734g	777	2890282	Ortholog(s) have fungal-type vacuole localization	-3.36032562280793	2.80609251140555e-09	2.22959747964031e-08
B1J91_F04323g	CAGL0F04323g	1.986	2887741	Ortholog(s) have DNA-directed DNA polymeraseactivity, role in DNA replication initiation, telomerecapping and alpha DNA polymerase:primase complex, cytosol,nuclear envelope localization	3.3594022619519	0.000386244231653736	0.000715061962450274
B1J91_F03971g	CAGL0F03971g	4.368	2887924	Ortholog(s) have role in chromatin silencing attelomere, negative regulation of gene silencing andnuclear periphery localization	3.35807128792325	0.00036112911898388	0.000673617867795734
B1J91_L12408g	CAGL0L12408g	1.695	2890698	Ortholog(s) have tRNA (uracil) methyltransferaseactivity, role in tRNA methylation and cytosol, nucleuslocalization	-3.35629842014975	5.42575945565565e-08	2.63552236529175e-07
B1J91_L04708g	CAGL0L04708g	1.26	2890650	Ortholog(s) have role in regulation of cell sizeand cytoplasm, nucleus localization	-3.35289333954067	1.27053404486255e-05	3.20102349952562e-05
B1J91_M12705g	CAGL0M12705g	384	2891446	Ortholog(s) have GTPase regulator activity, mRNAbinding activity	3.35242100424459	1.39759236721003e-08	8.40268156070148e-08
B1J91_M04983g	CAGL0M04983g	456	2891574	Ortholog(s) have transcription coactivatoractivity, role in positive regulation of transcriptionfrom RNA polymerase II promoter and cytosol,mitochondrion, nucleolus localization	-3.35238160341781	9.83726413524741e-13	6.61118052705805e-11
B1J91_K02585g	CAGL0K02585g	1.107	2890264	bZIP domain-containing protein	3.34556318727402	0.0102488555447564	0.014702013246367
B1J91_K04543g	CAGL0K04543g	309	2890002	Ortholog(s) have rDNA binding activity	-3.34518493066161	4.64434313306701e-05	0.000103663091041068
B1J91_F05709g	CAGL0F05709g	1.047	2887638	Ortholog(s) have role in bipolar cellular bud siteselection, cellular cation homeostasis and cytoplasm,nucleus localization	-3.34459288765668	7.50367494803331e-07	2.60162751201777e-06
B1J91_C02651g	CAGL0C02651g	822	2886914	Ortholog(s) have unfolded protein binding activity,role in mitochondrial proton-transporting ATP synthasecomplex assembly and integral component of mitochondrialmembrane, mitochondrial inner membrane localization	-3.34426437396606	1.23794523383483e-08	7.54767903224949e-08
B1J91_K10846g	CAGL0K10846g	984	2890075	Ortholog(s) have 8-oxo-7,8-dihydroguanosinetriphosphate pyrophosphatase activity, role in DNA repairand peroxisome localization	-3.34377328751712	2.69579023195155e-08	1.47441994180092e-07
B1J91_D03168g	CAGL0D03168g	6.249	2887067	Ortholog(s) have adenylate cyclase activity,manganese ion binding activity	3.3421873997061	5.92649709263669e-07	2.11919786709006e-06
B1J91_M02453g	CAGL0M02453g	363	2891461	Ortholog(s) have role in chaperone-mediated proteincomplex assembly, proteasome assembly and cytoplasmlocalization	-3.34150821668784	1.05888316868559e-07	4.74418340234839e-07
B1J91_A03256g	CAGL0A03256g	1.887	2886325	Ortholog(s) have crossover junctionendodeoxyribonuclease activity	3.33996715664062	0.00111187708473697	0.00186618849733821
B1J91_L10714g	CAGL0L10714g	675	2891044	Phenotype:decreased resistance to chemicals(unspecified)	-3.33979185093342	4.49197792484303e-09	3.2745384397147e-08
B1J91_J05214g	CAGL0J05214g	2.151	2889504	Ortholog(s) have role in mRNA export from nucleus,protein export from nucleus, protein import into nucleus,ribosomal large subunit export from nucleus, ribosomalsmall subunit export from nucleus	3.33796973202936	1.56793709887467e-05	3.87716703985844e-05
B1J91_F05445g	CAGL0F05445g	1.032	2887869	Ortholog(s) have role in cellular response tobiotic stimulus, cellular response to starvation andfilamentous growth of a population of unicellularorganisms in response to biotic stimulus, more	-3.3378799408095	3.60253178708079e-07	1.37648138219769e-06
B1J91_H06622g	CAGL0H06622g	393	NA		-3.3367296450962	2.01270061855257e-08	1.14418415233128e-07
B1J91_M09636g	CAGL0M09636g	750	2891328	Ortholog(s) have double-stranded DNA binding,polynucleotide 3'-phosphatase activity and role in double-strand break repair	-3.33622902282358	2.2592031284395e-06	6.83753889458616e-06
B1J91_E00891g	CAGL0E00891g	1.416	2887434	Ortholog(s) have sequence-specific DNA bindingactivity, role in positive regulation of transcriptionfrom RNA polymerase II promoter by glucose and cytoplasm,nucleus localization	3.33365230652124	0.000299810855420388	0.000567685085562495
B1J91_E04884g	CAGL0E04884g	4.5	2887341	Ortholog(s) have RNA polymerase II activatingtranscription factor binding and RNA polymerase II corepromoter proximal region sequence-specific DNA binding, more	3.32784347708794	1.70018776524483e-08	9.91809890165415e-08
B1J91_E05918g	CAGL0E05918g	1.446	2887440	Has domain(s) with predicted protein kinase bindingactivity and role in regulation of cyclin-dependentprotein serine/threonine kinase activity	3.3271142787428	0.00075257487709597	0.00130926678972795
B1J91_H04917g	CAGL0H04917g	957	2888505	Ortholog(s) have second spliceosomaltransesterification activity, role in generation ofcatalytic spliceosome for second transesterification stepand U2-type post-spliceosomal complex localization	3.32655701442109	2.49798805138267e-10	3.23536227040674e-09
B1J91_E01793g	CAGL0E01793g	1.551	2887357	Putative aspartic protease; predicted GPI-anchor;member of a YPS gene cluster that is required forvirulence in mice; expression induced at high temperature	3.32537795432918	3.00133463509895e-09	2.33352578760625e-08
B1J91_G09064g	CAGL0G09064g	1.47	2888040	Ortholog(s) have role in glycerol biosyntheticprocess and cytosol, nucleus localization	3.3252457822406	4.19137247027246e-07	1.56415490340503e-06
B1J91_K05489g	CAGL0K05489g	1.023	2890488	Ortholog(s) have SNAP receptor activity, role inendoplasmic reticulum membrane fusion, retrograde vesicle-mediated transport, Golgi to ER and SNARE complex,endoplasmic reticulum localization	3.32503018229299	1.28752755641821e-05	3.23431141412583e-05
B1J91_G06688g	CAGL0G06688g	2.013	2888144	bZIP domain-containing protein	3.32365997255575	3.81723120720519e-05	8.6580380501843e-05
B1J91_L09339g	CAGL0L09339g	2.634	2891127	Ortholog(s) have sequence-specific DNA binding RNApolymerase II transcription factor activity	3.32048033229677	1.48270837372009e-10	2.17659569305926e-09
B1J91_I00880g	CAGL0I00880g	2.211	2889037	Ortholog(s) have 5'-3' exonuclease activity,damaged DNA binding activity, role in interstrand cross-link repair and nucleus localization	3.32014991040601	0.0215785356877568	0.0293741110111362
B1J91_F07051g	CAGL0F07051g	1.794	2887661	Ortholog(s) have Rab guanyl-nucleotide exchangefactor activity, phosphatidylinositol-3-phosphate binding,phosphatidylinositol-5-phosphate binding,phosphatidylserine binding activity	3.31847206233062	1.11623794951015e-08	6.94250484849998e-08
B1J91_G00792g	CAGL0G00792g	498	2887983	Ortholog(s) have role in reciprocal meioticrecombination and condensed nuclear chromosomelocalization	3.31461690230028	3.45715054760906e-10	4.06733347399761e-09
B1J91_J07854g	CAGL0J07854g	1.299	2889856	Ortholog(s) have mRNA binding activity andtranscription export complex localization	-3.31409948854936	4.8194371711286e-08	2.39313347789037e-07
B1J91_D04576g	CAGL0D04576g	1.248	2887005	Phenotype:decreased resistance to killing by hostcells (null)	-3.31358232475924	0.000476224041187836	0.000865637327183226
B1J91_H08371g	CAGL0H08371g	1.083	2888787	Ortholog(s) have uroporphyrinogen decarboxylaseactivity, role in heme biosynthetic process and cytosol,nucleus localization	-3.31230205592987	1.57559922845724e-12	8.13672612085393e-11
B1J91_C03069g	CAGL0C03069g	837	2886782	Ortholog(s) have CDP-diacylglycerol-serine O-phosphatidyltransferase activity	-3.31068458144609	0.000266138362323504	0.00050844034484389
B1J91_K08954g	CAGL0K08954g	477	2890292	Ortholog(s) have structural constituent ofcytoskeleton activity	-3.31044771018188	3.34741461985622e-07	1.29005625491081e-06
B1J91_I09636g	CAGL0I09636g	2.205	2888939	Ortholog(s) have RNA-directed RNA polymeraseactivity, ribonuclease III activity	3.30991501187267	0.000840167123944422	0.00144728227179471
B1J91_M08668g	CAGL0M08668g	1.974	2891283	Ortholog(s) have ubiquitin-protein transferaseactivity, role in histone catabolic process, histoneubiquitination and cytoplasm, ribosome localization	-3.30902953380709	0.00475407940961403	0.00719861530356988
B1J91_L07084g	CAGL0L07084g	1.317	2890830	Ortholog(s) have role in maintenance of rDNA,regulation of exit from mitosis and nuclear peripherylocalization	3.30850215548826	0.00178165735632092	0.00287432127264401
B1J91_M03223g	CAGL0M03223g	3.63	2891495	Ortholog(s) have G-protein alpha-subunit binding,mRNA binding activity	3.3070602005587	1.14986446196069e-11	3.28487312865336e-10
B1J91_D05918g	CAGL0D05918g	1.695	2887255	Putative alcohol acetyltransferase involved insteroid detoxification; gene is upregulated in azole-resistant strain	-3.30666742020067	1.47381418711929e-07	6.32981337421117e-07
B1J91_H09856g	CAGL0H09856g	411	2888834	Ortholog(s) have role in DNA methylation, cellularresponse to DNA damage stimulus, regulation of DNAmethylation and mating-type region heterochromatin,nuclear pericentric heterochromatin, telomericheterochromatin localization	-3.30553140386709	8.80815169683875e-12	2.71778567450886e-10
B1J91_F06479g	CAGL0F06479g	1.941	2887866	Ortholog(s) have RNA binding, proteinheterodimerization activity, role in mRNA cleavage, mRNApolyadenylation, response to DNA damage checkpointsignaling and cytosol, mRNA cleavage factor complex,mitochondrion localization	3.3048479263976	2.25791288343819e-05	5.38780185123918e-05
B1J91_D02618g	CAGL0D02618g	747	2887121	Ortholog(s) have role in fatty acid oxidation,peroxisome fission and endoplasmic reticulum,mitochondrion, peroxisomal importomer complex, peroxisomalmembrane localization	-3.30381783281858	6.06781978707766e-05	0.00013166175973199
B1J91_D02310g	CAGL0D02310g	2.13	2887056	Ortholog(s) have mRNA binding activity, role inreciprocal meiotic recombination and mitochondrionlocalization	3.30354825285361	0.00107136117798183	0.00180435905910706
B1J91_J01892g	CAGL0J01892g	4.125	2889812	Phenotype:inviable (null), decreased resistance tokilling by host cells (null), inviable (null)inviable(null), decreased resistance to chemicals (unspecified)	3.30128490297244	2.80015524489303e-08	1.51772908354982e-07
B1J91_C02563g	CAGL0C02563g	3.852	2886924	Ortholog(s) have mRNA binding activity, role innuclear-transcribed mRNA catabolic process, 3'-5'exonucleolytic nonsense-mediated decay, nuclear-transcribed mRNA catabolic process, non-stop decay and Skicomplex, cytosol localization	3.29952302313302	2.0259061861757e-09	1.70189995708527e-08
B1J91_B01859g	CAGL0B01859g	1.869	2886698	Ortholog(s) have ubiquitin-protein transferaseactivity, role in anaphase-promoting complex-dependentproteasomal ubiquitin-dependent protein catabolic process,protein ubiquitination and anaphase-promoting complexlocalization	3.29798107728168	1.44636231213563e-05	3.60744967124422e-05
B1J91_G00946g	CAGL0G00946g	525	2888304	Ortholog(s) have flavin-linked sulfhydryl oxidaseactivity and role in cellular iron ion homeostasis,cellular response to oxidative stress, protein import intomitochondrial intermembrane space	-3.29782772873049	9.4044754810134e-06	2.44118289470115e-05
B1J91_F00407g	CAGL0F00407g	969	2887799	Ortholog(s) have deoxyhypusine monooxygenaseactivity	-3.29212433617448	1.6909860398373e-13	2.86068190049716e-11
B1J91_M02915g	CAGL0M02915g	777	2891481	Ortholog(s) have role in peroxisome degradation andperoxisome localization	3.2912420995717	0.0030147093533514	0.00471024333998151
B1J91_A03168g	CAGL0A03168g	330	2886331	60S acidic ribosomal protein	-3.29095120791305	5.74403331561672e-10	5.97038717085077e-09
B1J91_M08536g	CAGL0M08536g	1.227	2891276	Ortholog(s) have mitochondrion localization	-3.28927126072741	6.91483550050546e-06	1.85580869614222e-05
B1J91_L01111g	CAGL0L01111g	1.146	2890912	Ortholog(s) have S-(hydroxymethyl)glutathionedehydrogenase activity, alcohol dehydrogenase (NAD)activity, hydroxymethylfurfural reductase (NADH) activity	-3.28777967963543	8.85411097368765e-09	5.75341303800153e-08
B1J91_M09911g	CAGL0M09911g	1.035	2891341	Ortholog(s) have tRNA dihydrouridine synthaseactivity, role in tRNA modification and mitochondrionlocalization	-3.28771518792389	5.84816123578319e-06	1.60078166572813e-05
B1J91_J03014g	CAGL0J03014g	1.722	2889745	Ortholog(s) have RNA polymerase II regulatoryregion sequence-specific DNA binding, sequence-specifictranscription regulatory region DNA binding RNA polymeraseII transcription factor recruiting transcription factoractivity	-3.28765718734446	6.04837831377496e-06	1.64943546455697e-05
B1J91_K06017g	CAGL0K06017g	660	2890449	Ortholog(s) have GTP binding, GTPase activity, rolein intracellular protein transport, retrograde transport,endosome to Golgi and Golgi apparatus, cis-Golgi network,cytosol, nucleus localization	-3.28699239842153	7.85910281839004e-10	7.78924412667102e-09
B1J91_M03267g	CAGL0M03267g	801	2891497	Ortholog(s) have SUMO transferase activity, proteinserine/threonine kinase inhibitor activity, role in DNArepair and Smc5-Smc6 complex, cytoplasm, nuclear envelopelocalization	3.28589424420737	2.21789129051911e-06	6.73327640549922e-06
B1J91_M02805g	CAGL0M02805g	2.619	2891477	Ortholog(s) have mRNA binding, snoRNA bindingactivity and role in maturation of SSU-rRNA fromtricistronic rRNA transcript (SSU-rRNA, 5.8S rRNA, LSU-rRNA), positive regulation of transcription from RNApolymerase I promoter	3.28585465874335	4.4374252630606e-11	8.84959688641272e-10
B1J91_B01419g	CAGL0B01419g	507	2886523	Ortholog(s) have 6,7-dimethyl-8-ribityllumazinesynthase activity, riboflavin binding activity, role inriboflavin biosynthetic process and mitochondrialintermembrane space, nucleus localization	-3.28541590690973	3.96664052929734e-05	8.97203247428897e-05
B1J91_C01771g	CAGL0C01771g	1.458	2886953	Ortholog(s) have role in protein targeting tovacuole and mitochondrion localization	3.28530117605314	8.05436799144293e-06	2.11761679346297e-05
B1J91_J08437g	CAGL0J08437g	804	2889708	Ortholog(s) have phosphatidate phosphataseactivity, role in phospholipid metabolic process andmembrane localization	-3.28448364026986	1.76080928198283e-11	4.4992345507332e-10
B1J91_I07183g	CAGL0I07183g	2.316	2889190	Ortholog(s) have RNA polymerase II core promoterproximal region sequence-specific DNA binding and RNApolymerase II repressing transcription factor binding, more	3.28186776081692	1.15606296733127e-05	2.93259819944529e-05
B1J91_J03883r	NA	NA	NA	NA	3.28133960828925	0.000834763209627889	0.00143847850594816
B1J91_A01914g	CAGL0A01914g	11.232	2886440	Ortholog(s) have histone acetyltransferaseactivity	3.28098058631486	2.04404010771504e-06	6.25580833964441e-06
B1J91_M10153g	CAGL0M10153g	2.604	2891352	Ortholog(s) have MAP kinase kinase kinase kinaseactivity, histone kinase activity (H2B-S14 specific), mRNAbinding activity	3.28095093706187	4.04174165916856e-09	3.00892027008816e-08
B1J91_G02299g	CAGL0G02299g	3.174	2888361	Ortholog(s) have RNA-dependent ATPase activity,second spliceosomal transesterification activity and rolein RNA exon ligation, generation of catalytic spliceosomefor second transesterification step	3.28053510319262	0.0024842838570533	0.0039214596533795
B1J91_C01859g	CAGL0C01859g	1.284	2886740	Has domain(s) with predicted integral component ofmembrane localization	-3.2754360293261	7.3811875291945e-08	3.46196042239276e-07
B1J91_I08987g	CAGL0I08987g	1.386	2889017	Ortholog(s) have argininosuccinate lyase activity,role in arginine biosynthetic process via ornithine andcytosol localization	-3.27365714649823	2.26858391599273e-05	5.41063329696663e-05
B1J91_J01661g	CAGL0J01661g	984	2889824	Ortholog(s) have 3'-phosphoadenosine 5'-phosphosulfate transmembrane transporter activity, 5'-adenylyl sulfate transmembrane transporter activity	-3.2722415397654	4.79600673607538e-10	5.13738188803183e-09
B1J91_H07865g	CAGL0H07865g	1.992	2888796	Ortholog(s) have role in mitochondrial tRNA wobbleuridine modification and mitochondrion localization	-3.27124629640732	0.000263256729313232	0.000504204649968081
B1J91_I02442g	CAGL0I02442g	783	2889382	Putative 20S proteasome subunit (alpha5); proteinabundance decreased in ace2 mutant cells	-3.26899200836774	2.83217493079507e-09	2.24469308731512e-08
B1J91_I09152g	CAGL0I09152g	858	2888967	Ortholog(s) have rRNA primary transcript binding,ribonuclease MRP activity, ribonuclease P activity androle in intronic box C/D snoRNA processing, mRNA cleavage,rRNA processing, tRNA processing	-3.26849506380951	9.69380988566711e-11	1.60370506250338e-09
B1J91_E06380g	CAGL0E06380g	993	2887385	Ortholog(s) have ATP-dependent NAD(P)H-hydratedehydratase activity, role in nicotinamide nucleotidemetabolic process and cytosol localization	3.26696016027149	0.00683681641038367	0.0100937169152399
B1J91_M11044g	CAGL0M11044g	1.14	2891389	Ortholog(s) have cyclin-dependent proteinserine/threonine kinase regulator activity	3.26573677043059	1.0028815836938e-10	1.6400456832006e-09
B1J91_K00781g	CAGL0K00781g	1.227	2890193	Ortholog(s) have cytosol, nucleus localization	-3.26298674620709	3.06020793740333e-11	6.91860835986209e-10
B1J91_F07249g	CAGL0F07249g	1.611	2887818	Ortholog(s) have RNA polymerase II activatingtranscription factor binding, chromatin binding, proteincomplex scaffold activity	-3.26284265126557	4.05677853732924e-11	8.32742908122898e-10
B1J91_C04983g	CAGL0C04983g	1.017	2886918	Putative adenosine kinase; expression upregulatedin biofilm vs planktonic cell culture	-3.26262156610019	1.42044499429089e-08	8.50879504516618e-08
B1J91_I07117g	CAGL0I07117g	945	2889187	Ortholog(s) have thiamine diphosphokinase activity,role in thiamine diphosphate biosynthetic process andcytoplasm localization	-3.25969208946731	0.000985654917055923	0.00167496467719999
B1J91_B04499g	CAGL0B04499g	405	2886658	Ortholog(s) have role in protein N-linkedglycosylation and cytosol, nucleus,oligosaccharyltransferase complex localization	-3.25749278654672	4.39416163430037e-11	8.79908448076638e-10
B1J91_L11132g	CAGL0L11132g	291	2891027	Protein of unknown function	-3.25565649840879	1.07913045695841e-11	3.15810790868728e-10
B1J91_H10252g	CAGL0H10252g	930	2888674	Ortholog(s) have tRNA methyltransferase activity,role in cytoplasmic translation, tRNA methylation andcytoplasm localization	-3.25423741490204	1.24609522752259e-12	7.39823769915203e-11
B1J91_C03443g	CAGL0C03443g	1.341	2886722	Putative saccharopine dehydrogenase	-3.25388514838426	4.89686491899334e-09	3.50715610110676e-08
B1J91_B03641g	CAGL0B03641g	2.967	2886646	Ortholog(s) have ATP-dependent microtubule motoractivity, minus-end-directed, ATP-dependent microtubulemotor activity, plus-end-directed activity	3.25319093084483	8.50066716964069e-06	2.22422790049372e-05
B1J91_K06677g	CAGL0K06677g	780	2890446	Putative bifunctional dehydrogenase andferrochelatase; gene is upregulated in azole-resistantstrain	3.25138579961858	2.40718868913081e-05	5.70515348254868e-05
B1J91_H05115g	CAGL0H05115g	390	2888481	Ortholog(s) have role in chromatin remodeling andSwr1 complex localization	-3.25100736022504	1.10238946417060e-09	1.03212265481316e-08
B1J91_J03762g	CAGL0J03762g	1.485	2889688	Ortholog(s) have tetrahydrofolylpolyglutamatesynthase activity, role in one-carbon metabolic process,regulation of DNA methylation and cytosol, mitochondrion,nucleus localization	3.24755630270396	7.10018456405845e-06	1.89828367690849e-05
B1J91_C02211g	CAGL0C02211g	1.446	2886767	Putative glycoside hydrolase of the Crh family;predicted GPI-anchor	-3.247471539196	6.30678927318433e-07	2.22437873287148e-06
B1J91_L02079g	CAGL0L02079g	894	2890682	Ortholog(s) have tricarboxylate secondary activetransmembrane transporter activity, role in mitochondrialcitrate transport, transmembrane transport andmitochondrion, plasma membrane localization	-3.24687718400941	1.01007121186681e-05	2.59776618050131e-05
B1J91_M03311g	CAGL0M03311g	999	2891499	Ortholog(s) have plasma membrane localization	-3.24044178413833	3.20929905712485e-06	9.34965627924853e-06
B1J91_L06842g	CAGL0L06842g	1.917	2890819	Ortholog(s) have RNA polymerase II activatingtranscription factor binding activity and role in positiveregulation of thiamine biosynthetic process, positiveregulation of transcription from RNA polymerase IIpromoter	-3.23978617198134	0.00737013847226714	0.0108095364259918
B1J91_J02002g	CAGL0J02002g	1.086	2889783	Ortholog(s) have NAD transporter activity, pyruvatesecondary active transmembrane transporter activity, rolein NAD transmembrane transport, mitochondrial pyruvatetransport and endoplasmic reticulum, mitochondrionlocalization	-3.23938812536319	0.00214533235912712	0.00341499044577471
B1J91_G08294g	CAGL0G08294g	816	2888203	Ortholog(s) have role in RNA polymerase II complexlocalization to nucleus, RNA polymerase III complexlocalization to nucleus and cytosol, nucleus localization	-3.23863330264571	1.57726151208608e-07	6.68802504606249e-07
B1J91_M13783g	CAGL0M13783g	3.591	2891234	Ortholog(s) have ubiquitin-specific proteaseactivity, role in endocytosis, protein deubiquitinationand cell division site, cytosol, nucleus, peroxisome,transport vesicle localization	3.23697319341539	4.67169594981462e-08	2.33394504376685e-07
B1J91_M06919g	CAGL0M06919g	2.871	2891697	Ortholog(s) have Golgi apparatus, cytosollocalization	3.23685653035311	7.96441971270344e-08	3.71773959186709e-07
B1J91_M07425g	CAGL0M07425g	1.128	2891720	Ortholog(s) have role in TOR signaling, positiveregulation of transcription from RNA polymerase I promoterand cytosol, extrinsic component of membrane localization	-3.23523110040374	4.16714778437402e-10	4.64636977957703e-09
B1J91_H09086g	CAGL0H09086g	696	2888832	Protein of unknown function	-3.23330467529447	6.55711239923639e-09	4.48038905719411e-08
B1J91_F06897g	CAGL0F06897g	777	2887806	Putative protein with alcohol dehydrogenase domain;gene is downregulated in azole-resistant strain	-3.23175880726041	3.31385719116549e-12	1.40153304998775e-10
B1J91_B02211g	CAGL0B02211g	6.375	2886704	Phenotype:viable (null), decreased resistance tochemicals (unspecified), decreased resistance to chemicals(null)	3.23153605242209	0.000889225367188446	0.00152323311851485
B1J91_Mp12	CaglfMp12	810	NA	Subunit III of cytochrome c oxidase, which is theterminal member of the mitochondrial inner membraneelectron transport chain; one of three mitochondrially-encoded subunits	-3.22956367186835	7.46883267477791e-06	1.98602130636642e-05
B1J91_B03421g	CAGL0B03421g	4.068	2886499	Phenotype:viable (null), increased resistance tochemicals (null), decreased resistance to chemicals(null)	3.22839207149984	8.38566235791115e-05	0.000176415349605112
B1J91_D02860g	CAGL0D02860g	636	2887207	Ortholog(s) have role in ascospore formation,mitotic recombination	-3.2279493816885	4.64199579426914e-10	5.01621836270582e-09
B1J91_M05489g	CAGL0M05489g	1.281	2891632	Ortholog(s) have mannosyltransferase activity, rolein N-glycan processing, protein O-linked glycosylation andfungal-type vacuole membrane, nucleus localization	-3.22727652208067	2.64743692106982e-07	1.05510361777161e-06
B1J91_F08591g	CAGL0F08591g	489	2887792	Ortholog(s) have role in chromosome segregation andkinetochore, spindle pole body localization	-3.22679155346428	7.80406365684747e-07	2.69624903524604e-06
B1J91_F08679g	CAGL0F08679g	1.188	2887744	Ortholog(s) have core RNA polymerase II bindingtranscription factor activity and role in transcriptionelongation from RNA polymerase II promoter,transcriptional start site selection at RNA polymerase IIpromoter	-3.2252216136626	3.96307534360742e-08	2.0401728893744e-07
B1J91_M04719g	CAGL0M04719g	942	2891562	Ortholog(s) have role in cleavage involved in rRNAprocessing, maturation of SSU-rRNA from tricistronic rRNAtranscript (SSU-rRNA, 5.8S rRNA, LSU-rRNA) and 90Spreribosome, nucleolus localization	-3.22325823643451	7.83578439462087e-08	3.66117697523905e-07
B1J91_G01991g	CAGL0G01991g	1.47	2888297	Ortholog(s) have endoribonuclease activity, smallribosomal subunit rRNA binding activity and role inmaturation of SSU-rRNA from tricistronic rRNA transcript(SSU-rRNA, 5.8S rRNA, LSU-rRNA), proteasome assembly	-3.22288174076765	1.28770081853333e-06	4.16169974685411e-06
B1J91_L07744g	CAGL0L07744g	3.201	2891003	Ortholog(s) have endoplasmic reticulum, fungal-typevacuole membrane localization	3.22064951931845	1.11413737350579e-10	1.74928328040813e-09
B1J91_M04235g	CAGL0M04235g	2.352	2891540	Ortholog(s) have ubiquitin-protein transferaseactivity	3.22031016495358	8.18175689418485e-08	3.79751176186101e-07
B1J91_H02849g	CAGL0H02849g	648	2888574	Ortholog(s) have role in DNA-dependent DNAreplication, double-strand break repair via break-inducedreplication, meiotic chromosome segregation, mitotic DNAreplication	3.21911355163657	2.15589641250762e-08	1.21572733330602e-07
B1J91_L03069g	CAGL0L03069g	1.599	2890844	Ortholog(s) have mitochondrion localization	3.2169297537279	8.53348258612457e-05	0.000178987881862023
B1J91_L00407g	CAGL0L00407g	4.116	2891112	Has domain(s) with predicted ATP binding, ATP-dependent 3'-5' DNA helicase activity, ATP-dependenthelicase activity, catalytic activity, helicase activity,nucleic acid binding, nucleotide binding activity	3.21675935430978	1.61743334420037e-06	5.08662050426092e-06
B1J91_F02299g	CAGL0F02299g	612	2887670	Ortholog(s) have mRNA binding activity	-3.21495037204848	3.5833748609917e-10	4.16860330475816e-09
B1J91_F02541g	CAGL0F02541g	1.893	2887685	Ortholog(s) have role in cellular response to drug,maturation of SSU-rRNA from tricistronic rRNA transcript(SSU-rRNA, 5.8S rRNA, LSU-rRNA), positive regulation oftranscription from RNA polymerase I promoter	-3.21466356289728	7.92256807048403e-06	2.08968381472014e-05
B1J91_M13541g	CAGL0M13541g	1.869	2891223	Ortholog(s) have protein kinase activity, role incellular response to oxidative stress, fungal-type cellwall organization, protein phosphorylation and cytoplasm,nucleus localization	3.21248853553496	0.00047763972851389	0.000867889077070054
B1J91_L08294g	CAGL0L08294g	2.502	2890564	Ortholog(s) have role in axial cellular bud siteselection and cellular bud neck, integral component ofplasma membrane, septin ring localization	3.21150034310884	2.92845953355341e-08	1.57879367819924e-07
B1J91_K01067g	CAGL0K01067g	555	2890155	Ortholog(s) have mitochondrion targeting sequencebinding, protein channel activity	-3.21109952487891	5.51475742664426e-08	2.67345849161232e-07
B1J91_J08712g	CAGL0J08712g	1.242	2889673	Ortholog(s) have nicotinamide ribosidetransmembrane transporter activity, nucleobasetransmembrane transporter activity and role innicotinamide riboside transport, nucleobase transport,transmembrane transport	-3.21005701872138	2.23244912987256e-12	1.06333936224804e-10
B1J91_J08459g	CAGL0J08459g	2.406	2889709	Protein of unknown function	3.20858701781223	3.18790482264663e-05	7.36339974571769e-05
B1J91_I03784g	CAGL0I03784g	813	2889256	Ortholog(s) have cardiolipin synthase activity,role in cellular ion homeostasis, lipid biosyntheticprocess, mitochondrial membrane organization andmitochondrion localization	-3.20635778258332	2.03498192036147e-07	8.41080143327158e-07
B1J91_J11572g	CAGL0J11572g	1.383	2889456	Putative spindle pole body protein	-3.20313359529122	0.000811101334038033	0.0014006558059805
B1J91_E01567g	CAGL0E01567g	309	9487983	Ortholog(s) have protein binding, bridging,ubiquitin protein ligase activity	-3.20281573232366	7.23139870132632e-05	0.000154450335344828
B1J91_I04928g	CAGL0I04928g	414	2889253	Ortholog of S. cerevisiae : AIM11, C.albicans SC5314 : C3_00840C_A, C. dubliniensisCD36 : Cd36_80770, C. parapsilosis CDC317 :CPAR2_102260 and Candida tenuis NRRL Y-1498 :CANTEDRAFT_114262	-3.20279208249655	3.26735284592986e-10	3.90015402971578e-09
B1J91_C03369g	CAGL0C03369g	1.485	2886741	Ortholog(s) have role in ribosomal large subunitexport from nucleus and mitotic spindle pole body,nucleolus, nucleoplasm, preribosome, large subunitprecursor localization	-3.2020721873526	3.13909589122738e-09	2.42651386331047e-08
B1J91_I06875g	CAGL0I06875g	678	2889059	Protein of unknown function	3.19979118513893	0.00240035325541398	0.0038012049938867
B1J91_F06501g	CAGL0F06501g	1.389	2887807	Ortholog(s) have acetyl-CoA:L-glutamate N-acetyltransferase activity, glutamate N-acetyltransferaseactivity, role in ornithine biosynthetic process andmitochondrial matrix localization	-3.19794092699697	1.37521416757151e-09	1.23794508368914e-08
B1J91_L11726g	CAGL0L11726g	2.478	2890978	Ortholog(s) have damaged DNA binding activity androle in mismatch repair, nucleotide-excision repair,proteasome-mediated ubiquitin-dependent protein catabolicprocess	3.19089527811116	0.000591244781116314	0.00105210261014024
B1J91_D03146g	CAGL0D03146g	573	2887066	Ortholog(s) have role in Golgi to endosometransport, Golgi to plasma membrane protein transport,protein targeting to Golgi, vesicle organization andintegral component of Golgi membrane, trans-Golgi networklocalization	-3.18831790846362	1.47472007474997e-07	6.32981337421117e-07
B1J91_D01892g	CAGL0D01892g	1.257	2887029	Ortholog(s) have L-aspartate:2-oxoglutarateaminotransferase activity, role in aspartate biosyntheticprocess and cytosol, extracellular region, nucleus,peroxisome localization	-3.18470484759969	2.43020760388251e-06	7.29210917715448e-06
B1J91_E00605g	CAGL0E00605g	360	2887476	Ortholog(s) have role in histone acetylation andAda2/Gcn5/Ada3 transcription activator complex, cytoplasmlocalization	-3.18346371953905	0.000256210395521422	0.000491771596411617
B1J91_E00957g	CAGL0E00957g	2.946	2887359	Ortholog(s) have role in Golgi to plasma membranetransport, endoplasmic reticulum inheritance,establishment or maintenance of cell polarity, exocystassembly	3.17922801094433	0.000325989120571823	0.000613464758544444
B1J91_B02365g	CAGL0B02365g	3.153	2886516	Ortholog(s) have mRNA binding activity andcytoplasmic stress granule localization	3.17916491773275	0.000646136813154422	0.00114150061409276
B1J91_M11220g	CAGL0M11220g	1.971	2891397	Phenotype:decreased resistance to killing by hostcells (null)	3.17898969331632	5.19902067097504e-05	0.000114583986575937
B1J91_F02695g	CAGL0F02695g	615	2887612	Ortholog(s) have structural constituent of ribosomeactivity, role in mitochondrial translation andmitochondrial large ribosomal subunit localization	-3.17849186913037	2.60037613111496e-05	6.10696280481091e-05
B1J91_G09581g	CAGL0G09581g	1.299	2888271	Ortholog(s) have GTPase activity, translationelongation factor activity, role in mitochondrialtranslational elongation and mitochondrion localization	-3.17766622048464	5.96298580357718e-10	6.15882281102098e-09
B1J91_E03828g	CAGL0E03828g	5.691	2887278	Ortholog(s) have protein complex scaffold activity	3.17578150599734	4.78727330086503e-05	0.000106562444709818
B1J91_L06094g	CAGL0L06094g	1.353	2890748	Putative cystathionine beta-lyase; gene isupregulated in azole-resistant strain	3.17371862477177	4.48659327459081e-05	0.000100370390356327
B1J91_G04433g	CAGL0G04433g	2.361	2888410	Ortholog(s) have endoplasmic reticulumlocalization	-3.17274844177404	0.000410093441398636	0.000756076070462874
B1J91_C03311g	CAGL0C03311g	546	2886962	Protein of unknown function	-3.17099415612191	5.6273932006912e-05	0.000122975461214214
B1J91_K02475g	CAGL0K02475g	453	2890310	GDP/GTP exchange factor for Sec4p; proteinabundance decreased in ace2 mutant cells	-3.17004456521976	2.80858386143031e-09	2.22959747964031e-08
B1J91_H06259g	CAGL0H06259g	4.011	2888836	Significant homology to PAS domain containingprotein kinase	3.16713685744458	5.42671604667311e-09	3.8142505623178e-08
B1J91_A01672g	CAGL0A01672g	2.085	2886467	Ortholog(s) have SNAP receptor activity, role inexocytosis, hyphal growth, protein secretion, vesiclefusion and SNARE complex, extrinsic component of plasmamembrane localization	-3.16618171977255	2.21423362893001e-07	9.06007521562188e-07
B1J91_L02937g	CAGL0L02937g	633	2890838	Phenotype:auxotrophy (null)auxotrophy (null)viable(null)viable (null), auxotrophy (null), normal virulence(null), auxotrophy (null)auxotrophy (null), auxotrophy(null)auxotrophy (null)viable (null)	3.16406220448826	0.000970135861555353	0.00165030739833237
B1J91_K02827g	CAGL0K02827g	705	2890273	Ortholog(s) have role in intralumenal vesicleformation, protein retention in Golgi apparatus, proteintargeting to vacuole involved in ubiquitin-dependentprotein catabolic process via the multivesicular bodysorting pathway	3.16141124227697	0.00116845742787136	0.00194915067702716
B1J91_L11594g	CAGL0L11594g	1.524	2890972	Ortholog(s) have protein kinase activity, role inmaturation of SSU-rRNA from tricistronic rRNA transcript(SSU-rRNA, 5.8S rRNA, LSU-rRNA), regulation of exit frommitosis and cytoplasm, nucleus localization	-3.15859378755203	6.94610997186891e-05	0.000148745593723216
B1J91_M01056g	CAGL0M01056g	570	2891160	Ortholog(s) have role in endonucleolytic cleavagein 5'-ETS of tricistronic rRNA transcript (SSU-rRNA, 5.8SrRNA and LSU-rRNA), more	-3.15831522251013	0.000230053150383599	0.000447163532401718
B1J91_K12254g	CAGL0K12254g	1.008	2889977	Phenotype:abnormal protein/peptide accumulation(unspecified)	3.15578552422426	3.67309907303626e-11	7.76733795358443e-10
B1J91_F01573g	CAGL0F01573g	2.859	2887955	Ortholog(s) have mRNA binding, translationregulator activity and role in mitochondrial respiratorychain complex IV biogenesis, positive regulation ofmitochondrial translational initiation	-3.1545737797713	2.58690509841205e-10	3.3144393845817e-09
B1J91_A03476g	CAGL0A03476g	1.416	2886290	Ortholog(s) have role in cellular iron ionhomeostasis, iron ion transport and fungal-type vacuolemembrane, plasma membrane localization	-3.15440178008203	1.22263378780557e-06	3.97497770906172e-06
B1J91_K10362g	CAGL0K10362g	906	2890119	Ortholog(s) have L-ornithine transmembranetransporter activity, role in arginine biosyntheticprocess, mitochondrial ornithine transport andmitochondrial envelope localization	-3.15321163674475	0.000294232653969932	0.000557337992423354
B1J91_H06325g	CAGL0H06325g	828	2888790	Ortholog(s) have SNAP receptor activity, role intransport and endosome localization	-3.15024024052821	5.52546737161053e-05	0.000121017602344291
B1J91_C04301g	CAGL0C04301g	588	2886819	Ortholog(s) have GTPase activator activity, RanGTPase binding activity	-3.14984563664243	2.20769676767451e-05	5.28339528888348e-05
B1J91_I08591g	CAGL0I08591g	1.554	2888926	Ortholog of S. cerevisiae : YER158C andSaccharomyces cerevisiae S288C : YER158C	3.14877447425281	5.39549528751973e-08	2.62341921512109e-07
B1J91_E01265g	CAGL0E01265g	6.288	2887558	Ortholog(s) have tubulin binding activity and rolein microtubule cytoskeleton organization, mitochondrialfission, mitochondrion inheritance, nuclear migrationalong microtubule	3.1471601929055	3.25825734285756e-05	7.50117809669601e-05
B1J91_I06072g	CAGL0I06072g	2.826	2889372	Ortholog(s) have protein transporter activity androle in intracellular protein transport, protein retentionin Golgi apparatus, retrograde transport, endosome toGolgi	3.14363833370344	5.42391289505087e-06	1.49660948611471e-05
B1J91_A04037g	CAGL0A04037g	1.752	2886378	Ortholog(s) have role in rRNA processing andcytosol, nucleolus localization	-3.14014978710733	3.5399093009136e-09	2.6806859114465e-08
B1J91_I02662g	CAGL0I02662g	1.821	2889390	Phenotype:viable (null), abnormalchromosome/plasmid maintenance (null), viable (null)viable(null), decreased silencing (null), decreased telomerelength (null)	3.13916567809407	2.30101572204362e-06	6.94694346605908e-06
B1J91_D01540g	CAGL0D01540g	384	2887170	Ortholog(s) have endoplasmic reticulumlocalization	-3.13622186946318	1.83752767389045e-06	5.71649382885641e-06
B1J91_F04895g	CAGL0F04895g	2.7	2887861	Ortholog(s) have glycogen phosphorylase activity,role in glycogen catabolic process, response to heat andcell surface, cytoplasm, hyphal cell wall localization	3.13526486677263	1.20764368508737e-08	7.3966291124078e-08
B1J91_M07293g	CAGL0M07293g	4.548	2891714	Phenotype:decreased resistance to killing by hostcells (null)	-3.13402454517125	9.01350935055083e-06	2.34839494815732e-05
B1J91_K02453g	CAGL0K02453g	1.755	2890309	Ortholog(s) have histone binding activity, role inDNA replication-dependent nucleosome assembly and CAF-1complex, chromosome, centromeric region, nucleuslocalization	-3.1338800675955	4.98435656507412e-05	0.000110448298591932
B1J91_E05126g	CAGL0E05126g	1.101	2887299	Ortholog(s) have CAAX-proteingeranylgeranyltransferase activity, Rabgeranylgeranyltransferase activity and role in fungal-typecell wall (1->3)-beta-D-glucan biosynthetic process,protein geranylgeranylation	-3.13289404006879	0.00170414068008209	0.00276198023669731
B1J91_J08250g	CAGL0J08250g	3.531	2889924	Ortholog(s) have DNA binding, chromatin bindingactivity	-3.13223609894991	8.5406757861668e-06	2.23231515220748e-05
B1J91_A04125g	CAGL0A04125g	798	2886445	Ortholog(s) have translation initiation factoractivity and role in cytoplasmic translation, maturationof SSU-rRNA from tricistronic rRNA transcript (SSU-rRNA,5.8S rRNA, LSU-rRNA)	-3.13146624700078	8.90305808342402e-11	1.49583571771501e-09
B1J91_J11836g	CAGL0J11836g	1.986	2889468	Ortholog(s) have carnitine O-acetyltransferaseactivity	3.12980613663033	8.02178155043563e-09	5.28253158207211e-08
B1J91_H06215g	CAGL0H06215g	3.288	2888816	Phenotype:decreased resistance to chemicals (null),viable (null)viable (null), decreased virulence (null),increased protein activity (null), viable (null),decreased RNA accumulation (null)	3.12764949159227	3.23835995835258e-11	7.12439190837568e-10
B1J91_M08514g	CAGL0M08514g	633	2891275	Pir protein family member, putative cell wallcomponent	-3.12749121430458	2.51944118346502e-11	5.95595406196696e-10
B1J91_M06127g	CAGL0M06127g	693	2891661	Ortholog(s) have role in filamentous growth,posttranslational protein targeting to membrane,translocation and Sec62/Sec63 complex localization	-3.12501000826542	2.35346640643385e-11	5.71589415344776e-10
B1J91_H01639g	CAGL0H01639g	1.566	2888845	Ortholog(s) have protein kinase activity and rolein ascospore wall assembly, protein phosphorylation,regulation of protein localization to mitotic spindle polebody, septation initiation signaling	3.12493962984364	1.2427341106749e-06	4.03497918396496e-06
B1J91_J02244g	CAGL0J02244g	1.29	2889794	Ortholog(s) have mannose-6-phosphate isomeraseactivity and role in GDP-mannose biosynthetic process,cell wall mannoprotein biosynthetic process, fungal-typecell wall organization, hyphal growth, proteinglycosylation	-3.12472018973565	2.11848059682224e-10	2.83195253624248e-09
B1J91_E02871g	CAGL0E02871g	1.116	2887428	Ortholog(s) have methionyl-tRNA formyltransferaseactivity, role in conversion of methionyl-tRNA to N-formyl-methionyl-tRNA and mitochondrion localization	3.12455246794472	0.000362612309210714	0.000675646026960792
B1J91_M01144g	CAGL0M01144g	3.666	2891164	Phenotype:viable (null)viable (null), viable(null)	3.12024886880354	0.00741178321150119	0.0108673665378437
B1J91_H07953g	CAGL0H07953g	552	2888517	Ortholog(s) have role in protein folding inendoplasmic reticulum and ER membrane protein complexlocalization	-3.11864960690286	3.17487600262338e-07	1.22935609067643e-06
B1J91_B01639g	CAGL0B01639g	2.034	2886621	Ortholog(s) have guanyl-nucleotide exchange factoractivity, role in retrograde transport, endosome to Golgiand Golgi membrane, RIC1-RGP1 guanyl-nucleotide exchangefactor complex localization	3.11579431305299	0.00100204350924127	0.00170104687070508
B1J91_C00495g	CAGL0C00495g	387	2886750	Ortholog(s) have cyclin-dependent proteinserine/threonine kinase activator activity, histonebinding, protein complex binding, ubiquitin binding, zincion binding activity	-3.11576550721226	1.5581075881461e-06	4.93484559550986e-06
B1J91_H02233g	CAGL0H02233g	897	2888876	Ortholog(s) have inorganic diphosphatase activity,role in aerobic respiration and mitochondrionlocalization	-3.11359251325153	3.54581957832034e-06	1.02207936846296e-05
B1J91_I00968g	CAGL0I00968g	2.994	2888912	Ortholog(s) have DNA binding, nucleosome binding,transcription corepressor activity	-3.1132840202423	6.57925456368426e-09	4.48303095686597e-08
B1J91_M04257g	CAGL0M04257g	822	2891541	Ortholog(s) have NEDD8 transferase activity, cullinfamily protein binding, protein binding, bridging,ubiquitin binding, ubiquitin conjugating enzyme bindingactivity	-3.11048672812945	9.26695471650855e-10	8.94954327543128e-09
B1J91_M06237g	CAGL0M06237g	1.362	2891666	Ortholog(s) have alcohol O-octanoyltransferaseactivity, short-chain carboxylesterase activity and rolein medium-chain fatty acid biosynthetic process, medium-chain fatty acid catabolic process	-3.10953209155282	5.29408906313128e-12	1.95191533282212e-10
B1J91_D05874g	CAGL0D05874g	1.83	2887017	Ortholog(s) have role in endonucleolytic cleavagein 5'-ETS of tricistronic rRNA transcript (SSU-rRNA, 5.8SrRNA and LSU-rRNA), more	3.10564416132474	0.000235288073520172	0.000455893873890192
B1J91_M12276g	CAGL0M12276g	1.95	2891426	Ortholog(s) have GTPase activity, calcium ionbinding activity and role in mitochondrion inheritance,mitochondrion-ER tethering, phospholipid homeostasis,regulation of mitochondrion organization	-3.10525797042115	0.000107965931143255	0.000222954169555773
B1J91_C01683g	CAGL0C01683g	3.348	2886964	Ortholog(s) have ATPase activity, DNA binding,nucleosome binding, rDNA binding activity	3.10478935352455	4.84110407439736e-05	0.000107711821265276
B1J91_K09350g	CAGL0K09350g	1.299	2890258	Ortholog(s) have AMP-activated protein kinaseactivity	3.10334933063112	3.72458475817607e-06	1.06921081472275e-05
B1J91_F05159g	CAGL0F05159g	2.388	2887736	Ortholog(s) have histone binding activity, role inhistone exchange and Swr1 complex, cytoplasm localization	3.10290570787127	8.09454616325049e-05	0.000171245551862471
B1J91_F07095g	CAGL0F07095g	1.596	2887926	Ortholog(s) have mRNA binding, poly(A) bindingactivity, role in mRNA polyadenylation, poly(A)+ mRNAexport from nucleus, regulation of mRNA stability andcytoplasm, nucleus localization	-3.09873412460387	2.23643908398726e-09	1.84402859597336e-08
B1J91_L11616g	CAGL0L11616g	1.668	2890973	Ortholog(s) have cytoplasm localization	3.09762707224815	0.0016924269577299	0.00274480881144558
B1J91_M04829g	CAGL0M04829g	5.121	2891567	Ortholog(s) have mRNA binding, poly(U) RNA bindingactivity	3.0973932017156	4.73303984606948e-08	2.35499933923092e-07
B1J91_C00110g.1	CAGL0C00110g.1	2.148	NA	Phenotype:viable (null), decreased biofilmformation (null)	3.09641227976629	2.5272101313107e-05	5.95508785024511e-05
B1J91_F08085g	CAGL0F08085g	408	2887753	Ortholog(s) have cytoplasm localization	3.09606041462524	0.000449475429410165	0.000821582137364483
B1J91_G05467g	CAGL0G05467g	1.188	2888348	Ortholog(s) have RNA polymerase II activatingtranscription factor binding, RNA polymerase IItranscription factor binding transcription factoractivity	3.09171671677913	1.35429297003714e-06	4.33409087475682e-06
B1J91_I02222g	CAGL0I02222g	4.539	2888986	Phenotype:decreased resistance to killing by hostcells (null)	3.09108128456144	2.09850159920561e-07	8.65146961823757e-07
B1J91_M08778g	CAGL0M08778g	411	2891288	Ortholog(s) have role in anaphase-promoting complex-dependent proteasomal ubiquitin-dependent proteincatabolic process, ascospore wall assembly, proteinubiquitination, regulation of mitotic metaphase/anaphasetransition	3.09068208732291	3.91382486342885e-06	1.11764987077893e-05
B1J91_I05390g	CAGL0I05390g	1.365	2889265	Ortholog(s) have protein serine/threonine kinaseactivity	3.09030853389537	2.98136275246546e-06	8.77418456124508e-06
B1J91_I00506g	CAGL0I00506g	1.866	2889319	Ortholog(s) have gamma-glutamyltransferaseactivity, role in glutathione catabolic process,xenobiotic metabolic process and endoplasmic reticulum,fungal-type vacuole localization	3.08962366980731	4.2127595862614e-09	3.11134760763027e-08
B1J91_M12903g	CAGL0M12903g	888	2891455	Putative epsilon-COP coatomer subunit	-3.08381356068427	9.13858933500826e-10	8.86045835524714e-09
B1J91_L02651g	CAGL0L02651g	2.73	2890858	Ortholog(s) have aminopeptidase activity	3.08260116646996	5.08017889597165e-08	2.5023451469515e-07
B1J91_K02915g	CAGL0K02915g	1.089	2890277	Ortholog(s) have coenzyme A transmembranetransporter activity, role in coenzyme A transport andmitochondrial inner membrane localization	3.08234194951419	1.88048647030395e-06	5.84272743718252e-06
B1J91_G08272g	CAGL0G08272g	1.65	2888202	Ortholog(s) have unfolded protein binding activity,role in cellular response to drug, protein folding andchaperonin-containing T-complex, nucleus localization	-3.0809118298693	1.42874540814285e-06	4.54862100736458e-06
B1J91_K01639g	CAGL0K01639g	1.212	2890022	Ortholog(s) have mitochondrion localization	-3.07956618718598	0.0148778946527906	0.0207951427825044
B1J91_A00935g	CAGL0A00935g	681	2886435	Ortholog(s) have role in generation of catalyticspliceosome for first transesterification step, snoRNAsplicing and U2-type spliceosomal complex localization	3.0762719614731	0.000143994517325766	0.000290356392108594
B1J91_H01485g	CAGL0H01485g	654	2888443	Ortholog(s) have mannose-ethanolaminephosphotransferase activity, role in GPI anchorbiosynthetic process, conidium formation, filamentousgrowth, regulation of growth rate and endoplasmicreticulum localization	-3.07570972937706	6.85220891853344e-11	1.20924233648651e-09
B1J91_E06468g	CAGL0E06468g	2.046	2887297	Ortholog(s) have L-glutamine transmembranetransporter activity, L-isoleucine transmembranetransporter activity, L-tyrosine transmembrane transporteractivity	3.07534516344475	1.34174893984492e-10	2.00689643258512e-09
B1J91_A02134g	CAGL0A02134g	1.248	2886455	Ortholog(s) have mitochondrial outer membranelocalization	-3.07470194974546	6.46906984530189e-06	1.74860918242706e-05
B1J91_J04906g	CAGL0J04906g	1.347	2889561	Ortholog(s) have cytoplasm localization	3.07379623135984	6.65199406921841e-10	6.75666312703634e-09
B1J91_L11088g	CAGL0L11088g	702	2891025	Ortholog(s) have phosphatase activity, role indephosphorylation and cytosol, nucleus localization	-3.07267474052866	3.58554069259933e-10	4.16860330475816e-09
B1J91_A04015g	CAGL0A04015g	1.527	2886436	Ortholog(s) have mRNA binding activity, role inrRNA processing and 90S preribosome, box C/D snoRNPcomplex, small-subunit processome localization	-3.0700420793594	1.80890837070089e-08	1.0465217531437e-07
B1J91_M01848g	CAGL0M01848g	456	2891751	Ortholog(s) have role in microautophagy, signaltransduction and EGO complex, fungal-type vacuolemembrane, late endosome membrane localization	-3.06976041605293	2.84298341863327e-07	1.12209788027473e-06
B1J91_H06369g	CAGL0H06369g	1.176	2888813	Ortholog(s) have cystathionine gamma-lyaseactivity, role in cysteine biosynthetic process viacystathionine, methionine biosynthetic process,transsulfuration and cytoplasm, nucleus localization	-3.06894640524188	1.16283578884354e-10	1.78367512130936e-09
B1J91_G09977g	CAGL0G09977g	4.587	2888155	Ortholog(s) have 4-alpha-glucanotransferaseactivity, amylo-alpha-1,6-glucosidase activity, role inglycogen catabolic process and mitochondrion localization	3.06730790407056	7.05629512720591e-09	4.74872207051745e-08
B1J91_L03333g	CAGL0L03333g	1.353	2890728	Ortholog(s) have nuclear envelope localization	-3.06614887197228	4.2485048524466e-09	3.12217619832818e-08
B1J91_L04070g	CAGL0L04070g	288	2890765	Ortholog(s) have mitochondrion localization	-3.0641047757574	8.92535124308308e-09	5.78415972230416e-08
B1J91_M13431g	CAGL0M13431g	924	2891218	Ortholog(s) have ATPase activity, tRNA bindingactivity, role in tRNA modification and Elongatorholoenzyme complex, cytoplasm, nucleus localization	-3.06356797580301	3.82743337053425e-11	7.99037792163447e-10
B1J91_M13607g	CAGL0M13607g	1.041	2891226	Ortholog(s) have structural constituent ofcytoskeleton activity, role in establishment of mitoticspindle orientation, nuclear migration and astralmicrotubule, cell cortex, dynactin complex, spindle polebody localization	3.0630375843768	8.03117062838419e-07	2.7591682845135e-06
B1J91_J06666g	CAGL0J06666g	339	2889549	Ortholog(s) have cytoplasm, nucleus localization	-3.06211416000895	0.00246937063672935	0.00390042895807927
B1J91_K03289g	CAGL0K03289g	894	2890168	Aldose 1-epimerase	-3.06052291039622	1.07591931156833e-09	1.01508848895273e-08
B1J91_H01881g	CAGL0H01881g	663	2888492	Ortholog(s) have thymidylate kinase activity,uridylate kinase activity, role in dTDP biosyntheticprocess, dTTP biosynthetic process, dUDP biosyntheticprocess, nucleotide phosphorylation and cytosol, nucleuslocalization	-3.05850617490031	1.80530616257296e-10	2.48787416673677e-09
B1J91_A04103g	CAGL0A04103g	555	2886400	Ortholog(s) have phosphatidic acid transporteractivity and role in cardiolipin metabolic process,phospholipid transport, positive regulation ofphosphatidylcholine biosynthetic process	-3.05715722897872	2.58750567528494e-10	3.3144393845817e-09
B1J91_M10439g	CAGL0M10439g	2.31	2891365	Ortholog(s) have alpha,alpha-trehalase activity,calcium ion binding activity, role in ascospore formation,trehalose catabolic process involved in cellular responseto stress and cytosol localization	3.05696334950918	2.10922371108627e-12	1.02453975510784e-10
B1J91_H08712g	CAGL0H08712g	1.218	2888750	Has domain(s) with predicted phosphatidylinositolbinding activity and role in cell communication	3.05599335172552	0.00320247170400051	0.00498297690448034
B1J91_K07315g	CAGL0K07315g	276	2890401	Ortholog(s) have role in cellular copper ionhomeostasis, mitochondrial respiratory chain complex IVassembly and mitochondrial intermembrane space, nucleuslocalization	3.05483487676147	9.74161657965319e-08	4.40836735647629e-07
B1J91_M02497g	CAGL0M02497g	324	2891463	Ortholog(s) have structural constituent of ribosomeactivity, role in cytoplasmic translation and cytosoliclarge ribosomal subunit localization	-3.05395476708747	6.34849466184563e-14	2.22469391507247e-11
B1J91_J00781g	CAGL0J00781g	2.601	2889867	Ortholog(s) have nucleocytoplasmic transporteractivity, phospholipid binding, structural constituent ofnuclear pore activity	3.05393130171466	8.0009410521235e-06	2.10582708163723e-05
B1J91_H04631g	CAGL0H04631g	1.767	2888604	Phenotype:normal resistance to killing by hostcells (null), decreased oxidative stress resistance(null), decreased resistance to chemicals (null), viable(null)viable (null), viable (null), decreased RNAaccumulation (null)	3.05103996160674	1.0408514906051e-06	3.46432660305878e-06
B1J91_J10098g	CAGL0J10098g	561	2889409	Ortholog(s) have cytoplasm localization	-3.05071332228015	2.13702525386553e-06	6.50791179110135e-06
B1J91_J02860g	CAGL0J02860g	1.212	2889738	Ortholog(s) have histone demethylase activity (H3-K36 specific), methylated histone binding activity androle in histone demethylation	3.05056202005453	3.16987917073842e-07	1.22935609067643e-06
B1J91_K07205g	CAGL0K07205g	720	2890397	Ortholog of S. cerevisiae : YGL117W andSaccharomyces cerevisiae S288C : YGL117W	-3.04929330797962	5.75047311960075e-06	1.5804941806589e-05
B1J91_J02662g	CAGL0J02662g	2.535	2889751	Ortholog(s) have role in mitotic recombination	-3.04510797329682	0.000559072643671283	0.000999202327814687
B1J91_L08624g	CAGL0L08624g	6.255	2890627	Ortholog(s) have peptidase activator activity,proteasome binding activity	3.04419644836621	0.0019570266675906	0.00313456507711377
B1J91_L03784g	CAGL0L03784g	2.622	2890541	Ortholog(s) have nucleocytoplasmic transporteractivity, structural constituent of nuclear pore activity	-3.04195413970403	1.34116373381763e-05	3.36560065376434e-05
B1J91_M01914g	CAGL0M01914g	2.031	2891754	Protein of unknown function	3.04179993458577	3.63961035356292e-05	8.28197049841359e-05
B1J91_L08162g	CAGL0L08162g	4.071	2890558	Ortholog(s) have role in cellular response tobiotic stimulus, cellular response to starvation andfilamentous growth of a population of unicellularorganisms in response to biotic stimulus, more	3.04040984769962	4.45855292595868e-11	8.85573305860458e-10
B1J91_L03938g	CAGL0L03938g	1.914	2890548	Ortholog(s) have fungal-type vacuole localization	3.03780127335873	1.56523366824801e-05	3.87243387615974e-05
B1J91_M05841g	CAGL0M05841g	1.236	2891648	Has domain(s) with predicted mannosyltransferaseactivity, role in protein glycosylation and membranelocalization	-3.03417474203733	3.89299858504873e-06	1.11299831341778e-05
B1J91_A02431g	CAGL0A02431g	1.764	2886415	Putative aspartic protease; predicted GPI-anchor;expression induced at high temperature	-3.03016192079627	1.73949392061992e-09	1.49456342811932e-08
B1J91_H08954g	CAGL0H08954g	783	2888754	Ortholog(s) have rRNA (uridine-2'-O-)-methyltransferase activity, role in rRNA methylation andmitochondrion localization	-3.02743448331145	3.36903168423826e-09	2.57052401910932e-08
B1J91_H02101g	CAGL0H02101g	390	2888701	Ortholog(s) have role in RNA metabolic process andcytoplasm, nucleus localization	3.02666845625484	1.65563497612877e-10	2.34755641412941e-09
B1J91_Mp03	CaglfMp03	1.158	NA	Cytochrome b, mitochondrially encoded subunit ofthe ubiquinol-cytochrome c reductase complex	3.02614323600412	4.63581033546631e-09	3.36733991690001e-08
B1J91_I09922g	CAGL0I09922g	1.506	2889277	Ortholog(s) have acetylglucosaminyltransferaseactivity, role in protein N-linked glycosylation and Golgimedial cisterna localization	-3.02580074394652	0.00332359552867756	0.00516325511833189
B1J91_L08734g	CAGL0L08734g	366	2890632	Ortholog(s) have structural constituent of ribosomeactivity and mitochondrial small ribosomal subunitlocalization	-3.02547392468769	3.64072315847251e-11	7.73220251751781e-10
B1J91_M09361g	CAGL0M09361g	3.435	2891315	Ortholog(s) have protein kinase C activity	3.02308272559988	4.37704079715271e-10	4.8039736355327e-09
B1J91_G07931g	CAGL0G07931g	459	2888322	Ortholog(s) have mitochondrion, ribosomelocalization	-3.0221161220905	4.46509900320171e-05	9.99351081647245e-05
B1J91_H07161g	CAGL0H07161g	1.275	2888611	Ortholog(s) have role in DNA repair	3.01506577958121	8.88183492252069e-07	3.02179487724594e-06
B1J91_J10560g	CAGL0J10560g	903	2889609	Ortholog(s) have role in chromatin silencing atrDNA, homologous chromosome segregation, proteinlocalization to nucleolar rDNA repeats, rDNA condensationand monopolin complex, nucleolus localization	3.01505400036366	2.81079453002098e-11	6.44381213284248e-10
B1J91_M05005g	CAGL0M05005g	501	2891575	Putative subunit of TFIID and SAGA complexes; geneis upregulated in azole-resistant strain	-3.01295134268792	1.30823432665125e-10	1.97483003278493e-09
B1J91_B02717g	CAGL0B02717g	2.052	2886546	Ortholog(s) have acetate-CoA ligase activity, acid-ammonia (or amide) ligase activity and role in acetatecatabolic process, acetyl-CoA biosynthetic process, carbonutilization, histone acetylation, replicative cell aging	-3.01287001306895	1.51820280286947e-11	4.07011090211891e-10
B1J91_F02805g	CAGL0F02805g	765	2887597	Ortholog(s) have protein C-terminal S-isoprenylcysteine carboxyl O-methyltransferase activity	-3.01205840071179	0.000264582677065445	0.000505665217640465
B1J91_K12496g	CAGL0K12496g	1.083	2889988	Ortholog(s) have cyclin-dependent protein kinaseactivating kinase activity	3.01109541748467	0.000124035068505443	0.000253126475078079
B1J91_M12815g	CAGL0M12815g	2.955	2891451	Ortholog(s) have role in positive regulation ofprotein sumoylation, regulation of synaptonemal complexassembly and condensed nuclear chromosome, nucleuslocalization	3.01058315170713	7.53827349072375e-10	7.50157601328412e-09
B1J91_G07359g	CAGL0G07359g	1.836	2888224	Ortholog(s) have protein anchor activity and rolein establishment of spindle pole body localization tonuclear envelope, mitotic spindle assembly, nuclear poreorganization, spindle pole body duplication	-3.00986529397868	0.00101647030089822	0.00172255726984686
B1J91_H07909g	CAGL0H07909g	2.649	2888623	Ortholog(s) have Rab GTPase binding activity, rolein Golgi to plasma membrane transport, exocytosis andcellular bud neck, cellular bud tip, exocyst, incipientcellular bud site, mating projection tip, prosporemembrane localization	3.00925218903811	0.000588722717208133	0.00104799479340461
B1J91_I08041g	CAGL0I08041g	402	2889239	Ortholog(s) have mRNA binding activity, role inmRNA splicing, via spliceosome and U1 snRNP, U2-typeprespliceosome, U4/U6 x U5 tri-snRNP complex, U5 snRNP,commitment complex, cytosol localization	-3.00794747156217	0.000126177747185434	0.000257262837905806
B1J91_G06006g	CAGL0G06006g	333	2888329	Ortholog(s) have endopeptidase inhibitor activityand role in vacuole fusion, non-autophagic	3.00761272779058	1.80003295650649e-11	4.57562781586573e-10
B1J91_G02629g	CAGL0G02629g	972	2888401	Ortholog(s) have rRNA (uridine-N3-)-methyltransferase activity, role in rRNA base methylationand nucleolus localization	-3.00426031743527	0.0299478302008318	0.0397952478237488
B1J91_H06545g	CAGL0H06545g	1.479	2888646	Ortholog(s) have role in mitochondrion degradationand integral component of mitochondrial outer membranelocalization	3.00310851028832	0.00237926619344329	0.00377268259374039
B1J91_C05115g	CAGL0C05115g	1.263	2886799	Argininosuccinate synthetase	-3.00250504710471	1.35675923769661e-05	3.39605143884672e-05
B1J91_I06006g	CAGL0I06006g	732	2889229	Ortholog(s) have RNA polymerase I activity and rolein transcription elongation from RNA polymerase Ipromoter, transcription of nuclear large rRNA transcriptfrom RNA polymerase I promoter	-3.00184189868132	0.00276748000799486	0.00434750461710623
B1J91_M08382g	CAGL0M08382g	408	2891269	Ortholog(s) have structural constituent of ribosomeactivity, role in mitochondrial translation andmitochondrial large ribosomal subunit localization	-2.99874117780383	0.000214871203474845	0.000419816059039263
B1J91_H09526g	CAGL0H09526g	3.408	2888753	Ortholog(s) have ATP-dependent RNA helicaseactivity, second spliceosomal transesterification activityand role in generation of catalytic spliceosome for secondtransesterification step, spliceosomal complexdisassembly	2.99739151891997	7.34592639618327e-05	0.000156555668547676
B1J91_K05555g	CAGL0K05555g	693	2890491	Ortholog(s) have snoRNA binding activity	2.9966628162739	0.000634969972120329	0.00112379606176852
B1J91_M09867g	CAGL0M09867g	321	2891339	Ortholog(s) have role in endosome organization,regulation of protein localization and BLOC-1 complex,endosome localization	-2.99377615330124	3.62484617588078e-05	8.25603311925308e-05
B1J91_J09658g	CAGL0J09658g	2.247	2889717	Ortholog(s) have endoplasmic reticulumlocalization	2.99362620018174	0.0016904815044691	0.00274256027147003
B1J91_F00429g	CAGL0F00429g	579	2887788	Ortholog(s) have GTP diphosphatase activity, ITPdiphosphatase activity, UTP diphosphatase activity, XTPdiphosphatase activity, dATP pyrophosphohydrolase activityand dCTP diphosphatase activity, more	-2.99288323824015	7.0096281643731e-05	0.000150040295699888
B1J91_E02315g	CAGL0E02315g	402	9487984	Ortholog(s) have chromatin binding activity	-2.98932275237311	0.00265255023815276	0.00417548311723313
B1J91_I05544g	CAGL0I05544g	1.152	2889271	Ortholog(s) have ATP binding, DNA-dependent ATPaseactivity, double-stranded telomeric DNA binding,recombinase activity, single-stranded telomeric DNAbinding activity	-2.9892992480923	3.1726862768772e-07	1.22935609067643e-06
B1J91_H07667g	CAGL0H07667g	1.101	2888509	Ortholog(s) have 3',5'-cyclic-AMP phosphodiesteraseactivity, 3',5'-cyclic-GMP phosphodiesterase activity	-2.98596057937949	4.29447146194156e-10	4.74519752078497e-09
B1J91_H10538g	CAGL0H10538g	894	2888866	Ortholog(s) have mitochondrion localization	-2.98106590996929	1.81377245408257e-05	4.42045089902091e-05
B1J91_A00319g	CAGL0A00319g	1.53	2886383	Ortholog(s) have arginyltransferase activity, rolein protein arginylation and cytosol, nucleus localization	2.98034198797367	3.38112342176845e-09	2.57574402285652e-08
B1J91_G10109g	CAGL0G10109g	2.001	2887998	Ortholog(s) have RNA polymerase III activity, rolein tRNA transcription from RNA polymerase III promoter andDNA-directed RNA polymerase III complex, mitotic spindlepole body localization	-2.975504369136	1.68308163024549e-09	1.45886898904318e-08
B1J91_J09218g	CAGL0J09218g	2.469	2889948	Phenotype:decreased resistance to chemicals(unspecified)	2.9754777294843	1.00476803741552e-06	3.35332788541533e-06
B1J91_B04235g	CAGL0B04235g	942	2886581	Protein with a predicted role in maintenance ofploidy	2.97468045011833	2.94200796644081e-10	3.62650529732628e-09
B1J91_E04818g	CAGL0E04818g	1.275	2887336	Ortholog(s) have role in mitochondrion organizationand extrinsic component of mitochondrial outer membranelocalization	-2.97452167015696	0.00214287748956722	0.00341218986167374
B1J91_B02167g	CAGL0B02167g	792	2886524	Ortholog(s) have structural constituent of ribosomeactivity and mitochondrial large ribosomal subunit,mitochondrial membrane localization	-2.97435699395889	1.79254958691001e-09	1.53745599184974e-08
B1J91_L06666g	CAGL0L06666g	1.197	2890665	Putative flavohemoglobin, involved in nitric oxidedetoxification	2.9743531938124	1.98237171349087e-11	4.91187657898295e-10
B1J91_E00649g	CAGL0E00649g	1.476	2887468	Ortholog(s) have magnesium-dependent proteinserine/threonine phosphatase activity	2.97095587972043	1.02568240576184e-09	9.77294756320487e-09
B1J91_F06721g	CAGL0F06721g	513	2887747	Ortholog(s) have peptidase activity, role inprotein targeting to ER, signal peptide processing andsignal peptidase complex localization	-2.97071643851858	2.49939319299665e-10	3.23536227040674e-09
B1J91_M02761g	CAGL0M02761g	1.578	2891475	Telomere repeat-binding factor	-2.97014248671021	4.80355765396129e-07	1.75867566047269e-06
B1J91_M11308g	CAGL0M11308g	4.359	2891401	Ortholog(s) have endoplasmic reticulum, fungal-typevacuole membrane localization	2.96627481813585	4.62022977091597e-10	5.00371904108471e-09
B1J91_I02398g	CAGL0I02398g	1.56	2889380	Ortholog(s) have ribosomal large subunit bindingactivity, role in ribosomal large subunit export fromnucleus and cytosol, cytosolic large ribosomal subunit,nucleus, preribosome, large subunit precursorlocalization	2.96606351659957	4.05987869810528e-09	3.01784316559159e-08
B1J91_I10200g	CAGL0I10200g	4.122	9488015	Protein with tandem repeats; putative adhesin-likeprotein; belongs to adhesin cluster II	2.96483864379677	0.00392628900772018	0.00601010105206715
B1J91_H10384g	CAGL0H10384g	795	2888833	Ortholog(s) have role in exonucleolytic trimming togenerate mature 3'-end of 5.8S rRNA from tricistronic rRNAtranscript (SSU-rRNA, 5.8S rRNA, LSU-rRNA), nuclearpolyadenylation-dependent tRNA catabolic process, rRNAcatabolic process	-2.95831517095542	8.6043959850594e-07	2.93758988884491e-06
B1J91_F02475g	CAGL0F02475g	1.149	2887815	Ortholog(s) have RNA binding activity, role in mRNAsplicing, via spliceosome and U2-type prespliceosomelocalization	2.95506875390659	3.46935442382338e-10	4.07192650796112e-09
B1J91_M03399g	CAGL0M03399g	645	2891503	Ortholog(s) have ubiquitin-protein transferaseactivity	2.95249198240036	0.0175762675803959	0.0243173064719183
B1J91_K07139g	CAGL0K07139g	900	2890393	Ortholog(s) have role in histone exchange and Swr1complex, cytosol localization	2.95226627174036	1.46591620198042e-06	4.65789176613727e-06
B1J91_I06204g	CAGL0I06204g	1.05	2889152	Pir protein family member, putative cell wallcomponent	-2.95124673803974	9.33084680916315e-11	1.56235953739776e-09
B1J91_A02772g	CAGL0A02772g	1.326	2886487	Ortholog(s) have second spliceosomaltransesterification activity	-2.95093917047264	5.30461082519463e-10	5.57268109387684e-09
B1J91_F07425g	CAGL0F07425g	1.845	2887976	Ortholog(s) have ubiquitin binding activity andcytoplasm localization	2.94887927579593	5.70598206072986e-05	0.000124424430593985
B1J91_L00649g	CAGL0L00649g	2.115	2891117	Acetyl-coenzyme A synthetase	2.94863664094067	4.50829619009777e-05	0.000100809941242569
B1J91_J08778g	CAGL0J08778g	897	2889676	Ortholog(s) have role in barrier septum assemblyand cytosol, nuclear pore localization	-2.94783444783369	5.13636447002332e-13	4.65202333380298e-11
B1J91_M05797g	CAGL0M05797g	1.005	2891646	Ortholog(s) have mRNA binding, pseudouridinesynthase activity, role in mRNA pseudouridine synthesis,snRNA pseudouridine synthesis, tRNA pseudouridinesynthesis and nucleus localization	-2.94669081118722	8.66880272019912e-11	1.47159675243242e-09
B1J91_K07436g	CAGL0K07436g	924	2890376	Ortholog(s) have DNA binding, tricarboxylatesecondary active transmembrane transporter activity androle in alpha-ketoglutarate transport, mitochondrialcitrate transport, mitochondrial genome maintenance	-2.94439680842354	1.87471472497956e-10	2.56193605591914e-09
B1J91_H01353g	CAGL0H01353g	606	2888662	Ortholog(s) have recombinase activity, single-stranded DNA binding activity	-2.94040258374633	2.45317270556392e-10	3.20086842912143e-09
B1J91_L05896g	CAGL0L05896g	708	2890811	Ortholog(s) have role in cellular bud siteselection, mRNA export from nucleus, mRNA splicing, viaspliceosome and RES complex, U2-type spliceosomal complex,cytosol localization	2.94037798212637	0.000165917291140749	0.000330487304237317
B1J91_I06534g	CAGL0I06534g	1.161	2889133	Ortholog(s) have ion channel activity, membraneinsertase activity, mitochondrial ribosome bindingactivity	-2.94026815692814	2.5003429154459e-08	1.38138314675423e-07
B1J91_H02585g	CAGL0H02585g	1.782	2888533	Ortholog(s) have glutamate decarboxylase activity,role in cellular response to oxidative stress, glutamatecatabolic process and cytoplasm localization	2.94018919060599	1.87941296015206e-08	1.07714953066659e-07
B1J91_I08063g	CAGL0I08063g	1.404	2889289	Ortholog(s) have RNA binding, double-stranded DNAbinding activity	-2.9388893848269	0.000679486712265037	0.0011939691297895
B1J91_K01441g	CAGL0K01441g	792	2890057	Ortholog(s) have RNA binding activity, role inspliceosomal complex assembly and U2-type prespliceosomelocalization	-2.93659761347028	0.0004717601703402	0.000858477520656165
B1J91_B01793g	CAGL0B01793g	375	2886716	Ortholog(s) have mitochondrion, nucleuslocalization	-2.93651605633853	8.53180548667429e-09	5.58498990115578e-08
B1J91_K11946g	CAGL0K11946g	324	2889962	Protein of unknown function	2.93558484673034	0.000156931180013068	0.000314118469663041
B1J91_H05203g	CAGL0H05203g	1.428	2888892	Ortholog(s) have role in protein localization tobud neck and cellular bud neck, cytoplasm localization	2.93298509972501	6.49709839379697e-09	4.45007296781014e-08
B1J91_I01694g	CAGL0I01694g	3.216	2889326	Ortholog(s) have DNA-dependent ATPase activity,role in histone H2A-H2B dimer displacement, transcription-coupled nucleotide-excision repair and cytosol, nucleuslocalization	2.92878788194994	9.84089527022226e-07	3.29393394713314e-06
B1J91_I06358g	CAGL0I06358g	5.946	2889159	Ortholog(s) have role in endocytosis, proteinlocalization, retrograde transport, endosome to Golgi andAP-1 adaptor complex, Golgi apparatus, cytosol, endocyticvesicle, nucleus, ribosome localization	2.92860059556203	0.0123914580983856	0.0175904205528588
B1J91_L08976g	CAGL0L08976g	1.854	2891097	Ortholog(s) have role in assembly of large subunitprecursor of preribosome, maturation of LSU-rRNA,ribosomal large subunit assembly and 90S preribosome,nucleolus, nucleoplasm, preribosome, large subunitprecursor localization	2.92826968693801	1.08534059982619e-07	4.84502364217225e-07
B1J91_L12980g	CAGL0L12980g	3.336	2890583	Ortholog(s) have RNA binding, histonemethyltransferase activity (H3-K4 specific) activity	2.92774199082947	0.000798948930139023	0.00138259028263212
B1J91_K08382g	CAGL0K08382g	264	2890354	Ortholog(s) have structural constituent of ribosomeactivity	-2.92230642979136	1.52177364287025e-09	1.34519306160747e-08
B1J91_E01243g	CAGL0E01243g	1.362	2887557	Ortholog(s) have mRNA binding activity, role incellular iron ion homeostasis, nuclear-transcribed mRNAcatabolic process, regulation of mRNA catabolic processand cytoplasm, nucleus localization	2.92162306503721	4.5622819657985e-07	1.68670349089732e-06
B1J91_K12562g	CAGL0K12562g	5.049	2890417	Ortholog(s) have protein kinase activity	2.91820160058751	6.95123147636496e-06	1.86455667703918e-05
B1J91_M06809g	CAGL0M06809g	1.248	2891692	Ortholog(s) have S-adenosylmethionine-dependentmethyltransferase activity, transferase activity,transferring alkyl or aryl (other than methyl) groupsactivity and role in tRNA methylation, wybutosinebiosynthetic process	2.91571800163847	0.00348655132914091	0.00539420398005843
B1J91_M04301g	CAGL0M04301g	1.17	2891543	Ortholog(s) have low-affinity zinc iontransmembrane transporter activity, role in low-affinityzinc II ion transport and plasma membrane localization	2.91387832239483	9.98815922872106e-06	2.57498209017896e-05
B1J91_D06050g	CAGL0D06050g	1.575	2887107	Protein of unknown function	2.91284893727524	0.00344962072884258	0.00534380779782181
B1J91_H02783g	CAGL0H02783g	5.358	2888884	Protein of unknown function	2.91078210702604	0.0038804174444758	0.00594730646129281
B1J91_L04554g	CAGL0L04554g	1.683	2890643	Has domain(s) with predicted diacylglycerol kinaseactivity and role in protein kinase C-activating G-proteincoupled receptor signaling pathway	-2.91034463652669	1.17668697949775e-06	3.84598688968418e-06
B1J91_C04455g	CAGL0C04455g	465	2886917	F1F0-ATPase complex, F1 delta subunit; proteinabundance decreased in ace2 mutant cells	-2.91018161596206	2.96502338724016e-10	3.63660118445005e-09
B1J91_G08250g	CAGL0G08250g	1.152	2888201	Ortholog(s) have mRNA binding,metalloaminopeptidase activity, role in negativeregulation of gene expression, protein initiatormethionine removal involved in protein maturation andcytosolic ribosome, nucleolus localization	-2.90685975431653	8.26249050540873e-12	2.57556949309296e-10
B1J91_J03058g	CAGL0J03058g	1.662	2889724	Ortholog(s) have isocitrate lyase activity, role inacetate catabolic process, carbon utilization, fatty acidcatabolic process, glyoxylate cycle, pathogenesis andcytosol, glyoxysome, peroxisomal matrix localization	-2.9029226044241	2.62679888233422e-14	1.07392294306097e-11
B1J91_H05907g	CAGL0H05907g	1.98	2888785	Ortholog(s) have aspartate-tRNA ligase activity,role in mitochondrial aspartyl-tRNA aminoacylation andmitochondrion localization	-2.90225288211868	9.07940210487891e-05	0.000189627699985253
B1J91_J06374g	CAGL0J06374g	321	9488024	Ortholog(s) have structural constituent of ribosomeactivity, role in cytoplasmic translation and cytosoliclarge ribosomal subunit localization	-2.90093848258915	4.90267750912416e-06	1.36817610123795e-05
B1J91_I04466g	CAGL0I04466g	2.289	2889052	Ortholog(s) have protein phosphatase type 1regulator activity	2.89886695607933	3.13177587638475e-07	1.21710868403541e-06
B1J91_E03542g	CAGL0E03542g	2.538	2887470	Ortholog(s) have role in bipolar cellular bud siteselection, invasive filamentous growth, mating projectionassembly, pseudohyphal growth and cellular bud neck,cellular bud tip, incipient cellular bud site, matingprojection localization	2.8988087000493	2.47001372631223e-09	2.00627273862381e-08
B1J91_F02959g	CAGL0F02959g	1.908	2887824	Ortholog(s) have DNA-directed DNA polymeraseactivity, peptidyl-lysine N-acetyltransferase activity,acting on acetyl phosphate as donor activity	2.89807323887895	1.86412503861764e-07	7.75691046603745e-07
B1J91_I07491g	CAGL0I07491g	906	2888973	Ortholog(s) have role in cellular zinc ionhomeostasis and cytoplasm, nucleus localization	-2.89751132252324	5.98850756699225e-10	6.17218868144201e-09
B1J91_L13266g	CAGL0L13266g	1.74	2890596	Has domain(s) with predicted identical proteinbinding, serine-type endopeptidase activity and role innegative regulation of catalytic activity, proteolysis	-2.8974165713682	2.45186658715029e-09	1.99483540241448e-08
B1J91_I10296g	CAGL0I10296g	1.407	2889210	Ortholog of S. cerevisiae : TDA6, C.albicans SC5314 : C4_05440C_A, C. dubliniensisCD36 : Cd36_45100, C. parapsilosis CDC317 :CPAR2_500960 and Candida tenuis NRRL Y-1498 :CANTEDRAFT_113515	2.8950293801131	9.15078299515762e-09	5.86846292473769e-08
B1J91_G06402g	CAGL0G06402g	1.974	2888178	Ortholog(s) have mitochondrion localization	-2.89305013244158	1.09577136106325e-05	2.79701056054959e-05
B1J91_J01089g	CAGL0J01089g	588	2889851	Ortholog(s) have anaphase-promoting complex bindingactivity	-2.89178116468283	5.48850877461601e-05	0.000120261831390202
B1J91_J04752g	CAGL0J04752g	3.918	2889454	Ortholog(s) have Rho guanyl-nucleotide exchangefactor activity, role in fungal-type cell wallorganization, signal transduction and cellular bud neck,incipient cellular bud site localization	2.89054410330715	0.00220712718319719	0.00350880296849171
B1J91_H01859g	CAGL0H01859g	444	2888641	Ortholog(s) have AP-2 adaptor complex, cytosol,nucleus, prospore membrane localization	-2.88690756836672	1.08266877969904e-06	3.5768168573761e-06
B1J91_G04697g	CAGL0G04697g	2.853	2887995	Ortholog(s) have role in protein targeting tovacuole, vacuolar acidification, vacuole inheritance andCORVET complex localization	2.88451224286658	5.17342401581245e-08	2.53808182215759e-07
B1J91_H08085g	CAGL0H08085g	2.025	2888606	Ortholog(s) have 5'-3' exonuclease activity, 5'-flap endonuclease activity	-2.88394577948216	0.00134765803561082	0.00222913362195101
B1J91_M05753g	CAGL0M05753g	1.707	2891644	Ortholog(s) have ATP-dependent RNA helicaseactivity, mitochondrial ribosomal large subunit rRNAbinding activity and role in RNA metabolic process,mitochondrial large ribosomal subunit assembly, responseto cold	2.88212183197403	2.83159889788167e-05	6.61200580343051e-05
B1J91_F00473g	CAGL0F00473g	435	2887898	Ortholog(s) have role in ribosomal large subunitbiogenesis, translational initiation and cytoplasm,nucleus localization	-2.87607311905345	0.000193490563455414	0.000380314384740489
B1J91_E06336g	CAGL0E06336g	765	2887383	Ortholog(s) have GTP binding, signal recognitionparticle binding activity and role in protein targeting toER	-2.87570521345253	4.61846939484104e-07	1.70362487602182e-06
B1J91_L02739g	CAGL0L02739g	690	2890865	Ortholog(s) have histone acetyltransferaseactivity, role in chromatin silencing at telomere and SASacetyltransferase complex, nuclear chromatin localization	-2.87497326685964	7.954912333066e-05	0.000168509498730664
B1J91_H08844g	CAGL0H08844g	1.977	2888677	Putative adhesin-like protein	2.8748314689214	0.0372431521174613	0.0487369710024713
B1J91_D04422g	CAGL0D04422g	1.146	2887205	Ortholog(s) have fluoride transmembrane transporteractivity, role in fluoride transmembrane transport andendoplasmic reticulum localization	-2.87141720002984	6.18024565164321e-07	2.18919026476257e-06
B1J91_G04653g	CAGL0G04653g	348	2888026	Ortholog(s) have protein binding involved inprotein folding activity, role in mitochondrialrespiratory chain complex III assembly and mitochondrialmatrix localization	-2.87096857056207	5.4853665015074e-05	0.000120246684791757
B1J91_H09812g	CAGL0H09812g	2.952	2888852	Ortholog(s) have role in cAMP-mediated signalingand nucleus localization	2.87088580000195	2.11231245977456e-06	6.44866516966645e-06
B1J91_M13959g	CAGL0M13959g	792	2891613	Ortholog(s) have ATPase activity, tRNA bindingactivity, role in protein urmylation, regulation oftranscription from RNA polymerase II promoter, tRNA wobbleuridine modification and Elongator holoenzyme complexlocalization	-2.86983290714473	8.61275033862951e-06	2.24756133836789e-05
B1J91_C00275g	CAGL0C00275g	711	2886921	Putative cysteine protease; protein differentiallyexpressed in azole resistant strain; gene is upregulatedin azole-resistant strain	2.86936956762095	1.71075873912297e-10	2.39799496403922e-09
B1J91_J04510g	CAGL0J04510g	1.113	2889640	Ortholog(s) have RNA polymerase II C-terminaldomain phosphoserine binding, RNA polymerase II corebinding, TFIIF-class binding transcription factoractivity, chromatin binding activity	-2.86924220993805	6.14218043982397e-06	1.66760028986034e-05
B1J91_G04763g	CAGL0G04763g	1.224	2888302	Ortholog(s) have GTPase activator activity, role inadenylate cyclase-modulating G-protein coupled receptorsignaling pathway and cytoplasm, nucleus localization	2.86834624187169	1.0225645693462e-07	4.61093913346732e-07
B1J91_A02024g	CAGL0A02024g	2.073	2886468	Ortholog(s) have role in negative regulation ofubiquitin-protein transferase activity, replicative cellaging and mitochondrion localization	2.8654049184353	0.000263665087495383	0.000504479653483526
B1J91_H01089g	CAGL0H01089g	888	2888626	Ortholog(s) have inositol monophosphate 1-phosphatase activity and role in inositol phosphatedephosphorylation	-2.8651409488056	5.42723543419731e-06	1.49668448792423e-05
B1J91_G07513g	CAGL0G07513g	972	2888428	Ortholog(s) have protein domain specific bindingactivity, role in mitochondrial proton-transporting ATPsynthase complex assembly and mitochondrion localization	-2.86496423928684	5.9688986436953e-05	0.000129629998875472
B1J91_K00253g	CAGL0K00253g	507	2890535	Ortholog(s) have RNA binding activity, role inpoly(A)+ mRNA export from nucleus and nucleuslocalization	-2.86381378610745	3.34634510699901e-06	9.70281861402905e-06
B1J91_I09042g	CAGL0I09042g	786	2889020	Ortholog(s) have acetyltransferase activity,chromatin binding activity	2.86223759563589	0.0050610565003678	0.00762970550215528
B1J91_M03685g	CAGL0M03685g	1.482	2891516	Ortholog of S. cerevisiae : MRX6 andSaccharomyces cerevisiae S288C : YNL295W	2.86058857793571	0.000222653831261452	0.00043415727192714
B1J91_L03718g	CAGL0L03718g	5.082	2890539	Ortholog(s) have cell division site, mitoticspindle localization	2.86015259297112	0.000599611418163878	0.00106583102083768
B1J91_E02167g	CAGL0E02167g	609	2887280	Ortholog(s) have role in cell morphogenesisinvolved in conjugation with cellular fusion,posttranslational protein targeting to membrane, proteininsertion into ER membrane	-2.85873117652126	1.34329455800351e-06	4.31013937316234e-06
B1J91_J11638g	CAGL0J11638g	2.241	2889459	Ortholog(s) have enzyme activator activity, proteinkinase activity	2.85857065593802	0.000399813132135431	0.000737954562173222
B1J91_M00550g	CAGL0M00550g	1.71	2891592	Ortholog(s) have cytosol, nucleus localization	-2.85625800213381	1.75196621863329e-08	1.0159747362429e-07
B1J91_K08536g	CAGL0K08536g	1.542	2890319	Vacuolar aminopeptidase I	2.85373014792007	0.000249660103125756	0.000480703479566311
B1J91_F03795g	CAGL0F03795g	1.455	2887746	Ortholog(s) have role in mitochondrial genomemaintenance, plasmid maintenance and cytosol,mitochondrion localization	-2.8527024503516	0.00538263493115339	0.00808301407169835
B1J91_I09702g	CAGL0I09702g	1.566	2888942	Ortholog(s) have riboflavin transporter activity,role in riboflavin transport and plasma membranelocalization	-2.85175488854513	6.80800122525017e-06	1.83214777899492e-05
B1J91_L01155g	CAGL0L01155g	447	2890914	Ortholog(s) have role in early endosome to Golgitransport, protein complex assembly and TRAPPII proteincomplex, clathrin-coated vesicle localization	-2.84916768505132	8.51637840925772e-05	0.000178781996045436
B1J91_K09900g	CAGL0K09900g	606	2890205	Ortholog(s) have DNA binding, RNA polymerase IIcore promoter proximal region sequence-specific DNAbinding, sequence-specific DNA binding transcriptionfactor activity	-2.84859291035447	0.0265053105962073	0.0355870426340978
B1J91_C04719g	CAGL0C04719g	585	2886872	Ortholog(s) have structural molecule activity	-2.84714352172357	0.000236095334027276	0.000457277421530918
B1J91_I06831g	CAGL0I06831g	1.512	2889071	Ortholog(s) have electron carrier activity,oxidoreductase activity, acting on NAD(P)H, heme proteinas acceptor activity and role in electron transport chain,heme a biosynthetic process	-2.84651863969391	2.2897752077144e-11	5.58887421345614e-10
B1J91_I06314g	CAGL0I06314g	1.872	2889157	Ortholog(s) have mRNA binding activity, role inaerobic respiration, mitochondrial mRNA catabolic processand extrinsic component of mitochondrial inner membranelocalization	2.8436016063186	5.66973945788798e-06	1.5600528199887e-05
B1J91_H02453g	CAGL0H02453g	1.656	2888572	Ortholog(s) have GTPase inhibitor activity, role inendocytosis, negative regulation of GTPase activity,protein targeting to vacuole and cytoplasm, nucleuslocalization	-2.84138759272016	1.2135537368232e-09	1.11911553249147e-08
B1J91_K06743g	CAGL0K06743g	1.968	2890404	Phenotype:viable (null), increased oxidative stressresistance (overexpression), decreased oxidative stressresistance (null)	2.83749022308646	1.75650292791641e-07	7.35901226674457e-07
B1J91_H06655g	CAGL0H06655g	1.275	2888483	Ortholog(s) have peptidyl-prolyl cis-transisomerase activity, protein phosphatase type 2A regulatoractivity	-2.83391222219202	4.61698699363177e-05	0.000103099400048964
B1J91_M13981g	CAGL0M13981g	1.779	2891614	Ortholog(s) have lysophosphatidylethanolamineacyltransferase activity, triglyceride lipase activity,role in cell budding, triglyceride catabolic process andlipid particle localization	-2.83372279603575	8.72939637460279e-06	2.27678993162155e-05
B1J91_L11836g	CAGL0L11836g	2.544	2890946	Ortholog(s) have role in G1/S transition of mitoticcell cycle, positive regulation of gene expression,regulation of cell cycle and cytoplasm, nucleuslocalization	2.83267111811543	0.000165111934841948	0.000329256221437037
B1J91_H05841g	CAGL0H05841g	1.362	2888594	Ortholog(s) have phosphatidylinositol-3,5-bisphosphate binding activity	2.83243334270959	8.5209747115611e-05	0.000178801975769541
B1J91_H03707g	CAGL0H03707g	1.05	2888807	Ortholog(s) have misfolded protein binding activityand role in misfolded protein transport, nucleus-associated proteasomal ubiquitin-dependent proteincatabolic process, protein folding, translationalinitiation	2.83056884309749	3.70202130199897e-10	4.24348516532873e-09
B1J91_J11418g	CAGL0J11418g	1.041	2889525	Ortholog(s) have role in karyogamy involved inconjugation with cellular fusion, spindle pole bodyduplication and half bridge of spindle pole bodylocalization	-2.82971008983083	0.00834728508978844	0.012151863694511
B1J91_H02035g	CAGL0H02035g	825	2888625	Ortholog(s) have histone acetyltransferaseactivity, methylated histone binding activity	2.82843730967793	0.000528674982352456	0.000950762266649982
B1J91_D05742g	CAGL0D05742g	1.455	2887013	Ortholog(s) have dolichyl-diphosphooligosaccharide-protein glycotransferase activity, role in protein N-linked glycosylation via asparagine andoligosaccharyltransferase complex, plasma membranelocalization	-2.82771446656306	3.41908956935058e-12	1.43367978010546e-10
B1J91_E01001g	CAGL0E01001g	2.091	2887361	Ortholog(s) have SNARE binding activity and role inpositive regulation of vesicle fusion, vesicle dockinginvolved in exocytosis	-2.82754107833318	4.84635584184011e-12	1.80122892121724e-10
B1J91_K07678g	CAGL0K07678g	648	2890356	Protein of unknown function	2.82620593170545	0.00568523378630564	0.00850617778457319
B1J91_L05940g	CAGL0L05940g	1.449	2890813	Ortholog of S. cerevisiae : YGL176C andSaccharomyces cerevisiae S288C : YGL176C	2.82542803502386	1.50143920289323e-05	3.7296510022249e-05
B1J91_L03410g	CAGL0L03410g	2.196	2890732	Ortholog(s) have protein complex scaffold, proteinkinase activator activity	2.82411260854744	3.08029726357366e-08	1.65338494257028e-07
B1J91_J10252g	CAGL0J10252g	867	2889416	Ortholog(s) have rRNA primary transcript binding,single-stranded telomeric DNA binding, snoRNA bindingactivity, role in rRNA processing, ribosomal small subunitbiogenesis and Mpp10 complex, small-subunit processomelocalization	-2.82220833329	0.000218076069740599	0.000425738638339585
B1J91_L11242g	CAGL0L11242g	765	2891032	Phenotype:viable (null)inviable (null), increasedheat sensitivity (unspecified)	-2.8178329449444	0.000223055900968302	0.000434768474434044
B1J91_L00825g	CAGL0L00825g	798	2890932	Ortholog(s) have GTPase activator activity, role inER to Golgi vesicle-mediated transport, intra-Golgivesicle-mediated transport and Golgi apparatus, clathrin-coated vesicle localization	-2.81698628455553	8.90664239698987e-07	3.02813496878949e-06
B1J91_J03366g	CAGL0J03366g	843	2889691	Ortholog(s) have protein anchor activity, role inprotein insertion into ER membrane, retrograde vesicle-mediated transport, Golgi to ER and GET complexlocalization	-2.81633973709348	7.05705301753092e-12	2.34040625450402e-10
B1J91_M07744g	CAGL0M07744g	705	2891735	Protein of unknown function	2.81510363371049	0.00089843003485021	0.00153685416700667
B1J91_M00594g	CAGL0M00594g	3.063	2891594	Has domain(s) with predicted nucleic acid binding,zinc ion binding activity	2.81403103435978	1.65280696771917e-11	4.28511767681173e-10
B1J91_A00539g	CAGL0A00539g	810	2886286	Ortholog(s) have role in CVT pathway, intra-Golgivesicle-mediated transport and Golgi transport complex,mitochondrion localization	-2.81377849980831	4.2113736551293e-08	2.14548277799214e-07
B1J91_G05115g	CAGL0G05115g	288	2888064	Ortholog(s) have RNA binding activity, role in mRNAsplicing, via spliceosome and U4/U6 x U5 tri-snRNPcomplex, U6 snRNP, cytoplasmic mRNA processing body,cytosol, nucleolus, small nucleolar ribonucleoproteincomplex localization	-2.81350839920941	2.13256429345477e-07	8.77714800645058e-07
B1J91_E00693g	CAGL0E00693g	2.49	2887458	Ortholog(s) have histone acetyltransferaseactivity, role in histone acetylation and Ada2/Gcn5/Ada3transcription activator complex, SAGA complex, SLIK (SAGA-like) complex localization	2.81235458793195	4.49120150450993e-10	4.8964076846946e-09
B1J91_K02145g	CAGL0K02145g	954	2890337	Has domain(s) with predicted nucleic acid bindingactivity	-2.81205804009503	3.02173120706011e-08	1.62550584449966e-07
B1J91_I03454g	CAGL0I03454g	912	2889177	Ortholog(s) have structural molecule activity	-2.81053038857574	1.07822087215018e-06	3.56692622978341e-06
B1J91_L06710g	CAGL0L06710g	990	2890667	Ortholog(s) have basic amino acid transmembranetransporter activity	2.80676986490792	2.80102680655525e-08	1.51772908354982e-07
B1J91_D05082g	CAGL0D05082g	1.602	2886994	Ortholog(s) have protein tag activity and role incell morphogenesis, cellular response to heat, filamentousgrowth of a population of unicellular organisms,pathogenesis, phenotypic switching, proteinubiquitination	2.80660265834905	1.1399366551107e-08	7.07020130211514e-08
B1J91_A03190g	CAGL0A03190g	726	2886350	Ortholog(s) have kinetochore localization	-2.80653610257285	6.38673727767007e-11	1.14726945566046e-09
B1J91_J05808g	CAGL0J05808g	300	2889807	Ortholog(s) have endoplasmic reticulumlocalization	2.80650540671711	1.82044353922786e-08	1.05060788615179e-07
B1J91_I06248g	CAGL0I06248g	2.442	2889154	Ortholog(s) have cytoplasm localization	-2.80582400869135	5.87291314411355e-10	6.09144014482476e-09
B1J91_J02376g	CAGL0J02376g	1.005	2889761	Ortholog(s) have role in maturation of SSU-rRNAfrom tricistronic rRNA transcript (SSU-rRNA, 5.8S rRNA,LSU-rRNA) and cytoplasm, nucleolus localization	-2.80532631138907	1.57162950197098e-06	4.97125360197913e-06
B1J91_E05874g	CAGL0E05874g	3.513	2887443	Ortholog(s) have GTP binding, GTPase activity, U3snoRNA binding, mRNA binding activity	2.80364759430402	2.3835980051761e-09	1.94921653848803e-08
B1J91_I05500g	CAGL0I05500g	960	2889113	Ortholog(s) have ribose phosphate diphosphokinaseactivity, role in 5-phosphoribose 1-diphosphatebiosynthetic process, cytokinesis, fungal-type cell wallorganization and cytosol, ribose phosphate diphosphokinasecomplex localization	-2.80268866318747	1.07352438902642e-08	6.72632267249505e-08
B1J91_L01221g	CAGL0L01221g	2.985	2890917	Ortholog(s) have endoplasmic reticulum, ribosomelocalization	2.80232262216525	1.17912630965242e-05	2.98647066347692e-05
B1J91_H04499g	CAGL0H04499g	699	2888828	Ortholog(s) have ATPase activator activity, role inER-associated ubiquitin-dependent protein catabolicprocess and endoplasmic reticulum membrane localization	-2.80056635069563	0.000170324326995266	0.000338578261036782
B1J91_K03553g	CAGL0K03553g	1.341	2890180	Ortholog(s) have dihydrofolate synthase activity,role in folic acid-containing compound biosyntheticprocess and cytosol, mitochondrion localization	-2.79990128745774	1.12093445872566e-05	2.85058487211889e-05
B1J91_L07678g	CAGL0L07678g	954	2891000	Putative essential 18S rRNA dimethylase; gene isdownregulated in azole-resistant strain	-2.79888300317565	1.80364672522549e-10	2.48787416673677e-09
B1J91_G03135g	CAGL0G03135g	924	2888325	Ortholog(s) have thiamine transmembrane transporteractivity, role in thiamine pyrophosphate transport andintegral component of mitochondrial inner membranelocalization	2.79575193676402	3.06704073887926e-06	8.99934322065888e-06
B1J91_K09944g	CAGL0K09944g	1.728	2890207	Ortholog(s) have 3',5'-cyclic-AMP phosphodiesteraseactivity	2.79544695795805	2.28493944822323e-07	9.29437135095738e-07
B1J91_I09262g	CAGL0I09262g	345	2889123	Ortholog(s) have role in cristae formation andMICOS complex, mitochondrial crista junction localization	-2.79337576709172	0.000802594391992652	0.00138791966412265
B1J91_M07942g	CAGL0M07942g	1.977	2891743	Ortholog(s) have oxidoreductase activity, oxidizingmetal ions activity, role in cellular metal ionhomeostasis and endoplasmic reticulum, fungal-type vacuolemembrane localization	-2.79131948035254	1.54420192951251e-10	2.23476538825616e-09
B1J91_D03498g	CAGL0D03498g	618	2887263	Ortholog(s) have SNAP receptor activity,palmitoyltransferase activity	-2.79011988848781	1.39971367955485e-12	7.8931817185697e-11
B1J91_D04070g	CAGL0D04070g	873	2887201	Ortholog(s) have mitochondrion localization	-2.78721088221013	0.00500026284334059	0.00754576730526882
B1J91_G02365g	CAGL0G02365g	2.652	2888267	Ortholog(s) have triglyceride lipase activity, rolein triglyceride mobilization and cytoplasm localization	2.78691584800859	6.70252118005762e-07	2.35379877661866e-06
B1J91_I07073g	CAGL0I07073g	1.182	2889185	Ortholog(s) have role in nuclear-transcribed mRNAcatabolic process, 3'-5' exonucleolytic nonsense-mediateddecay, nuclear-transcribed mRNA catabolic process, non-stop decay and protein complex assembly, more	-2.78541787822195	4.76473460179434e-06	1.33271311039926e-05
B1J91_C03179g	CAGL0C03179g	648	2886888	Ortholog(s) have SNAP receptor activity and role inER to Golgi vesicle-mediated transport, retrograde vesicle-mediated transport, Golgi to ER, vesicle fusion with Golgiapparatus	-2.78427802296338	4.80550201932787e-06	1.34182088257385e-05
B1J91_G06952g	CAGL0G06952g	2.154	2888086	Ortholog(s) have polyphosphate kinase activity androle in microautophagy, polyphosphate metabolic process,vacuolar transport, vacuole fusion, non-autophagic	2.78357638150935	1.12140823546463e-05	2.85058487211889e-05
B1J91_M09273g	CAGL0M09273g	885	2891311	Ortholog of S. cerevisiae : ACF4 andSaccharomyces cerevisiae S288C : YJR083C	-2.7832570609762	0.000723169951017983	0.00126348710103071
B1J91_G07425g	CAGL0G07425g	2.328	2888227	Ortholog(s) have AMP deaminase activity, role inguanine salvage, purine nucleotide metabolic process andcytosol localization	2.77733358514739	2.45470098488313e-11	5.90331521168463e-10
B1J91_G07106g	CAGL0G07106g	573	2888030	Putative adenine phosphoribosyltransferase; proteinabundance decreased in ace2 mutant cells	-2.77708857886534	5.117527382038e-06	1.42246965078065e-05
B1J91_I00836g	CAGL0I00836g	1.41	2889040	Ortholog(s) have Golgi apparatus, endoplasmicreticulum, fungal-type vacuole membrane localization	2.77638246019797	1.06560159207241e-05	2.72567331110911e-05
B1J91_M09042g	CAGL0M09042g	1.359	2891300	Ortholog(s) have transcription factor bindingtranscription factor activity, role in positive regulationof transcription from RNA polymerase II promoter,pseudohyphal growth, regulation of meiotic nucleardivision and nucleus localization	2.77597564745288	3.56460951088563e-05	8.13394151646739e-05
B1J91_I03388g	CAGL0I03388g	576	2889174	Ortholog(s) have ubiquitin-protein transferaseactivity	-2.77581157724317	7.50842613812472e-09	4.99636323783031e-08
B1J91_I06688g	CAGL0I06688g	702	2889082	Ortholog(s) have DNA binding, bending, RNApolymerase I transcription factor binding and RNApolymerase I transcription factor recruiting transcriptionfactor activity, more	-2.77497609556352	5.14575705068823e-10	5.42905034208096e-09
B1J91_F04851g	CAGL0F04851g	1.779	2887719	Ortholog(s) have role in aerobic respiration, mRNAmetabolic process and mitochondrial outer membranelocalization	2.77473190283116	7.92092194074769e-06	2.08968381472014e-05
B1J91_I05830g	CAGL0I05830g	1.812	2889348	Ortholog(s) have phosphatidylinositol-3-phosphatebinding, ubiquitin binding activity	2.77465993321431	0.000312798544005103	0.000590681161235194
B1J91_L05192g	CAGL0L05192g	318	2890779	Protein of unknown function	-2.77248558188452	0.000108471177995591	0.000223878670276134
B1J91_L13134g	CAGL0L13134g	2.202	2890590	Ortholog(s) have cytoplasm localization	-2.76347707322426	3.92997303798397e-06	1.12095626304357e-05
B1J91_H06435g	CAGL0H06435g	312	2888675	Ortholog(s) have mitochondrion localization	-2.76162353096667	0.0013775667560533	0.00227094842244539
B1J91_G02541g	CAGL0G02541g	3.888	2888019	Protein of unknown function	2.76113849697615	4.33172379963212e-10	4.77560381145960e-09
B1J91_G01012g	CAGL0G01012g	1.338	2888317	Ortholog(s) have role in ascospore wall assemblyand intracellular localization	2.76054477973237	0.00130125750708894	0.0021560180107323
B1J91_H09130g	CAGL0H09130g	3.048	2888794	Protein of unknown function	2.75580407277778	2.73995838143694e-07	1.08668034109374e-06
B1J91_F04609g	CAGL0F04609g	3.936	2887623	Ortholog(s) have ubiquitin binding activity androle in actin cortical patch organization, endocytosis,endoplasmic reticulum unfolded protein response, positiveregulation of cytokinesis	2.75382120096737	9.38074995677573e-09	5.96207674047112e-08
B1J91_L12848g	CAGL0L12848g	1.674	2890613	Ortholog(s) have role in re-entry into mitotic cellcycle after pheromone arrest and endoplasmic reticulumlocalization	-2.75283658171561	0.00105458700830154	0.00177977429058389
B1J91_L06116g	CAGL0L06116g	1.179	2890749	Ortholog(s) have cytoplasm localization	-2.75127389948791	5.26423305004342e-08	2.5684814641809e-07
B1J91_F05907g	CAGL0F05907g	1.389	2887908	Ortholog(s) have DNA translocase activity	-2.74999891446183	1.3162138332167e-07	5.72967618967269e-07
B1J91_H00330g	CAGL0H00330g	7.908	2888473	Ortholog(s) have mitochondrion localization	2.74945331350966	7.86538891572004e-11	1.37812850073295e-09
B1J91_H01397g	CAGL0H01397g	624	2888603	Ortholog(s) have proton-transporting ATP synthaseactivity, rotational mechanism activity, role in ATPsynthesis coupled proton transport and mitochondrialproton-transporting ATP synthase, stator stalklocalization	-2.74672153794265	8.53799923739673e-09	5.58498990115578e-08
B1J91_K05621g	CAGL0K05621g	2.307	2890494	Ortholog(s) have lysophosphatidic acidacyltransferase activity, triglyceride lipase activity,role in triglyceride mobilization and lipid particlelocalization	-2.74664816223969	1.81766081276652e-07	7.57641796723242e-07
B1J91_L02629g	CAGL0L02629g	2.388	2890860	Ortholog(s) have phosphoserine binding, proteinbinding, bridging, ubiquitin binding, ubiquitin proteinligase activity, ubiquitin-protein transferase activity	2.74647706211104	2.81396383100153e-07	1.11333117378173e-06
B1J91_H02387g	CAGL0H02387g	3.345	2888666	Putative trehalose-6-phosphate synthase/phosphatasesubunit; gene is upregulated in azole-resistant strain	2.74279363028793	9.96802025380533e-06	2.57384775606152e-05
B1J91_L08228g	CAGL0L08228g	1.002	2890561	Ortholog(s) have cytosol, nucleus localization	2.74185118783365	1.31695017441764e-09	1.19426202508187e-08
B1J91_L07810g	CAGL0L07810g	1.791	2891006	Ortholog(s) have protein kinase activity	2.73887505875476	5.41702226041918e-09	3.81289974313006e-08
B1J91_M08690g	CAGL0M08690g	987	2891284	Ortholog(s) have ubiquitin-protein transferaseactivity, role in protein import into peroxisome matrix,protein polyubiquitination and peroxisomal importomercomplex, peroxisomal membrane localization	2.73851277507246	4.24441961814854e-08	2.15783654369293e-07
B1J91_G03113g	CAGL0G03113g	702	2888364	Ortholog(s) have role in exonucleolytic trimming togenerate mature 3'-end of 5.8S rRNA from tricistronic rRNAtranscript (SSU-rRNA, 5.8S rRNA and LSU-rRNA), more	-2.73625654601891	4.95239343918239e-05	0.000109789616866827
B1J91_J07194g	CAGL0J07194g	525	2889573	Ortholog(s) have ubiquitin-protein transferaseactivator activity, role in positive regulation of proteinautoubiquitination, protein import into peroxisome matrix,receptor recycling and cytoplasm localization	2.73537147775427	2.73227263490453e-08	1.48939217187129e-07
B1J91_A00473g	CAGL0A00473g	2.361	2886492	Ortholog(s) have mRNA binding activity	2.73370711598749	2.64451560112616e-07	1.05479622269308e-06
B1J91_F07447g	CAGL0F07447g	372	2887789	Ortholog of S. cerevisiae : YGL108C andSaccharomyces cerevisiae S288C : YGL108C	-2.73294959131491	3.90730698350333e-09	2.92214147272368e-08
B1J91_G09152g	CAGL0G09152g	816	2888044	Ortholog(s) have role in cellular response tooxidative stress and cytosol, mitochondrion, nucleuslocalization	2.73232981433912	6.64624667402526e-09	4.51613382032797e-08
B1J91_G09669g	CAGL0G09669g	1.167	2888275	Ortholog(s) have enzyme regulator activity, guanyl-nucleotide exchange factor activity, translationinitiation factor activity and role in regulation oftranslational initiation	-2.72986225034309	9.72433655679812e-08	4.40799172022066e-07
B1J91_G09889g	CAGL0G09889g	1.011	2888138	Ortholog(s) have SUMO activating enzyme activity,role in protein sumoylation and SUMO activating enzymecomplex, cytosol localization	-2.72883814563541	3.36680482457679e-09	2.57052401910932e-08
B1J91_L00781g	CAGL0L00781g	2.022	2890930	Ortholog(s) have protein binding, bridging,ubiquitin binding activity	2.72765380684965	2.89165688912162e-07	1.13779639931096e-06
B1J91_K11132g	CAGL0K11132g	1.434	2890088	Ortholog(s) have mRNA binding activity, role inmRNA splicing, via spliceosome and U1 snRNP, U2-typeprespliceosome, commitment complex localization	2.72557673083441	0.000932010555225682	0.00159041522919555
B1J91_L08646g	CAGL0L08646g	1.767	2890628	Ortholog(s) have SUMO-specific isopeptidaseactivity, role in G2/M transition of mitotic cell cycle,protein desumoylation and nuclear envelope, nuclear pore,nucleolus localization	2.7255363984863	0.0054948164869932	0.00824390510250417
B1J91_F06017g	CAGL0F06017g	720	2887621	Putative copper chaperone for superoxide dismutaseSod1p	-2.7202911865004	2.65163652329865e-08	1.45676694101939e-07
B1J91_C01595g	CAGL0C01595g	1.659	2886949	Ortholog(s) have glutaminase activity,imidazoleglycerol-phosphate synthase activity, role inhistidine biosynthetic process and cytosol, nucleuslocalization	2.71980254186269	1.16132200602137e-08	7.17562438481217e-08
B1J91_I05302g	CAGL0I05302g	3.282	2889201	Ortholog(s) have chromatin binding activity, rolein cytogamy, fungal-type cell wall organization, mitoticsister chromatid cohesion, spore germination and cytosol,nuclear mitotic cohesin complex localization	2.71962566239469	9.9019959589977e-07	3.30920927621544e-06
B1J91_M03597g	CAGL0M03597g	1.776	2891512	Phenotype:decreased resistance to chemicals (null),viable (null), decreased resistance to chemicals(unspecified)	-2.71898999071209	4.3400517607132e-06	1.22439873134324e-05
B1J91_F04411g	CAGL0F04411g	639	2887668	Ortholog(s) have structural constituent of ribosomeactivity, role in mitochondrial translation andmitochondrial large ribosomal subunit localization	-2.71837778572845	5.68375850885136e-05	0.000124042133052606
B1J91_K05247g	CAGL0K05247g	3.675	2890511	Ortholog(s) have ubiquitin protein ligase bindingactivity, role in fungal-type cell wall organization,regulation of transcription from RNA polymerase IIpromoter and nucleus localization	2.71648654848426	0.017746885654917	0.0245395211451586
B1J91_D02552g	CAGL0D02552g	432	2887135	Ortholog(s) have ATPase activator activity, proteintransporter activity, role in protein import intomitochondrial matrix and presequence translocase-associated import motor localization	-2.71618349592451	0.000453467404437936	0.000828261759557897
B1J91_F06237g	CAGL0F06237g	657	2887697	Has domain(s) with predicted DNA binding, proteindimerization activity	-2.71611615388196	2.54829322747473e-05	5.99900507389204e-05
B1J91_H05555g	CAGL0H05555g	1.329	2888708	Ortholog(s) have tRNA-intron endonuclease activity,role in tRNA-type intron splice site recognition andcleavage and mitochondrial outer membrane, tRNA-intronendonuclease complex localization	2.71597504891856	4.07060582917884e-07	1.52678839433879e-06
B1J91_I06490g	CAGL0I06490g	1.527	2889131	Phenotype:decreased resistance to killing by hostcells (null)	-2.71312718272322	4.18725669759859e-07	1.56415490340503e-06
B1J91_D02244g	CAGL0D02244g	1.464	2887012	Ortholog(s) have protein serine/threonine kinaseactivity, role in meiotic recombination checkpoint,protein phosphorylation, reciprocal meiotic recombination,regulation of linear element assembly and cytosol, linearelement localization	2.71274301203227	1.11230059579022e-10	1.74928328040813e-09
B1J91_E03245g	CAGL0E03245g	1.278	2887274	Ortholog(s) have mRNA binding, single-stranded DNAbinding activity, role in single-species biofilm formationon inanimate substrate and mitochondrion, nucleoluslocalization	-2.7105153726156	2.95276406600423e-13	3.6018530027449e-11
B1J91_C01265g	CAGL0C01265g	4.506	2886814	Gene used for molecular typing of C.glabrata strain isolates	2.70973259241625	1.3859117631048e-05	3.46372038196237e-05
B1J91_H07007g	CAGL0H07007g	753	2888578	Ortholog(s) have role in proteasomal ubiquitin-independent protein catabolic process, proteasome-mediatedubiquitin-dependent protein catabolic process	-2.70908150864555	4.25075519725128e-10	4.70749548481146e-09
B1J91_E01815g	CAGL0E01815g	1.56	2887358	Putative aspartic protease; predicted GPI-anchor;member of a YPS gene cluster that is required forvirulence in mice; induced in response to low pH and hightemperature	2.70890517108779	3.58687558254804e-05	8.18094449464467e-05
B1J91_G06248g	CAGL0G06248g	894	2888129	Ortholog(s) have cytosol, nucleus localization	2.70751455471693	1.67279708326463e-07	7.03837263335872e-07
B1J91_D00616g	CAGL0D00616g	342	2887139	Ortholog(s) have structural constituent of ribosomeactivity, role in cytoplasmic translation, regulation oftranslational fidelity and cytosolic large ribosomalsubunit localization	-2.70730251234828	5.09048430012841e-07	1.85129102864566e-06
B1J91_D00176g	CAGL0D00176g	1.383	2887084	Ortholog(s) have glutamate dehydrogenase (NADP+)activity, role in glutamate biosynthetic process andcytosol, extracellular region, nucleus localization	-2.7037475877899	7.33391002586471e-13	5.37017352043168e-11
B1J91_L00869g	CAGL0L00869g	1.26	2890934	Ortholog(s) have pyruvate dehydrogenase (acetyl-transferring) kinase activity, role in carbon utilization,cellular response to drug, peptidyl-serine phosphorylationand mitochondrion localization	2.70123574820703	3.16926997141918e-06	9.24401812115489e-06
B1J91_H10340g	CAGL0H10340g	1.779	2888783	Ortholog(s) have acylglycerol lipase activity, rolein cellular lipid metabolic process and cytoplasm, nucleuslocalization	2.7009581576015	1.17975574956501e-06	3.85344987174828e-06
B1J91_D05962g	CAGL0D05962g	459	2887002	Ortholog(s) have role in mitochondrial respiratorychain complex III assembly and integral component ofmitochondrial membrane localization	-2.69956041566532	0.006388521051596	0.00948036427075921
B1J91_J06490g	CAGL0J06490g	465	2889540	Ortholog(s) have endoplasmic reticulumlocalization	-2.6990886729577	1.44974978024189e-06	4.61249832805882e-06
B1J91_F08525g	CAGL0F08525g	741	2887704	Ortholog(s) have protein-lysine N-methyltransferaseactivity, role in peptidyl-lysine trimethylation andcytoplasm localization	-2.69864510578292	8.79658412693306e-10	8.54575083697695e-09
B1J91_K11880g	CAGL0K11880g	951	2889959	Ortholog(s) have mitochondrion, plasma membranelocalization	-2.6982326382896	1.29400633191499e-08	7.82786074522188e-08
B1J91_J00473g	CAGL0J00473g	1.098	2889876	Ortholog(s) have proteasome binding, proteinbinding, bridging activity, role in protein catabolicprocess and nucleolus, preribosome, large subunitprecursor, proteasome complex localization	-2.69629536530401	2.73822275768371e-11	6.30691119680576e-10
B1J91_J10296g	CAGL0J10296g	1.44	2889418	Ortholog(s) have ATPase activator activity,unfolded protein binding activity, role in proteinsumoylation and mitochondrion, nucleus localization	2.69579636746815	0.000354812944429312	0.000662875973103657
B1J91_K12298g	CAGL0K12298g	618	2889979	Ortholog(s) have role in ascospore formation,establishment of meiotic sister chromatid cohesion,establishment of mitotic sister chromatid cohesion andmaintenance of meiotic sister chromatid cohesion, more	2.69335733358312	2.00281954083978e-06	6.15653675899747e-06
B1J91_M02079g	CAGL0M02079g	1.815	2891762	Ortholog(s) have role in Rho protein signaltransduction, establishment of cell polarity andcytoplasm, nucleus localization	-2.69206063795594	0.0030079107169431	0.00470111818328221
B1J91_J01265g	CAGL0J01265g	1.554	2889835	Ortholog(s) have snoRNA binding activity and rolein cellular response to drug, maturation of SSU-rRNA fromtricistronic rRNA transcript (SSU-rRNA, 5.8S rRNA, LSU-rRNA), positive regulation of transcription from RNApolymerase I promoter	-2.69135296091686	3.41509613482279e-10	4.03721967167244e-09
B1J91_B01078g	CAGL0B01078g	2.229	2886525	Putative protein; gene is upregulated in azole-resistant strain	2.69071643644096	0.00352075962382274	0.00543513112475594
B1J91_G08844g	CAGL0G08844g	2.544	2888357	Phenotype:increased resistance to chemicals (null)	2.68840632476017	5.84391460353974e-06	1.60078166572813e-05
B1J91_J05258g	CAGL0J05258g	735	2889506	Ortholog(s) have structural constituent of ribosomeactivity and mitochondrial large ribosomal subunitlocalization	-2.68826559670289	5.72478776058886e-06	1.57431663416194e-05
B1J91_B02321g	CAGL0B02321g	1.539	2886535	Ortholog(s) have alpha-1,6-mannosyltransferaseactivity, role in protein N-linked glycosylation and alpha-1,6-mannosyltransferase complex, plasma membranelocalization	-2.68780392195107	0.000308449552105566	0.000583366809032347
B1J91_B02387g	CAGL0B02387g	1.416	2886708	Ortholog(s) have endoribonuclease activity, role inrRNA processing and intracellular localization	-2.68622925585278	5.08038589333346e-10	5.39488597244458e-09
B1J91_I05654g	CAGL0I05654g	1.431	2889340	Ortholog(s) have uridine kinase activity, role inpyrimidine-containing compound salvage and cell divisionsite, cytosol, mitotic spindle pole body, nucleuslocalization	-2.68539566889616	2.48086551581389e-05	5.86277756290123e-05
B1J91_L05368g	CAGL0L05368g	1.773	2890787	Ortholog(s) have RNA binding activity, role in mRNAsplicing, via spliceosome and U1 snRNP, U2-typeprespliceosome localization	2.68307601464692	0.000775819228398536	0.00134636333021691
B1J91_L11066g	CAGL0L11066g	837	2891024	Ortholog(s) have G-protein beta/gamma-subunitcomplex binding, actin binding activity, role in positiveregulation of transcription from RNA polymerase IIpromoter by pheromones, protein folding and cytoplasmlocalization	-2.68275858303045	0.00330762549102927	0.00514007306271447
B1J91_L11638g	CAGL0L11638g	1.827	2890974	Ortholog(s) have RNA binding activity, role in rRNAprocessing and nucleolus localization	-2.68231741462102	4.34907222165402e-07	1.61640517571474e-06
B1J91_K10824g	CAGL0K10824g	2.211	2890074	Ortholog of S. cerevisiae : YLR149C, C.albicans SC5314 : C7_03280C_A, C. dubliniensisCD36 : Cd36_72930, C. parapsilosis CDC317 :CPAR2_704080 and Candida tenuis NRRL Y-1498 :CANTEDRAFT_112372	2.68015188035391	0.00406143787403971	0.00620536101215783
B1J91_M12232g	CAGL0M12232g	345	2891424	Ortholog(s) have mitochondrion localization	-2.67963570198382	0.000730300307350472	0.00127458317604462
B1J91_M02387g	CAGL0M02387g	2.571	2891458	Ortholog(s) have ATPase activity, coupled totransmembrane movement of substances activity, role infatty acid transport and integral component of peroxisomalmembrane, peroxisomal importomer complex localization	2.67940922255893	1.28225673035785e-05	3.22437289550775e-05
B1J91_J00253g	CAGL0J00253g	1.494	2889887	Putative adhesin-like protein	2.67936667378367	0.000604439668807432	0.00107324683864251
B1J91_F02035g	CAGL0F02035g	1.122	2887586	Ortholog(s) have role in attachment of spindlemicrotubules to kinetochore, establishment of mitoticsister chromatid cohesion, mitotic spindle assemblycheckpoint and COMA complex localization	-2.67923775764989	6.71282433047443e-07	2.35553562096298e-06
B1J91_F03641g	CAGL0F03641g	1.269	2887732	Has domain(s) with predicted integral component ofmembrane localization	-2.67838911000038	0.000181940520366644	0.000359774362321142
B1J91_K02211g	CAGL0K02211g	1.056	2890298	Ortholog(s) have role in endonucleolytic cleavagein 5'-ETS of tricistronic rRNA transcript (SSU-rRNA, 5.8SrRNA and LSU-rRNA), more	-2.67799970210903	1.28296580118253e-06	4.15186690013292e-06
B1J91_I00330g	CAGL0I00330g	1.116	2889313	Ortholog(s) have role in phospholipid biosyntheticprocess and endoplasmic reticulum localization	-2.67770882562971	0.00464784330011778	0.00704427532603578
B1J91_F03883g	CAGL0F03883g	1.572	2887679	Putative glycoside hydrolase of the Gas/Phr family;predicted GPI-anchor	2.67557680769612	1.36048798859419e-12	7.85241655534483e-11
B1J91_K11275g	CAGL0K11275g	1.578	2890064	Ortholog(s) have protein kinase activity	2.67516525893839	0.000965750723194291	0.00164398787230784
B1J91_K05687g	CAGL0K05687g	1.167	2890466	Ortholog(s) have cytosol, nucleus localization	2.67163666478524	0.0055716622552901	0.00834898443019341
B1J91_J08888g	CAGL0J08888g	1.398	2889469	Ortholog(s) have structural constituent ofcytoskeleton activity and role in microtubule nucleation,mitotic cytokinesis, site selection, mitotic sisterchromatid segregation, mitotic spindle organization innucleus	2.67144635968913	0.0069124619428316	0.0101938080668484
B1J91_F02013g	CAGL0F02013g	729	2887910	Ortholog(s) have mitochondrion, nucleuslocalization	-2.66889730421096	2.04924629070966e-10	2.76197865445648e-09
B1J91_E05500g	CAGL0E05500g	4.932	2887566	Ortholog(s) have RNA polymerase I activity and rolein mRNA export from nucleus, protein localization tonucleolar rDNA repeats, transcription of nuclear largerRNA transcript from RNA polymerase I promoter	2.66851086084382	8.79877970159227e-07	2.99561507397722e-06
B1J91_H07821g	CAGL0H07821g	2.886	2888710	Ortholog(s) have importin-alpha export receptoractivity, role in protein export from nucleus and nuclearmembrane localization	2.66605514494942	4.73235029477861e-08	2.35499933923092e-07
B1J91_H03003g	CAGL0H03003g	1.77	2888593	Ortholog(s) have SNARE binding, unfolded proteinbinding activity	2.66464091733333	0.0371406730274626	0.0486158329436317
B1J91_M03619g	CAGL0M03619g	1.215	2891513	Ortholog(s) have pseudouridine synthase activity,role in mRNA pseudouridine synthesis, tRNA modificationand mitochondrion, nucleus localization	-2.66455412462766	0.00318056626340027	0.00495046259144724
B1J91_K11374g	CAGL0K11374g	1.86	2890069	Ortholog(s) have RNA polymerase II core binding,mRNA binding activity, role in mRNA cleavage, mRNApolyadenylation, response to drug, termination of RNApolymerase II transcription and cytosol, mRNA cleavagefactor complex localization	2.6645154015402	1.70572588676404e-08	9.93858812406698e-08
B1J91_K10230g	CAGL0K10230g	1.341	2890114	Ortholog(s) have RNA binding, RNA polymerase II C-terminal domain phosphoserine binding, RNA polymerase IItranscription factor binding transcription factoractivity	-2.66368074909982	3.47538752086747e-05	7.94513102394027e-05
B1J91_B02013g	CAGL0B02013g	3.363	2886700	Ortholog(s) have Seh1-associated complex, extrinsiccomponent of fungal-type vacuolar membrane localization	2.66214010536466	0.00227791673992578	0.00361899596051679
B1J91_H01749g	CAGL0H01749g	330	2888862	Protein of unknown function	-2.66209524362983	0.000380398967213208	0.000706372949715367
B1J91_G07711g	CAGL0G07711g	1.563	2888151	Ortholog(s) have role in cristae formation, proteinimport into mitochondrial intermembrane space and MICOScomplex, mitochondrial crista, mitochondrial cristajunction, plasma membrane localization	2.65986611158554	1.06255350758553e-06	3.52937542871673e-06
B1J91_L02167g	CAGL0L02167g	2.706	2890894	Ortholog(s) have 3-hydroxyacyl-CoA dehydrogenaseactivity, 3-hydroxybutyryl-CoA epimerase activity, enoyl-CoA hydratase activity	2.65954250260622	1.11778085553993e-05	2.84726525300047e-05
B1J91_K10186g	CAGL0K10186g	1.014	2890112	Ortholog(s) have protein heterodimerizationactivity, role in heteroduplex formation, meiotic DNArecombinase assembly and Rhp55-Rhp57 complex localization	-2.65867116116732	5.98748724319349e-07	2.13168450037063e-06
B1J91_G07018g	CAGL0G07018g	1.176	2888089	Ortholog(s) have Golgi apparatus, fungal-typevacuole membrane localization	-2.65795869992269	9.88317619175524e-05	0.000205452806765895
B1J91_M11660g	CAGL0M11660g	747	2891243	Has domain(s) with predicted hydrolase activity	2.65742211387414	2.52592157971916e-05	5.95491171076511e-05
B1J91_I09526g	CAGL0I09526g	891	2888934	Ortholog(s) have role in spliceosomal complexdisassembly and U2-type spliceosomal complex localization	-2.65556670645073	1.39884511516963e-07	6.03052208701426e-07
B1J91_B03619g	CAGL0B03619g	1.407	2886653	Ortholog(s) have serine-type endopeptidaseactivity	2.65307661837394	3.74246352409086e-13	3.81691067619518e-11
B1J91_J01155g	CAGL0J01155g	798	2889854	Ortholog(s) have 90S preribosome, cytoplasm,nucleus localization	-2.65303883011223	0.000440515953981046	0.000806407190384705
B1J91_K03201g	CAGL0K03201g	327	2890226	Ortholog(s) have role in cellular response tobiotic stimulus, cellular response to starvation andfilamentous growth of a population of unicellularorganisms in response to biotic stimulus, more	-2.65083264709416	0.000183128037080789	0.000361685245538789
B1J91_B01122g	CAGL0B01122g	1.149	2886539	S-adenosylmethionine synthetase	-2.64967346174097	2.22846471749509e-08	1.25089792952299e-07
B1J91_D00682g	CAGL0D00682g	1.632	2887180	Has domain(s) with predicted nucleic acid bindingactivity	2.64768044945332	2.80884205598776e-07	1.1122017051393e-06
B1J91_J03245g	CAGL0J03245g	285	9488020	Ortholog(s) have role in ER to Golgi vesicle-mediated transport and ER to Golgi transport vesicle,endoplasmic reticulum membrane, integral component ofGolgi membrane localization	-2.64421572088096	2.54263045479431e-06	7.60618598245175e-06
B1J91_M09427g	CAGL0M09427g	642	2891318	Ortholog(s) have role in retrograde transport,endosome to Golgi and Golgi membrane, Golgi transcisterna, fungal-type vacuole membrane localization	-2.64404906002006	6.06048159106133e-11	1.1219895353112e-09
B1J91_A00561g	CAGL0A00561g	1.239	2886437	Ortholog(s) have role in proteasome regulatoryparticle assembly, ubiquitin-dependent protein catabolicprocess and cytosol, nucleus localization	-2.64384598080971	1.2123727824162e-09	1.11911553249147e-08
B1J91_K05841g	CAGL0K05841g	4.119	2890473	Phenotype:viable (null), decreased resistance tochemicals (null)	2.64281142553266	6.26588351774223e-07	2.21472799265442e-06
B1J91_J06622g	CAGL0J06622g	996	2889545	Ortholog(s) have role in maintenance of RNAlocation and nuclear pore, ribosome localization	-2.6425209001177	1.40250893773601e-06	4.47380289241409e-06
B1J91_L10384g	CAGL0L10384g	666	2891069	Ortholog(s) have histone acetyltransferaseactivity, methylated histone binding activity and role inhistone acetylation, positive regulation of transcriptionelongation from RNA polymerase II promoter	-2.64225769755148	1.06545053972284e-06	3.53347643861005e-06
B1J91_F04587g	CAGL0F04587g	1.209	2887634	Ortholog(s) have protein phosphatase regulatoractivity, role in negative regulation of DNA damagecheckpoint, protein dephosphorylation and cytoplasm,nucleus, protein phosphatase 4 complex localization	-2.64201414630925	2.77256773280723e-07	1.09872514516577e-06
B1J91_B03311g	CAGL0B03311g	1.863	2886718	Ortholog(s) have ubiquitin-protein transferaseactivity, role in SCF-dependent proteasomal ubiquitin-dependent protein catabolic process and SCF ubiquitinligase complex localization	2.64051460793908	8.18418114940099e-05	0.000172769331837183
B1J91_K07183g	CAGL0K07183g	324	2890396	Protein of unknown function	-2.63777404807997	2.23213482222569e-05	5.33407376416915e-05
B1J91_C03003g	CAGL0C03003g	621	2886726	Phenotype:increased resistance to chemicals(unspecified)	-2.63744661063337	4.93697266693498e-07	1.80214195714159e-06
B1J91_K04785g	CAGL0K04785g	258	2890013	Ortholog(s) have mitochondrion localization	2.63566266419006	0.000126324128926842	0.000257262837905806
B1J91_D05434g	CAGL0D05434g	726	2887244	Has domain(s) with predicted sequence-specific DNAbinding activity, role in regulation of transcription fromRNA polymerase II promoter in response to stress andnuclear chromatin localization	-2.63364741235045	2.89220410927112e-05	6.73109741939474e-05
B1J91_E03762g	CAGL0E03762g	1.755	2887304	Ortholog(s) have RNA polymerase II core promoterproximal region sequence-specific DNA bindingtranscription factor activity involved in negativeregulation of transcription, sequence-specific DNA bindingactivity	2.63334721508037	3.0120103088331e-05	6.98342276707712e-05
B1J91_I05280g	CAGL0I05280g	1.047	2889200	Ortholog(s) have zinc ion transmembrane transporteractivity, role in zinc II ion transport and endoplasmicreticulum localization	-2.63332069116918	0.00885352325542207	0.012827934167484
B1J91_L08272g	CAGL0L08272g	1.581	2890563	Ortholog(s) have unfolded protein binding activity,role in protein folding and chaperonin-containing T-complex, nucleus localization	-2.63067409942204	3.77681477641566e-10	4.31912664174714e-09
B1J91_I10538g	CAGL0I10538g	603	2889247	Ortholog(s) have role in mRNA splicing, viaspliceosome	-2.63055680538546	8.06356129225457e-10	7.94374130518091e-09
B1J91_H04103g	CAGL0H04103g	2.004	2888830	Ortholog(s) have role in SCF-dependent proteasomalubiquitin-dependent protein catabolic process, cellularresponse to DNA damage stimulus, cellular response tomethylmercury	2.62749005080903	2.02313937628048e-09	1.70189995708527e-08
B1J91_G05225g	CAGL0G05225g	1.101	2888254	Protein with a predicted role in genome stability	2.62392666017495	0.000872619814097166	0.00149792610495476
B1J91_L08998g	CAGL0L08998g	1.317	2891098	Ortholog(s) have pseudouridine synthase activity,role in mRNA pseudouridine synthesis, tRNA pseudouridinesynthesis and cytosol, nucleus localization	2.62365680069167	8.99946653706477e-09	5.80409304123102e-08
B1J91_J06006g	CAGL0J06006g	390	2889776	Ortholog(s) have tubulin binding activity, role inpositive regulation of transcription elongation from RNApolymerase II promoter, tubulin complex assembly andcytoplasm, prefoldin complex localization	-2.62232100096471	0.0023652502921679	0.00375288419578774
B1J91_H05093g	CAGL0H05093g	3.999	2888528	Ortholog(s) have tRNA binding activity, role inregulation of transcription from RNA polymerase IIpromoter, tRNA wobble uridine modification and Elongatorholoenzyme complex, cytosol, nucleus localization	2.62163205535903	3.46721169574173e-08	1.8192663721186e-07
B1J91_C00341g	CAGL0C00341g	351	2886867	Ortholog(s) have double-stranded DNA binding,sequence-specific DNA binding activity	-2.6195286938414	5.72252533941366e-05	0.000124688246745537
B1J91_I05918g	CAGL0I05918g	486	2889225	Ortholog(s) have protein channel activity, role inmitochondrial genome maintenance, protein import intomitochondrial matrix and mitochondrial inner membranepresequence translocase complex localization	-2.61794577397323	1.32527081162012e-07	5.75888272967965e-07
B1J91_F03575g	CAGL0F03575g	2.268	2887938	Ortholog(s) have role in protein targeting tovacuole involved in ubiquitin-dependent protein catabolicprocess via the multivesicular body sorting pathway andfungal-type vacuole localization	-2.61697259220448	0.00349448899761606	0.00539967339285178
B1J91_L07348g	CAGL0L07348g	3.291	2890985	Ortholog(s) have 3'-5'-exodeoxyribonucleaseactivity, DNA-directed DNA polymerase activity and role inDNA replication, removal of RNA primer, DNA-dependent DNAreplication maintenance of fidelity, RNA-dependent DNAreplication	2.61532241252496	2.38387672868491e-09	1.94921653848803e-08
B1J91_M06875g	CAGL0M06875g	1.02	2891695	Ortholog(s) have cyclin-dependent proteinserine/threonine kinase regulator activity	-2.61508487423637	0.000359422567137713	0.000670985294715797
B1J91_J06534g	CAGL0J06534g	5.013	2889542	Ortholog(s) have structural constituent of nuclearpore activity, role in mRNA export from nucleus inresponse to heat stress, nuclear pore organization,protein import into nucleus and nuclear pore inner ringlocalization	2.61497114719762	3.29874205816666e-07	1.27329886210587e-06
B1J91_E04510g	CAGL0E04510g	2.112	2887472	Ortholog(s) have mitochondrion localization	-2.61405914359517	0.000122769256662212	0.00025106543275732
B1J91_D03454g	CAGL0D03454g	1.107	2887240	Ortholog(s) have role in cytoplasmic translationand cytoplasm localization	-2.61331628880568	8.31708754578375e-11	1.44182443461537e-09
B1J91_H09350g	CAGL0H09350g	5.898	2888633	Ortholog(s) have ubiquitin-protein transferaseactivity	2.6100084388204	8.06942951975327e-08	3.75934887098623e-07
B1J91_E05764g	CAGL0E05764g	1.65	2887466	Ortholog(s) have pseudouridine synthase activity,role in tRNA pseudouridine synthesis and nucleuslocalization	-2.60982661429434	0.000471291976569262	0.000857943761428127
B1J91_L06732g	CAGL0L06732g	867	2890668	Ortholog(s) have structural constituent of ribosomeactivity, role in aerobic respiration and mitochondrialsmall ribosomal subunit localization	-2.60959023853618	1.58170739744436e-09	1.38568865926107e-08
B1J91_J03234g	CAGL0J03234g	408	2889732	Ortholog(s) have role in maturation of SSU-rRNAfrom tricistronic rRNA transcript (SSU-rRNA, 5.8S rRNA,LSU-rRNA) and cytosol, nucleolus localization	-2.60875450896638	1.35052653810388e-09	1.22019948359809e-08
B1J91_I06919g	CAGL0I06919g	1.239	2889058	Ortholog(s) have protein binding, bridgingactivity, role in CVT pathway, Golgi organization,retrograde transport, vesicle recycling within Golgi andGolgi transport complex localization	-2.6079288550074	3.57476401342813e-08	1.8657225797743e-07
B1J91_K06281g	CAGL0K06281g	558	2890461	Ortholog(s) have guanylate kinase activity, role inGMP metabolic process and cytoplasm, nucleus localization	-2.60661414766939	6.32898884746155e-07	2.23060483373896e-06
B1J91_M13475g	CAGL0M13475g	2.763	2891220	Ortholog(s) have mRNA binding activity, role inspliceosomal complex assembly and U2 snRNP, U2-typeprespliceosome localization	2.60611484406331	0.000765907699176487	0.00133104611128581
B1J91_D01518g	CAGL0D01518g	894	2887237	Ortholog(s) have NEDD8 activating enzyme activity,role in protein neddylation and cytoplasm localization	2.60553887571463	0.00365311067325311	0.00562705210768596
B1J91_M01452g	CAGL0M01452g	1.605	2891177	Ortholog(s) have phosphatidylinositol-3-phosphatebinding activity	2.60533869931148	4.79367362971141e-09	3.44835232072789e-08
B1J91_L11946g	CAGL0L11946g	6.423	2890951	Ortholog(s) have ATP-dependent RNA helicaseactivity, role in spliceosome conformational change torelease U4 (or U4atac) and U1 (or U11) and U4/U6 x U5 tri-snRNP complex, U5 snRNP localization	2.60511775459039	0.00195205804349467	0.0031276279429735
B1J91_H01177g	CAGL0H01177g	894	2888534	Ortholog(s) have diacylglycerol diphosphatephosphatase activity, phosphatidate phosphatase activityand role in farnesol biosynthetic process, phospholipidmetabolic process	2.60251699466668	6.98716654791774e-07	2.43632118579136e-06
B1J91_I04708g	CAGL0I04708g	684	2889361	Pyridoxamine 5?-phosphate oxidase	-2.60197537514662	2.35036218284579e-08	1.31331171629174e-07
B1J91_G10087g	CAGL0G10087g	4.236	2887997	Ortholog(s) have role in negative regulation ofG2/M transition of mitotic cell cycle, nuclear-transcribedmRNA catabolic process, 3'-5' exonucleolytic nonsense-mediated decay, nuclear-transcribed mRNA catabolicprocess, non-stop decay	2.6011973815085	0.00349825149994721	0.00540258682963098
B1J91_C03201g	CAGL0C03201g	9.327	2886943	Ortholog(s) have role in ascospore-type prosporemembrane assembly, late endosome to vacuole transport,protein retention in Golgi apparatus, protein targeting tovacuole	2.6008414125667	1.00828932041283e-07	4.55494236274894e-07
B1J91_J11000g	CAGL0J11000g	762	2889519	Ortholog(s) have cytosol, nucleus localization	-2.60038269621424	0.0004867782596382	0.000882627113687128
B1J91_F01419g	CAGL0F01419g	4.197	2887947	Phenotype:viable (null), decreased nutrient uptake(null), decreased virulence (null), decreased chemicalcompound accumulation (repressible)	2.59904323755909	1.73485650449734e-06	5.41534518628287e-06
B1J91_H06391g	CAGL0H06391g	1.98	2888819	Ortholog(s) have role in endoplasmic reticulumorganization, histone exchange and Swr1 complex,mitochondrion localization	2.59852750584315	0.000136488377024906	0.000276813550096813
B1J91_J03564g	CAGL0J03564g	3.09	2889700	Protein of unknown function	2.59585548767023	2.39560275492098e-10	3.14246714321988e-09
B1J91_D01804g	CAGL0D01804g	1.284	2887038	Ortholog(s) have D-serine ammonia-lyase activity,role in D-serine metabolic process and cytosol, nucleuslocalization	-2.59569764491817	0.0372924231602366	0.0487884341397655
B1J91_I02266g	CAGL0I02266g	7.245	2888988	Ortholog(s) have U1 snRNA binding, U2 snRNAbinding, U5 snRNA binding, U6 snRNA binding, mRNA binding,pre-mRNA intronic binding, second spliceosomaltransesterification activity	2.59559900523819	2.09602311012722e-09	1.74289650479393e-08
B1J91_L04752g	CAGL0L04752g	924	2890705	Ortholog(s) have microtubule plus-end bindingactivity	-2.59369769887738	2.49498125270377e-05	5.88479712777148e-05
B1J91_J11330g	CAGL0J11330g	450	2889495	Ortholog(s) have structural constituent of ribosomeactivity and mitochondrial large ribosomal subunitlocalization	-2.59364348659003	4.00306695225408e-06	1.13849544740629e-05
B1J91_C02893g	CAGL0C02893g	1.95	2886891	Ortholog(s) have protein serine/threonine kinaseactivity	2.58934170289376	0.0163706022441198	0.0227454473547583
B1J91_L02827g	CAGL0L02827g	2.055	2890866	Ortholog(s) have protein tyrosine phosphataseactivity	2.58691870960273	3.63519443081493e-06	1.04599788138288e-05
B1J91_H04345g	CAGL0H04345g	480	2888631	Ortholog(s) have Rab guanyl-nucleotide exchangefactor activity, role in ER to Golgi vesicle-mediatedtransport and TRAPPI protein complex, TRAPPII proteincomplex, TRAPPIII protein complex, cytosol, nucleuslocalization	-2.58568828743116	3.65003031334633e-06	1.04965115576067e-05
B1J91_K10582g	CAGL0K10582g	2.256	2890099	Protein of unknown function	2.58540348435542	0.0422026305088089	0.054658422723394
B1J91_L04818g	CAGL0L04818g	1.32	2890708	Ortholog(s) have cytoplasm localization	-2.58470422971263	1.89496408732582e-05	4.59777142058383e-05
B1J91_D01936g	CAGL0D01936g	687	2887075	Ortholog(s) have role in cellular response toanoxia, cellular response to drug, cellular response tolithium ion and cellular response to pH, more	-2.58420513665906	0.000421760520755674	0.000775255569436995
B1J91_B01903g	CAGL0B01903g	576	2886549	Ortholog(s) have DNA-directed DNA polymeraseactivity, double-stranded DNA binding, nucleosomal DNAbinding, single-stranded DNA binding activity	-2.58222629847523	0.000469433231184208	0.000854877294799452
B1J91_J08184g	CAGL0J08184g	1.719	2889921	Ortholog(s) have arginine transmembrane transporteractivity, role in arginine transport, transmembranetransport and membrane raft, mitochondrion, plasmamembrane localization	-2.58074916896203	2.22830764772376e-07	9.11006443311062e-07
B1J91_E05060g	CAGL0E05060g	3.3	2887379	Phenotype:decreased resistance to killing by hostcells (null), decreased resistance to chemicals(unspecified)	2.58046085739778	1.55305342202789e-07	6.60249574390712e-07
B1J91_D00902g	CAGL0D00902g	639	2887211	Ortholog(s) have role in DNA amplification, DNAstrand renaturation, double-strand break repair via single-strand annealing, telomere maintenance via recombinationand cytoplasm, nucleus localization	2.57495729805272	0.00701591371439108	0.0103270545102918
B1J91_D01232g	CAGL0D01232g	990	2887223	Ortholog(s) have signal sequence binding activity,role in vacuolar transport and Golgi apparatus, lateendosome localization	2.5737319254226	3.85987140480859e-11	8.02395301355547e-10
B1J91_J02288g	CAGL0J02288g	1.626	2889757	Ortholog(s) have aspartic-type endopeptidaseactivity and role in adaptation of signaling pathway byresponse to pheromone involved in conjugation withcellular fusion, peptide catabolic process	2.57312499245458	0.000426950077724799	0.00078332725554146
B1J91_L09207g	CAGL0L09207g	2.178	2891121	Ortholog(s) have endoplasmic reticulum, fungal-typevacuole membrane localization	2.57229486083244	9.58040544238774e-07	3.23034151892469e-06
B1J91_I04114g	CAGL0I04114g	2.733	2889100	Phenotype:abnormal protein/peptide accumulation(unspecified)	2.57221240447317	2.23324517122208e-07	9.11505891016265e-07
B1J91_D03300g	CAGL0D03300g	741	2887072	Ortholog(s) have guanyl-nucleotide exchange factoractivity, role in mature ribosome assembly and cytosol,nucleolus, polysome, preribosome, large subunit precursorlocalization	-2.57148598972587	2.1376367374524e-07	8.79065032182856e-07
B1J91_L13068g	CAGL0L13068g	1.173	2890587	Ortholog(s) have diacylglycerolcholinephosphotransferase activity, role in CDP-cholinepathway and Golgi apparatus, mitochondrial outer membranelocalization	-2.57034310435319	0.000134483640241213	0.00027286052068792
B1J91_J04312g	CAGL0J04312g	4.545	2889655	Ortholog(s) have signal sequence binding activity,role in Golgi to vacuole transport, protein targeting tovacuole and Golgi apparatus localization	2.56813979655353	5.70637930771434e-05	0.000124424430593985
B1J91_H07271g	CAGL0H07271g	837	2888465	Ortholog(s) have inositol pentakisphosphate 2-kinase activity, role in inositol phosphate biosyntheticprocess, nuclear-transcribed mRNA catabolic process, non-stop decay and nucleus localization	2.5664390674862	1.16302766853724e-07	5.13574594225357e-07
B1J91_K10142g	CAGL0K10142g	768	2890110	Ortholog(s) have role in DNA recombinase assembly,maintenance of rDNA and Shu complex, site of double-strandbreak localization	-2.56602130226099	6.40912337495783e-05	0.000138333300825091
B1J91_J07128g	CAGL0J07128g	744	2889570	Ortholog(s) have extracellular region localization	-2.56443739595515	7.62109366967582e-12	2.44373108126991e-10
B1J91_J00187g	CAGL0J00187g	840	2889890	Ortholog of S. cerevisiae : YGR026W, C.albicans SC5314 : CR_06170W_A, C. dubliniensisCD36 : Cd36_31700, C. parapsilosis CDC317 :CPAR2_204920 and Candida tenuis NRRL Y-1498 :CANTEDRAFT_113460	2.56393692856754	1.41254629886273e-05	3.52669320214786e-05
B1J91_K05577g	CAGL0K05577g	996	2890492	Ortholog(s) have manganese ion transmembranetransporter activity, role in cellular manganese ionhomeostasis and Golgi membrane, late endosome, trans-Golginetwork localization	-2.562867272103	6.23219018737036e-09	4.28823633369411e-08
B1J91_H06039g	CAGL0H06039g	1.77	2888685	Has domain(s) with predicted drug transmembranetransporter activity, role in drug transport,transmembrane transport and integral component of membranelocalization	-2.56280479702545	1.20806751545575e-07	5.3154970680053e-07
B1J91_K12914g	CAGL0K12914g	1.287	2890122	Ortholog(s) have glycoprotein binding activity,role in ER to Golgi vesicle-mediated transport and ER toGolgi transport vesicle, Golgi membrane localization	-2.5625619944914	0.000153574022814511	0.000308531595384108
B1J91_H08261g	CAGL0H08261g	2.205	2888445	Protein of unknown function	2.56083678812357	0.00433178739972846	0.00659377877228292
B1J91_K02981g	CAGL0K02981g	837	2890216	Ortholog(s) have histone acetyltransferaseactivity, role in histone acetylation, phenotypicswitching, regulation of chromatin silencing at rDNA andcell division site, cytosol, nucleus localization	2.55757622515767	0.0138316801819492	0.0194529376041534
B1J91_M05467g	CAGL0M05467g	1.065	2891631	Ortholog(s) have serine hydrolase activity,triglyceride lipase activity, role in lipid homeostasisand lipid particle localization	2.55745076148982	8.03973039693717e-05	0.000170159263707393
B1J91_E04774g	CAGL0E04774g	1.266	2887508	Ortholog(s) have cytoplasm localization	-2.55218454400016	6.95296549264881e-07	2.42612010717888e-06
B1J91_K10318g	CAGL0K10318g	2.754	2890118	Ortholog(s) have GTPase activator activity	2.55051054397936	2.67949399680815e-05	6.27474823309823e-05
B1J91_I04136g	CAGL0I04136g	462	2889101	Ortholog(s) have mitochondrion localization	-2.54978967425256	0.000199580548457113	0.00039108703614265
B1J91_G07040g	CAGL0G07040g	996	2888090	Ortholog(s) have role in protein N-linkedglycosylation via asparagine, protein complex assembly andoligosaccharyltransferase complex localization	-2.54960823490765	0.000107977804089792	0.000222954169555773
B1J91_L12364g	CAGL0L12364g	1.197	2890696	Ortholog(s) have acetyl-CoA C-acetyltransferaseactivity, role in ergosterol biosynthetic process andcytosol, nucleus localization	-2.54809858139174	2.28442459552946e-08	1.28084423607629e-07
B1J91_K01961r	NA	NA	NA	NA	2.54748375546436	2.52666369469982e-06	7.56765084627432e-06
B1J91_F06391g	CAGL0F06391g	1.005	2887860	Ortholog(s) have GTPase activator activity	-2.54737787390029	3.13332300843196e-07	1.21710868403541e-06
B1J91_M08448g	CAGL0M08448g	2.766	2891272	Ortholog(s) have mannose-ethanolaminephosphotransferase activity and role in ATP transport, GPIanchor biosynthetic process, conidium formation, fungal-type cell wall organization or biogenesis, regulation ofgrowth rate	2.54626152349005	0.00177610464202906	0.00286819268393502
B1J91_C02387g	CAGL0C02387g	489	2886900	Ortholog(s) have cytoplasm, nucleus localization	-2.54622851982806	7.69980042044693e-10	7.64680584265438e-09
B1J91_K11792g	CAGL0K11792g	2.655	2890532	Ortholog(s) have role in Golgi to vacuoletransport, ascospore wall assembly, retrograde transport,endosome to Golgi and GARP complex, mitochondrionlocalization	2.54548665714995	2.89581980849168e-09	2.28590716914182e-08
B1J91_L06424g	CAGL0L06424g	669	2890654	Predicted GPI-linked adhesin-like protein	-2.54430324157509	4.62126217296339e-08	2.31301437782397e-07
B1J91_K07161g	CAGL0K07161g	963	2890394	Ortholog(s) have AMP-activated protein kinaseactivity, protein serine/threonine kinase activatoractivity	-2.54211676385322	0.000364651731937411	0.000678930321398458
B1J91_M12188g	CAGL0M12188g	519	2891422	Ortholog(s) have glycine dehydrogenase(decarboxylating) activity, role in glycine catabolicprocess, one-carbon metabolic process, protein lipoylationand mitochondrion localization	-2.54198211160413	1.65320242863234e-10	2.34755641412941e-09
B1J91_E02343g	CAGL0E02343g	1.095	2887542	Ortholog(s) have endoribonuclease activity, enzymeactivator activity	-2.5401889181792	1.69825533652749e-05	4.17416867785765e-05
B1J91_L04350g	CAGL0L04350g	285	9488039	Ortholog(s) have role in mRNA splicing, viaspliceosome and U1 snRNP, U2 snRNP, U2-typeprespliceosome, U4/U6 x U5 tri-snRNP complex, U5 snRNP,cytosol localization	-2.53933163834477	4.92694881568653e-05	0.000109324336905283
B1J91_K05203g	CAGL0K05203g	534	2890509	Ortholog(s) have role in cellular proteinlocalization, endoplasmic reticulum inheritance,endoplasmic reticulum tubular network organization,mitotic cytokinesis, site selection, nuclear pore complexassembly, vesicle-mediated transport	-2.53515389983611	2.44044279196871e-09	1.99214847544068e-08
B1J91_M03487g	CAGL0M03487g	954	2891507	Ortholog(s) have RNA polymerase III activity, rolein tRNA transcription from RNA polymerase III promoter andDNA-directed RNA polymerase III complex, cytosol,mitochondrion localization	-2.53443993203436	1.71805212555667e-06	5.38235231671841e-06
B1J91_M11484g	CAGL0M11484g	4.74	2891409	Ortholog(s) have 3-dehydroquinate dehydrataseactivity, 3-dehydroquinate synthase activity, 3-phosphoshikimate 1-carboxyvinyltransferase activity,shikimate 3-dehydrogenase (NADP+) activity, shikimatekinase activity	2.53250921524517	6.16198069542564e-05	0.00013340987330873
B1J91_I01078g	CAGL0I01078g	381	2889332	Phenotype:inviable (repressible)	-2.53224026456653	1.24816097955317e-06	4.04991915720096e-06
B1J91_J08756g	CAGL0J08756g	2.502	2889675	Ortholog(s) have ubiquitin-protein transferaseactivity and role in ER-associated ubiquitin-dependentprotein catabolic process, retrograde protein transport,ER to cytosol	2.5315960715593	2.32642221766019e-05	5.52976133713221e-05
B1J91_G08151g	CAGL0G08151g	783	2888199	Ortholog(s) have glutathione disulfideoxidoreductase activity, role in cellular iron ionhomeostasis and cytosol, nucleus localization	-2.53036035259117	2.1006763576031e-08	1.18868722149952e-07
B1J91_L09867g	CAGL0L09867g	852	2891084	Ortholog(s) have adenylate kinase activity,uridylate kinase activity, role in 'de novo' pyrimidinenucleobase biosynthetic process and cytosol,mitochondrion, nucleus localization	-2.52999252901301	2.97297040614515e-07	1.16403773444119e-06
B1J91_E02937g	CAGL0E02937g	345	2887426	Ortholog(s) have role in cellular response to drug,rRNA processing and nucleolus, preribosome, large subunitprecursor localization	-2.52952799954469	1.57179034378756e-10	2.25473784404146e-09
B1J91_C01325g	CAGL0C01325g	450	9487969	Ortholog(s) have cytochrome-c oxidase activity,nitrite reductase (NO-forming) activity, role inmitochondrial electron transport, cytochrome c to oxygenand mitochondrial respiratory chain complex IVlocalization	-2.52826785133717	3.636311940214e-08	1.8938159637675e-07
B1J91_A01958g	CAGL0A01958g	1.221	2886341	Ortholog(s) have role in maturation of SSU-rRNA andcytosol, nucleolus localization	-2.52784981864533	0.00341007894499653	0.00529090680080739
B1J91_M07447g	CAGL0M07447g	1.413	2891721	Ortholog(s) have cytosol, nucleus localization	-2.52775289030212	1.95074760238491e-12	9.65715346931091e-11
B1J91_I04444g	CAGL0I04444g	921	2889051	Ortholog(s) havephosphoribosylaminoimidazolesuccinocarboxamide synthaseactivity	-2.52507318245863	4.05720919734408e-10	4.56529089958029e-09
B1J91_E04906g	CAGL0E04906g	1.086	2887342	Ortholog(s) have ATPase activator activity,chaperone binding activity, role in cellular response toheat, protein folding and cytosol localization	-2.52505012062175	4.0772983462481e-12	1.56969098409295e-10
B1J91_E02255g	CAGL0E02255g	375	2887549	Ortholog(s) have role in fungal-type cell wallorganization and extrinsic component of plasma membrane,mitochondrial outer membrane localization	-2.52384090605598	1.42786673238501e-12	7.8931817185697e-11
B1J91_C02343g	CAGL0C02343g	2.163	2886858	Ortholog(s) have ATPase activity, uncoupledactivity, role in cellular response to drug, ribosomalsmall subunit export from nucleus and cytosol, nucleus,preribosome, large subunit precursor, ribosomelocalization	-2.52227806015519	8.36238839871751e-08	3.87036580038756e-07
B1J91_L11440g	CAGL0L11440g	4.593	2890965	Ortholog(s) have lipid binding activity and role inendoplasmic reticulum membrane organization, regulation ofphosphatidylinositol dephosphorylation	2.5218452770438	1.32788246737664e-06	4.26906381713616e-06
B1J91_B02563g	CAGL0B02563g	1.548	2886696	Expressed protein of unknown function	2.52174209433414	1.15164732598528e-11	3.28487312865336e-10
B1J91_G06908g	CAGL0G06908g	1.617	2888432	Ortholog(s) have unfolded protein binding activity,role in cellular response to drug, protein folding andchaperonin-containing T-complex, nucleus localization	-2.52018477683885	5.90631562765815e-11	1.10596382926845e-09
B1J91_H08624g	CAGL0H08624g	558	2888717	Ortholog(s) have role in establishment of mitoticsister chromatid cohesion and condensed nuclear chromosomekinetochore localization	-2.51844826081381	1.01744570085369e-09	9.73019221908033e-09
B1J91_J03542g	CAGL0J03542g	1.515	2889699	Ortholog(s) have role in ascospore formation,cellular response to nitrogen starvation, macroautophagy,multivesicular body membrane disassembly, piecemealmicroautophagy of nucleus, vacuolar protein processing	-2.51774805509315	2.41112727620777e-06	7.23928422097632e-06
B1J91_C01551g	CAGL0C01551g	666	2886956	Has domain(s) with predicted DNA binding, sequence-specific DNA binding, sequence-specific DNA bindingtranscription factor activity and role in regulation oftranscription, DNA-templated	-2.51497380438143	0.00678772905055323	0.0100303008198838
B1J91_M10703g	CAGL0M10703g	1.38	2891377	Ortholog(s) have Sar guanyl-nucleotide exchangefactor activity, role in regulation of COPII vesiclecoating and Golgi apparatus, endoplasmic reticulumlocalization	-2.51272419744032	2.15927431268368e-06	6.56751381154751e-06
B1J91_I09009g	CAGL0I09009g	1.023	2889018	Ortholog(s) have histidinol-phosphatase activity,role in histidine biosynthetic process and cytosol,nucleus localization	2.51184659654713	5.46012527106089e-11	1.04113450673869e-09
B1J91_M10725g	CAGL0M10725g	972	2891378	Ortholog(s) have role in cellular bud siteselection and cytoplasm, nucleus localization	-2.51137246172794	0.0124781957169665	0.0176879596034203
B1J91_C02453g	CAGL0C02453g	657	2886855	Ortholog(s) have role in exocytosis, fungal-typecell wall organization or biogenesis, mitotic cytokinesis,vacuole fusion, non-autophagic and cytosol, nucleuslocalization	-2.50853071275563	2.00166276932141e-09	1.68731229317712e-08
B1J91_L01353g	CAGL0L01353g	474	2890873	Ortholog(s) have cytosol, nucleolus localization	-2.504454095111	2.44259439820688e-07	9.85474351776557e-07
B1J91_H10230g	CAGL0H10230g	1.545	2888758	Ortholog(s) have DNA replication origin binding,chromatin binding activity	-2.50368510707732	1.34789586252546e-06	4.3164763754464e-06
B1J91_C02519g	CAGL0C02519g	957	2886957	Has domain(s) with predicted nucleic acid bindingactivity	-2.50339274558374	0.00336781456208668	0.00523029384032834
B1J91_M03157g	CAGL0M03157g	2.613	2891492	Ortholog(s) have role in autophagy, cellularresponse to starvation, chromatin silencing at rDNA,fungal-type cell wall organization, inositol lipid-mediated signaling and mitochondrion, pre-autophagosomalstructure localization	2.50266483963422	1.39270974041369e-07	6.01438561062723e-07
B1J91_G09735g	CAGL0G09735g	1.923	2888261	Ortholog(s) have actin binding activity	2.50152149774996	4.28303828063798e-08	2.17174506550609e-07
B1J91_L11858g	CAGL0L11858g	1.596	2890947	Phenotype:inviable (null)	-2.50088569685662	6.46822034101392e-08	3.08664331697998e-07
B1J91_A04477g	CAGL0A04477g	2.313	2886392	Has domain(s) with predicted ubiquitinyl hydrolaseactivity and role in ubiquitin-dependent protein catabolicprocess	2.49903131465442	1.14988564645837e-06	3.76842951337658e-06
B1J91_M08954g	CAGL0M08954g	2.553	2891296	Ortholog(s) have role in mitochondrion degradationand ribosome localization	2.49899453419926	0.000269917938444268	0.000515059278882762
B1J91_H04235g	CAGL0H04235g	1.239	2888808	Ortholog(s) have tRNA dihydrouridine synthaseactivity, role in tRNA modification and mitochondrion,nucleus localization	-2.49876802087991	3.92465885173489e-06	1.12009170021009e-05
B1J91_I09284g	CAGL0I09284g	1.458	2889124	Ortholog(s) have glycine hydroxymethyltransferaseactivity, role in one-carbon metabolic process, serinefamily amino acid biosynthetic process and mitochondrionlocalization	-2.49530425902329	0.000103179700137933	0.000214037889588455
B1J91_M10483g	CAGL0M10483g	1.299	2891367	Ortholog(s) have cytoplasm localization	2.49392719050804	1.25656858796284e-08	7.64854279472172e-08
B1J91_M11154g	CAGL0M11154g	2.973	2891394	Ortholog(s) have mRNA binding activity, role incellular response to drug, ribosomal large subunitassembly and Noc1p-Noc2p complex, nucleolus localization	2.49230444814664	1.4206613726653e-09	1.26953819568233e-08
B1J91_C03025g	CAGL0C03025g	1.449	2886728	Protein of unknown function	-2.49165346946686	0.000143930281071811	0.000290346200221342
B1J91_A02706g	CAGL0A02706g	1.11	2886375	Ortholog(s) have role in chromatin silencing atsilent mating-type cassette, double-strand break repairvia homologous recombination, intra-S DNA damagecheckpoint and mitotic sister chromatid cohesion, more	-2.49150265798069	0.0193766421361596	0.0266354178537402
B1J91_M00264g	CAGL0M00264g	1.074	2891147	Ortholog(s) have cytosol, nucleus localization	-2.49051755943568	0.0210802200656755	0.0287516151354473
B1J91_D04004g	CAGL0D04004g	885	2887219	Ortholog(s) have cytoplasm, nucleus localization	-2.48989486851391	4.34351516794957e-07	1.61556371599398e-06
B1J91_D03586g	CAGL0D03586g	351	2887165	Ortholog(s) have role in long-chain fatty acidbiosynthetic process, mitochondrial respiratory chaincomplex I assembly and mitochondrion localization	-2.48984947703406	6.85662588529977e-10	6.9357951738723e-09
B1J91_C03289g	CAGL0C03289g	4.947	2886961	Putative ABC transporter involved in bile acidtransport; gene is upregulated in azole-resistant strain	2.48894992720034	1.58190002162824e-08	9.33911131902302e-08
B1J91_M07832g	CAGL0M07832g	1.095	2891738	Ortholog(s) have role in reciprocal meioticrecombination and condensed nuclear chromosomelocalization	2.48854894421013	5.18459096981037e-05	0.00011442016778178
B1J91_E02101g	CAGL0E02101g	1.458	2887400	Has domain(s) with predicted nucleotidyltransferaseactivity	-2.48834220155177	3.34104793094452e-05	7.6665954860682e-05
B1J91_H04411g	CAGL0H04411g	3.024	2888705	Ortholog(s) have 3'-5'-exoribonuclease activity,endoribonuclease activity, tRNA binding activity	2.48685442302718	1.06671826196413e-06	3.5336392931776e-06
B1J91_M06699g	CAGL0M06699g	1.089	2891687	Ortholog(s) have histone deacetylase activity	-2.48340641774268	5.45003790305674e-05	0.000119579096388177
B1J91_H01331g	CAGL0H01331g	2.145	2888444	Ortholog(s) have DNA binding, chromatin binding,histone deacetylase activity	2.48307553680354	1.27101381513981e-05	3.20102349952562e-05
B1J91_M10307g	CAGL0M10307g	1.347	2891359	Ortholog(s) have Golgi apparatus localization	2.48156523127373	2.04066431340718e-06	6.24978711123661e-06
B1J91_L09042g	CAGL0L09042g	1.167	2891100	Ortholog(s) have H4 histone acetyltransferaseactivity, chromatin binding, histone acetyltransferaseactivity, histone binding activity	-2.47999289287748	0.0137908345265877	0.0194084435420078
B1J91_K12210g	CAGL0K12210g	936	2889975	Ortholog(s) have organic acid transmembranetransporter activity, role in mitochondrial transport andfungal-type vacuole, mitochondrion localization	2.47932367896837	3.52594971918272e-06	1.01694940166434e-05
B1J91_M04477g	CAGL0M04477g	1.692	2891551	Ortholog(s) have RNA polymerase I upstream controlelement sequence-specific DNA binding transcription factoractivity and role in chromatin organization, transcriptionof nuclear large rRNA transcript from RNA polymerase Ipromoter	-2.47891430522858	0.000291068912247998	0.000551771284191916
B1J91_D04136g	CAGL0D04136g	648	2887190	Ortholog(s) have RNA polymerase II transcriptioncoactivator activity involved in preinitiation complexassembly and RNA polymerase II transcription factorrecruiting transcription factor activity, more	-2.47859247861692	2.53148957098928e-05	5.96230813023208e-05
B1J91_L02981g	CAGL0L02981g	708	2890840	Ortholog(s) have role in spliceosomal complexdisassembly and U2-type post-mRNA release spliceosomalcomplex, endoplasmic reticulum localization	2.47847123355893	0.0181535630688646	0.0250723729359703
B1J91_K08294g	CAGL0K08294g	12.126	2890350	Ortholog(s) have microtubule motor activity, minus-end directed microfilament motor activity	2.47745851510439	4.23135147326442e-08	2.15342430786673e-07
B1J91_F00737g	CAGL0F00737g	2.388	2887836	Ortholog(s) have ubiquitin protein ligase bindingactivity and role in positive regulation of receptorinternalization, protein ubiquitination, ubiquitin-dependent endocytosis	2.47677482377195	1.8617643443396e-10	2.55134521601399e-09
B1J91_C02849g	CAGL0C02849g	321	2886896	Ortholog(s) have beta-tubulin binding activity,role in tubulin complex assembly and cytoplasmlocalization	-2.47662813980374	1.07934603872573e-07	4.82704800910522e-07
B1J91_E05896g	CAGL0E05896g	570	2887444	Ortholog(s) have GTP binding, GTPase activity	-2.47583716697053	6.33257490412168e-12	2.23508003450511e-10
B1J91_H07425g	CAGL0H07425g	1.143	2888766	Ortholog(s) have Hsp70 protein binding, Hsp90protein binding, ribosome binding activity, role incellular response to drug, protein folding and cytosol,nucleus localization	-2.47387655409698	0.000724925512722636	0.00126565287025525
B1J91_G10153g	CAGL0G10153g	387	2888000	Ortholog(s) have ubiquinol-cytochrome-c reductaseactivity and role in aerobic respiration, mitochondrialelectron transport, ubiquinol to cytochrome c,mitochondrial respiratory chain complex III assembly	2.47370809042165	3.66909473624751e-07	1.3998763980216e-06
B1J91_L10736g	CAGL0L10736g	1.029	2891045	Putative peripheral membrane protein ofperoxisomes; gene is upregulated in azole-resistantstrain	2.47213240253028	1.5215175528293e-06	4.82518753340694e-06
B1J91_J03476g	CAGL0J03476g	1.554	2889696	Ortholog(s) have role in cellular response to drug,ribosomal large subunit assembly and nucleolus, ribosomelocalization	-2.47079010724008	6.82708990997387e-09	4.62620208540494e-08
B1J91_M13409g	CAGL0M13409g	4.632	2891217	Ortholog(s) have ubiquitin binding activity, rolein cellular response to starvation, regulation of cellgrowth and TORC1 complex, fungal-type vacuole membrane,mitochondrion, plasma membrane localization	2.47032921192224	4.61552160220356e-08	2.3129467804301e-07
B1J91_M09229g	CAGL0M09229g	318	2891309	Ortholog(s) have endoplasmic reticulum,mitochondrion localization	-2.47001635249631	1.82239566065058e-08	1.05060788615179e-07
B1J91_E01969g	CAGL0E01969g	1.641	2887406	Ortholog(s) have inorganic cation transmembranetransporter activity, solute:proton symporter activity	-2.46965167264036	1.56037807959062e-12	8.13672612085393e-11
B1J91_M04389g	CAGL0M04389g	2.181	2891547	Ortholog(s) have 5'-flap endonuclease activity	2.46956520916092	7.03627416132395e-07	2.45170177808631e-06
B1J91_L05874g	CAGL0L05874g	4.569	2890810	Ortholog(s) have 5'-3' exoribonuclease activity,chromatin binding, mRNA binding, magnesium ion binding,microtubule binding, recombinase activity	2.46921076615976	1.06043637305064e-09	1.00240864088371e-08
B1J91_E02497g	CAGL0E02497g	1.131	2887488	Ortholog(s) have palmitoyltransferase activity,role in protein palmitoylation and endoplasmic reticulumlocalization	-2.46727057685018	6.89726320018776e-07	2.40839667331823e-06
B1J91_I04125g	CAGL0I04125g	267	9488007	Ortholog(s) have role in protein N-linkedglycosylation and oligosaccharyltransferase complexlocalization	-2.46348451082004	0.00151601668755111	0.0024808465207224
B1J91_A01408g	CAGL0A01408g	1.446	2886469	Ortholog(s) have RNA polymerase II activatingtranscription factor binding, RNA polymerase II repressingtranscription factor binding, RNA polymerase IItranscription factor recruiting transcription factoractivity	2.46323088408852	0.00177079317133829	0.00286149911020607
B1J91_K09834g	CAGL0K09834g	3.963	2890202	Ortholog(s) have role in response to salt stressand cytoplasm localization	2.46291867603779	0.00323615933892863	0.00503379762738867
B1J91_J00165g	CAGL0J00165g	324	2889892	Ortholog(s) have structural constituent of ribosomeactivity and cytosolic small ribosomal subunitlocalization	-2.45941233344609	3.73945071186919e-12	1.49152399938457e-10
B1J91_I01254g	CAGL0I01254g	1.302	2889117	Ortholog(s) have URM1 activating enzyme activity,nitrate reductase (NADPH) activity, proteinadenylyltransferase activity, thiosulfatesulfurtransferase activity	-2.4579225199063	8.49072505467557e-05	0.000178319765060952
B1J91_F06743g	CAGL0F06743g	2.406	2887655	Phenotype:viable (null), decreased resistance tochemicals (null)	-2.45651183194353	0.00159193087811518	0.00259296576627925
B1J91_B00638g	CAGL0B00638g	828	2886590	Ortholog(s) have ATPase activity, nicotinamide-nucleotide adenylyltransferase activity	2.4556283028434	0.00147929087956198	0.00242317230555295
B1J91_J01441g	CAGL0J01441g	1.119	2889843	Ortholog(s) have alcohol dehydrogenase (NAD)activity	-2.45513886227049	1.4883644616852e-07	6.37165449304326e-07
B1J91_F06831g	CAGL0F06831g	3.291	2887687	Ortholog(s) have DNA binding activity	2.45491959606795	7.52983396071127e-06	1.99973198698722e-05
B1J91_K11726g	CAGL0K11726g	1.377	2890529	Ortholog(s) have serine-tRNA ligase activity, rolein seryl-tRNA aminoacylation and cytosol localization	-2.45468716830865	6.91976503899663e-13	5.15195440445657e-11
B1J91_H01507g	CAGL0H01507g	2.385	2888489	Phenotype:increased heat sensitivity (null),decreased oxidative stress resistance (null), decreasedresistance to chemicals (null), decreased resistance tokilling by host cells (null), viable (null)	-2.4536281619576	0.00265287013379854	0.00417548311723313
B1J91_F01089g	CAGL0F01089g	1.02	2887649	Ortholog(s) have adenyl-nucleotide exchange factoractivity, role in SRP-dependent cotranslational proteintargeting to membrane, translocation and endoplasmicreticulum localization	-2.45309474054274	8.95700452863689e-05	0.000187151040108572
B1J91_H09240g	CAGL0H09240g	1.929	2888721	Has domain(s) with predicted role in proteinglycosylation	-2.45297624246789	8.11419378867001e-05	0.000171587218651789
B1J91_J06886g	CAGL0J06886g	1.539	2889623	Ortholog(s) have role in CVT pathway, cellularresponse to nitrogen starvation, late endosome to vacuoletransport, macroautophagy, peroxisome degradation andphosphatidylinositol biosynthetic process, more	2.45166688461097	8.76513405845705e-05	0.000183532853993983
B1J91_A02651g	CAGL0A02651g	3.15	2886311	Ortholog(s) have role in DNA repair, cellularprotein complex assembly, chromatin modification and NuA4histone acetyltransferase complex localization	-2.44878627661647	1.91782587347243e-05	4.64634752358309e-05
B1J91_B02673g	CAGL0B02673g	1.416	2886675	Ortholog(s) have structural molecule activity	-2.44861870298416	3.39018821619138e-05	7.76845557619566e-05
B1J91_J00495g	CAGL0J00495g	1.998	2889877	Ortholog(s) have role in S-adenosylmethioninebiosynthetic process	-2.44860777631781	1.3436818287764e-09	1.21625517564152e-08
B1J91_G04345g	CAGL0G04345g	2.136	2888015	Protein of unknown function	2.44838058922312	0.0155837359749308	0.0217383590255929
B1J91_J10890g	CAGL0J10890g	1.395	2889514	Ortholog(s) have rRNA binding activity and role inconjugation with cellular fusion, maturation of LSU-rRNAfrom tricistronic rRNA transcript (SSU-rRNA, 5.8S rRNA,LSU-rRNA), regulation of cell size, ribosomal largesubunit assembly	-2.44556211623151	1.90832385251332e-06	5.91050304320096e-06
B1J91_L08778g	CAGL0L08778g	1.203	2890634	Ortholog(s) have chromatin binding activity, rolein transcription from RNA polymerase II promoter andtranscription factor TFIID complex localization	2.44549828192206	9.22225044454228e-09	5.89887362202405e-08
B1J91_C03652g	CAGL0C03652g	1.092	2886755	Ortholog(s) have 4-hydroxybenzoateoctaprenyltransferase activity, role in ubiquinonebiosynthetic process and integral component ofmitochondrial membrane, mitochondrial inner membranelocalization	-2.44506871082826	1.41154710062746e-08	8.4761934830824e-08
B1J91_J03938g	CAGL0J03938g	888	2889663	Ortholog(s) have cytosol, nucleus localization	-2.44481276021428	9.43326971113314e-05	0.000196433027176652
B1J91_L06358g	CAGL0L06358g	1.434	2890651	Ortholog(s) have fungal-type vacuole membranelocalization	2.44458798809377	5.00074660615685e-07	1.82270897844023e-06
B1J91_L03003g	CAGL0L03003g	918	2890841	Translation initiation factor eIF2B	-2.44365624769336	2.97464201038321e-09	2.32752690637002e-08
B1J91_I08547g	CAGL0I08547g	1.005	2888924	Ortholog(s) have cytosol, nucleus localization	-2.44324845904636	2.65544813994925e-12	1.21639041002643e-10
B1J91_M11682g	CAGL0M11682g	1.53	2891244	Ortholog(s) have nucleus localization	2.44196767432829	1.0513954534506e-07	4.71494158558379e-07
B1J91_H05995g	CAGL0H05995g	744	2888563	Ortholog(s) have cytosol, nucleus localization	2.44086974917018	2.75884239890715e-06	8.19798958754601e-06
B1J91_D04356g	CAGL0D04356g	1.176	2886978	Ortholog(s) have glycine dehydrogenase(decarboxylating) activity, role in glycine metabolicprocess, one-carbon metabolic process and mitochondrionlocalization	-2.44034554418068	1.45874417289511e-10	2.155602081995e-09
B1J91_G09867g	CAGL0G09867g	1.935	2888294	Ortholog(s) have DNA binding, chromatin binding,histone deacetylase activity	-2.43913098818512	4.04222513690616e-06	1.14763637278134e-05
B1J91_H02827g	CAGL0H02827g	1.971	2888491	Ortholog(s) have chaperone binding, unfoldedprotein binding activity and role in ER-associatedubiquitin-dependent protein catabolic process, karyogamyinvolved in conjugation with cellular fusion, proteinfolding in endoplasmic reticulum	2.43857640350601	0.000676520852839961	0.00119003632270808
B1J91_L08382g	CAGL0L08382g	423	2890616	Ortholog of S. cerevisiae : YPR153W, C.albicans SC5314 : C3_03530W_A, C. dubliniensisCD36 : Cd36_83540, C. parapsilosis CDC317 :CPAR2_404520 and Candida tenuis NRRL Y-1498 :CANTEDRAFT_115795	-2.43665156507724	0.000679150644344677	0.0011939691297895
B1J91_I00220g	CAGL0I00220g	2.595	2889307	Predicted GPI-linked adhesin-like protein; belongsto adhesin cluster I	2.43281867376467	0.00125683117510233	0.00208663747717497
B1J91_H07315g	CAGL0H07315g	837	2888630	Ortholog(s) have phosphatidylinositol-3-phosphatebinding, ubiquitin-protein transferase activity, role inprotein ubiquitination and cytosol, fungal-type vacuolemembrane, late endosome, nucleus localization	2.43221721962199	0.00890468857112412	0.0128906468368058
B1J91_M05731g	CAGL0M05731g	1.377	2891643	Ortholog(s) have GDP-Man:Man1GlcNAc2-PP-Dol alpha-1,3-mannosyltransferase activity, glycolipid 6-alpha-mannosyltransferase activity and role in oligosaccharide-lipid intermediate biosynthetic process	2.43079886478108	0.00034938888100526	0.000653240034379499
B1J91_H09768g	CAGL0H09768g	702	2888564	Ortholog(s) have endoplasmic reticulum,mitochondrial outer membrane localization	-2.43075951868786	3.1545100843704e-08	1.68217679064361e-07
B1J91_L05698g	CAGL0L05698g	1.011	2890802	Ortholog(s) have ribosome binding activity, role inmitochondrial translational initiation and mitochondrionlocalization	2.42988373224225	0.000662571122831987	0.00116759120999056
B1J91_J03850g	CAGL0J03850g	696	2889659	Ortholog(s) have adenyl-nucleotide exchange factoractivity, role in protein import into mitochondrialmatrix, protein refolding and mitochondrial matrix,presequence translocase-associated import motorlocalization	-2.42864543669438	3.19752813056686e-05	7.37867968417733e-05
B1J91_M02893g	CAGL0M02893g	2.442	2891480	Ortholog(s) have enzyme inhibitor activity and rolein actin cortical patch assembly, negative regulation ofcatalytic activity, septin cytoskeleton organization	-2.42816640110294	4.92068274637928e-05	0.000109234703863062
B1J91_K10010g	CAGL0K10010g	1.179	2890210	Ortholog(s) have rRNA (adenine) methyltransferaseactivity, role in rRNA methylation, ribosomal largesubunit biogenesis and nucleolus localization	-2.42669962946142	1.30968265337049e-09	1.18987094396956e-08
B1J91_L09020g	CAGL0L09020g	702	2891099	Ortholog(s) have role in cellular response toalkaline pH, cellular response to lithium ion andfilamentous growth of a population of unicellularorganisms in response to neutral pH, more	-2.42620085470797	1.71509661017257e-05	4.21018806778112e-05
B1J91_M13871g	CAGL0M13871g	3.276	2891609	Ortholog(s) have nuclear localization sequencebinding, protein transporter activity and role in mRNAexport from nucleus, protein import into nucleus,regulation of mitotic nuclear division, regulation ofprotein desumoylation	2.42502810593243	1.97892137223214e-11	4.91187657898295e-10
B1J91_I01012g	CAGL0I01012g	849	2888911	Ortholog(s) have SNAP receptor activity, role inGolgi to vacuole transport, vacuole inheritance and Golgiapparatus, endoplasmic reticulum, fungal-type vacuolemembrane, late endosome localization	-2.42257454252853	2.36155063846619e-05	5.60511244911231e-05
B1J91_K11198g	CAGL0K11198g	1.749	2890090	Ortholog(s) have RNA binding, first spliceosomaltransesterification activity, role in mRNA 5'-splice siterecognition and U5 snRNP localization	-2.42173262117924	0.00583655282300735	0.0087139769171254
B1J91_K00583g	CAGL0K00583g	897	2890230	Ortholog(s) have fatty acid elongase activity androle in fatty acid elongation, unsaturated fatty acid	-2.42110159444211	4.12688517740147e-07	1.54435535319082e-06
B1J91_L01287g	CAGL0L01287g	756	2890920	Haloacid dehalogenase-like hydrolase	-2.4208951452279	4.23790263159278e-09	3.12179434093005e-08
B1J91_J03190g	CAGL0J03190g	339	2889730	Ortholog(s) have cytoplasm, mating projection tiplocalization	-2.42087239887365	0.000670872385223921	0.00118094722709313
B1J91_F07843g	CAGL0F07843g	1.839	2887751	Ortholog(s) have dolichyl-phosphate-mannose-glycolipid alpha-mannosyltransferase activity, role in GPIanchor biosynthetic process and endoplasmic reticulumlocalization	-2.41856414302754	0.000137435002094574	0.000278158465460388
B1J91_M11066g	CAGL0M11066g	1.002	2891390	Ortholog(s) have cyclin-dependent proteinserine/threonine kinase regulator activity	-2.41781291402035	0.000179776187615787	0.000355781353950404
B1J91_I07601g	CAGL0I07601g	900	2888978	Ortholog(s) have 3-demethylubiquinone-6 3-O-methyltransferase activity, hexaprenyldihydroxybenzoatemethyltransferase activity and role in ubiquinonebiosynthetic process	-2.4149557700247	0.0518801525278877	0.0661465507373223
B1J91_J05434g	CAGL0J05434g	600	2889480	Protein of unknown function	-2.41489975334322	9.33459683875036e-08	4.25609034302131e-07
B1J91_L08184g	CAGL0L08184g	1.056	2890559	Phenotype:viable (null), increased resistance tochemicals (unspecified), decreased resistance to chemicals(unspecified)	-2.41474739041846	2.22090539741876e-08	1.24808268954599e-07
B1J91_M11748g	CAGL0M11748g	1.344	2891247	Phenotype:decreased virulence (null), viable(null)	-2.41347877170646	1.49794135660368e-09	1.32651629882629e-08
B1J91_M02959g	CAGL0M02959g	2.277	2891483	Ortholog(s) have CTD phosphatase activity and rolein dephosphorylation of RNA polymerase II C-terminaldomain, negative regulation of G0 to G1 transition,regulation of mitotic cytokinesis	-2.41225035269981	2.28106601358575e-07	9.28706212668189e-07
B1J91_F02387g	CAGL0F02387g	2.859	2887602	Ortholog(s) have inorganic phosphate transmembranetransporter activity, role in phosphate ion transport,polyphosphate metabolic process, regulation of phosphatetransmembrane transport and plasma membrane localization	2.40695166106808	1.09694039851696e-11	3.16564093830837e-10
B1J91_J05918g	CAGL0J05918g	972	2889772	Ortholog(s) have unfolded protein binding activity,role in sterol biosynthetic process and endoplasmicreticulum localization	-2.4048876986772	1.68280020028624e-09	1.45886898904318e-08
B1J91_M06567g	CAGL0M06567g	1.2	2891681	Ortholog(s) have role in maturation of SSU-rRNAfrom tricistronic rRNA transcript (SSU-rRNA, 5.8S rRNA,LSU-rRNA) and FAl1-SGD1 complex, nucleolus localization	2.40447959489937	2.52550240281888e-07	1.01558317936307e-06
B1J91_K11044g	CAGL0K11044g	852	2890084	Ortholog(s) have structural constituent of ribosomeactivity and mitochondrial large ribosomal subunitlocalization	-2.40376491313847	2.31375766069053e-10	3.05964827044413e-09
B1J91_B00418g	CAGL0B00418g	2.232	2886632	Ortholog(s) have metalloendopeptidase activity,role in proteolysis and Golgi apparatus, fungal-typevacuole, mitochondrial intermembrane space localization	2.40354440909865	0.000161702476328885	0.000323141486301225
B1J91_I07997g	CAGL0I07997g	2.355	2889237	Ortholog(s) have peptide alpha-N-acetyltransferaseactivity, role in N-terminal peptidyl-methionineacetylation, cytoskeleton organization, mitochondrioninheritance and NatB complex localization	-2.4029301369858	0.0267067111389814	0.0358378350240269
B1J91_H09966g	CAGL0H09966g	552	2888844	Ortholog(s) have mitochondrion localization	2.40239008432191	3.11389039748473e-07	1.2124401817508e-06
B1J91_L11330g	CAGL0L11330g	1.389	2890960	Ortholog(s) have role in regulation oftranslational termination and cytosol, nucleuslocalization	2.4020157857498	0.00293048258043225	0.00459034084917006
B1J91_I07755g	CAGL0I07755g	3.162	2889006	Has domain(s) with predicted DNA binding, sequence-specific DNA binding RNA polymerase II transcriptionfactor activity, zinc ion binding activity and role inregulation of transcription, DNA-templated, transcription,DNA-templated	2.39930614363685	1.77205073247571e-07	7.41149266285236e-07
B1J91_M13255g	CAGL0M13255g	639	2891210	Ortholog(s) have ribosome localization	2.39930112719042	4.13925562299567e-06	1.1724704437885e-05
B1J91_M00330g	CAGL0M00330g	1.089	2891142	Ortholog(s) have homoserine dehydrogenase activity,role in homoserine biosynthetic process, methioninebiosynthetic process, threonine biosynthetic process andcytoplasm, nucleus localization	-2.39880881523431	1.41086204073653e-09	1.26539107346498e-08
B1J91_H07689g	CAGL0H07689g	540	2888462	Ortholog(s) have role in cellular lipid metabolicprocess, mRNA export from nucleus, protein export fromnucleus and nuclear envelope localization	2.398732221935	0.0145777177545916	0.0204104689794596
B1J91_I06182g	CAGL0I06182g	1.023	2889375	Pir protein family member, putative cell wallcomponent	-2.39770212826723	3.14599077756694e-11	7.01555943397427e-10
B1J91_I05236g	CAGL0I05236g	1.215	2889197	cAMP dependent protein kinase, regulatory subunit	2.39660647571686	5.98319616435388e-07	2.13168450037063e-06
B1J91_I00902g	CAGL0I00902g	1.704	2889038	Has domain(s) with predicted sequence-specific DNAbinding, sequence-specific DNA binding transcriptionfactor activity, zinc ion binding activity and role inregulation of transcription, DNA-templated	2.39443677777468	0.00758136298852137	0.0110994231040543
B1J91_L12716g	CAGL0L12716g	294	2890607	Ortholog(s) have ubiquitin-protein transferaseactivity and role in global genome nucleotide-excisionrepair, protein ubiquitination involved in ubiquitin-dependent protein catabolic process	-2.39417684224639	2.01422478318803e-07	8.33906057917341e-07
B1J91_H03509g	CAGL0H03509g	369	2888695	Ortholog(s) have DNA-directed RNA polymeraseactivity, RNA-directed RNA polymerase activity	-2.39171297555895	1.60723311355103e-07	6.79748763369084e-07
B1J91_G05335g	CAGL0G05335g	2.673	2888142	Ortholog(s) have trehalose-phosphatase activity	2.39165078494545	4.57170284907942e-10	4.9731206602181e-09
B1J91_I00616g	CAGL0I00616g	576	2889173	Ortholog(s) have role in posttranslational proteintargeting to membrane, translocation and Sec62/Sec63complex localization	-2.39123056660038	0.0227692136092132	0.0308579452946962
B1J91_E05346g	CAGL0E05346g	702	2887322	Ortholog(s) have fungal-type vacuole membrane,vacuolar proton-transporting V-type ATPase, V1 domainlocalization	-2.39110384376712	1.25163825729641e-12	7.39823769915203e-11
B1J91_J09834g	CAGL0J09834g	1.224	2889422	Ortholog(s) have protein serine/threoninephosphatase activity, role in protein dephosphorylationand mitochondrion localization	2.3888466815925	0.00348939531329359	0.00539690208291878
B1J91_F01265g	CAGL0F01265g	1.872	2887954	Phenotype:viable (null), increased resistance tochemicals (null)	2.38641133194194	5.18661131736245e-06	1.43678797984078e-05
B1J91_A00253g	CAGL0A00253g	672	2886439	Ortholog(s) have protein anchor activity, role inprotein insertion into ER membrane, retrograde vesicle-mediated transport, Golgi to ER and GET complex,mitochondrion localization	-2.3856675828806	0.0295120539149688	0.0392587138033723
B1J91_F00671g	CAGL0F00671g	4.701	2887842	Ortholog(s) have role in actin filament bundleretrograde transport, establishment or maintenance of cellpolarity regulating cell shape, formin-nucleated actincable assembly and hyphal growth, more	2.38511055950596	6.7170695754733e-07	2.35553562096298e-06
B1J91_M11418g	CAGL0M11418g	1.056	2891406	Ortholog(s) have role in SCF-dependent proteasomalubiquitin-dependent protein catabolic process, cellularresponse to methylmercury and SCF ubiquitin ligasecomplex, cytosol localization	-2.38460329949009	3.84966821530068e-07	1.45728952656367e-06
B1J91_G04191g	CAGL0G04191g	948	2888073	Ortholog(s) have role in attachment of spindlemicrotubules to kinetochore and COMA complex localization	2.38309094851135	0.0160009134978603	0.0222759595971914
B1J91_K12056g	CAGL0K12056g	708	2889967	Ortholog(s) have structural constituent of ribosomeactivity and mitochondrial small ribosomal subunitlocalization	-2.38167784630544	1.24690620342881e-09	1.14556588652093e-08
B1J91_B01705g	CAGL0B01705g	2.019	2886640	Ortholog(s) have role in CVT pathway, ER to Golgivesicle-mediated transport, autophagic vacuole assembly,meiotic nuclear division, peroxisome degradation andpiecemeal microautophagy of nucleus, more	-2.37852207939894	0.0430500584307777	0.0556531190148605
B1J91_E02651g	CAGL0E02651g	1.458	2887465	Has domain(s) with predicted identical proteinbinding, serine-type endopeptidase activity and role innegative regulation of catalytic activity, proteolysis	2.37610380154713	2.49552806297902e-07	1.00517739548235e-06
B1J91_M11946g	CAGL0M11946g	1.248	2891256	Ortholog(s) have role in ER to Golgi vesicle-mediated transport and ER to Golgi transport vesicle,integral component of Golgi membrane, integral componentof endoplasmic reticulum membrane localization	-2.37327673153264	4.10517850789381e-13	3.94902073720138e-11
B1J91_G08800g	CAGL0G08800g	3.063	2888095	Ortholog(s) have role in iron-sulfur clusterassembly, regulation of transcription from RNA polymeraseII promoter, transcription from RNA polymerase II promoterand cytosol, nucleus localization	2.37287181780514	5.51475727525985e-09	3.85970453277727e-08
B1J91_B02299g	CAGL0B02299g	1.932	2886550	Ortholog(s) have role in transcription from RNApolymerase II promoter and transcription factor TFIIDcomplex localization	-2.36915586312182	1.8434845107769e-05	4.48617808029338e-05
B1J91_C01309g	CAGL0C01309g	3.333	2886810	Ortholog(s) have role in histone deacetylation,negative regulation of meiotic nuclear division and Set3complex localization	-2.3673451983127	4.32054595597213e-05	9.70540222527438e-05
B1J91_I08019g	CAGL0I08019g	3.858	2889238	Ortholog(s) have fungal-type vacuole membranelocalization	2.36578189507989	1.04179522555434e-07	4.6804463155399e-07
B1J91_H06457g	CAGL0H06457g	3.027	2888706	Ortholog(s) have metalloendopeptidase activity	2.36466106734911	1.62432471252029e-08	9.53222133926381e-08
B1J91_F02849g	CAGL0F02849g	747	2887702	Ortholog(s) have role in rRNA processing andcytoplasm localization	2.36265385201606	3.22800475410942e-05	7.43851165977493e-05
B1J91_C05269g	CAGL0C05269g	1.134	2886838	Ortholog(s) have phosphatidylinositol-4,5-bisphosphate 5-phosphatase activity, role inphosphatidylinositol dephosphorylation and endoplasmicreticulum localization	2.3600886132745	3.81847640511985e-06	1.09424329693446e-05
B1J91_F01177g	CAGL0F01177g	2.457	2887951	Protein of unknown function	-2.35963596100239	6.07619608688047e-06	1.65242893582237e-05
B1J91_G06930g	CAGL0G06930g	1.143	2888430	Has domain(s) with predicted role in cell cyclecheckpoint and nucleus localization	2.35769742810965	1.91362622752286e-06	5.91864213018067e-06
B1J91_K02321g	CAGL0K02321g	1.068	2890303	Ortholog(s) have histone acetyltransferaseactivity	-2.35715599391206	7.38396313047911e-06	1.96771988691638e-05
B1J91_C03608g	CAGL0C03608g	1.932	2886749	Ortholog(s) have RNA polymerase II transcriptionfactor binding transcription factor activity involved innegative regulation of transcription, histone binding andhistone deacetylase binding, more	-2.35582899682598	8.16888026468311e-05	0.000172520562111646
B1J91_H02431g	CAGL0H02431g	4.251	2888887	Ortholog(s) have role in tRNA methylation andcytosol, nucleus localization	2.35575574937449	0.00196805528756049	0.00315017267235621
B1J91_J11506g	CAGL0J11506g	3.495	2889529	Phenotype:increased virulence (null)	2.35468674805149	0.000502492900000855	0.000908338307812893
B1J91_G00506g	CAGL0G00506g	5.871	2888244	Ortholog(s) have mRNA binding activity, role incytoplasmic translation, regulation of translation andcytosol, polysomal ribosome localization	2.35420024396935	7.95081451126098e-07	2.73731199945589e-06
B1J91_I04862g	CAGL0I04862g	4.524	2889250	Phenotype:viable (null), increased chemicalcompound accumulation (null), decreased resistance tochemicals (null)	2.35389918371079	1.95236107797966e-05	4.72768186010277e-05
B1J91_I02112g	CAGL0I02112g	1.47	2888981	Ortholog(s) have cytoplasm localization	2.35358116218246	0.0059955479389636	0.00893775697008672
B1J91_H00803g	CAGL0H00803g	801	2888842	Ortholog(s) have COPI-coated vesicle, Golgiapparatus localization	-2.35260461086967	3.14379530165805e-11	7.01555943397427e-10
B1J91_J09878g	CAGL0J09878g	1.905	2889424	Ortholog(s) have DNA binding, bending and RNApolymerase III type 1 promoter sequence-specific DNAbinding, more	-2.34823615826531	0.0647604623807101	0.0811946916534025
B1J91_M02255g	CAGL0M02255g	1.077	2891770	Ortholog(s) have peptidyl-prolyl cis-transisomerase activity, protein phosphatase type 2A regulatoractivity and role in mitotic spindle organization innucleus, response to osmotic stress	2.34754522008862	2.89435366151666e-07	1.13779639931096e-06
B1J91_M00858g	CAGL0M00858g	948	2891606	Phenotype:increased resistance to chemicals(unspecified)	-2.34733037303462	2.91129620760021e-05	6.76910862297944e-05
B1J91_K11363g	CAGL0K11363g	1.245	2890068	Ortholog(s) have phospholipid binding activity,role in vacuole fusion, non-autophagic and fungal-typevacuole membrane localization	-2.34589943150114	0.00491360016102359	0.00742323343102008
B1J91_L02453g	CAGL0L02453g	1.914	2890907	Protein of unknown function	2.3449405575619	0.000896215125073526	0.00153459022667404
B1J91_G04851g	CAGL0G04851g	1.101	2888002	Phenotype:increased resistance to chemicals(unspecified), decreased resistance to chemicals(unspecified)	-2.34478753031029	2.49395558790373e-08	1.37940767917201e-07
B1J91_K05335g	CAGL0K05335g	1.59	2890481	Phenotype:decreased resistance to killing by hostcells (null)	-2.34405175672388	5.35271366924721e-07	1.93796170961045e-06
B1J91_M01210g	CAGL0M01210g	1.005	2891167	Ortholog(s) have chromatin binding activity	-2.34144755039867	5.23058251117884e-09	3.70827135835887e-08
B1J91_H02189g	CAGL0H02189g	594	2888639	Ortholog(s) have role in ribosomal small subunitbiogenesis and nucleolus, ribosome localization	2.34136093785716	3.31236760264283e-09	2.54709646685983e-08
B1J91_M03883g	CAGL0M03883g	624	2891524	Ortholog(s) have structural constituent of ribosomeactivity and mitochondrial small ribosomal subunitlocalization	-2.34111274881865	7.54710356867615e-05	0.000160494538829325
B1J91_M10329g	CAGL0M10329g	357	2891360	Ortholog(s) have structural constituent of ribosomeactivity and mitochondrial small ribosomal subunitlocalization	-2.34084515118434	0.000241863068217707	0.000467525694513819
B1J91_J01287g	CAGL0J01287g	1.833	2889836	Putative actin cytoskeleton component	-2.33908890622112	5.95910254243478e-10	6.15882281102098e-09
B1J91_I01914g	CAGL0I01914g	432	2889111	Protein of unknown function	-2.3383734157938	8.40974269112797e-05	0.000176770341228251
B1J91_C05423g	CAGL0C05423g	1.014	2886944	Ortholog(s) have MAP kinase tyrosine phosphataseactivity	2.3380625307778	0.000378640360744112	0.000703640003716141
B1J91_D05544g	CAGL0D05544g	2.736	2887232	Ortholog(s) have mRNA binding activity and role inaerobic respiration, intracellular mRNA localization,mitochondrion localization, mitochondrion organization,nuclear-transcribed mRNA catabolic process, deadenylation-dependent decay	2.33580414166747	9.79859044318384e-06	2.53276526418651e-05
B1J91_K12320g	CAGL0K12320g	2.358	2889980	Protein of unknown function	2.33432711905275	0.000278637607969638	0.000530732553631802
B1J91_I01298g	CAGL0I01298g	1.455	2889119	Ortholog(s) have metalloaminopeptidase activity,role in cellular response to drug, chaperone-mediatedprotein folding, proteolysis and cytosol, extracellularregion, fungal-type vacuole lumen, ribosome localization	-2.33404229577076	6.05904309171454e-06	1.6496651256327e-05
B1J91_H08778g	CAGL0H08778g	3.198	2888724	Ortholog(s) have mRNA binding activity, role innuclear-transcribed mRNA catabolic process, deadenylation-dependent decay and cytoplasm localization	-2.33326844025199	1.38155784179501e-07	5.97173812497472e-07
B1J91_L01463g	CAGL0L01463g	972	2890879	Ortholog(s) have potassium ion transmembranetransporter activity, role in potassium ion transmembranetransport and cellular bud tip, integral component ofplasma membrane, mating projection tip localization	2.32755101174905	8.56576186781336e-06	2.23767985748095e-05
[truncated: 3,110 more rows]

## Sheet: Bladder vs in vitro probe set 1
Locus tag DSY562	locus tag CBS138	Length	EntrezID	Description	logFC	P.Value	adj.P.Val
[truncated: 4,906 more rows]

## Sheet: Kidneys vs in vitro probe set 1
Locus tag DSY562	locus tag CBS138	Length	EntrezID	Description	logFC	P.Value	adj.P.Val
[truncated: 4,906 more rows]

[truncated: 2 more sheets: Kidneys vs Bladder probe set 1, Bladder Kidneys all probe sets]
