# Supplementary material for: Using in vivo transcriptomics and RNA enrichment to identify genes involved in virulence of Candida glabrata
Source: Virulence. 2022 Jul 31;13(1):1285–303. doi: 10.1080/21505594.2022.2095716 (PMC9348041; doi:10.1080/21505594.2022.2095716)
Supplement: Supplemental Material [file KVIR_A_2095716_SM2453.zip › Supplementary/File_S3.xlsx]

## Sheet: Feuil1
List of RNA-seq samples
Sample name	Sample explanation	Library preparation	Aligned reads to the C. glabrata genome
BE1	Bladder mouse 1, set1	Sureselect, Agilent	7885492
BE2	Bladder mouse 2, set 1	Sureselect, Agilent	14879820
BE3	Bladder mouse 3, set 1	Sureselect, Agilent	13479432
BE1n	Bladder mouse 1, set 2	Sureselect, Agilent	6619342
BE2n	Bladder mouse 2, set 2	Sureselect, Agilent	9618555
BE3n	Bladder mouse 3, set 2	Sureselect, Agilent	11888813
KE1	Kidney mouse 1, set 1	Sureselect, Agilent	7295025
KE2	Kidney mouse 2, set 1	Sureselect, Agilent	19957362
KE3	Kidney mouse 3, set 1	Sureselect, Agilent	7860727
KCE1o	Non-infected kidney + in vitro Cg 1, set 1	Sureselect, Agilent	13041059
KCE2o	Non-infected kidney + in vitro Cg 2, set 1	Sureselect, Agilent	11955965
KCE3o	Non-infected kidney + in vitro Cg 3, set 1	Sureselect, Agilent	12641168
KCE1n	Non-infected kidney + in vitro Cg 1, set 2	Sureselect, Agilent	12644864
KCE2n	Non-infected kidney + in vitro Cg 2, set 2	Sureselect, Agilent	11755027
KCE3n	Non-infected kidney + in vitro Cg 3, set 2	Sureselect, Agilent	13525817
B1	Bladder mouse 1, non-enriched	TruSeq	172
B2	Bladder mouse 2, non-enriched	TruSeq	20722
B3	Bladder mouse 3, non-enriched	TruSeq	18750
K1	Kidney mouse 1, non-enriched	TruSeq	218
K2	Kidney mouse 2, non-enriched	TruSeq	335
K3	Kidney mouse 3, non-enriched	TruSeq	249
KC1	Non-infected kidney + in vitro Cg 1, non-enriched	TruSeq	71209
KC2	Non-infected kidney + in vitro Cg 2, non-enriched	TruSeq	85934
KC3	Non-infected kidney + in vitro Cg 3, non-enriched	TruSeq	81532
SSYB1	In vitro grown C. glabrata 1, non-eniched	TruSeq	11690271
SSYB2	In vitro grown C. glabrata 2, non-eniched	TruSeq	8526252
SSYB3	In vitro grown C. glabrata 3, non-eniched	TruSeq	8445738
