# Supplementary material for: Using in vivo transcriptomics and RNA enrichment to identify genes involved in virulence of Candida glabrata
Source: Virulence. 2022 Jul 31;13(1):1285–303. doi: 10.1080/21505594.2022.2095716 (PMC9348041; doi:10.1080/21505594.2022.2095716)
Supplement: Supplemental Material [file KVIR_A_2095716_SM2453.zip › Supplementary/File_S4.xlsx]

## Sheet: Cg14.gmt
pH_UP	25586221 | Defining the transcriptomic landscape of Candida glabrata by RNA-Seq	CAGL0M01166g	CAGL0J06028g	CAGL0F02651g	Novel_proteincoding8	CAGL0K07546g	CAGL0C05401g	CaglfMp03	CAGL0L07920g	CAGL0K07568g	CAGL0M00726g	CAGL0E05984g	CAGL0G08448g	CAGL0G04081g	CAGL0J09042g	CAGL0A03300g	CAGL0D00154g	CAGL0J06402g	CAGL0C05071g	CAGL0C05467g	CAGL0H09482g	CAGL0L05434g	CAGL0K06039g	CAGL0L12122g	CaglfMp11	CAGL0G08107g	CAGL0H04015g	CAGL0H00132g.2	CAGL0M04917g	CAGL0I02068g	CAGL0M08558g	CAGL0L13354g	CAGL0D03762g	CAGL0K08668g	CAGL0I00220g	CAGL0F04631g	CAGL0L03267g	CaglfMp10	CAGL0L01045g	Novel_noncoding_61	CAGL0G03377g	CAGL0E04840g	CAGL0F08195g	CAGL0H05995g	CAGL0L13266g	CAGL0A01243g	CAGL0A03410g	CAGL0M09042g	CAGL0H07469g
pH_DN	25586221 | Defining the transcriptomic landscape of Candida glabrata by RNA-Seq	CAGL0F01485g	CAGL0G06798g	CAGL0C02827g	CAGL0G10175g	CAGL0D02530g	CAGL0J00451g	CAGL0H10010g	CAGL0I06204g	CAGL0C03872g	CAGL0M02123g	CAGL0H09614g	CAGL0M09779g	CAGL0J03080g	CAGL0A01474g	CAGL0F05885g	CAGL0L05258g	CAGL0K05137g	CAGL0F07337g	CAGL0H06545g	CAGL0H09592g	CAGL0J03916g	CAGL0E01705g	CAGL0F01419g	CAGL0J04950g	CAGL0G09064g	CAGL0D00198g	CAGL0H09966g	CAGL0M05401g	CAGL0B04675g	CAGL0J10076g	CAGL0I04818g	CAGL0K08844g	CAGL0A02277g	CAGL0I01166g	CAGL0M12551g	CAGL0M11704g	CAGL0F08261g	CAGL0F07865g	CAGL0H10076g	CAGL0B00990g	CAGL0K02277g	CAGL0G01408g	Novel_proteincoding32	CAGL0E01793g	CAGL0J05082g	CAGL0F04279g	CAGL0J07612g	CAGL0K06259g
GNSO_UP	25586221 | Defining the transcriptomic landscape of Candida glabrata by RNA-Seq	CAGL0D02640g	CAGL0D02662g	CAGL0I09724g	CAGL0J09944g	CAGL0A01782g	CAGL0J06402g	CAGL0M01760g	CAGL0M11660g	CAGL0B00792g	CAGL0J02816g	CAGL0F00407g	CAGL0L13156g	CAGL0G00264g	CAGL0E05456g	CAGL0I10670g	CAGL0J11154g	CAGL0J03212g	CAGL0K01551g	CAGL0J06028g	CAGL0K09614g	CAGL0K10780g	CAGL0L03846g	CAGL0I00286g	CAGL0K01991g	CAGL0G01034g	CAGL0J01848g	CAGL0H06017g	CAGL0J04048g	CAGL0K09284g	CAGL0L10890g	CAGL0E03245g	CAGL0K06215g	CAGL0B01122g	CAGL0M12430g	CAGL0E05874g	CAGL0F00561g	CAGL0E03069g	CAGL0L08756g	CAGL0F04499g	CAGL0H03773g	CAGL0E05500g	CAGL0B02343g	CAGL0I06050g	CAGL0M04279g	CAGL0G00924g	CAGL0K12540g	CAGL0C03443g	CAGL0J10912g
GNSO_DN	25586221 | Defining the transcriptomic landscape of Candida glabrata by RNA-Seq	CAGL0M03465g	CAGL0H04939g	CAGL0H06633g	CAGL0B04213g	CAGL0L00649g	CAGL0M12551g	CAGL0E03916g	CAGL0C05027g	CAGL0M09020g	Novel_proteincoding47	Novel_proteincoding11	CAGL0G02739g	CAGL0J03080g	CAGL0G09064g	CAGL0A03102g	CAGL0I02134g	CAGL0F08745g	CAGL0L02167g	CAGL0L06512g	CAGL0H09460g	CAGL0J04268g	CAGL0K07337g	CAGL0F07953g	CAGL0L09086g	CAGL0C03223g	CAGL0D03762g	CAGL0G05698g	CAGL0L09108g	CAGL0K12518g	CAGL0B04917g	CAGL0L09273g	CAGL0J11836g	CAGL0K03459g	CAGL0F08085g	CAGL0A03740g	CAGL0L03982g	CAGL0I08305g	CAGL0K06105g	CAGL0H02101g	CAGL0B04543g	CAGL0F04807g	CAGL0A02002g	CAGL0E05632g	CAGL0C04587g	CAGL0G05632g	CAGL0L03377g	CAGL0K05247g	CAGL0H10010g
Blood_15min_UP	33024045 | Survival Strategies of Pathogenic Candida Species in Human Blood Show Independent and Specific Adaptations	CAGL0M05533g	CAGL0I04048g	CAGL0I07249g	CAGL0M11000g	CAGL0M01826g	CAGL0J03080g	CAGL0I07865g	CAGL0K05247g	CAGL0H04983g	CAGL0I05934g	CAGL0M12551g	CAGL0H03795g	CAGL0L05258g	CAGL0L00957g	CAGL0K06677g	CAGL0D01474g	CAGL0C02321g	CAGL0H02387g	CAGL0E01793g	CAGL0K09218g	CAGL0M11242g	CAGL0G06622g	CAGL0E00803g	CAGL0M03025g	CAGL0H08261g	CAGL0G05830g	CAGL0M04103g	CAGL0K04719g	CAGL0L06336g	CAGL0G05566g	CAGL0A01001g	CAGL0L01265g	CAGL0E05918g	CAGL0M08552g	CAGL0L11154g	CAGL0D00176g	CAGL0K12034g	CAGL0L06094g	CAGL0L08338g	CAGL0G05423g	CAGL0D03982g	CAGL0I07887g	CAGL0M13255g	CAGL0H00528g	CAGL0D00154g	CAGL0L03135g	CAGL0K10890g	CAGL0J04268g
Blood_15min_DN	33024045 | Survival Strategies of Pathogenic Candida Species in Human Blood Show Independent and Specific Adaptations	CAGL0J11242g	CAGL0F04499g	CAGL0G04433g	CAGL0I00286g	CAGL0A01782g	CAGL0H07579g	CAGL0L03047g	CAGL0E01529g	CAGL0K02387g	CAGL0L03846g	CAGL0E03289g	CAGL0H09064g	CAGL0I04730g	CAGL0L00671g	CAGL0G08041g	CAGL0K05357g	CAGL0D02706g	CAGL0I08547g	CAGL0L02871g	CAGL0J05984g	CAGL0K09284g	CAGL0J10032g	CAGL0M02409g	CAGL0M07678g	CAGL0L05170g	CAGL0M13915g	CAGL0K04741g	CAGL0C03289g	CAGL0H02189g	CAGL0L06314g	CAGL0D00880g	CAGL0L12408g	CAGL0K07007g	CAGL0I09350g	CAGL0B00880g	CAGL0E02585g	CAGL0D03124g	CAGL0M01430g	CAGL0K03795g	CAGL0D05500g	CAGL0C05379g	CAGL0L09669g	CAGL0K06215g	CAGL0H07249g	CAGL0B01397g	CAGL0L11594g	CAGL0F04983g	CAGL0G04763g
Blood_30min_UP	33024045 | Survival Strategies of Pathogenic Candida Species in Human Blood Show Independent and Specific Adaptations	CAGL0M01826g	CAGL0I07249g	CAGL0M11000g	CAGL0H04983g	CAGL0J03080g	CAGL0E00803g	CAGL0D01474g	CAGL0I10010g	CAGL0I06644g	CAGL0F08261g	CAGL0M05533g	CAGL0M04499g	CAGL0B04213g	CAGL0K09218g	CAGL0I07865g	CAGL0L06512g	CAGL0C02321g	CAGL0I05934g	CAGL0I04048g	CAGL0E02233g	CAGL0L00759g	CAGL0M12551g	CAGL0L05258g	CAGL0D00154g	CAGL0J04158g	CAGL0M04191g	CAGL0M11242g	CAGL0K06677g	CAGL0E01793g	CAGL0J04268g	CAGL0D03982g	CAGL0L11154g	CAGL0K11946g	CAGL0H08261g	CAGL0C05643g	CAGL0L00957g	CAGL0K08338g	CAGL0L10186g	CAGL0B00715g	CAGL0J01727g	CAGL0L06336g	CAGL0L06094g	CAGL0G05830g	CAGL0H06237g	CAGL0M03025g	CAGL0K04719g	CAGL0L08547g	CAGL0H00528g
Blood_30min_DN	33024045 | Survival Strategies of Pathogenic Candida Species in Human Blood Show Independent and Specific Adaptations	CAGL0A01782g	CAGL0I00286g	CAGL0F01463g	CAGL0H05137g	CAGL0A03355r	CAGL0H07579g	CAGL0J03212g	CAGL0H09064g	CAGL0C03289g	CAGL0F02233g	CAGL0M05445g	CAGL0L13431g	CAGL0A01199g	CAGL0L03846g	CAGL0E04554g	CAGL0M07293g	CAGL0J00341g	CAGL0I08547g	CAGL0A02233g	CAGL0A02255g	CAGL0M09977g	CAGL0K05357g	CAGL0C05379g	CAGL0I01606g	CAGL0E01529g	CAGL0C05181g	CAGL0F04499g	CAGL0K03795g	CAGL0E04994g	CAGL0E05874g	CAGL0M00154g	CAGL0J05984g	CAGL0F05115g	CAGL0M10197g	CAGL0A02277g	CAGL0G04411g	CAGL0H06369g	CAGL0I05500g	CAGL0E03289g	CAGL0K06809g	CAGL0J07766g	CAGL0M11616g	CAGL0G01540g	CAGL0M00572g	CAGL0E05500g	CAGL0L09669g	CAGL0J10032g	CAGL0L03047g
Blood_60min_UP	33024045 | Survival Strategies of Pathogenic Candida Species in Human Blood Show Independent and Specific Adaptations	CAGL0C03223g	CAGL0E01749g	CAGL0G05632g	CAGL0E03366g	CAGL0I05808g	CAGL0M01826g	CAGL0I07249g	CAGL0C05027g	CAGL0M11000g	CAGL0H04983g	CAGL0J03080g	CAGL0E00803g	CAGL0M07766g	CAGL0I10147g	CAGL0J04884g	CAGL0D01474g	CAGL0I10010g	CAGL0I01166g	CAGL0I06644g	CAGL0F08261g	CAGL0M05533g	CAGL0J08712g	CAGL0L02321g	CAGL0M04499g	CAGL0B04213g	CAGL0K09218g	CAGL0I07865g	CAGL0L06512g	CAGL0C02321g	CAGL0I01870g	CAGL0I05934g	CAGL0I04048g	CAGL0E02233g	CAGL0L00759g	CAGL0M12551g	CAGL0L05258g	CAGL0D00154g	CAGL0J04158g	CAGL0M04191g	CAGL0M11242g	CAGL0K06677g	CAGL0E01793g	CAGL0J04268g	CAGL0D03982g	CAGL0L11154g	CAGL0K11946g	CAGL0H08261g	CAGL0C05643g
Blood_60min_DN	33024045 | Survival Strategies of Pathogenic Candida Species in Human Blood Show Independent and Specific Adaptations	CAGL0I00286g	CAGL0F04499g	CAGL0L03846g	CAGL0H05137g	CAGL0K07183g	CAGL0J03212g	CAGL0J11242g	CAGL0A01782g	CAGL0D02640g	CAGL0D02662g	CAGL0G04763g	CAGL0A03355r	CAGL0C03289g	CAGL0K07007g	CAGL0B01012g	CAGL0F02233g	CAGL0L13431g	CAGL0F01463g	CAGL0E03245g	CAGL0I08547g	CAGL0L03047g	CAGL0L04708g	CAGL0E04554g	CAGL0A01628g	CAGL0M05445g	CAGL0I04730g	CAGL0M07293g	CAGL0H09064g	CAGL0J05984g	CAGL0J07766g	CAGL0K05357g	CAGL0M12881g	CAGL0M00154g	CAGL0K02387g	CAGL0F08129g	CAGL0M02409g	CAGL0G06248g	CAGL0L05170g	CAGL0F05577g	CAGL0E05874g	CAGL0H07997g	CAGL0L02871g	CAGL0K09284g	CAGL0G01540g	CAGL0M07678g	CAGL0L10164g	CAGL0K01551g	CAGL0M05775g
Blood_120min_UP	33024045 | Survival Strategies of Pathogenic Candida Species in Human Blood Show Independent and Specific Adaptations	CAGL0M01826g	CAGL0K07337g	CAGL0I07249g	CAGL0I04048g	CAGL0G05632g	CAGL0L07568g	CAGL0I06644g	CAGL0M12551g	CAGL0M11000g	CAGL0D01474g	CAGL0C02321g	CAGL0K11946g	CAGL0E01793g	CAGL0L05258g	CAGL0I10010g	CAGL0I05934g	CAGL0J04268g	CAGL0D00154g	CAGL0J03080g	CAGL0L06094g	CAGL0H08261g	CAGL0L13398r	CAGL0K04719g	CAGL0F07953g	CAGL0M04191g	CAGL0L06512g	CAGL0L00957g	CAGL0H04851g	CAGL0A04081g	CAGL0E00803g	CAGL0B02755g	CAGL0K05247g	CAGL0F02013g	CAGL0L04686g	CAGL0K09218g	CAGL0H06237g	CAGL0K06677g	CAGL0L02607g	CAGL0L08547g	CAGL0E03366g	CAGL0C01793g	CAGL0L01749g	CAGL0B04213g	CAGL0M05533g	CAGL0E01749g	CAGL0L06776g	CAGL0I10147g	CAGL0F07623g
Blood_120min_DN	33024045 | Survival Strategies of Pathogenic Candida Species in Human Blood Show Independent and Specific Adaptations	CAGL0H02849g	CAGL0H02189g	CAGL0F04499g	CAGL0I08547g	CAGL0M11638g	CAGL0L03846g	CAGL0F01661g	CAGL0L03047g	CAGL0L05566g	CAGL0A01628g	CAGL0G08294g	CAGL0H09064g	CAGL0G04763g	CAGL0I00286g	CAGL0I02376g	CAGL0J03212g	CAGL0K02211g	CAGL0H03773g	CAGL0I06006g	CAGL0F00649g	CAGL0B01012g	CAGL0M00572g	CAGL0M12881g	CAGL0I01606g	CAGL0M01430g	CAGL0E03245g	CAGL0J10912g	CAGL0I04730g	CAGL0C01441g	CAGL0G01166g	CAGL0L13431g	CAGL0M11154g	CAGL0E05874g	CAGL0K09284g	CAGL0J10032g	CAGL0L00341g	CAGL0A03652g	CAGL0F08129g	CAGL0H05137g	CAGL0K07007g	CAGL0J07766g	CAGL0L08602g	CAGL0B00352g	CAGL0I02398g	CAGL0J05984g	CAGL0J04576g	CAGL0L03806g	CAGL0J11242g
Blood_240min_UP	33024045 | Survival Strategies of Pathogenic Candida Species in Human Blood Show Independent and Specific Adaptations	CAGL0I06644g	CAGL0M01826g	CAGL0K07337g	CAGL0G05632g	CAGL0I07249g	CAGL0M12551g	CAGL0I04048g	CAGL0E03366g	CAGL0I10010g	CAGL0L07568g	CAGL0E01749g	CAGL0F07953g	CAGL0L13398r	CAGL0F07623g	CAGL0L06512g	CAGL0D00154g	CAGL0C05027g	CAGL0C02321g	CAGL0D01474g	CAGL0L05258g	CAGL0E00803g	CAGL0J04884g	CAGL0B03663g	CAGL0J03080g	CAGL0M11000g	CAGL0F08261g	CAGL0L00957g	CAGL0G03883g	CAGL0K11946g	CAGL0L06094g	CAGL0I10211g	CAGL0L02607g	CAGL0I01870g	CAGL0F02013g	CAGL0B04543g	CAGL0I10147g	CAGL0M04499g	CAGL0C01793g	CAGL0L04686g	CAGL0H06237g	CAGL0K04719g	CAGL0B04213g	CAGL0H08261g	CAGL0H08063g	CAGL0K05247g	CAGL0C03223g	CAGL0L06336g	CAGL0K06677g
Blood_240min_DN	33024045 | Survival Strategies of Pathogenic Candida Species in Human Blood Show Independent and Specific Adaptations	CAGL0L03846g	CAGL0M07293g	CAGL0G00484g	CAGL0I09548g	CAGL0K01991g	CAGL0J03212g	CAGL0M12881g	CAGL0D02640g	CAGL0K02211g	CAGL0D05566g	CAGL0M11154g	CAGL0B01012g	CAGL0F05115g	CAGL0D03300g	CAGL0F00649g	CAGL0M05775g	CAGL0I06226g	CAGL0D02662g	CAGL0K09614g	CAGL0C04257g	CAGL0H05137g	CAGL0I03872g	CAGL0G04763g	CAGL0I00286g	CAGL0F05577g	CAGL0M11946g	CAGL0E03245g	CAGL0I04328g	CAGL0L02871g	CAGL0I10813g	CAGL0K07183g	CAGL0G08404g	CAGL0I04994g	CAGL0J07766g	CAGL0L10164g	CAGL0J11242g	CAGL0G04433g	CAGL0H07579g	CAGL0G07040g	CAGL0J05984g	CAGL0K02717g	CAGL0B04125g	CAGL0J07458g	CAGL0H06127g	CAGL0L04708g	CAGL0A01782g	CAGL0L00341g	CAGL0F01705g
DNA damage_UP	33323516 | A Noncanonical DNA Damage Checkpoint Response in a Major Fungal Pathogen	CAGL0I10010g	CAGL0J00451g	CAGL0M11902g	CAGL0E05280g	CAGL0K02629g	CAGL0K07337g	CAGL0J06402g	CAGL0G03289g	CAGL0K10890g	CAGL0C02321g	CAGL0I02024g	CAGL0E00803g	CAGL0H00704g	CAGL0H06017g	CAGL0I05934g	CAGL0E03366g	CAGL0G03883g	CAGL0K09702g	CAGL0M11682g	CAGL0F01815g	CAGL0B03223g	CAGL0G05269g	CAGL0M02915g	CAGL0L05258g	CAGL0L10186g	CAGL0K05390g	CAGL0H04257g	CAGL0K10428g	CAGL0F08745g	CAGL0H02101g	CAGL0G06798g	CAGL0H01661g	CAGL0K12958g	CAGL0H04279g	CAGL0H02387g	CAGL0H02563g	CAGL0H09460g	CAGL0E02035g	CAGL0J00561g	CAGL0D05082g	CAGL0B00836g	CAGL0J03080g	CAGL0C00275g	CAGL0M08822g	CAGL0K05813g	CAGL0G05632g	CAGL0D06534g	CAGL0A02970g
DNA damage_DN	33323516 | A Noncanonical DNA Damage Checkpoint Response in a Major Fungal Pathogen	CAGL0A00495g	CAGL0A00979g	CAGL0A01540g	CAGL0A01562g	CAGL0A01782g	CAGL0A02090g	CAGL0A02112g	CAGL0A02211g	CAGL0A03168g	CAGL0A03234g	CAGL0A03278g	CAGL0A03366g	CAGL0A03388g	CAGL0A04015g	CAGL0A04037g	CAGL0A04521g	CAGL0B00550g	CAGL0B01122g	CAGL0B01203g	CAGL0B01881g	CAGL0B02145g	CAGL0B02475g	CAGL0B02585g	CAGL0B02717g	CAGL0B02794g	CAGL0B03487g	CAGL0B03795g	CAGL0B04125g	CAGL0B04257g	CAGL0B04345g	CAGL0C01441g	CAGL0C01639g	CAGL0C01947g	CAGL0C02189g	CAGL0C02211g	CAGL0C03369g	CAGL0C03630g	CAGL0C04389g	CAGL0C04411g	CAGL0C04983g	CAGL0C05181g	CAGL0C05379g	CAGL0D00176g	CAGL0D00418g	CAGL0D00528g	CAGL0D00550g	CAGL0D00616g	CAGL0D00858g
oxidative sress_UP	33135521 | A new regulator in the crossroads of oxidative stress resistance and virulence in Candida glabrata: The transcription factor CgTog1	CAGL0L08008g	CAGL0K06259g	CAGL0L05258g	CAGL0I01166g	CAGL0C05461g	CAGL0G06798g	CAGL0F00715g	CAGL0F07293g	CAGL0G05632g	CAGL0M12771g	CAGL0D05632g	CAGL0B04675g	CAGL0J00363g	CAGL0I04290g	CAGL0G07645g	CAGL0F00132g	CAGL0H09922g	CAGL0B02838g	CAGL0G05269g	CAGL0M08552g	CAGL0A01804g	CAGL0A00935g	CAGL0D00748g	CAGL0D06666g	CAGL0E06688g	CAGL0M11044g	CAGL0B01243g	CAGL0L05742g	CAGL0H06017g	CAGL0B00990g	CAGL0K08756g	CAGL0F05247g	CAGL0M09471g	CAGL0F04543g	CAGL0H04191g	CAGL0G09273g	CAGL0A04499g	CAGL0K10890g	CAGL0E06006g	CAGL0B02343g	CAGL0E04092g	CAGL0G09262g	CAGL0J11374g	CAGL0G02255g	CAGL0A03476g	CAGL0F03399g	CAGL0M02629g	CAGL0K10879g
oxidative sress_DN	33135521 | A new regulator in the crossroads of oxidative stress resistance and virulence in Candida glabrata: The transcription factor CgTog1	CAGL0G00836g	CAGL0B03663g	CAGL0B01188g	CAGL0J01441g	CAGL0D04026g	CAGL0H09878g	CAGL0G02937g	CAGL0I04070g	CAGL0H08712g	CAGL0K03157g	CAGL0H00594g	CAGL0D00198g	CAGL0H00572g	CAGL0J03080g	CAGL0E03850g	CAGL0K11418g	CAGL0G07249g	CAGL0M06655g	CAGL0F01463g	CAGL0D00869g	CAGL0H08085g	CAGL0J09922g	CAGL0D04356g	CAGL0K04609g	CAGL0M06677g	CAGL0L04708g	CAGL0L09086g	CAGL0K08338g	CAGL0B01875g	CAGL0J06028g	CAGL0I00484g	CAGL0L13392g	CAGL0I05852g	CAGL0I06160g	CAGL0A02816g	CAGL0G00682g	CAGL0C04389g	CAGL0H04983g	CAGL0A03828g	CAGL0J09328g	CAGL0K12848g	CAGL0A01221g	CAGL0E02145g	CAGL0D00462g	CAGL0K11506g	CAGL0I01276g	CAGL0J03124g	CAGL0D01716g
CgTog1_reg_UP	33135521 | A new regulator in the crossroads of oxidative stress resistance and virulence in Candida glabrata: The transcription factor CgTog1	CAGL0M05819g	CAGL0C05461g	CAGL0M02541g	CAGL0L08008g	CAGL0M03305g	CAGL0C01919g	CAGL0G09625g	CAGL0M14091g	CAGL0D05632g	CAGL0L13354g	CAGL0M08552g	CAGL0K08470g	CAGL0D00748g	CAGL0L13332g	CAGL0J05390g	CAGL0L13299g	CAGL0A00132g	CAGL0B00836g	CAGL0H04191g	CAGL0D01265g	CAGL0E05280g	CAGL0H00143g	CAGL0B04235g	CAGL0K07337g	CAGL0H08756g	CAGL0H06017g	CAGL0E00363g	CAGL0K09823g	CAGL0C02233g	CAGL0J04202g	CAGL0G09262g	CAGL0J03740g	CAGL0H02491g	CAGL0E00105g	CAGL0H05995g	CAGL0D05214g	CAGL0M09471g	CAGL0A00935g	CAGL0F02513g	CAGL0K06039g	CAGL0L13431g	CAGL0E02959g	CAGL0H02563g	CAGL0I00352g	CAGL0K12628g	CAGL0L11484g	CAGL0M04345g	CAGL0M12056g
CgTog1_reg_DN	33135521 | A new regulator in the crossroads of oxidative stress resistance and virulence in Candida glabrata: The transcription factor CgTog1	CAGL0H00572g	CAGL0F00116g	CAGL0F07953g	CAGL0M08558g	CAGL0B01875g	CAGL0D00869g	CAGL0K03157g	CAGL0H07469g	CAGL0K04609g	CAGL0I03806g	CAGL0I02134g	CAGL0A02002g	CAGL0G06050g	CAGL0H04939g	CAGL0C03916g	CAGL0L09273g	CAGL0M13266g	CAGL0D04026g	CAGL0L09086g	CAGL0B03663g	CAGL0J01441g	CAGL0H00594g	CAGL0L13392g	CAGL0D00154g	CAGL0J03960g	CAGL0L09999g	CAGL0L02761g	CAGL0G06006g	CAGL0L09108g	CAGL0B04213g	CAGL0I03784g	CAGL0G02563g	CAGL0I05610g	CAGL0H07337g	CAGL0D04356g	CAGL0L00649g	CAGL0A02277g	CAGL0F05687g	CAGL0D00990g	CAGL0E05456g	CAGL0L06776g	CAGL0C05027g	CAGL0C05555g	CAGL0J03080g	CAGL0I01276g	CAGL0I07491g	CAGL0C05577g	CAGL0B04543g
CgAda2_UP	29311082 | Deletion of ADA2 Increases Antifungal Drug Susceptibility and Virulence in Candida glabrata	CAGL0G09625g	CAGL0A00649g	CAGL0F09273g	CAGL0L12496g	CAGL0I00396g	CAGL0I11011g	CAGL0J03982g	CAGL0G07645g	CAGL0E00341g	CAGL0E04466g	CAGL0J02024g	CAGL0G10219g	CAGL0L00157g	CAGL0A00110g	CAGL0M11044g	CAGL0C05467g	CAGL0I06644g	CAGL0B00572g	CAGL0H04015g	CAGL0I00286g	CAGL0F02057g	CAGL0H09922g	CAGL0D06380g	CAGL0G04455g	CAGL0E06402g	CAGL0I10098g	CAGL0C03960g	CAGL0M14113g	CAGL0F04631g	CAGL0A00341g	CAGL0L00561g	CAGL0F00649g	CAGL0H10164g	CAGL0A01826g	CAGL0H09262g	CAGL0C03982g	CAGL0D06666g	CAGL0G00792g	CAGL0M05115g	CAGL0A02343g	CAGL0M12815g	CAGL0F02167g	CAGL0I00220g	CAGL0H00418g	CAGL0D02750g	CAGL0L01463g	CAGL0L09537g	CAGL0I00110g
CgAda2_DN	29311082 | Deletion of ADA2 Increases Antifungal Drug Susceptibility and Virulence in Candida glabrata	CAGL0K06193g	CAGL0G01056g	CAGL0L01771g	CAGL0G05269g	CAGL0M06281g	CAGL0A03102g	CAGL0G03531g	CAGL0H07469g	CAGL0M00176g	CAGL0G06798g	CAGL0B04213g	CAGL0H08712g	CAGL0K04235g	CAGL0K00110g	CAGL0F00715g	CAGL0A02321g	CAGL0H04653g	CAGL0I01166g	CAGL0H08195g	CAGL0B00792g	CAGL0K03069g	CAGL0J11242g	CAGL0F00187g	CAGL0F00363g	CAGL0K08756g	CAGL0F02563g	CAGL0H08393g	CAGL0H05511g	CAGL0A01474g	CAGL0M00902g	CAGL0B04675g	CAGL0L04510g	CAGL0H10076g	CAGL0J11462g	CAGL0C05643g	CAGL0B01122g	CAGL0G06050g	CAGL0D05368g	CAGL0M08602g	CAGL0B00990g	CAGL0H04081g	CAGL0K06259g	CAGL0K04741g
iron limitation_DN_2h	27795405 | A Novel Hybrid Iron Regulation Network Combines Features from Pathogenic and Nonpathogenic Yeasts	CAGL0H09482g	CAGL0B02475g	CAGL0I01408g	CAGL0I08547g	CAGL0I00286g	CAGL0C03223g	CAGL0I03190g	CAGL0G06248g	CAGL0H09328g	CAGL0E06292g	CAGL0G10153g	CAGL0D05632g	CAGL0L10406g	CAGL0D05192g	CAGL0C02535g	CAGL0K01155g	CAGL0J00429g	CAGL0J07986g	CAGL0B00374g	CAGL0I08503g	CAGL0K13002g	CAGL0D00748g	CAGL0K02893g	CAGL0J04576g	CAGL0I06270g	CAGL0K10362g	CAGL0D05962g	CAGL0M00374g	CAGL0E02937g	CAGL0H05137g	CAGL0H05995g	CAGL0G08041g	CAGL0F04565g	CAGL0L03828g	CAGL0M14113g	CAGL0I08767g	CAGL0C03355g	CAGL0M07271g	CAGL0F05709g	CAGL0F04499g	CAGL0D02662g	CAGL0K08184g	CAGL0H02491g	CAGL0M03949g	CAGL0J09680g	CAGL0E00165g	CAGL0B01875g	CAGL0L11000g
iron limitation_UP_2h	27795405 | A Novel Hybrid Iron Regulation Network Combines Features from Pathogenic and Nonpathogenic Yeasts	CAGL0F07953g	CAGL0K08536g	CAGL0J00561g	CAGL0H03289g	CAGL0B01595g	CAGL0B04675g	CAGL0B03619g	CAGL0A04675g	CAGL0H06545g	CAGL0B03201g	CAGL0H09944g	CAGL0L11990g	CAGL0B01727g	CAGL0B00946g	CAGL0C02321g	CAGL0L01925g	CAGL0K08756g	CAGL0M02211g	CAGL0G06798g	CAGL0F00363g	CAGL0F04895g	CAGL0I07491g	CAGL0H08844g	CAGL0E03201g	CAGL0H09966g	CAGL0M05401g	CAGL0E05148g	CAGL0L06864g	CAGL0A02299g	CAGL0L00473g	CAGL0F00605g	CAGL0J07612g	CAGL0L05258g	CAGL0I01276g	CAGL0H08261g	CAGL0H02101g	CAGL0H10120g	CAGL0I02530g	CAGL0L04378g	CAGL0E05610g	CAGL0G02101g	CAGL0I07887g	CAGL0C03113g	CAGL0I00418g	CAGL0E06380g	CAGL0C01771g	CAGL0M13651g	CAGL0C04191g
iron limitation_DN_4h	27795405 | A Novel Hybrid Iron Regulation Network Combines Features from Pathogenic and Nonpathogenic Yeasts	CAGL0H09482g	CAGL0I01408g	CAGL0I08547g	CAGL0B02475g	CAGL0E06292g	CAGL0I00286g	CAGL0L13156g	CAGL0M14113g	CAGL0I06050g	CAGL0G10153g	CAGL0H05137g	CAGL0H09328g	CAGL0L13354g	CAGL0G06248g	CAGL0I03190g	CAGL0J00429g	CAGL0J07700g	CAGL0M07271g	CAGL0C03223g	CAGL0D05192g	CAGL0K02893g	CAGL0J01463g	CAGL0K10362g	CAGL0G07106g	CAGL0J07986g	CAGL0M04301g	CAGL0I04752g	CAGL0L10406g	CAGL0L13068g	CAGL0E02937g	CAGL0G03905g	CAGL0A03608g	CAGL0K08184g	CAGL0G10131g	CAGL0G03201g	CAGL0K03091g	CAGL0F04565g	CAGL0D01562g	CAGL0I09812g	CAGL0H06853g	CAGL0D05632g	CAGL0L11000g	CAGL0J04576g	CAGL0E03850g	CAGL0H00660g	CAGL0F00561g	CAGL0I02728g	CAGL0J09768g
iron limitation_UP_4h	27795405 | A Novel Hybrid Iron Regulation Network Combines Features from Pathogenic and Nonpathogenic Yeasts	CAGL0G10175g	CAGL0G02739g	CAGL0J04202g	CAGL0M05401g	CAGL0H06545g	CAGL0G02563g	CAGL0H02101g	CAGL0K08536g	CAGL0F07777g	CAGL0D00154g	CAGL0J00451g	CAGL0B03619g	CAGL0K05137g	CAGL0F01419g	CAGL0F08745g	CAGL0M06963g	CAGL0F07865g	CAGL0H08844g	CAGL0H05005g	CAGL0F04895g	CAGL0G03289g	CAGL0G06006g	CAGL0E05148g	CAGL0J03916g	CAGL0M02211g	CAGL0H02387g	CAGL0C04587g	CAGL0L07480g	CAGL0H03289g	CAGL0M14069g	CAGL0L11990g	CAGL0I07865g	CAGL0F07953g	CAGL0A02002g	CAGL0K05247g	CAGL0H10120g	CAGL0M11902g	CAGL0H09944g	CAGL0M04763g	CAGL0M13651g	CAGL0G02849g	CAGL0B02838g	CAGL0F01485g	CAGL0G06798g	CAGL0J02508g	CAGL0F00605g	CAGL0G04477g	CAGL0B01727g
WT-tuni_UP	23382685 | Dissection of Ire1 Functions Reveals Stress Response Mechanisms Uniquely Evolved in Candida glabrata	CAGL0A04081g	CAGL0L05434g	CAGL0I06644g	CAGL0L06776g	CAGL0F04829g	CAGL0E02409g	CAGL0E05148g	CAGL0D04752g	CAGL0K11946g	CAGL0H08844g	CAGL0I08591g	CAGL0I07249g	CAGL0L02827g	CAGL0J04466g	CAGL0E00803g	CAGL0J09328g	CAGL0M11902g	CAGL0F07513g	CAGL0K04169g	CAGL0M13827g	CAGL0H04851g	CAGL0B03619g	CAGL0I03806g	CAGL0E02233g	CAGL0J04158g	CAGL0M06545g	CAGL0A01870g	CAGL0J11176g	CAGL0G03289g	CAGL0M12320g	CAGL0K11572g	CAGL0M13805g	CAGL0I04510g	CAGL0M11462g	CAGL0L01705g	CAGL0C05115g	CAGL0L02321g	CAGL0G03245g	CAGL0K00715g	CAGL0M06457g	CAGL0I04774g	CAGL0I04246g	CAGL0M09020g	CAGL0D05082g	CAGL0K04719g	CAGL0E03025g	CAGL0D05940g	CAGL0M02167g
WT-tuni_DN	23382685 | Dissection of Ire1 Functions Reveals Stress Response Mechanisms Uniquely Evolved in Candida glabrata	CAGL0H10076g	CAGL0B01122g	CAGL0I04994g	CAGL0A02233g	CAGL0K11880g	CAGL0L03289g	CAGL0D00528g	CAGL0C02189g	CAGL0I07447g	CAGL0G00308g	CAGL0A02211g	CAGL0J11748g	CAGL0I06050g	CAGL0B02838g	CAGL0L06886g	CAGL0C01573g	CAGL0M06501g	CAGL0I03322g	CAGL0A00979g	CAGL0F07601g	CAGL0F02563g	CAGL0K06149g	CAGL0G05027g	CAGL0E02255g	CAGL0G08173g	CAGL0A02112g	CAGL0M04873g	CAGL0A01540g	CAGL0B02794g	CAGL0H08734g	CAGL0L02915g	CAGL0G02079g	CAGL0L06094g	CAGL0A03278g	CAGL0A02090g	CAGL0E03245g	CAGL0F08547g	CAGL0E03289g	CAGL0K03135g	CAGL0K08382g	CAGL0F07029g	CAGL0E04994g	CAGL0F03927g	CAGL0E03201g	CAGL0B03047g	CAGL0K10626g	CAGL0E04554g	CAGL0E02013g
Crz1-tuni_UP	23382685 | Dissection of Ire1 Functions Reveals Stress Response Mechanisms Uniquely Evolved in Candida glabrata	CAGL0E02409g	CAGL0E05148g	CAGL0J09328g	CAGL0I03806g	CAGL0E02233g	CAGL0C05115g	CAGL0G09449g
Crz1-tuni_DN	23382685 | Dissection of Ire1 Functions Reveals Stress Response Mechanisms Uniquely Evolved in Candida glabrata	CAGL0B01122g	CAGL0I04994g	CAGL0A02233g	CAGL0K11880g	CAGL0L03289g	CAGL0D00528g	CAGL0I07447g	CAGL0G00308g	CAGL0A02211g	CAGL0J11748g	CAGL0I06050g	CAGL0B02838g	CAGL0M06501g	CAGL0F02563g	CAGL0G05027g	CAGL0E02255g	CAGL0M04873g	CAGL0B02794g	CAGL0L02915g	CAGL0L06094g	CAGL0E03289g	CAGL0F07029g	CAGL0E04994g	CAGL0E03201g	CAGL0K10626g	CAGL0E04554g	CAGL0E02013g	CAGL0K04499g	CAGL0F01749g	CAGL0C04411g	CAGL0D00418g	CAGL0L00429g	CAGL0H05137g	CAGL0K11462g	CAGL0K11440g	CAGL0L04510g	CAGL0G08041g	CAGL0F00407g	CAGL0F08503g	CAGL0L08448g	CAGL0F00363g	CAGL0C04136g	CAGL0M13519g	CAGL0J02948g	CAGL0K07480g	CAGL0I04730g	CAGL0F03883g	CAGL0M13849g
TPH1_2h_DN	22916016 | Functional genomic analysis of Candida glabrata-macrophage interaction: role of chromatin remodeling in virulence	CAGL0H08712g	CAGL0B00792g	CAGL0G07249g	CAGL0B02475g	CAGL0J07348g	CAGL0I09856g	CAGL0L08184g	CAGL0G09801g	CAGL0M05797g	CAGL0E02255g	CAGL0I05764g	CAGL0B03641g	CAGL0C02211g	CAGL0A03806g	CAGL0B03091g	CAGL0F01705g	CAGL0I09790g	CAGL0B02145g	CAGL0G02387g	CAGL0B01188g	CAGL0L01551g	CAGL0L06314g	CAGL0M01826g	CAGL0M02189g	CAGL0K11506g	CAGL0A03498g	CAGL0A04411g	CAGL0J01848g	CAGL0A03828g	CAGL0I08393g	CAGL0L11638g	CAGL0J04950g	CAGL0E03245g	CAGL0B04851g	CAGL0L04136g	CAGL0B01122g	CAGL0I08547g	CAGL0F01045g	CAGL0F04983g	CAGL0I10901g	CAGL0D05786g	CAGL0M07898g	CAGL0K01859g	CAGL0K11880g	CAGL0F07755g	CAGL0H09438g	CAGL0J04928g	CAGL0G08129g
TPH1_2h_UP	22916016 | Functional genomic analysis of Candida glabrata-macrophage interaction: role of chromatin remodeling in virulence	CAGL0H06633g	CAGL0F05137g	CAGL0M03465g	CAGL0G02563g	CAGL0J02552g	CAGL0E05984g	CAGL0G05269g	CAGL0B02926g	CAGL0M09020g	CAGL0L09086g	CAGL0D00154g	CAGL0L00649g	CAGL0A02002g	CAGL0J04290g	CAGL0A01826g	CAGL0C05027g	CAGL0J11550g	CAGL0K03459g	CAGL0F04631g	CAGL0K06677g	CAGL0J06402g	CAGL0H07469g	CAGL0J02530g	CAGL0B04917g	CAGL0I08305g	CAGL0L09273g	CAGL0B01595g	CAGL0J04004g	CAGL0M02915g	CAGL0L02761g	CAGL0F05071g	CAGL0L03982g	CAGL0A00341g	CAGL0I04048g	CAGL0A01716g	CAGL0H02563g	CAGL0H02101g	CAGL0D05280g	CAGL0F07777g	CAGL0B02904g	CAGL0L09108g	CAGL0D06402g	CAGL0G05698g	CAGL0F00869g	CAGL0G05544g	CAGL0H03311g	CAGL0J11836g	CAGL0G06732g
TPH1_10h_DN	22916016 | Functional genomic analysis of Candida glabrata-macrophage interaction: role of chromatin remodeling in virulence	CAGL0K08074g	CAGL0H09592g	CAGL0J04048g	CAGL0K06259g	CAGL0B00990g	CAGL0F06413g	CAGL0L11990g	CAGL0H09614g	CAGL0K04675g	CAGL0B01727g	CAGL0K12738g	CAGL0H09966g	CAGL0M00154g	CAGL0I00550g	CAGL0K08756g	CAGL0L10538g	CAGL0K05137g	CAGL0F07865g	CAGL0F00341g	CAGL0I05940g	CAGL0I06743g	CAGL0G01562g	CAGL0A00385g	CAGL0H01573g	CAGL0G03333g	CAGL0E04092g	CAGL0G06798g	CAGL0E01243g	CAGL0F05115g	CAGL0G01925g	CAGL0M05401g	CAGL0M11572g	CAGL0B03201g	CAGL0B04675g	CAGL0J04400g	CAGL0K06919g	CAGL0K07678g	CAGL0B03421g	CAGL0C03872g	CAGL0G02937g	CAGL0D06336g	CAGL0C04983g	CAGL0L06072g	CAGL0H08393g	CAGL0L12606g	CAGL0J11748g	CAGL0C04741g	CAGL0K09680g
TPH1_10h_UP	22916016 | Functional genomic analysis of Candida glabrata-macrophage interaction: role of chromatin remodeling in virulence	CAGL0F05137g	CAGL0K06039g	CAGL0G04455g	CAGL0J07282g	CAGL0M09042g	CAGL0D00154g	CAGL0F02057g	CAGL0B03663g	CAGL0I00220g	CAGL0I03586g	CAGL0G07183g1	CAGL0J09042g	CAGL0E06666g	CAGL0K00363g	CAGL0L08030g	CAGL0J02530g	CAGL0B00264g	CAGL0K12078g	CAGL0E04840g	CAGL0D05654g	CAGL0A01870g	CAGL0K08338g	CAGL0L02761g	CAGL0G05269g	CAGL0L09295g	CAGL0G07183g2	CAGL0B02926g	CAGL0L13266g	CAGL0K12540g	CAGL0D03762g	CAGL0E05984g	CAGL0I03168g	CAGL0I07249g	CAGL0K11946g	CAGL0A03300g	CAGL0L03916g	CAGL0F02167g	CAGL0E00275g	CAGL0H01144g	CAGL0J11891g	CAGL0L00157g	CAGL0J06028g	CAGL0J04466g	CAGL0B00616g	CAGL0J04004g	CAGL0L08470g	CAGL0K10868g	CAGL0J02552g
PDR1_L280F_UP	21408004 | Contribution of CgPDR1-regulated genes in enhanced virulence of azole-resistant Candida glabrata.	CAGL0M12947g	CAGL0M01760g	CAGL0F01199g	CAGL0I09856g	CAGL0G05544g	CAGL0G05269g	CAGL0M12408g	CAGL0K08866g	CAGL0I03982g	CAGL0L08110g	CAGL0E05764g	CAGL0L08822g	CAGL0A01562g	CAGL0H02101g	CAGL0J00693g	CAGL0J06380g	CAGL0J09086g	CAGL0F07645g	CAGL0M09713g	CAGL0M02849g	CAGL0J11550g	CAGL0C04114g	CAGL0H01947g	CAGL0K02123g	CAGL0L02871g	CAGL0H02035g	CAGL0A03883g	CAGL0I06534g	CAGL0E01991g	CAGL0H07931g	CAGL0H05159g	CAGL0G03091g	CAGL0K01375g	CAGL0C03223g	CAGL0B02189g	CAGL0G09383g	CAGL0D01936g	CAGL0M06523g	CAGL0F06853g	CAGL0L10406g	CAGL0J09614g	CAGL0G08063g	CAGL0M00990g	CAGL0J10164g	CAGL0D01364g	CAGL0M06655g	CAGL0G06490g	CAGL0G00242g
PDR1_L280F_DN	21408004 | Contribution of CgPDR1-regulated genes in enhanced virulence of azole-resistant Candida glabrata.	CAGL0M12947g	CAGL0E03894g	CAGL0C03982g	CAGL0B00638g	CAGL0G03905g	CAGL0I10791g	CAGL0C02365g	CAGL0J00363g	CAGL0F03025g	CAGL0M11902g	CAGL0H07337g	CAGL0K11946g	CAGL0H00759g	CAGL0M03971g	CAGL0E01749g	CAGL0F01111g	CAGL0M09669g	CAGL0C05115g	CAGL0H10626g	CAGL0C04004g	CAGL0F03311g	CAGL0H00704g	CAGL0E05236g	CAGL0M10395g	CAGL0G04785g	CAGL0C01837g	CAGL0D06468g	CAGL0A02145g	CAGL0I05934g	CAGL0L05786g	CAGL0I02112g	CAGL0E04554g	CAGL0K09372g	CAGL0I08987g	CAGL0G09042g	CAGL0G05632g	CAGL0H01661g	CAGL0K10824g	CAGL0J11968g	CAGL0M06347g	CAGL0I09702g	CAGL0C05533g	CAGL0B00858g	CAGL0H08261g	CAGL0M01166g	CAGL0M06897g	CAGL0H08602g	CAGL0E01419g
wt_petite_DN	21321146 | Loss of mitochondrial functions associated with azole resistance in Candida glabrata results in enhanced virulence in mice	CAGL0A03102g	CAGL0D01270g	CAGL0I11011g	CAGL0E00165g	CAGL0K07634g	CAGL0L10912g	CAGL0M06963g	CAGL0J05390g	CAGL0M07293g	CAGL0G02189g	CAGL0L07480g	CAGL0I00396g	CAGL0K00110g	CAGL0I07491g	CAGL0H06633g	CAGL0F05687g	CAGL0E02255g	CAGL0K07546g	CAGL0M11066g	CAGL0H00572g	CAGL0E01771g	CAGL0I05522g	CAGL0G08019g	CAGL0G05588g	CAGL0G04631g	CAGL0F00209g	CAGL0H00594g	CAGL0H03993g	CAGL0I04444g	CAGL0C00110g	CAGL0E02519g	CAGL0M07634g	CAGL0K05027g	CAGL0D00418g	CAGL0A02321g	CAGL0J01699g	CAGL0G06006g	CAGL0A03212g	CAGL0H07887g	CAGL0F05709g	CAGL0H01589g	CAGL0F02563g	CAGL0J00363g	CAGL0L00429g	CAGL0C03223g	CAGL0L00671g	CAGL0L01551g	CAGL0F01749g
wt_petite_UP	21321146 | Loss of mitochondrial functions associated with azole resistance in Candida glabrata results in enhanced virulence in mice	CAGL0M12947g	CAGL0M08426g	CAGL0I06050g	CAGL0G00242g	CAGL0K12958g	CAGL0I08943g	CAGL0D06380g	CAGL0M14047g	CAGL0F02717g	CAGL0G01122g	CAGL0K12540g	CAGL0M09713g	CAGL0F00605g	CAGL0A01650g	CAGL0K00715g	CAGL0E01815g	CAGL0K10824g	CAGL0C03916g	CAGL0D05918g	CAGL0F07117g	CAGL0M14091g	CAGL0M09735g	CAGL0C03982g	CAGL0J04202g	CAGL0I06809g	CAGL0C00275g	CAGL0J05852g	CAGL0M11044g	CAGL0M06347g	CAGL0K09702g	CAGL0L06072g	CAGL0G06798g	CAGL0L05434g	CAGL0F04917g	CAGL0D00946g	CAGL0G01540g	CAGL0L10142g	CAGL0M12815g	CAGL0K03509g	CAGL0D05104g	CAGL0D05434g	CAGL0A03905g	CAGL0F02167g	CAGL0M12551g	CAGL0H09262g	CAGL0I07249g	CAGL0B02079g	CAGL0I08151g
iron limitation_DN	25772226 | The mitogen-activated protein kinase CgHog1 is required for iron homeostasis, adherence and virulence in Candida glabrata	CAGL0L02937g	CAGL0I06270g	CAGL0K10868g	CAGL0G10153g	CAGL0M07271g	CAGL0B03993g	CAGL0L13354g	CAGL0K09548g	CAGL0K10978g	CAGL0I08503g	CAGL0L01089g	CAGL0D05192g	CAGL0J01463g	CAGL0J09790g	CAGL0M04301g	CAGL0G08041g	CAGL0I03190g	CAGL0H02491g	CAGL0C01325g	CAGL0L06160g	CAGL0F02431g	CAGL0I05148g	CAGL0I08547g	CAGL0I04752g	CAGL0M12232g	CAGL0I01408g	CAGL0H09328g	CAGL0F02233g	CAGL0G09581g	CAGL0C03443g	CAGL0L13068g	CAGL0L11000g	CAGL0K02409g	CAGL0K09570g	CAGL0J06952g	CAGL0C04653r	CAGL0L06204g	CAGL0L10406g	CAGL0F04565g	CAGL0F06897g	CAGL0D06138g	CAGL0D01606g	CAGL0I06985g	CAGL0L03828g	CAGL0L00979g	CAGL0L08184g	CAGL0K02893g	CAGL0H07023g
iron limitation_UP	25772226 | The mitogen-activated protein kinase CgHog1 is required for iron homeostasis, adherence and virulence in Candida glabrata	CAGL0F06677g	CAGL0A01826g	CAGL0G02563g	CAGL0J08913r	CAGL0F02629g	CAGL0E00275g	CAGL0G06798g	CAGL0D01265g	CAGL0L10340g	CAGL0H09966g	CAGL0M05401g	CAGL0J11550g	CAGL0D00946g	CAGL0H09614g	CAGL0K10428g	CAGL0C03872g	CAGL0G02739g	CAGL0H09592g	CAGL0H07601g	CAGL0F00715g	CAGL0B04675g	CAGL0A00737g	CAGL0J03080g	CAGL0A02002g	CAGL0B02838g	CAGL0F05687g	CAGL0K05687g	CAGL0M02915g	CAGL0L11990g	CAGL0H06545g	CAGL0E05984g	CAGL0L05258g	CAGL0J05082g	CAGL0J03916g	CAGL0H07469g	CAGL0F00209g	CAGL0D04686g	CAGL0H00594g	CAGL0K07678g	CAGL0A01089g	CAGL0F07953g	CAGL0M00154g	CAGL0J04048g	CAGL0A01089g	CAGL0G09042g	CAGL0A01089g	CAGL0M10109g	CAGL0F08261g
iron excess_UP	25772226 | The mitogen-activated protein kinase CgHog1 is required for iron homeostasis, adherence and virulence in Candida glabrata	CAGL0I06644g	CAGL0D01254g	CAGL0D01265g	CAGL0K08712g	CAGL0M11000r	CaglfMp12	CAGL0M07535r	CAGL0L03828g	CAGL0H09900r	CAGL0L00561g	CAGL0F08349r	CAGL0D00308r	CAGL0M11652r	CAGL0K11704r	CAGL0E06644g	CAGL0I02728g	CAGL0M13563g	CAGL0M11132r	CAGL0K08668g	CAGL0L01375r	CAGL0L04070g	CAGL0B03611g	CAGL0A01496r	CAGL0F03509g	CAGL0I04125g	CAGL0D00748g	CAGL0C04279g	CAGL0I10010g	CAGL0G06204r	CAGL0I10857r	CAGL0M11242g	CAGL0L06776g	CAGL0M12771g	CAGL0D00726g	CAGL0K08184g	CAGL0E03091r	CAGL0M08976g	CAGL0F06897g	CAGL0L09581g	CAGL0C02101g	CAGL0F00385r	CAGL0D03476r
iron excess_DN	25772226 | The mitogen-activated protein kinase CgHog1 is required for iron homeostasis, adherence and virulence in Candida glabrata	CAGL0E01727g	CAGL0L09361g	CAGL0I06743g	CAGL0F06413g	CAGL0G05522g	CAGL0G06798g	CAGL0B04675g	CAGL0E04092g	CAGL0A04895g	CAGL0D06028g	CAGL0D04686g	CAGL0M05401g	CAGL0M05181g	CAGL0J00451g	CAGL0D04708g	CAGL0J09174g	CAGL0G04939g	CAGL0M12507g	CAGL0H09966g	CAGL0K07546g	CAGL0E01243g	CAGL0M12551g	CAGL0L05786g	CAGL0F00187g	CAGL0K08756g	CAGL0I10219g	CAGL0B02475g	CAGL0D04796g	CAGL0L11990g	CAGL0F08745g	CAGL0A01177g	CAGL0H03487g	CAGL0C03333g	CAGL0G09064g	CAGL0I10131g	CAGL0L02167g	CAGL0I07249g	CAGL0I05060g	CAGL0H09614g	CAGL0D06380g	CAGL0G06050g	CAGL0A01284g	CAGL0D01518g	CAGL0L09383g	CAGL0J02530g	CAGL0M01716g	CAGL0F00715g	CAGL0I01936g
Sorbic acid_UP	24324463 | Sorbic acid stress activates the Candida glabrata high osmolarity glycerol MAP kinase pathway.	CAGL0K02233g	CAGL0M07293g	CAGL0M07293g	CAGL0C04323g	CAGL0C04323g	CAGL0I10010g	CAGL0I10010g	CAGL0E00803g	CAGL0H08173g	CAGL0H08151g	CAGL0E00803g	CAGL0H08173g	CAGL0M10153g	CAGL0J03080g	CAGL0H08151g	CAGL0J03080g	CAGL0F01111g	CAGL0L10186g	CAGL0G05632g	CAGL0E05170g	CAGL0M10153g	CAGL0F08085g	CAGL0F08085g	CAGL0E05170g	CAGL0L10186g	CAGL0F01111g	CAGL0M12551g	CAGL0E05192g	CAGL0G05632g	CAGL0K12958g	CAGL0G02937g	CAGL0G02937g	CAGL0B03223g	CAGL0G03883g	CAGL0K12958g	CAGL0L03157g	CAGL0K05247g	CAGL0M13365g	CAGL0M05533g	CAGL0G03883g	CAGL0L03157g	CAGL0G03289g	CAGL0B03223g	CAGL0M13365g	CAGL0B00616g	CAGL0M08184g	CAGL0A04851g	CAGL0M08184g
Sorbic acid_DN	24324463 | Sorbic acid stress activates the Candida glabrata high osmolarity glycerol MAP kinase pathway.	CAGL0M07293g	CAGL0K02233g	CAGL0D00880g	CAGL0D00880g	CAGL0I07975g	CAGL0K06215g	CAGL0I07975g	CAGL0J11792g	CAGL0E05478g	CAGL0J03344g	CAGL0I06006g	CAGL0B01397g	CAGL0D04180g	CAGL0L04950g	CAGL0J10252g	CAGL0J10252g	CAGL0D04180g	CAGL0G07535g	CAGL0L04950g	CAGL0G07975g	CAGL0F05709g	CAGL0I06006g	CAGL0H04455g	CAGL0J01023g	CAGL0J03476g	CAGL0G07535g	CAGL0J03344g	CAGL0B01397g	CAGL0L04026g	CAGL0J03476g	CAGL0G06248g	CAGL0E05478g	CAGL0M13915g	CAGL0J11792g	CAGL0L03872g	CAGL0M01056g	CAGL0H01419g	CAGL0K09284g	CAGL0E02673g	CAGL0G06248g	CAGL0J01023g	CAGL0B04433g	CAGL0L03872g	CAGL0H06985g	CAGL0J11286g	CAGL0F04499g	CAGL0K09284g	CAGL0H01419g
Milbe_DN	23208712 | Milbemycins: more than efflux inhibitors for fungal pathogens	CAGL0E01155g	CAGL0M14113g	CAGL0L13354g	CAGL0L13156g	CAGL0E01353g	CAGL0H04279g	CAGL0J06374g	CAGL0D00418g	CAGL0L01551g	CAGL0F07601g	CAGL0F07579g	CAGL0J11748g	CAGL0I00484g	CAGL0L11990g	CAGL0M03003g	CAGL0I00418g	CAGL0F02431g	CAGL0B04455g	CAGL0L08110g	CAGL0G02871g	CAGL0K11880g	CAGL0M08052g	CAGL0H10076g	CAGL0G02453g	CAGL0I08613g	CAGL0A03608g	CAGL0D02662g	CAGL0K06259g	CAGL0I00814g	CAGL0L06138g	CAGL0H08734g	CAGL0F06413g	CAGL0I09856g	CAGL0K07634g	CAGL0E01529g	CAGL0H08712g	CAGL0G03443g	CAGL0E02057g	CAGL0G00308g	CAGL0J04048g	CAGL0H02431g	CAGL0B00902g	CAGL0H03465g	CAGL0B02882g	CAGL0K04499g	CAGL0K07293g	CAGL0F06677g	CAGL0A00429g
Milbe_UP	23208712 | Milbemycins: more than efflux inhibitors for fungal pathogens	CAGL0I10010g	CAGL0B02651g	CAGL0B03839g	CAGL0I06050g	CAGL0L05434g	CAGL0L02321g	CAGL0F04631g	CAGL0D05280g	CAGL0G03289g	CAGL0K08668g	CAGL0G05544g	CAGL0M00374g	CAGL0K11946g	CAGL0G01903g	CAGL0K08338g	CAGL0G03883g	CAGL0M02915g	CAGL0K06677g	CAGL0I08503g	CAGL0G05269g	CAGL0C04323g	CAGL0E00803g	CAGL0I07249g	CAGL0J11550g	CAGL0L08426g	CAGL0G02739g	CAGL0H03707g	CAGL0E01837g	CAGL0J04158g	CAGL0H07469g	CAGL0J10296g	CAGL0K07337g	CAGL0I00396g	CAGL0D01474g	CAGL0L06776g	CAGL0B02755g	CAGL0K03509g	CAGL0L05720g	CAGL0I00924g	CAGL0L02827g	CAGL0C05027g	CAGL0M11000g	CAGL0B03663g	CAGL0H08261g	CAGL0M08822g	CAGL0E05148g	CAGL0K12144g	CAGL0K05247g
PDR1_T588A_UP	21408004 | Contribution of CgPDR1-regulated genes in enhanced virulence of azole-resistant Candida glabrata.	CAGL0A00473g	CAGL0L02761g	CAGL0G05544g	CAGL0B01595g	CAGL0G05269g	CAGL0L06094g	CAGL0E05984g	CAGL0J11550g	CAGL0F04631g	CAGL0K10164g	CAGL0H02101g	CAGL0J06402g	CAGL0J02508g	CAGL0K03421g	CAGL0H03971g	CAGL0F07777g	CAGL0B03047g	CAGL0H05225g	CAGL0I01276g	CAGL0I05148g	CAGL0K10868g	CAGL0M11000g	CAGL0F00869g	CAGL0A01716g	CAGL0B00902g	CAGL0F08261g	CAGL0J09240g	CAGL0D04026g	CAGL0B02563g	CAGL0G01738g	CAGL0G02849g	CAGL0B02860g	CAGL0M04763g	CAGL0L12012g	CAGL0G02585g	CAGL0M00616g	CAGL0F02431g	CAGL0F07007g	CAGL0G07623g	CAGL0J04004g	CAGL0K09218g	CAGL0A01870g	CAGL0C03223g	CAGL0C04191g	CAGL0I04444g	CAGL0I09009g	CAGL0B04939g	CAGL0J07084g
PDR1_T588A_DN	21408004 | Contribution of CgPDR1-regulated genes in enhanced virulence of azole-resistant Candida glabrata.	CAGL0F01111g	CAGL0E03894g	CAGL0D01270g	CAGL0J10296g	CAGL0E06644g	CAGL0E00803g	CAGL0I02024g	CAGL0C03916g	CAGL0K12144g	CAGL0C03982g	CAGL0B00638g	CAGL0I10010g	CAGL0K11946g	CAGL0E06292g	CAGL0F03311g	CAGL0B04895g	CAGL0K08338g	CAGL0M11902g	CAGL0E05280g	CAGL0B00836g	CAGL0J00363g	CAGL0I02112g	CAGL0H00759g	CAGL0M06897g	CAGL0C04004g	CAGL0C02365g	CAGL0F03025g	CAGL0G09042g	CAGL0M08822g	CAGL0B03949g	CAGL0H00704g	CAGL0E04906g	CAGL0M09669g	CAGL0I05934g	CAGL0H08602g	CAGL0K03509g	CAGL0A01221g	CAGL0G03905g	CAGL0H03729g	CAGL0J11968g	CAGL0M10395g	CAGL0E03652g	CAGL0B02343g	CAGL0H03707g	CAGL0K08272g	CAGL0M09735g	CAGL0M00132g	CAGL0E03762g
Urine_UP	19451228 | High-affinity transporters for NAD+ precursors in Candida glabrata are regulated by Hst1 and induced in response to niacin limitation	CAGL0M14113g	CAGL0L13354g	CAGL0M05533g	CAGL0D05280g	CAGL0M00374g	CAGL0B03839g	CAGL0B02475g	CAGL0K10164g	CAGL0F08371g	CAGL0J04202g	CAGL0L02321g	CAGL0L12342g	CAGL0D06402g	CAGL0H07469g	CAGL0J06402g	CAGL0J11550g	CAGL0G01903g	CAGL0I04444g	CAGL0E03630g	CAGL0I08503g	CAGL0K08668g	CAGL0G04741g	CAGL0H03795g	CAGL0J09944g	CAGL0K06677g	CAGL0L00429g	CAGL0M00154g	CAGL0K07788g	CAGL0I10791g	CAGL0F01749g	CAGL0I08305g	CAGL0J09240g	CAGL0G06732g	CAGL0I09592g	CAGL0G05544g	CAGL0C05027g	CAGL0H06237g	CAGL0H03575g	CAGL0K07634g	CAGL0E05632g	CAGL0K10428g	CAGL0B02794g	CAGL0G01738g	CAGL0A00363g	CAGL0C05115g	CAGL0L06578g	CAGL0F06941g	CAGL0B02651g
Urine_DN	19451228 | High-affinity transporters for NAD+ precursors in Candida glabrata are regulated by Hst1 and induced in response to niacin limitation	CAGL0I06050g	CAGL0A01221g	CAGL0E03201g	CAGL0F00363g	CAGL0H01089g	CAGL0L00539g	CAGL0B01947g	CAGL0M04367g	CAGL0F02233g	CAGL0G09449g	CAGL0K00583g	CAGL0M05841g	CAGL0E03025g	CAGL0M14047g	CAGL0I09878g	CAGL0J07062g	CAGL0M00880g	CAGL0B04587g	CAGL0K02959g	CAGL0H03399g	CAGL0L08184g	CAGL0J07040g	CAGL0H02541g	CAGL0I09504g	CAGL0K09548g	CAGL0H05621g	CAGL0C04873g	CAGL0E05610g	CAGL0I04488g	CAGL0E06138g	CAGL0F04851g	CAGL0K09570g	CAGL0D03256g	CAGL0C03069g	CAGL0I07447g	CAGL0D03388g	CAGL0A01243g	CAGL0C02189g	CAGL0K04411g	CAGL0H00572g	CAGL0H06853g	CAGL0I09812g	CAGL0F03817g	CAGL0I04752g	CAGL0M01760g	CAGL0C01837g	CAGL0J07700g	CAGL0L13068g
Niacin starvation_UP	19451228 | High-affinity transporters for NAD+ precursors in Candida glabrata are regulated by Hst1 and induced in response to niacin limitation	CAGL0L13354g	CAGL0M14113g	CAGL0J04202g	CAGL0J04004g	CAGL0H07469g	CAGL0L06578g	CAGL0F04631g	CAGL0H02101g	CAGL0I07865g	CAGL0I04444g	CAGL0K10428g	CAGL0K10164g	CAGL0J11550g	CAGL0F08371g	CAGL0H02387g	CAGL0G02189g	CAGL0E03630g	CAGL0M13827g	CAGL0F08261g	CAGL0M11660g	CAGL0G05544g	CAGL0G05269g	CAGL0F07777g	CAGL0K12716g	CAGL0M12815g	CAGL0G09977g	CAGL0F01749g	CAGL0F02167g	CAGL0C05643g	CAGL0H06237g	CAGL0J01331g	CAGL0K10340g	CAGL0G01738g	CAGL0J06402g	CAGL0H03575g	CAGL0I06644g	CAGL0B00902g	CAGL0K03421g	CAGL0I08943g	CAGL0A03300g	CAGL0M04675g	CAGL0K04499g	CAGL0F04895g	CAGL0C05665g	CAGL0L06050g	CAGL0A01716g	CAGL0C00110g	CAGL0E05148g
Niacin starvation_DN	19451228 | High-affinity transporters for NAD+ precursors in Candida glabrata are regulated by Hst1 and induced in response to niacin limitation	CAGL0D02662g	CAGL0D02662g	CAGL0D02640g	CAGL0G07106g	CAGL0L03846	CAGL0H09064g	CAGL0H05709g	CAGL0I06050g	CAGL0A01221g	CAGL0I09790g	CAGL0I08547g	CAGL0E03245g	CAGL0K01551g	CAGL0M10197g	CAGL0M11616g	CAGL0L08756g	CAGL0H02057g	CAGL0H09724g	CAGL0K01859g	CAGL0A04015g	CAGL0L10912g	CAGL0I02134g	CAGL0G03443g	CAGL0E03894g	CAGL0M13519g	CAGL0K12804g	CAGL0F08129g	CAGL0F03927g	CAGL0G07843g	CAGL0I03234g	CAGL0H03685g	CAGL0L03806g	CAGL0G07535g	CAGL0M09977g	CAGL0K01991g	CAGL0G04411g	CAGL0M05775g	CAGL0M04829g	CAGL0J02816g	CAGL0L05500g	CAGL0K03135g	CAGL0J11220g	CAGL0K09614g	CAGL0K09042g	CAGL0L04950g	CAGL0J10032g	CAGL0J05390g	CAGL0J01848g
Macrophages_UP	17456602 | A family of glycosylphosphatidylinositol-linked aspartyl proteases is required for virulence of Candida glabrata	CAGL0F00209g	CAGL0M03465g	CAGL0L09086g	CAGL0L09108g	CAGL0G02739g	CAGL0H06633g	CAGL0E05984g	CAGL0L00649g	CAGL0H09460g	CAGL0K10868g	CAGL0L03267g	CAGL0G05269g	CAGL0J03058g	CAGL0L02167g	CAGL0C05027g	CAGL0L09273g	CAGL0I02134g	CAGL0D00154g	CAGL0H06787g	CAGL0H04939g	CAGL0L03982g	CAGL0D02134g	CAGL0J11550g	CAGL0L04708g	CAGL0I08305g	CAGL0J04004g	CAGL0J06402g	CAGL0K12518g	CAGL0L01089g	CAGL0J09240g	CAGL0G05698g	CAGL0E01881g	CAGL0C03223g	CAGL0H02541g	CAGL0F04631g	CAGL0F07777g	CAGL0G05544g	CAGL0A00341g	CAGL0J11836g	CAGL0K08184g	CAGL0E01837g	CAGL0B04917g	CAGL0F05071g	CAGL0G06732g	CAGL0F02431g	CAGL0A02002g	CAGL0D04026g	CAGL0G05720g
Macrophages_DN	17456602 | A family of glycosylphosphatidylinositol-linked aspartyl proteases is required for virulence of Candida glabrata	CAGL0J09944g	CAGL0B00990g	CAGL0A01540g	CAGL0J07238g	CAGL0F07073g	CAGL0A01782g	CAGL0D02090g	CAGL0E04092g	CAGL0K03135g	CAGL0K07414g	CAGL0G07227g	CAGL0G05940g	CAGL0E04994g	CAGL0M06523g	CAGL0A04521g	CAGL0F02937g	CAGL0J00165g	CAGL0G08734g	CAGL0G03575g	CAGL0M02849g	CAGL0L11462g	CAGL0J03234g	CAGL0G02475g	CAGL0H00462g	CAGL0M03861g	CAGL0G02079g	CAGL0M02827g	CAGL0G04851g	CAGL0H08976g	CAGL0J11220g	CAGL0K04587g	CAGL0M12408g	CAGL0K11748g	CAGL0E01991g	CAGL0M08140g	CAGL0M02695g	CAGL0G01826g	CAGL0G01078g	CAGL0J09086g	CAGL0H10076g	CAGL0D02662g	CAGL0K02475g	CAGL0J10164g	CAGL0M08118g	CAGL0M00814g	CAGL0D02105g	CAGL0L06886g	CAGL0H05511g
Biofilm_Fluco_UP	31993211 |Transcriptional responses of Candida glabrata biofilm cells to fluconazole are modulated by the carbon source	CAGL0L08044r	CAGL0L13409r	CAGL0L13365r	CAGL0I09834g	CAGL0M11652r	CAGL0B02137r	CAGL0J01994r	CAGL0J03982g	CAGL0L13398r	CAGL0G03861g	CAGL0H08624g	CAGL0L13387r	CAGL0I10010g	CAGL0G04279g	CAGL0K09174r		CAGL0J05390g	CAGL0K05445g	CAGL0J03938g	CAGL0M07832g	CAGL0F06193r	CAGL0K07183g	CAGL0D06534g	CAGL0G02871g	CAGL0L00561g	CAGL0G03377g	CAGL0I09988g	CAGL0B00462g	CAGL0G03795g	CAGL0I09966g	CAGL0K07175r	CAGL0J08613g	CAGL0G03333g	CAGL0G03949g	CAGL0D06028g	CAGL0F08767g	CAGL0G03993g	CAGL0D06006g	CAGL0C01617g	CAGL0L00473g	CAGL0F00341g	CAGL0L07568g	CAGL0J03388g	CAGL0F00363g	CAGL0F08701g	CAGL0E02057g	CAGL0D00374g	CAGL0I05934g
Biofilm_Fluco_DN	31993211 |Transcriptional responses of Candida glabrata biofilm cells to fluconazole are modulated by the carbon source	CAGL0E05456g	CAGL0J07502g	CAGL0K07007g	CAGL0K04741g	CAGL0E03245g	CAGL0I04730g	CAGL0B02343g	CAGL0A03212g	CAGL0L03846g	CAGL0M10219g	CAGL0H02255g	CAGL0L00671g	CAGL0F00407g	CAGL0E03289g	CAGL0M11990g	CAGL0H10604g	CAGL0I08393g	CAGL0J11352g	CAGL0I01342g	CAGL0M05775g	CAGL0D02706g	CAGL0J01045g	CAGL0M11154g	CAGL0G04631g	CAGL0F05577g	CAGL0F01023g	CAGL0H08393g	CAGL0K06809g	CAGL0M07227g	CAGL0B00792g	CAGL0G07843g	CAGL0L02915g	CAGL0G04081g	CAGL0M01210g	CAGL0G00484g	CAGL0L03047g	CAGL0H05709g	CAGL0E05522g	CAGL0J11748g	CAGL0J05984g	CAGL0J08184g	CAGL0H07579g	CAGL0B04433g	CAGL0A01221g	CAGL0K09284g	CAGL0J01023g	CAGL0M13893g	CAGL0H09724g
Biofilm_Acetic_acid_Fluco_DN	31993211 |Transcriptional responses of Candida glabrata biofilm cells to fluconazole are modulated by the carbon source	CAGL0L04836g	CAGL0G03861g	CAGL0K11704r	CAGL0D06534g	CAGL0I09834g	CAGL0G03377g	CAGL0H04147g	CAGL0M11652r	CAGL0G03333g	CAGL0B02651g	CAGL0F08701g	CAGL0I09966g	CAGL0I10010g	CAGL0I09988g	CAGL0A03300g	CAGL0E06094g	CAGL0J08613g	CAGL0B03223g	CAGL0J11396g	CAGL0E06688g	CAGL0L00473g	CAGL0L01023g	CAGL0B03839g	CAGL0G09647g	CAGL0L07568g	CAGL0G06864g	CAGL0B00572g	CAGL0D00374g	CAGL0B00968g	CAGL0M08096g	CAGL0I06138g	CAGL0G07755g	CAGL0K08646g	CAGL0L11154g	CAGL0I00726g	CAGL0M08514g
Biofilm_Acetic_acid_Fluco_UP	31993211 |Transcriptional responses of Candida glabrata biofilm cells to fluconazole are modulated by the carbon source	CAGL0I09724g	CAGL0H06853g	CAGL0G01034g	CAGL0A02211g	CAGL0C02519g	CAGL0G08085g	CAGL0G06182g	CAGL0H09218g	CAGL0D05566g	CAGL0J00715g	CAGL0G07667g	CAGL0E06292g	CAGL0H01375g	CAGL0I04752g	CAGL0F04499g	CAGL0K01551g	CAGL0A01782g	CAGL0A02299g	CAGL0M11110g	CAGL0M03949g	CAGL0I04224g	CAGL0A02233g	CAGL0H08107g	CAGL0L11088g	CAGL0E00517g	CAGL0B04587g	CAGL0L05170g	CAGL0F01925g	CAGL0M07634g	CAGL0F01177g	CAGL0H06017g	CAGL0C05643g	CAGL0J03630g	CAGL0G08041g	CAGL0M06919g	CAGL0I10670g	CAGL0J00957g	CAGL0G08866g	CAGL0K12804g	CAGL0L04664g	CAGL0C00605g	CAGL0J00891g	CAGL0G00924g	CAGL0F01551g	CAGL0L05786g	CAGL0L10362g	CAGL0D05434g	CAGL0G08294g
Epithelial cells_3h_UP	Pekmezovic (unpublished)	CAGL0F01485g	CAGL0J00451g	CAGL0H09592g	CAGL0G10175g	CAGL0H09614g	CAGL0B00116g	CAGL0F08261g	CAGL0C03872g	CAGL0H02101g	CAGL0F00605g	CAGL0D04752g	CAGL0K05137g	CAGL0L00473g	CAGL0M05401g	CAGL0F04719g	CAGL0D04686g	CAGL0G06798g	CAGL0E05610g	CAGL0M04763g	CAGL0E01793g	CAGL0H08844g	CAGL0H06545g	CAGL0I01122g	CAGL0L11990g	CAGL0H02387g	CAGL0K05247g	CAGL0H00121g	CAGL0K09702g	CAGL0B01100g	CAGL0E03498g	CAGL0M03003g	CAGL0L05258g	CAGL0D00110g	CAGL0K10164g	CAGL0E01353g	CAGL0K12958g	CAGL0F01419g	CAGL0A01936r	CAGL0G05329g	CAGL0F04895g	CAGL0B01743g	CAGL0E06424g	CAGL0H09966g	CAGL0G05357g	CAGL0D05456g	CAGL0C01771g	CAGL0I07837g	CAGL0F01463g
Epithelial cells_3h_DN	Pekmezovic (unpublished)	CAGL0D01265g	CAGL0M11902g	CAGL0J06028g	CAGL0I09724g	CAGL0D03762g	CAGL0L07766g	CAGL0A04873g	CAGL0M11660g	CAGL0L05434g	CAGL0M04499g	CAGL0K08338g	CAGL0L03267g	CAGL0B02838g	CAGL0A02321g	CAGL0M01716g	CAGL0F08745g	CAGL0G05632g	CAGL0K00715g	CAGL0I00286g	CAGL0I07249g	CAGL0G03927g	CAGL0E05456g	CAGL0G04763g	CAGL0H06017g	CAGL0L08547g	CAGL0C04785g	CAGL0H06853g	CAGL0A01804g	CAGL0K05390g	CAGL0J11242g	CAGL0B04213g	CAGL0I09702g	CAGL0K07183g	CAGL0A04532r	CAGL0L03377g	CAGL0F01815g	CAGL0E04554g	CAGL0F04521g	CAGL0I09108g	CAGL0G04785g	CAGL0J02024g	CAGL0C03223g	CAGL0G10219g	CAGL0K00308r	CAGL0G06248g	CAGL0E03850g	CAGL0G08195g	CAGL0C03960g
Epithelial cells_12h_UP	Pekmezovic (unpublished)	CAGL0A01826g	CAGL0J11550g	CAGL0G05269g	CAGL0M13266g	CAGL0H06633g	CAGL0F07953g	CAGL0E03366g	CAGL0G05544g	CAGL0M09020g	CAGL0J04202g	CAGL0J00451g	CAGL0H02101g	CAGL0G05984g	CAGL0A02002g	CAGL0H04939g	CAGL0B00116g	CAGL0F04631g	CAGL0K05137g	CAGL0G01738g	CAGL0K10428g	CAGL0D00154g	CAGL0L03982g	CAGL0J04004g	CAGL0E05984g	CAGL0F08261g	CAGL0K03459g	CAGL0F07777g	CAGL0F00209g	CAGL0K05247g	CAGL0C03872g	CAGL0F04807g	CAGL0J03080g	CAGL0B01595g	CAGL0I07837g	CAGL0I07865g	CAGL0E06116g	CAGL0J03058g	CAGL0B01100g	CAGL0K07337g	CAGL0G03289g	CAGL0B02563g	CAGL0H03971g	CAGL0D04026g	CAGL0C02739g	CAGL0B02860g	CAGL0F00869g	CAGL0H07469g	CAGL0G02563g
Epithelial cells_12h_DN	Pekmezovic (unpublished)	CAGL0A01782g	CAGL0I00286g	CAGL0M11660g	CAGL0I09724g	CAGL0G03927g	CAGL0H06853g	CAGL0H06017g	CAGL0J06028g	CAGL0K00715g	CAGL0M01760g	CAGL0F05115g	CAGL0H10076g	CAGL0A03608g	CAGL0M14113g	CAGL0G03795g	CAGL0F00110g	CAGL0I04246g	CAGL0L08547g	CAGL0F04499g	CAGL0G09108g	CAGL0E04774g	CAGL0C01617g	CAGL0J04048g	CAGL0M02717g	CAGL0M12100g	CAGL0E03894g	CAGL0J02948g	CAGL0K05665g	CAGL0G04433g	CAGL0L13332g	CAGL0L10912g	CAGL0H05137g	CAGL0C02431g	CAGL0F03641g	CAGL0I06644g	CAGL0M14091g	CAGL0G09042g	CAGL0F06193r	CAGL0J03212g	CAGL0I04818g	CAGL0B03949g	CAGL0L03267g	CAGL0I10010g	CAGL0K00561r	CAGL0K08668g	CAGL0D00176g	CAGL0J04466g	CAGL0D02948g
Epithelial cells_24h_UP	Pekmezovic (unpublished)	CAGL0H06633g	CAGL0E03366g	CAGL0M09020g	CAGL0A01826g	CAGL0M13266g	CAGL0H04939g	CAGL0G05269g	CAGL0F07953g	CAGL0L03982g	CAGL0J11550g	CAGL0J00451g	CAGL0K10428g	CAGL0J04202g	CAGL0K05137g	CAGL0F08261g	CAGL0A02002g	CAGL0J03058g	CAGL0G05984g	CAGL0B01595g	CAGL0G05544g	CAGL0H02101g	CAGL0B00116g	CAGL0F04631g	CAGL0C03872g	CAGL0D00154g	CAGL0K03459g	CAGL0J03080g	CAGL0G03289g	CAGL0C05027g	CAGL0J04004g	CAGL0H03971g	CAGL0H07469g	CAGL0K07381g	CAGL0L06864g	CAGL0K05247g	CAGL0F07777g	CAGL0E05984g	CAGL0F00209g	CAGL0B01875g	CAGL0K07348g	CAGL0L11990g	CAGL0D04026g	CAGL0L04686g	CAGL0G02563g	CAGL0H06622g	CAGL0G01738g	CAGL0I07837g	CAGL0B04917g
Epithelial cells_24h_DN	Pekmezovic (unpublished)	CAGL0A01782g	CAGL0J11242g	CAGL0M11660g	CAGL0J02948g	CAGL0G03927g	CAGL0I04818g	CAGL0H06017g	CAGL0I00286g	CAGL0J08822g	CAGL0K00715g	CAGL0D03762g	CAGL0I06204g	CAGL0F05115g	CAGL0M11066g	CAGL0H06853g	CAGL0C02431g	CAGL0E03894g	CAGL0M01760g	CAGL0A03608g	CAGL0F00110g	CAGL0E02145g	CAGL0H07491g	CAGL0M09086g	CAGL0F09273g	CAGL0J04950g	CAGL0J06028g	CAGL0M05599g	CAGL0M08756g	CAGL0H02255g	CAGL0I01914g	CAGL0L01551g	CAGL0E04774g	CAGL0D04268g	CAGL0I09856g	CAGL0F01969g	CAGL0M12100g	CAGL0L13332g	CAGL0G09449g	CAGL0H08712g	CAGL0G08954g	CAGL0K00605g	CAGL0L10252g	CAGL0L12892g	CAGL0F04499g	CAGL0M14113g	CAGL0G09108g	CAGL0D04620g	CAGL0M03773g
Benomyl_UP 10 min	19025642 | Genome adaptation to chemical stress: clues from comparative transcriptomics in Saccharomyces cerevisiae and Candida glabrata	CAGL0G03289G	CAGL0K02629G	CAGL0I10010G	CAGL0G03883G	CAGL0M08822G	CAGL0K12958G	CAGL0L09537G	CAGL0H06017G	CAGL0M11682G	CAGL0J00561G	CAGL0B01419G	CAGL0H05995G	CAGL0J05852G	CAGL0E05214G	CAGL0H07579G	CAGL0M11902G	CAGL0E05280G	CAGL0E00803G	CAGL0J10846G	CAGL0E05170G	CAGL0I02574G	CAGL0F08745G	CAGL0K04719G	CAGL0I02024G	CAGL0L10186G	CAGL0M04675G	CAGL0E05192G	CAGL0C02233G	CAGL0C00275G	CAGL0K10890G	CAGL0K12144G	CAGL0I01166G	CAGL0K01683G	CAGL0K09702G	CAGL0K00759G	CAGL0L00803G	CAGL0H03707G	CAGL0F04279G	CAGL0F01815G	CAGL0A02530G	CAGL0H05665G	CAGL0B00836G	CAGL0I01100G	CAGL0C01705G	CAGL0B02838G	CAGL0K05665G	CAGL0C02321G	CAGL0J04048G
Benomyl_DN 10 min	19025642 | Genome adaptation to chemical stress: clues from comparative transcriptomics in Saccharomyces cerevisiae and Candida glabrata	CAGL0H09834G	CAGL0L03872G	CAGL0E03245G	CAGL0F04499G	CAGL0C04389G	CAGL0G03003G	CAGL0M02409G	CAGL0C02211G	CAGL0K11462G	CAGL0L10890G	CAGL0J02948G	CAGL0K10780G	CAGL0L03828G	CAGL0F02563G	CAGL0H05709G	CAGL0G02189G	CAGL0K10802G	CAGL0D04180G	CAGL0H09064G	CAGL0F00561G	CAGL0F00407G	CAGL0L04950G	CAGL0G07975G	CAGL0I03608G	CAGL0D03674G	CAGL0J01045G	CAGL0F04103G	CAGL0D04884G	CAGL0H03685G	CAGL0J02222G	CAGL0D00836G	CAGL0J10912G	CAGL0I07975G	CAGL0L00671G	CAGL0K05357G	CAGL0E03289G	CAGL0C04136G	CAGL0M11660G	CAGL0M07227G	CAGL0G05742G	CAGL0J06666G	CAGL0M02805G	CAGL0I06006G	CAGL0D00418G	CAGL0G10109G	CAGL0M05599G	CAGL0H02937G	CAGL0L02871G
Benomyl_UP 40 min	19025642 | Genome adaptation to chemical stress: clues from comparative transcriptomics in Saccharomyces cerevisiae and Candida glabrata	CAGL0L09537G	CAGL0K10890G	CAGL0H07579G	CAGL0K09702G	CAGL0H06017G	CAGL0E05214G	CAGL0K12958G	CAGL0G03289G	CAGL0M04675G	CAGL0J05852G	CAGL0I02024G	CAGL0I02574G	CAGL0J00451G	CAGL0L02321G	CAGL0J00561G	CAGL0H05995G	CAGL0E05170G	CAGL0E05192G	CAGL0K02629G	CAGL0K01683G	CAGL0C00275G	CAGL0L10186G	CAGL0H02101G	CAGL0M11682G	CAGL0B03839G	CAGL0F04895G	CAGL0D05280G	CAGL0L01177G	CAGL0I10010G	CAGL0I04048G	CAGL0B01419G	CAGL0E00803G	CAGL0C01705G	CAGL0E05148G	CAGL0M11902G	CAGL0K06677G	CAGL0G05632G	CAGL0G03927G	CAGL0K04719G	CAGL0E05280G	CAGL0G02101G	CAGL0I01100G	CAGL0F06017G	CAGL0F02101G	CAGL0I06809G	CAGL0I01166G	CAGL0E00583G	CAGL0A02530G
Benomyl_DN 40 min	19025642 | Genome adaptation to chemical stress: clues from comparative transcriptomics in Saccharomyces cerevisiae and Candida glabrata	CAGL0K04587G	CAGL0F02563G	CAGL0E04994G	CAGL0C05379G	CAGL0E03289G	CAGL0K01859G	CAGL0A02090G	CAGL0K06149G	CAGL0H03685G	CAGL0K10780G	CAGL0A02112G	CAGL0I03234G	CAGL0K10802G	CAGL0K12848G	CAGL0E02255G	CAGL0A04015G	CAGL0C02189G	CAGL0D00176G	CAGL0F00407G	CAGL0G02453G	CAGL0J02816G	CAGL0E04334G	CAGL0G02409G	CAGL0I01408G	CAGL0E05500G	CAGL0D02105	CAGL0L03828G	CAGL0C02343G	CAGL0E05478G	CAGL0G07843G	CAGL0L03846	CAGL0G03091G	CAGL0K04477G	CAGL0G04851G	CAGL0A00495G	CAGL0H09834G	CAGL0G02189G	CAGL0H09064G	CAGL0E03245G	CAGL0E05390G	CAGL0H04653G	CAGL0B02794G	CAGL0G00154G	CAGL0L04950G	CAGL0M12122G	CAGL0K01991G	CAGL0M11660G	CAGL0J07678G
Benomyl_UP 80 min	19025642 | Genome adaptation to chemical stress: clues from comparative transcriptomics in Saccharomyces cerevisiae and Candida glabrata	CAGL0K02629G	CAGL0H06017G	CAGL0E05170G	CAGL0L09537G	CAGL0C00275G	CAGL0E05214G	CAGL0E05192G	CAGL0J05852G	CAGL0K12958G	CAGL0K01683G	CAGL0K09702G	CAGL0I02574G	CAGL0M11682G	CAGL0C01705G	CAGL0L02321G	CAGL0M14047G	CAGL0K10890G	CAGL0E05280G	CAGL0J00561G	CAGL0B03839G	CAGL0M04675G	CAGL0L07656G	CAGL0G03927G	CAGL0G08151G	CAGL0L10186G	CAGL0G01947G	CAGL0L12342G	CAGL0K00803G	CAGL0J07128G	CAGL0J03212G	CAGL0D05280G	CAGL0M00374G	CAGL0C01067G	CAGL0H07579G	CAGL0E00583G	CAGL0K04719G	CAGL0G02101G	CAGL0D06402G	CAGL0L06974G	CAGL0B01419G	CAGL0H06853G	CAGL0J01331G	CAGL0H05665G	CAGL0L05016G	CAGL0L01177G	CAGL0C00693G	CAGL0G01903G	CAGL0F04279G
Benomyl_DN 80 min	19025642 | Genome adaptation to chemical stress: clues from comparative transcriptomics in Saccharomyces cerevisiae and Candida glabrata	CAGL0E04994G	CAGL0E02255G	CAGL0K06149G	CAGL0E03938G	CAGL0D04708G	CAGL0B02970G	CAGL0K05357G	CAGL0L06160G	CAGL0K04587G	CAGL0G02189G	CAGL0J07678G	CAGL0L00429G	CAGL0M08514G	CAGL0A02321G
HST1_UP	Cormack (unpublished) GSE6626	CAGL0L13354g	CAGL0M14113g	CAGL0M01760g	CAGL0F08371g	CAGL0L06578g	CAGL0I06644g	CAGL0J04202g	CAGL0G05544g	CAGL0D02662g	CAGL0D02662g	CAGL0J11550g	CAGL0J09042g	CAGL0L06578g	CAGL0M06281g	CAGL0L06050g	CAGL0E04554g	CAGL0K12716g	CAGL0H06237g	CAGL0K04455g	CAGL0E03630g	CAGL0F07777g	CAGL0I10230g	CAGL0H09922g	CAGL0H08910g	CAGL0E05456g	CAGL0H03575g	CAGL0K10428g	CAGL0B04455g	CAGL0I02596g	CAGL0A01826g	CAGL0E05632g	CAGL0M02717g	CAGL0J02508g	CAGL0C05467g	CAGL0I10153g	CAGL0G01056g	CAGL0M10395g	CAGL0F08217g	CAGL0M13827g	CAGL0H10164g	CAGL0I04840g	CAGL0J04290g	CAGL0G05698g	CAGL0L11286g	CAGL0A03300g	CAGL0A01804g	CAGL0K07634g	CAGL0D05082g
HST1_DN	Cormack (unpublished) GSE6626	CAGL0C05357g
SIR2_UP	Cormack (unpublished) GSE6626	CAGL0J12056g	CAGL0F00165g	CAGL0D00110g	CAGL0C05643g	CAGL0C05665g	CAGL0B00121g	CAGL0B00110g	CAGL0I00110g	CAGL0L00110g	CAGL0A00110g	CAGL0F00143g	CAGL0F00110g	CAGL0C00110g	CAGL0H00154g	CAGL0A04906g	CAGL0F00154g	CAGL0G00110g	CAGL0K00110g	CAGL0E00121g	CAGL0J00110g	CAGL0E00110g	CAGL0H00110g	CAGL0A00121g	CAGL0J00121g	CAGL0L00209g	CAGL0E03894g	CAGL0K13024g	CAGL0K00143g	CAGL0G10219g	CAGL0I00176g	CAGL0F00121g	CAGL0B02475g	CAGL0E00187g	CAGL0H03707g	CAGL0E01243g	CAGL0M08822g	CAGL0G02189g	CAGL0L04378g	CAGL0I04444g	CAGL0G03883g	CAGL0M07293g	CAGL0M05533g	CAGL0A02211g	CAGL0K01463g
SIR2_DN	Cormack (unpublished) GSE6626	CAGL0E01243g	CAGL0M08822g	CAGL0G02189g	CAGL0L04378g	CAGL0I04444g	CAGL0G03883g	CAGL0M07293g	CAGL0M05533g	CAGL0A02211g	CAGL0K01463g
Amoeba_DN 30 min	Radosa (unpublished) GSE116533	CAGL0L10340g	CAGL0A00429g	CAGL0I06160g	CAGL0M07139g	CAGL0M11924g	CAGL0B01991g	CAGL0B04433g	CAGL0M03773g	CAGL0L04488g	CAGL0J02860g	CAGL0F04455g	CAGL0I03850g	CAGL0J11000g	CAGL0M03949g	CAGL0I04928g	CAGL0J01089g	CAGL0G07865g	CAGL0M06215g	CAGL0D04444g	CAGL0E04334g	CAGL0K09262g	CAGL0D03300g	CAGL0L07953g	CAGL0J00319g	CAGL0G04587g	CAGL0H02211g	CAGL0K07612g	CAGL0I02398g	CAGL0H05027g	CAGL0I06985g	CAGL0M11858g	CAGL0D04796g	CAGL0K09570g	CAGL0A03190g	CAGL0L02409g	CAGL0K09108g	CAGL0J10604g	CAGL0D01716g	CAGL0C03828g	CAGL0G07128g	CAGL0L08602g	CAGL0J02420g	CAGL0G04939g	CAGL0B03267g	CAGL0K09240g	CAGL0G09086g	CAGL0H03399g	CAGL0M05489g
Amoeba_UP 30 min	Radosa (unpublished) GSE116533	CAGL0M11660g	CAGL0G02585g	CAGL0G09625g	CAGL0A01826g	CAGL0B03663g	CAGL0K01155g	CAGL0J00363g	CAGL0K07634g	CAGL0M01892g	CAGL0F07557g	CAGL0D05104g	CAGL0J04576g	CAGL0G00616r	CAGL0I00396g	CAGL0A04873g	CAGL0E03366g	CAGL0C03443g	CAGL0G02563g	CAGL0E05632g	CAGL0L13392g	CAGL0J11550g	CAGL0B00462g	CAGL0I00902g	CAGL0F07953g	CAGL0M04499g	CAGL0D06732g	CAGL0F00649g	CAGL0G05632g	CAGL0M03487g	CAGL0L08103r	CAGL0H07337g	CAGL0C04323g	CAGL0G03905g	CAGL0G00105g	CAGL0B02475g	CAGL0J04048g	CAGL0K06875g	CAGL0A01199g	CAGL0K12276g	CAGL0M03465g	CAGL0A00132g	CAGL0G07645g	CAGL0L08044r	CAGL0B00715g	CAGL0K06105g	CAGL0L03377g	CAGL0C05027g	CAGL0K07007g
Amoeba_DN 60 min	Radosa (unpublished) GSE116533	CAGL0I06160g	CAGL0A00429g	CAGL0L10340g	CAGL0M07139g	CAGL0B01991g	CAGL0M03773g	CAGL0M11924g	CAGL0J11000g	CAGL0L04488g	CAGL0F04455g	CAGL0B04433g	CAGL0K00737g	CAGL0J01089g	CAGL0I06985g	CAGL0H02211g	CAGL0J02860g	CAGL0J10604g	CAGL0K09570g	CAGL0D03300g	CAGL0M11858g	CAGL0K09262g	CAGL0K09108g	CAGL0E05720g	CAGL0G07865g	CAGL0L07953g	CAGL0I04928g	CAGL0I03850g	CAGL0D04444g	CAGL0L08602g	CAGL0E04334g	CAGL0I02398g	CAGL0D04796g	CAGL0J00319g	CAGL0F05731g	CAGL0H08712g	CAGL0A03190g	CAGL0H05027g	CAGL0K09020g	CAGL0M12639g	CAGL0D01716g	CAGL0M06215g	CAGL0G04587g	CAGL0G04939g	CAGL0I02574g	CAGL0I09174g	CAGL0L10021g	CAGL0K07612g	CAGL0M05489g
Amoeba_UP 60 min	Radosa (unpublished) GSE116533	CAGL0A01826g	CAGL0K07634g	CAGL0A04873g	CAGL0B03663g	CAGL0L09515r	CAGL0G09625g	CAGL0M13266g	CAGL0G09405r	CAGL0M11660g	CAGL0K01155g	CAGL0J01023g	CAGL0G05632g	CAGL0L08536g	CAGL0J00363g	CAGL0J04576g	CAGL0E03377r	CAGL0H07337g	CAGL0L13392g	CAGL0B02475g	CAGL0L04906r	CAGL0M11000r	CAGL0A00132g	CAGL0G01518r	CAGL0G00616r	CAGL0L07590g	CAGL0G03905g	CAGL0D06732g	CAGL0F03641g	CAGL0H04015g	CAGL0K07183g	CAGL0L06094g	CAGL0G02585g	CAGL0I11011g	CAGL0H04433r	CAGL0L08044r	CAGL0E03366g	CAGL0C04477g	CAGL0M11902g	CAGL0C04323g	CAGL0A02299g	CAGL0L10890g	CAGL0I01826g	CAGL0G00105g	CAGL0D05104g	CAGL0K05929r	CAGL0K06875g	CAGL0G02563g	CAGL0I00418g
Biofilm_UP	GSE140427	CAGL0E05456g	CAGL0A01826g	CAGL0E05984g	CAGL0J11550g	CAGL0K10428g	CAGL0G05632g	CAGL0K01155g	CAGL0G05269g	CAGL0K07337g	CAGL0H06633g	CAGL0M13266g	CAGL0M11660g	CAGL0F04631g	CAGL0F05137g	CAGL0K12078g	CAGL0M01716g	CAGL0G04763g	CAGL0H07469g	CAGL0F04521g	CAGL0D00154g	CAGL0G00264g	CAGL0G06248g	CAGL0E03366g	CAGL0J11792g	CAGL0M01056g	CAGL0F08129g	CAGL0L04950g	CAGL0J10252g	CAGL0K02211g	CAGL0F05709g	CAGL0J00363g	CAGL0B04213g	CAGL0J11154g	CAGL0A01870g	CAGL0E02343g	CAGL0K02233g	CAGL0G02563g	CAGL0J10912g	CAGL0D00220g	CAGL0L10890g	CAGL0H05709g	CAGL0E03069g	CAGL0L07678g	CAGL0L02871g	CAGL0K09284g	CAGL0E05478g	CAGL0L03047g	CAGL0M08558g
Biofilm_DN	GSE140427	CAGL0G02387g	CAGL0B01188g	CAGL0I01210g	CAGL0E04180g	CAGL0K09130g	CAGL0G09801g	CAGL0J08888g	CAGL0L13332g	CAGL0C04389g	CAGL0F04719g	CAGL0D01034g	CAGL0M13805g	CAGL0M06677g	CAGL0K10626g	CAGL0K01793g	CAGL0M02783g	CAGL0I06160g	CAGL0M06655g	CAGL0G01452g	CAGL0L07172g	CAGL0I03432g	CAGL0K08426g	CAGL0I01232g	CAGL0I05940g	CAGL0D01716g	CAGL0K02090r	CAGL0K05467g	CAGL0K11506g	CAGL0F07491g	CAGL0D02640g	CAGL0K12848g	CAGL0K09812g	CAGL0B03201g	CAGL0H08712g	CAGL0M04741g	CAGL0E06028g	CAGL0F00363g	CAGL0I04818g	CAGL0J11638g	CAGL0C03916g	CAGL0M12903g	CAGL0I00286g	CAGL0I01188g	CAGL0D02662g	CAGL0C00495g	CAGL0C02761g	CAGL0I05764g	CAGL0M08756g
Biofilm efg1 vs WT_UP	GSE140427	CAGL0A01980g	CAGL0L12276g	CAGL0G02387g	CAGL0M13013g	CAGL0L12694g	CAGL0H05775g	CAGL0A01782g	CAGL0A01474g	CAGL0G09801g	CAGL0L10780g	CAGL0E03542g	CAGL0D00528g	CAGL0J11572g	CAGL0M13145g	CAGL0I03432g	CAGL0H07491g	CAGL0H04279g	CAGL0G08085g	CAGL0I06644g	CAGL0K04191g	CAGL0J07348g	CAGL0K02277g	CAGL0G02497g	CAGL0H05379g	CAGL0L13222g	CAGL0F03949g	CAGL0H05071g	CAGL0M13607g	CAGL0F07425g	CAGL0G05896g	CAGL0B01617g	CAGL0K09438g	CAGL0L08184g	CAGL0D04268g	CAGL0L07480g	CAGL0G09449g	CAGL0J09328g	CAGL0K09130g	CAGL0E02915g	CAGL0L12606g	CAGL0M05599g	CAGL0E06138g	CAGL0E04180g	CAGL0M13805g	CAGL0I09504g	CAGL0D00924g	CAGL0H01573g	CAGL0G07271g
Biofilm efg1 vs WT_DN	GSE140427	CAGL0M07634g	CAGL0A01826g	CAGL0A01870g	CAGL0L02937g	CAGL0I10340g	CAGL0K07678g	CAGL0K10428g	CAGL0K00308r	CAGL0F05093g	CAGL0D00264g	CAGL0J00363g	CAGL0J11550g	CAGL0H10626g	CAGL0I02134g	CAGL0E01727g	CAGL0F00891g	CAGL0H07337g	CAGL0M03465g	CAGL0A02321g	CAGL0J05390g	CAGL0K13002g	CAGL0E06094g	CAGL0G01122g	CAGL0L10912g	CAGL0M12947g	CAGL0M08558g	CAGL0E03366g	CAGL0H06017g	CAGL0L02167g	CAGL0F01419g	CAGL0E05984g	CAGL0B02926g	CAGL0G05984g	CAGL0F08195g	CAGL0G02739g	CAGL0C03432r	CAGL0D00352g	CAGL0A00132g	CAGL0G00105g	CAGL0L09086g	CAGL0G09273g	CAGL0M12793g	CAGL0A03355r	CAGL0K12540g	CAGL0A03740g	CAGL0L00583g	CAGL0D00154g	CAGL0M13266g
Biofilm tec1 vs WT_UP	GSE140427	CAGL0G02387g	CAGL0L10780g	CAGL0E02233g	CAGL0H08712g	CAGL0I06160g	CAGL0B01188g	CAGL0G08668g	CAGL0H00594g	CAGL0G09801g	CAGL0K09130g	CAGL0I04070g	CAGL0H00572g	CAGL0J03212g	CAGL0I05940g	CAGL0A01782g	CAGL0M03773g	CAGL0I02024g	CAGL0G07249g	CAGL0I02904g	CAGL0E04224g	CAGL0I00286g	CAGL0M06655g	CAGL0E06138g	CAGL0D01716g	CAGL0M06193g	CAGL0C04389g	CAGL0D00528g	CAGL0H08459g	CAGL0M05533g	CAGL0I07117g	CAGL0J00116g	CAGL0M07293g	CAGL0E06644g	CAGL0L05434g	CAGL0M13805g	CAGL0E04180g	CAGL0I00484g	CAGL0H01023g	CAGL0D03278g	CAGL0J10208g	CAGL0H03399g	CAGL0A04345g	CAGL0I07491g	CAGL0H09438g	CAGL0I05764g	CAGL0K11506g	CAGL0H02255g	CAGL0A04301g
Biofilm tec11 vs WT_DN	GSE140427	CAGL0L02937g	CAGL0M01716g	CAGL0A01870g	CAGL0A01826g	CAGL0K10428g	CAGL0M13266g	CAGL0J11550g	CAGL0K12078g	CAGL0M12947g	CAGL0H07337g	CAGL0K07678g	CAGL0K07337g	CAGL0G05357g	CAGL0M03465g	CAGL0C01793g	CAGL0G05269g	CAGL0M00154g	CAGL0M10571g	CAGL0K13002g	CAGL0D01254g	CAGL0H10164g	CAGL0I10340g	CAGL0H08778g	CAGL0G03289g	CAGL0G05984g	CAGL0L02321g	CAGL0E03366g	CAGL0M04763g	CAGL0F01419g	CAGL0D00264g	CAGL0M01848g	CAGL0H10626g	CAGL0B02563g	CAGL0D00902g	CAGL0C02739g	CAGL0L00583g	CAGL0G02563g	CAGL0G01738g	CAGL0G05544g	CAGL0K00308r	CAGL0J08613g	CAGL0L03916g	CAGL0F04807g	CAGL0E01749g	CAGL0L06512g	CAGL0A02002g	CAGL0L12144g	CAGL0L08481g
Diploid vs haploid_UP	GSE173617	CAGL0D05918g	CAGL0B02629g	CAGL0C00583g	CAGL0B03421g	CAGL0L04026g	CAGL0M09339g	CAGL0C05335g	CAGL0I10406g	CAGL0I06831g	CAGL0G04103g	CAGL0D00880g	CAGL0L08778g	CAGL0J00110g	CAGL0B03443g	CAGL0L08822g	CAGL0M09361g	CAGL0I07315g	CAGL0G07887g	CAGL0M07920g	CAGL0A03300g	CAGL0I06248g	CAGL0L05412g	CAGL0I05918g	CAGL0L12210g	CAGL0I00418g	CAGL0H02541g	CAGL0C01435g	CAGL0L10879r	CAGL0K05357g	CAGL0I05390g	CAGL0F03201g	CAGL0I09328g	CAGL0I09856g	CAGL0E05566g	CAGL0H08173g	CAGL0I07491g	CAGL0H03377g	CAGL0K08382g	CAGL0L03846g	CAGL0A01782g	CAGL0E04554g	CAGL0G05808g	CAGL0I00484g	CAGL0B04433g	CAGL0C01199g	CAGL0L10362g	CAGL0L09383g	CAGL0K09372g
Diploid vs haploid_DN	GSE173617	CAGL0L04004g	CAGL0C02623g	CAGL0C02629g	CAGL0L10890g	CAGL0E02805g	CAGL0B02695g	CAGL0B02651g	CAGL0G09152g	CAGL0F07931g	CAGL0J09042g	CAGL0D05192g	CAGL0G10197g	CAGL0K10164g	CAGL0G10219g	CAGL0L07876r	CAGL0I02134g	CAGL0C00605g	CAGL0J02530g	CAGL0F03261g	CAGL0L03960g	CAGL0M00418g	CAGL0E00132g	CAGL0I04048g	CAGL0E06644g	CAGL0L11726g	CAGL0M09295g	CAGL0E02981g	CAGL0M07744g	CAGL0I07249g	CAGL0E02035g	CAGL0D05082g	CAGL0L08448g	CAGL0D05940g	CAGL0G04653g	CAGL0F07953g	CAGL0H08756g	CAGL0K06545g	CAGL0J11550g	CAGL0K07766g	CAGL0K07073g	CAGL0D02068g	CAGL0C01793g	CAGL0K07678g	CAGL0L06094g	CAGL0H04939g	CAGL0K07029g	CAGL0L01133r	CAGL0E06600g
FLC_UP	32571817 | Candida glabrata Transcription Factor Rpn4 Mediates Fluconazole Resistance through Regulation of Ergosterol Biosynthesis and Plasma Membrane Permeability	CAGL0A01089g	CAGL0J03916g	CAGL0G04499g	CAGL0L10714g	CAGL0F01793g	CAGL0K04477g	CAGL0E04334g	CAGL0F08965g	CAGL0L06776g	CAGL0K03927g	CAGL0A00429g	CAGL0D05940g	CAGL0K12100g	CAGL0M01760g	CAGL0K00715g	CAGL0L08547g	CAGL0L03828g	CAGL0D05918g	CAGL0M11660g	CAGL0J00297g	CAGL0G00594g	CAGL0H05005g	CAGL0M07656g	CAGL0M04499g	CAGL0I02970g	CAGL0L10692g	CAGL0H04653g	CAGL0K05291g	CAGL0H09504g
FLC_DN	32571817 | Candida glabrata Transcription Factor Rpn4 Mediates Fluconazole Resistance through Regulation of Ergosterol Biosynthesis and Plasma Membrane Permeability	CAGL0B02838g	CAGL0A02277g	CAGL0G05566g	CAGL0G02739g	CAGL0B01875g	CAGL0K07337g	CAGL0A03905g	CAGL0L08448g	CAGL0G03289g	CAGL0A03740g	CAGL0L03982g	CAGL0G05632g	CAGL0B00990g	CAGL0M05995g	CAGL0J06028g
rpn4_FLC_UP	32571817 | Candida glabrata Transcription Factor Rpn4 Mediates Fluconazole Resistance through Regulation of Ergosterol Biosynthesis and Plasma Membrane Permeability	CAGL0H06633g	CAGL0M11660g	CAGL0L10912g	CAGL0C04323g	CAGL0J04202g	CAGL0H04939g	CAGL0I07249g	CAGL0D01265g	CAGL0I06644g	CAGL0G05632g	CAGL0A02321g	CAGL0A03740g	CAGL0C04785g	CAGL0E05456g	CAGL0A00116g	CAGL0G05544g	CAGL0L13299g	CAGL0G00121g	CAGL0M11902g	CAGL0E00105g	CAGL0K10164g	CAGL0K07634g	CAGL0A04081g	CAGL0G08624g	CAGL0J04466g	CAGL0J03058g	CAGL0K07381g	CAGL0E05654g	CAGL0G03927g	CAGL0I04246g	CAGL0M07293g	CAGL0E00231g	CAGL0M09779g	CAGL0G08866g	CAGL0H08778g	CAGL0G05269g	CAGL0G03531g	CAGL0I07865g	CAGL0F07579g	CAGL0K05995g	CAGL0B04917g	CAGL0M01716g	CAGL0L13332g	CAGL0E02255g	CAGL0B02475g	CAGL0L05434g	CAGL0L03982g	CAGL0G01122g
rpn4_FLC_DN	32571817 | Candida glabrata Transcription Factor Rpn4 Mediates Fluconazole Resistance through Regulation of Ergosterol Biosynthesis and Plasma Membrane Permeability	CAGL0A01089g	CAGL0K12782g	CAGL0F00116g	CAGL0I06809g	CAGL0M05687g	CAGL0J03916g	CAGL0I10010g	CAGL0I00352g	CAGL0H05005g	CAGL0L06094g	CAGL0A04719g	CAGL0A04807g	CAGL0L10186g	CAGL0E06490g	CAGL0J05852g	CAGL0F02101g	CAGL0H09548g	CAGL0B03201g	CAGL0K03333g	CAGL0I08239g	CAGL0I09460g	CAGL0J09350g	CAGL0I02046g	CAGL0L10714g	CAGL0I05544g	CAGL0H09504g	CAGL0D03058g	CAGL0L10318g	CAGL0E03828g	CAGL0I04906g	CAGL0K09504g	CAGL0G01672g	CAGL0K12100g	CAGL0K08866g	CAGL0D00946g	CAGL0M12859g	CAGL0F04477g	CAGL0F00605g	CAGL0B03421g	CAGL0E04334g	CAGL0H04037g	CAGL0J00605g	CAGL0L09152g	CAGL0F01793g	CAGL0L01111g	CAGL0I03674g	CAGL0M06171g	CAGL0D05940g
FLC4H_UP	20653936 |Evolutionary divergence in the fungal response to fluconazole revealed by soft clustering	CAGL0F02035g	CAGL0L07590g	CAGL0G02563g	CAGL0E04972g	CAGL0J01727g	CAGL0M13475g	CAGL0K13002g	CAGL0M13761g	CAGL0G03289g	CAGL0F05137g	CAGL0L06424g	CAGL0K08602g	CAGL0H04587g	CAGL0J11352g	CAGL0E00187g	CAGL0J04290g	CAGL0H03465g	CAGL0J01573g	CAGL0L05830g	CAGL0F06655g	CAGL0I08789g	CAGL0L10890g	CAGL0H03311g	CAGL0E01155g	CaglfMp07	CAGL0I08547g	CAGL0F00209g	CAGL0F06259g	CAGL0M06853g	CAGL0K03355g	CAGL0B02057g	CAGL0K02013g	CAGL0J11550g	CAGL0B03421g	CAGL0E02211g	CAGL0G05984g	CAGL0A04103g	CAGL0M03465g	CAGL0G02827g	CAGL0A03806g	CAGL0G06600g	CAGL0K10164g	CAGL0J09592g	CAGL0H10384g	CAGL0I10692g	CAGL0B01012g	CAGL0F07601g	CAGL0I09724g
FLC4H_DN	20653936 |Evolutionary divergence in the fungal response to fluconazole revealed by soft clustering	CAGL0M12771g	CAGL0M03421g	CAGL0A02970g	CAGL0J01045g	CAGL0A01870g	CAGL0D06226g	CAGL0M01166g	CAGL0D00396g	CAGL0K00847g	CAGL0G08580g	CAGL0G07755g	CAGL0L07524g	CAGL0L09130g	CAGL0D01034g	CAGL0K06721g	CaglfMp08	CAGL0K09680g	CAGL0H00594g	CAGL0M07359g	CAGL0F06479g	CAGL0I05742g	CAGL0A04829g	CAGL0J02310g	CAGL0L04774g	CAGL0F01749g	CAGL0K06017g	CAGL0K01705g	CAGL0E04576g	CAGL0D06688g	CAGL0M11924g	CAGL0L04466g	CAGL0H07579g	CAGL0G02959g	CAGL0L00319g	CAGL0E02607g	CAGL0J03780	CAGL0M02783g	CAGL0G03355g	CAGL0G09086g	CAGL0I10967g	CAGL0I06919g	CAGL0C00671g	CAGL0G06908g	CAGL0M05731g	CAGL0B03487g	CAGL0H06633g	CAGL0M09669g	CAGL0M07722g
FLC1H_UP	20653936 |Evolutionary divergence in the fungal response to fluconazole revealed by soft clustering	CAGL0F02035g	CAGL0E04972g	CAGL0L06424g	CAGL0L07590g	CAGL0G02563g	CAGL0M13761g	CAGL0M13475g	CAGL0K13002g	CAGL0J01727g	CAGL0G03289g	CAGL0M06853g	CAGL0J01573g	CAGL0J11352g	CAGL0F06655g	CAGL0F06259g	CAGL0G05984g	CAGL0H04587g	CAGL0E00187g	CAGL0F07601g	CAGL0F05137g	CAGL0K08602g	CAGL0K07678g	CAGL0E01155g	CAGL0L05830g	CAGL0I08789g	CAGL0K03355g	CAGL0H03465g	CAGL0A02475g	CAGL0F06501g	CAGL0B01012g	CAGL0A03806g	CAGL0G02827g	CAGL0D05434g	CAGL0I09724g	CAGL0L10890g	CAGL0J11550g	CAGL0E02211g	CaglfMp07	CAGL0F01881g	CAGL0K02013g	CAGL0F00209g	CAGL0J04290g	CAGL0J09592g	CAGL0E05918g	CAGL0A04103g	CAGL0E03784g	CAGL0I10692g	CAGL0G06600g
FLC1H_DN	20653936 |Evolutionary divergence in the fungal response to fluconazole revealed by soft clustering	CAGL0M12771g	CAGL0M03421g	CAGL0A02970g	CAGL0G08580g	CAGL0M01166g	CAGL0D06226g	CAGL0J01045g	CAGL0D00396g	CAGL0A01870g	CAGL0L09130g	CAGL0K00847g	CAGL0D01034g	CAGL0G07755g	CAGL0K06721g	CAGL0K09680g	CAGL0F01749g	CAGL0L07524g	CAGL0M11924g	CAGL0H07579g	CAGL0H00594g	CAGL0M07359g	CAGL0I07843g	CAGL0G06908g	CAGL0I05742g	CAGL0K11748g	CAGL0L04466g	CAGL0J03780	CAGL0F06479g	CAGL0J02310g	CAGL0K00803g	CAGL0I10967g	CaglfMp08	CAGL0A04829g	CAGL0L00319g	CAGL0K06017g	CAGL0G09086g	CAGL0L04774g	CAGL0K10780g	CAGL0L10472g	CAGL0C00671g	CAGL0I06919g	CAGL0K01705g	CAGL0G03355g	CAGL0D06688g	CAGL0G04653g	CAGL0J07436g	CAGL0L05104g	CAGL0F08547g
Neutrophils_UP	23403555 | Transcriptional profiling of Candida glabrata during phagocytosis by neutrophils and in the infected mouse spleen	CAGL0L06094g	CAGL0H04939g	CAGL0H06633g	CAGL0K08668g	CAGL0C05621g	CAGL0F07029g	CAGL0D00154g	CAGL0B02838g	CAGL0A01870g	CAGL0D01474g	CAGL0C05027g	CAGL0C02321g	CAGL0D06402g	CAGL0A02002g	CAGL0G05632g	CAGL0K12518g	CAGL0I08305g	CAGL0E03916g	CAGL0J02530g	Pseudo Gene - some similarities with sp|P32323 Saccharomyces cerevisiae YNR044w AGA1, no start, frameshift	CAGL0K06677g	Pseudo Gene - some similarities with sp|P32323 Saccharomyces cerevisiae YNR044w AGA1, no start, frameshift	CAGL0L03267g	CAGL0I04048g	CAGL0L06776g	CAGL0L00649g	CAGL0M12551g	CAGL0H08261g	CAGL0E01859g	CAGL0K07337g	CAGL0A01826g	CAGL0F08745g	CAGL0B04917g	CAGL0J00451g	CAGL0G05544g	CAGL0J04884g	CAGL0K12958g	CAGL0M00374g	CAGL0F02717g	Unknown	Unknown	CAGL0E05148g	Candida glabrata CBS138, CAGL0J11968g partial mRNA.	CAGL0C02233g	Unknown	Unknown	CAGL0G05698g	CAGL0H09460g
Neutrophils_DN	23403555 | Transcriptional profiling of Candida glabrata during phagocytosis by neutrophils and in the infected mouse spleen	CAGL0A00495g	CAGL0D01034g	CAGL0M05599g	CAGL0D02090g	CAGL0J09922g	Unknown	CAGL0A01782g	CAGL0M12034g	CAGL0K10780g	CAGL0K03135g	CAGL0M06501g	CAGL0H05511g	CAGL0M02695g	CAGL0L07722g	CAGL0F01045g	CAGL0B03487g	CAGL0G01034g	CAGL0J03146g	CAGL0I02486g	CAGL0H08327g	Unknown	CAGL0A01540g	CAGL0M02849g	CAGL0G01078g	CAGL0L12760g	CAGL0A03234g	CAGL0C05379g	Unknown	CAGL0J02354g	CAGL0G00990g	CAGL0J03234g	CAGL0K04587g	CAGL0E04994g	CAGL0K06149g	CAGL0G08734g	CAGL0E03938g	CAGL0M00814g	CAGL0J10164g	CAGL0F07073g	CAGL0F08833g	CAGL0M12408g	CAGL0A04015g	CAGL0K07414g	CAGL0A04521g	CAGL0H05137g	Unknown	CAGL0G01826g	CAGL0M10241g
H202_UP	21156173 |Regulation of Candida glabrata oxidative stress resistance is adapted to host environment	CAGL0K06259g	CAGL0K10868g	CAGL0I04994g	CAGL0F06941g	CAGL0K07788g	CAGL0C01595g	CAGL0D05522g	CAGL0M14047g	CAGL0I01166g	CAGL0E06424g	CAGL0C01243g	CAGL0B00902g	CAGL0E00715g	CAGL0I09394g	CAGL0I08415g	CAGL0L12562g	CAGL0G07689g	CAGL0G06732g	CAGL0M02255g	CAGL0M07403g	CAGL0F00363g	CAGL0B01419g	CAGL0I10406g	CAGL0L00759g	CAGL0J00561g	CAGL0B02563g	CAGL0J07612g	CAGL0K04235g	CAGL0M14003g	CAGL0H00660g	CAGL0E01639g	CAGL0H03333g	CAGL0D02794g	CAGL0C04873g	CAGL0J08635g	CAGL0C01705g	CAGL0M10571g	CAGL0H01859g	CAGL0F04961g	CAGL0I02882g	CAGL0B01815g	CAGL0L01177g	CAGL0L10604g	CAGL0K06039g	CAGL0M08382g	CAGL0I04708g	CAGL0I04554g	CAGL0F07051g
Menadione_UP	21156173 |Regulation of Candida glabrata oxidative stress resistance is adapted to host environment	CAGL0K08800g	CAGL0I03190g	CAGL0K06259g	CAGL0L08426g	CAGL0K10868g	CAGL0I04994g	CAGL0D06688g	CAGL0H02959g	CAGL0J02662g	CAGL0J06402g	CAGL0F07029g	CAGL0H06479g	CAGL0K08316g	CAGL0L06094g	CAGL0J11858g	CAGL0L10406g	CAGL0K04279g	CAGL0F06941g	CAGL0D00770g	CAGL0F03993g	CAGL0D00154g	CAGL0G01496g	CAGL0I01408g	CAGL0M13541g	CAGL0J05126g	CAGL0K07788g	CAGL0B01573g	CAGL0I06094g	CAGL0G06402g	CAGL0K03509g	CAGL0L01837g	CAGL0L00935g	CAGL0C01595g	CAGL0J07634g	CAGL0K08668g	CAGL0D01584g	CAGL0D00748g	CAGL0L07392g	CAGL0J09394g	CAGL0C00517g	CAGL0D05522g	CAGL0M14047g	CAGL0H09636g	CAGL0I02112g	CAGL0A01001g	CAGL0K06765g	CAGL0L04158g	CAGL0L10340g
KCl_UP	GSE161373	CAGL0E05984g	CAGL0K06380g	CAGL0J11550g	CAGL0L09251g	CAGL0K05687g	CAGL0L09273g	CAGL0F08261g	CAGL0M12793g	CAGL0G04455g	CAGL0D03894g	CAGL0A02002g	CAGL0M12474g	CAGL0I02134g	CAGL0M11660g	CAGL0K09702g	CAGL0C05027g	CAGL0G04433g	CAGL0J03080g	CAGL0A02816g	CAGL0I01100g	CAGL0M12551g	CAGL0K03421g	CAGL0I08305g	CAGL0J06402g	CAGL0K05247g	CAGL0L02167g	CAGL0F08745g	CAGL0E06380g	CAGL0E05632g	CAGL0M06963g	CAGL0F01111g	CAGL0M09020g	CAGL0H02101g	CAGL0D06512g	CAGL0B01595g	CAGL0A04829g	CAGL0K07205g	CAGL0I05610g	CAGL0G05698g	CAGL0M06325g	CAGL0F00649g	CAGL0L00649g	CAGL0M11000g	CAGL0G01738g	CAGL0D04026g	CAGL0B01078g	CAGL0L12254g	CAGL0G05269g
KCl_DN	GSE161373	CAGL0M03773g	CAGL0M02167g	CAGL0H08712g	CAGL0L09581g	CAGL0D04642g	CAGL0E05456g	CAGL0L10890g	CAGL0M06677g	CAGL0G08668g	CAGL0J01023g	CAGL0G02409g	CAGL0E04224g	CAGL0J01045g	CAGL0L08547g	CAGL0K06215g	CAGL0M06655g	CAGL0J03146g	CAGL0L02871g	CAGL0C01639g	CAGL0J10978g	CAGL0G04411g	CAGL0H05709g	CAGL0I00550g	CAGL0K09284g	CAGL0E05478g	CAGL0C00110g	CAGL0F03927g	CAGL0G08129g	CAGL0F00407g	CAGL0I05764g	CAGL0F06809g	CAGL0J10252g	CAGL0L09669g	CAGL0E03245g	CAGL0M04829g	CAGL0D00880g	CAGL0D01716g	CAGL0E05500g	CAGL0H08415g	CAGL0J10912g	CAGL0J10890g	CAGL0J11154g	CAGL0F01023g	CAGL0E02233g	CAGL0B00792g	CAGL0L07678g	CAGL0E02343g	CAGL0L10648g
Msn2-KCl_UP	GSE161373	CAGL0M07293g
Msn2-KCl_DN	GSE161373	CAGL0F05995g	CAGL0F04719g	CAGL0F04895g	CAGL0K07480g	CAGL0H04851g	CAGL0H02695g	CAGL0H00682g	CAGL0F02717g	CAGL0M03377g	CAGL0K05247g	CAGL0L01925g	CAGL0C04587g
Msn4-KCl_UP	GSE161373	CAGL0F05137g
Msn4-KCl_DN	GSE161373	CAGL0M13189g	CAGL0I07865g	CAGL0K04631g	CAGL0G05544g	CAGL0F02717g	CAGL0F07777g	CAGL0A02233g	CAGL0D04026g	CAGL0L09383g	CAGL0J04004g	CAGL0B03311g	CAGL0G05269g	CAGL0K05247g	CAGL0J05830g	CAGL0K02519g	CAGL0F00605g	CAGL0B02563g	CAGL0C02739g	CAGL0F04719g	CAGL0K03421g	CAGL0A02211g	CAGL0C04587g	CAGL0G09064g	CAGL0C03872g	CAGL0H04873g	CAGL0F04895g	CAGL0C04191g	CAGL0K10868g
Msn2_Msn4-KCl_UP	GSE161373	CAGL0H07645g	CAGL0K01771g	CAGL0E01771g	CAGL0F05137g	CAGL0E06644g	CAGL0D01716g	CAGL0I00770g	CAGL0K12716g	CAGL0M06677g	CAGL0M06655g	CAGL0E02233g	CAGL0L12892g	CAGL0J04466g	CAGL0M11660g	CAGL0K12210g	CAGL0E05280g	CAGL0G09801g	CAGL0L01749g	CAGL0M07293g	CAGL0F08833g	CAGL0A03828g	CAGL0M03773g	CAGL0G03597g	CAGL0B03091g	CAGL0I01166g	CAGL0K07634g	CAGL0M01760g	CAGL0L10868g	CAGL0H02255g	CAGL0G00858g	CAGL0G01254g	CAGL0G02057g	CAGL0I00242g	CAGL0J11990g	CAGL0I00484g	CAGL0J06402g	CAGL0G02387g	CAGL0I10901g	CAGL0A03102g	CAGL0K00693g	CAGL0I10791g	CAGL0M12364g	CAGL0C04411g	CAGL0M02167g	CAGL0B01188g	CAGL0E06600g	CAGL0C04389g	CAGL0C04851g
Msn2_Msn4-KCl_DN	GSE161373	CAGL0M13189g	CAGL0F05995g	CAGL0J03080g	CAGL0B01078g	CAGL0F04719g	CAGL0K05247g	CAGL0F07777g	CAGL0C04587g	CAGL0I07865g	CAGL0F02717g	CAGL0F04895g	CAGL0F00605g	CAGL0H02695g	CAGL0D00198g	CAGL0K04631g	CAGL0A02211g	CAGL0K07480g	CAGL0B03311g	CAGL0G05544g	CAGL0K05687g	CAGL0G05698g	CAGL0J04004g	CAGL0G05269g	CAGL0M03025g	CAGL0K03421g	CAGL0D04026g	CAGL0H04873g	CAGL0M03377g	CAGL0L01925g	CAGL0K04301g	CAGL0L09383g	CAGL0J05830g	CAGL0K07458g	CAGL0K02519g	CAGL0G05335g	CAGL0M12551g	CAGL0I07249g	CAGL0B02860g	CAGL0K10626g	CAGL0M03465g	CAGL0B01595g	CAGL0K08624g	CAGL0H02387g	CAGL0H02101g	CAGL0K04367g	CAGL0J01331g	CAGL0A02233g	CAGL0I05896g
SPF1A_GLCdepl30 min_UP	GSM3362042	CAGL0D00682g	CAGL0E05984g	CAGL0I10010g	CAGL0G03289g	CAGL0G03883g	E1A_r60_n9	CAGL0M08822g	CAGL0A01243g	CAGL0H06633g	CAGL0G06050g	CAGL0L00649g	CAGL0G05632g	CAGL0I02134g	CAGL0G05269g	CAGL0F08745g	CAGL0C05027g	CAGL0F07953g	CAGL0A02002g	CAGL0L03982g	CAGL0J11550g	CAGL0M03465g	CAGL0M11902g	CAGL0G05544g	CAGL0L09086g	CAGL0M09020g	CAGL0G01738g	CAGL0F04631g	CAGL0H00704g	CAGL0E00803g	CAGL0F04807g	CAGL0H00198g	CAGL0K03421g	CAGL0L09273g	CAGL0F00605g	CAGL0J04268g	CAGL0H09460g	CAGL0F01683g	CAGL0I06050g	CAGL0H00176g	CAGL0E05610g	CAGL0J11836g	CAGL0F07513g	CAGL0K10604g	CAGL0I01100g	CAGL0J03080g	CAGL0J04202g	CAGL0L06864g	CAGL0H04037g
SPF1A_GLCdepl30 min_DN	GSM3362042	CAGL0L05808g	CAGL0C05467g	CAGL0C00869g
SPF1B_GLCdepl30 min_UP	GSM3362042	CAGL0M09955g	CAGL0E05984g	CAGL0G03289g	CAGL0H06633g	CAGL0F08745g	CAGL0G03883g	CAGL0L03982g	CAGL0G05544g	CAGL0J11550g	CAGL0G06050g	CAGL0L09086g	CAGL0I02134g	CAGL0F07953g	CAGL0A01243g	CAGL0M09020g	CAGL0F04807g	CAGL0L11880g	CAGL0B04939g	E1A_r60_n9	CAGL0C05027g	CAGL0L00649g	CAGL0G05269g	CAGL0G05632g	CAGL0M03465g	CAGL0M02145g	CAGL0I10010g	CAGL0M11902g	CAGL0K06699g	CAGL0H02211g	CAGL0J11836g	CAGL0J04202g	CAGL0A02002g	CAGL0J03080g	CAGL0F00605g	CAGL0J04268g	CAGL0M08822g	CAGL0H00704g	CAGL0L06182g	CAGL0C04191g	CAGL0F02849g	CAGL0H04125g	CAGL0I01100g	CAGL0K07810g	CAGL0E00803g	CAGL0K07546g	CAGL0G01738g	CAGL0B02475g	CAGL0F07513g
SPF1B_GLCdepl30 min_DN	GSM3362042	CAGL0L10186g	RC9	E1A_r60_a22	DCP_22_2	DCP_22_4	CAGL0I00220g	DCP_22_0	CAGL0C05115g	CAGL0A04719g	CAGL0J09350g	CAGL0K09504g	CAGL0I04906g	CAGL0J11924g	CAGL0I10791g	CAGL0M14047g	CAGL0J10494g	CAGL0K00803g	CAGL0C04917g	CAGL0F01199g	CAGL0I03674g	CAGL0H07007g	CAGL0I08987g	CAGL0F00649g	CAGL0I10450g	CAGL0I06787g	CAGL0I08239g	CAGL0M08932g	CAGL0K04169g	CAGL0M14003g	CAGL0C03850g	CAGL0L01111g	CAGL0J03124g	CAGL0B01507g	CAGL0L08580g	CAGL0E01375g	CAGL0L01485g	CAGL0H09548g	CAGL0C05225g	CAGL0A03102g	CAGL0K08668g	CAGL0K08316g	CAGL0K08866g	CAGL0J03982g	CAGL0J02508g	CAGL0I02442g	CAGL0B00704g	CAGL0D05368g	CAGL0L04312g
SPF1A_GLCdepl90 min_UP	GSM3362042	CAGL0D00682g	E1A_r60_n9	CAGL0G03289g	CAGL0E05984g	CAGL0H00198g	CAGL0G02871g	CAGL0H00176g	ETG05_66023	CAGL0I10010g	CAGL0L07524g	E1A_r60_a135	CAGL0F03377g	CAGL0A04609g	E1A_r60_n11	RC2	CAGL0M04103g	E1A_r60_a107	CAGL0J10142g	CAGL0K11484g	CAGL0H00154g	CAGL0F02629g	CAGL0A01243g	CAGL0L03388g
SPF1A_GLCdepl90 min_DN	GSM3362042	CAGL0F00209g	DCP_22_0	E1A_r60_a22	DCP_22_4	DCP_22_2	CAGL0H09460g	CAGL0B04213g	DCP_22_6	CAGL0K10164g	CAGL0M12551g	CAGL0B01595g	CAGL0G09064g	CAGL0L06094g	CAGL0F08745g	CAGL0H02563g	CAGL0M09020g	CAGL0H04939g	CAGL0D00154g	CAGL0C02321g	CAGL0G02739g	DCP_22_7	CAGL0J03058g	CAGL0E01881g	DCP_22_9	CAGL0E03916g	CAGL0K04719g	CAGL0L08426g	CAGL0E01837g	CAGL0C04323g	CAGL0J03080g	CAGL0F04719g	CAGL0L09108g	CAGL0L09273g	CAGL0L09086g	CAGL0B04543g	CAGL0L03267g	CAGL0H02101g	CAGL0A04829g	CAGL0H08261g	CAGL0E01793g	CAGL0D02134g	CAGL0L10186g	E1A_r60_a104	CAGL0F00605g	CAGL0J09262g	CAGL0E01815g	CAGL0K05687g	CAGL0D03982g
SPF1B_GLCdepl90 min_UP	GSM3362042	CAGL0M09955g	ETG04_27747	E1A_r60_n9	CAGL0E05984g	CAGL0G01056g	CAGL0B02475g	CAGL0J06380g	E1A_r60_n11	ETG09_205211	CAGL0G06050g	E1A_r60_a135	CAGL0G05269g	CAGL0G03289g	CAGL0K07810g	CAGL0J03080g	CAGL0G02431g	CAGL0I04004g	CAGL0F03377g	CAGL0D00594g	E1A_r60_a107	CAGL0H02211g	CAGL0L04818g	CAGL0E06292g	CAGL0F07953g	CAGL0F00165g	CAGL0L07018g	CAGL0H04873g	CAGL0M12452g	CAGL0E00341g	CAGL0F01067g	CAGL0M11066g	CAGL0K07502g	CAGL0I03982g	CAGL0K04763g	CAGL0H06633g	CAGL0K07546g	CAGL0J03058g	CAGL0E03421g	CAGL0L11880g	RC5	CAGL0F02915g	CAGL0K13002g	CAGL0J00121g	CAGL0K03157g	CAGL0J02398g	ETG05_36762	CAGL0K04697g	RC8
SPF1B_GLCdepl90 min_DN	GSM3362042	CAGL0F03509g	DCP_22_4	DCP_22_2	E1A_r60_a22	DCP_22_0	CAGL0J02508g	CAGL0H08173g	CAGL0H08151g	DCP_22_6	CAGL0L10186g	CAGL0E03201g	CAGL0L04378g	CAGL0I10142g	CAGL0I10175g	CAGL0M06963g	CAGL0M14047g	CAGL0J10494g	CAGL0G01100g	CAGL0J11924g	CAGL0G02189g	CAGL0J11913g	CAGL0I10197g	CAGL0J03982g	CAGL0F05137g	E1A_r60_a104	CAGL0I09108g	CAGL0B02079g	CAGL0C05643g	CAGL0M00132g	CAGL0C04917g	CAGL0M13189g	CAGL0B00121g	CAGL0I10153g	CAGL0C00110g	CAGL0D00264g	CAGL0I04510g	CAGL0K10164g	CAGL0I10120g	CAGL0I06094g	CAGL0L12122g	CAGL0E04202g	CAGL0D06666g	CAGL0I06743g	CAGL0B00726g	CAGL0C05665g	CAGL0A01606g	CAGL0K08316g	CAGL0I10131g
Cghhf1_hhf2__UP	32134928 | Histone H4 dosage modulates DNA damage response in the pathogenic yeast Candida glabrata via homologous recombination pathway	CAGL0E05456g	CAGL0H00110g	CAGL0J11990g	CAGL0F00110g	CAGL0K00170g	CAGL0H01419g	CAGL0H02079g	CAGL0K06215g	CAGL0F00649g	CAGL0M11660g	CAGL0K02211g	CAGL0H05115g	CAGL0H07271g	CAGL0H02959g	CAGL0H06985g	CAGL0D04180g	CAGL0H02937g	CAGL0H02189g	CAGL0H05973g	CAGL0H09482g	CAGL0H08173g	CAGL0J02222g	CAGL0H05093g	CAGL0L07678g	CAGL0E02673g	CAGL0H08019g	CAGL0H04235g	CAGL0H07975g	CAGL0H05995g	CAGL0B01012g	CAGL0H10098g	CAGL0H09724g	CAGL0H09922g	CAGL0H03377g	CAGL0H06017g	CAGL0H02871g	CAGL0H01573g	CAGL0H03663g	CAGL0H06699g	CAGL0H10406g	CAGL0H07183g	CAGL0F01023g	CAGL0L10362g	CAGL0J02024g	CAGL0H05709g	CAGL0H09240g	CAGL0H06391g	CAGL0H06897g
Cghhf1_hhf2__DN	32134928 | Histone H4 dosage modulates DNA damage response in the pathogenic yeast Candida glabrata via homologous recombination pathway	CAGL0M06677g	CAGL0C04136g	CAGL0I04444g	CAGL0F01749g	CAGL0L06094g	CAGL0C01243g	CAGL0B00902g	CAGL0I09009g	CAGL0L02937g	CAGL0K04499g	CAGL0L06138g	CAGL0C05621g	CAGL0I09284g	CAGL0B00990g	CAGL0M12188g	CAGL0L00759g	CAGL0B02794g	CAGL0K10340g	CAGL0L00429g	CAGL0K01771g	CAGL0J09240g	CAGL0C01595g	CAGL0M13717g	CAGL0I01276g	CAGL0D04356g	CAGL0I09108g	CAGL0F02761g	CAGL0G06006g	CAGL0G05610g	CAGL0D06402g	CAGL0K03459g	CAGL0K03465g	CAGL0I00264g	CAGL0J08316g	CAGL0K00913g	CAGL0A03366g	CAGL0F07117g	CAGL0K08668g	CAGL0A02574g	CAGL0I04994g	CAGL0L09229g	CAGL0A01716g	CAGL0J07084g	CAGL0M11704g	CAGL0E01133g	CAGL0G08019g	CAGL0F01485g	CAGL0H02431g
MMS-UP	32134928 | Histone H4 dosage modulates DNA damage response in the pathogenic yeast Candida glabrata via homologous recombination pathway	CAGL0J06402g	CAGL0E05456g	CAGL0F02167g	CAGL0G05269g	CAGL0F06875g	CAGL0I09724g	CAGL0M02915g	CAGL0G02563g	CAGL0K04565g	CAGL0B00836g	CAGL0I02024g	CAGL0I03300g	CAGL0A01155g	CAGL0B01595g	CAGL0F07293g	CAGL0M10153g	CAGL0M01716g	CAGL0K07337g	CAGL0K03157g	CAGL0K06677g	CAGL0I05390g	CAGL0B02343g	CAGL0H03311g	CAGL0A02002g	CAGL0K06215g	CAGL0L02079g	CAGL0G09042g	CAGL0H08580g	CAGL0H00704g	CAGL0I01276g	CAGL0K02211g	CAGL0G08019g	CAGL0M11682g	CAGL0G06182g	CAGL0D02134g	CAGL0F02431g	CAGL0F04521g	CAGL0K05687g	CAGL0L05434g	CAGL0M05995g	CAGL0C03289g	CAGL0L07766g	CAGL0G04741g	CAGL0G02739g	CAGL0J04202g	CAGL0L04026g	CAGL0F07953g	CAGL0L04378g
MMS-DN	32134928 | Histone H4 dosage modulates DNA damage response in the pathogenic yeast Candida glabrata via homologous recombination pathway	CAGL0A03905g	CAGL0D00528g	CAGL0L10780g	CAGL0E06138g	CAGL0F01485g	CAGL0I01408g	CAGL0B01875g	CAGL0J01463g	CAGL0E00116g	CAGL0M07656g	CAGL0C02783g	CAGL0D05940g	CAGL0J05390g	CAGL0M06655g	CAGL0L10406g	CAGL0L03828g	CAGL0H04983g	CAGL0D01562g	CAGL0L06666g	CAGL0L09581g	CAGL0I01430g	CAGL0G02871g	CAGL0A03300g	CAGL0L08547g	CAGL0A00429g	CAGL0I02508g	CAGL0M06677g	CAGL0J01699g	CAGL0G04499g	CAGL0D05192g	CAGL0H02491g	CAGL0H06127g	CAGL0L06160g	CAGL0M12727g	CAGL0G10153g	CAGL0L10015g	CAGL0F03553g	CAGL0L08184g	CAGL0H07337g	CAGL0A04191g	CAGL0B02904g	CAGL0G01012g	CAGL0K02475g	CAGL0J10179g	CAGL0G07881g	CAGL0A03051g	CAGL0H09966g	CAGL0M02761g
Cghhf1_hhf2__MMS-UP	32134928 | Histone H4 dosage modulates DNA damage response in the pathogenic yeast Candida glabrata via homologous recombination pathway	CAGL0J06402g	CAGL0F02167g	CAGL0G02563g	CAGL0B00836g	CAGL0D05082g	CAGL0I09009g	CAGL0G05269g	CAGL0I03300g	CAGL0L02937g	CAGL0I01276g	CAGL0M02915g	CAGL0A02002g	CAGL0J09240g	CAGL0C01243g	CAGL0L00759g	CAGL0L02079g	CAGL0K07337g	CAGL0L06094g	CAGL0G01210g	CAGL0E05280g	CAGL0K06677g	CAGL0G05610g	CAGL0J00561g	CAGL0F06875g	CAGL0B00902g	CAGL0F07117g	CAGL0H03311g	CAGL0I09108g	CAGL0M10153g	CAGL0J02398g	CAGL0G08019g	CAGL0I09724g	CAGL0C01595g	CAGL0L05434g	CAGL0F07293g	CAGL0K03157g	CAGL0K04719g	CAGL0I07315g	CAGL0K04235g	CAGL0K04565g	CAGL0H02101g	CAGL0G05093g	CAGL0I05016g	CAGL0F00253g	CAGL0L07898g	CAGL0I04708g	CAGL0J10846g	CAGL0J01331g
Cghhf1_hhf2__MMS-DN	32134928 | Histone H4 dosage modulates DNA damage response in the pathogenic yeast Candida glabrata via homologous recombination pathway	CAGL0A03905g	CAGL0I01408g	CAGL0L13392g	CAGL0D00528g	CAGL0E06138g	CAGL0L10780g	CAGL0B02717g	CAGL0L08547g	CAGL0I03234g	CAGL0I01430g	CAGL0K06061g	CAGL0B01122g	CAGL0J06374g	CAGL0B01875g	CAGL0K04587g	CAGL0M10197g	CAGL0M02761g	CAGL0D05940g	CAGL0G02871g	CAGL0J01463g	CAGL0J01699g	CAGL0L10406g	CAGL0F00110g	CAGL0I03476g	CAGL0L08184g	CAGL0I09790g	CAGL0J05390g	CAGL0H02491g	CAGL0G10153g	CAGL0L06666g	CAGL0H09064g	CAGL0L03828g	CAGL0G07106g	CAGL0K00671g	CAGL0G08734g	CAGL0I08547g	CAGL0M11616g	CAGL0E05500g	CAGL0M06655g	CAGL0M12727g	CAGL0J10802g	CAGL0I06204g	CAGL0I10010g	CAGL0D00550g	CAGL0M07832g	CAGL0F04433g	CAGL0G05896g	CAGL0I00726g
jjj1_UP	29507891 |Jjj1 Is a Negative Regulator of Pdr1-Mediated Fluconazole Resistance in Candida glabrata	CAGL0M01760g	CAGL0C03289g	CAGL0L05434g	CAGL0G05544g	CAGL0I10147g	CAGL0J04202g	CAGL0K00170g	CAGL0L00157g	CAGL0E06688g	CAGL0E06644g	CAGL0E06666g	CAGL0M14047g	CAGL0B02838g	CAGL0F07777g	CAGL0G02739g	CAGL0H02563g	CAGL0I04994g	CAGL0K07007g	CAGL0H06853g	CAGL0J11550g	CAGL0G01738g	CAGL0J07502g	CAGL0K04785g	CAGL0I00286g	CAGL0G00242g	CAGL0E00116g	CAGL0M00154g	CAGL0E00110g	CAGL0I05874g	CAGL0M01716g	CAGL0G01122g	CAGL0J01774g	CAGL0J01727g	CAGL0L03846g	CAGL0K12254g	CAGL0J03762g	CAGL0E05522g	CAGL0I09724g	CAGL0G03179g	CAGL0L10318g	CAGL0M10219g	CAGL0C02233g	CAGL0F07029g	CAGL0A02233g	CAGL0J08316g	CAGL0K12518g	CAGL0F03025g	CAGL0A04829g
jjj1_DN	29507891 |Jjj1 Is a Negative Regulator of Pdr1-Mediated Fluconazole Resistance in Candida glabrata	CAGL0J07370g	CAGL0B02475g	CAGL0G08734g	CAGL0A03102g	CAGL0L13376g	CAGL0E04092g	CAGL0K01529g	CAGL0L11990g	CAGL0A01243g	CAGL0B04675g	CAGL0G00946g	CAGL0C02211g	CAGL0I09856g	CAGL0I08613g	CAGL0J00451g	CAGL0G06050g	CAGL0K00781g	CAGL0L10648g	CAGL0B02717g	CAGL0I01232g	CAGL0H01683g	CAGL0C04917g	CAGL0A03828g	CAGL0G02387g	CAGL0L13431g	CAGL0M06677g	CAGL0A04081g	CAGL0I06050g	CAGL0M05533g	CAGL0F02585g	CAGL0F04323g	CAGL0I10010g	CAGL0H03025g
jjj1pdr1_UP	29507891 |Jjj1 Is a Negative Regulator of Pdr1-Mediated Fluconazole Resistance in Candida glabrata	CAGL0K00170g	CAGL0L05434g	CAGL0F08195g	CAGL0I10147g	CAGL0J04202g	CAGL0G02739g	CAGL0E06666g	CAGL0L06094g	CAGL0M09735g	CAGL0I04994g	CAGL0K10164g	CAGL0E06688g	CAGL0I07865g	CAGL0B02860g	CAGL0F07029g	CAGL0G01540g	CAGL0K03459g	CAGL0H02387g	CAGL0L00157g	CAGL0D06402g	CAGL0H03619g	CAGL0L10186g	CAGL0G01738g	CAGL0J00275g	CAGL0C02623g	CAGL0L00429g	CAGL0J02530g	CAGL0B02838g	CAGL0J04554g	CAGL0J01774g	CAGL0K10868g	CAGL0K06677g	CAGL0K12518g	CAGL0H07469g	CAGL0K06380g	CAGL0K04257g	CAGL0K07854g	CAGL0I05610g	CAGL0E05962g	CAGL0A01089g	CAGL0M12474g	CAGL0J08316g	CAGL0E06644g	CAGL0D02640g	CAGL0D02662g	CAGL0L06248g	CAGL0G03179g	CAGL0E00110g
jjj1pdr1_DN	29507891 |Jjj1 Is a Negative Regulator of Pdr1-Mediated Fluconazole Resistance in Candida glabrata	CAGL0J07370g	CAGL0A00451g	CAGL0M01760g	CAGL0G08734g	CAGL0K00781g	CAGL0L04510g	CAGL0I09856g	CAGL0I08613g	CAGL0C02211g	CAGL0L13376g	CAGL0L01243g	CAGL0E04092g	CAGL0M06677g	CAGL0M03311g	CAGL0B01507g	CAGL0A02431g	CAGL0B02717g
Pho4_UP	28485712| Evolution of reduced co-activator dependence led to target expansion of a starvation response pathway.	CAGL0B02475g	CAGL0G06050g	CAGL0K07546g	CAGL0B02926g	CAGL0E06292g	CAGL0A01243g	CAGL0M11660g	CAGL0K10164g	CAGL0E04554g	CAGL0I10791g	CAGL0G01540g	CAGL0K04301g	CAGL0I00726g	CAGL0F00649g	CAGL0M13189g	CAGL0A01650g	CAGL0L05456g	CAGL0M06325g	CAGL0B02970g	CAGL0D06512g	CAGL0C02321g	CAGL0G06952g	CAGL0A01606g	CAGL0E04884g	CAGL0J06050g	CAGL0D05434g	CAGL0M01870g	CAGL0M01870g	CAGL0B02453g	CAGL0I00902g	CAGL0E05566g	CAGL0I00748g	CAGL0F02145g	CAGL0H08778g	CAGL0L06622g	CAGL0L07502g	CAGL0L06644g	CAGL0M12705g	CAGL0K07524g	CAGL0A01628g
Pho2_UP	28485712| Evolution of reduced co-activator dependence led to target expansion of a starvation response pathway.	CAGL0F00649g	CAGL0B02475g	CAGL0L06424g	CAGL0E04884g	CAGL0J06050g
YAP1_UP	27242683|A Network of Paralogous Stress Response Transcription Factors in the Human Pathogen Candida glabrata	CAGL0B02838g	CAGL0F08745g	CAGL0L06094g	CAGL0G03289g	CAGL0J08316g	CAGL0K08668g	CAGL0F07029g	CAGL0G03883g	CAGL0F01111g	CAGL0M09713g	CAGL0C02365g	CAGL0D06402g	CAGL0I10010g	CAGL0E00803g	CAGL0H02387g	CAGL0E05170g	CAGL0E01771g	CAGL0K04565g	CAGL0K12144g	CAGL0H04873g
YAP1_DN	27242683|A Network of Paralogous Stress Response Transcription Factors in the Human Pathogen Candida glabrata	CAGL0K06259g	CAGL0I01166g	CAGL0L05258g	CAGL0K10868g	CAGL0C01705g	CAGL0K12958g	CAGL0C00275g	CAGL0M11682g	CAGL0H05951g	CAGL0K00803g	CAGL0L04664g	CAGL0H02739g	CAGL0E05280g	CAGL0F00407g	CAGL0K09372g	CAGL0F03399g	CAGL0K10890g	CAGL0L05742g	CAGL0M12100g	CAGL0K03553g	CAGL0I02574g	CAGL0J09680g	CAGL0C00110g	CAGL0K09702g	CAGL0G05632g	CAGL0F04521g	CAGL0G07271g	CAGL0J06402g	CAGL0H06017g	CAGL0H01375g	CAGL0K03927g	CAGL0I04290g	CAGL0K00110g	CAGL0M11704g	CAGL0K02629g	CAGL0C03740g	CAGL0D05236g	CAGL0H10142g	CAGL0B02607g	CAGL0K08206g	CAGL0F01793g	CAGL0K08184g	CAGL0L07656g	CAGL0I00462g	CAGL0G06182g	CAGL0F09097g	CAGL0D01496g	CAGL0J09284g
VPH2_pH5_UP	27370212|Roles of vacuolar H+-ATPase in the oxidative stress response of Candida glabrata	CAGL0K11594g	CAGL0F08261g	CAGL0E01727g	CAGL0L06094g	CAGL0M14025g	CAGL0F04895g	CAGL0F04719g	CAGL0B00990g	CAGL0B02838g	CAGL0A02233g	CAGL0E06424g	CAGL0K03421g	CAGL0C04587g	CAGL0L12342g	CAGL0H02101g	CAGL0M03377g	CAGL0B02431g	CAGL0D00198g	CAGL0M00154g	CAGL0B03839g	CAGL0B01078g	CAGL0H02695g	CAGL0H04873g	CAGL0G05632g	CAGL0M00374g	CAGL0H02387g	CAGL0G05698g	CAGL0G09977g	CAGL0H02585g	CAGL0G03289g	CAGL0D06402g	CAGL0K04631g	CAGL0H04037g	CAGL0K04367g	CAGL0H06699g	CAGL0I01100g	CAGL0G05566g	CAGL0J00429g	CAGL0K10626g	CAGL0G09581g	CAGL0F07029g	CAGL0K07788g	CAGL0C00275g	CAGL0F04807g	CAGL0E05610g
VPH2_pH5_DN	27370212|Roles of vacuolar H+-ATPase in the oxidative stress response of Candida glabrata	CAGL0L05434g	CAGL0G10219g	CAGL0I00110g	CAGL0A04906g	CAGL0A01804g	CAGL0B03663g	CAGL0K00715g	CAGL0L06776g	CAGL0A04081g	CAGL0E06644g	CAGL0K08338g	CAGL0C05115g
VPH2_pH7_UP	27370212|Roles of vacuolar H+-ATPase in the oxidative stress response of Candida glabrata	CAGL0E01727g	CAGL0K11594g	CAGL0E01375g	CAGL0L06094g	CAGL0M14025g	CAGL0E01353g	CAGL0L00429g	CAGL0B02838g	CAGL0F04719g	CAGL0I01408g	CAGL0F04895g	CAGL0B02794g	CAGL0F08261g	CAGL0H02695g	CAGL0L13244g	CAGL0F04565g	CAGL0B02431g	CAGL0A02233g	CAGL0J00429g	CAGL0K08184g	CAGL0K04367g	CAGL0B01078g	CAGL0G10153g	CAGL0I03190g	CAGL0K10626g	CAGL0C01243g	CAGL0C03223g	CAGL0G02189g	CAGL0F07029g	CAGL0M03377g	CAGL0H04037g	CAGL0L10406g	CAGL0H03531g	CAGL0E06424g	CAGL0K10340g	CAGL0I06831g	CAGL0H04873g	CAGL0D05192g	CAGL0J09240g	CAGL0L05214g	CAGL0J00847g	CAGL0J08316g	CAGL0H04301g	CAGL0G09581g	CAGL0C04587g	CAGL0A03036g	CAGL0F01749g	CAGL0B00902g
VPH2_pH7_DN	27370212|Roles of vacuolar H+-ATPase in the oxidative stress response of Candida glabrata	CAGL0L05434g	CAGL0G10219g	CAGL0I00110g	CAGL0A04906g	CAGL0K00715g	CAGL0M11660g	CAGL0M00880g	CAGL0B03663g	CAGL0A04081g	CAGL0A03905g	CAGL0H08844g	CAGL0I01166g
Keto_UP	26886795|Inhibiting fungal multidrug resistance by disrupting an activator-Mediator interaction	CAGL0L03982g	CAGL0H06633g	CAGL0H06831g	CAGL0B03663g	CAGL0H04939g	CAGL0F07711g	CAGL0K00715g	CAGL0M09735g	CAGL0B01771g	CAGL0E03938g	CAGL0K00737g	CAGL0H07183g	CAGL0M07051g	CAGL0G04587g	CAGL0M03971g	CAGL0C01925g	CAGL0E05478g	CAGL0F08173g	CAGL0J01375g	CAGL0J01155g	CAGL0L11902g	CAGL0F01705g	CAGL0H00638g	CAGL0L08514g	CAGL0G05445g	CAGL0B03685g	CAGL0K08250g	CAGL0M05621g	CAGL0F04917g	CAGL0H08393g	CAGL0J02640g	CAGL0J04334g	CAGL0L02893g	CAGL0J08096g	CAGL0C01639g	CAGL0M09020g	CAGL0G09196g	CAGL0H05049g	CAGL0E00297r	CAGL0H02827g	CAGL0D03740g	CAGL0G01826g	CAGL0C05423g	CAGL0I09504g	CAGL0K05665g	CAGL0K06567g	CAGL0D01826g	CAGL0I02992g
Keto_DN	26886795|Inhibiting fungal multidrug resistance by disrupting an activator-Mediator interaction	CAGL0L10362g	CAGL0I05390g	CAGL0A02233g	CAGL0M12551g	CAGL0A03102g	CAGL0A03850r	CAGL0A03905g	CAGL0I10010g	CAGL0K01133g	CAGL0F07953g	CAGL0C01397g	CAGL0B03223g	CAGL0L09383g	CAGL0I09042g	CAGL0M01716g	CAGL0L10043g	CAGL0K07227r	CAGL0L02167g	CAGL0K12034g	CAGL0H09460g	CAGL0E00825r	CAGL0H03707g	CAGL0K12254g	CAGL0L00495g	CAGL0I00286g	CAGL0C03333g	CAGL0L13354g	CAGL0A01826g	CAGL0M03795g	CAGL0G08448g	CAGL0K03459g	CAGL0M02629g	CAGL0J08459g	CAGL0M11902g	CAGL0H01969r	CAGL0K03421g	CAGL0H06787g	CAGL0B05027r	CAGL0L10340g	CAGL0K10824g	CAGL0L08044r	CAGL0G03289g	CAGL0L13365r	CAGL0K01961r	CAGL0H00418g	CAGL0K12144g	CAGL0C02365g	CAGL0L13398r
Carbon starvation_UP	23403555 | Transcriptional profiling of Candida glabrata during phagocytosis by neutrophils and in the infected mouse spleen	CAGL0D03960g	CAGL0M09020g	CAGL0J02552g	CAGL0M03465g	CAGL0J04928g	CAGL0M09229g	CAGL0H03245g	CAGL0L11132g	CAGL0I05610g	CAGL0G06842g	CAGL0H01089g	CAGL0H04939g	CAGL0G06006g	CAGL0H04543g	CAGL0K00341g	CAGL0L03267g	CAGL0H02541g	CAGL0E04048g	CAGL0M13563g
Carbon starvation_DN	23403555 | Transcriptional profiling of Candida glabrata during phagocytosis by neutrophils and in the infected mouse spleen	CAGL0B01243g	CAGL0H10626g	CAGL0F06589g	CAGL0I01936g	CAGL0F02629g	CAGL0H00715g	CAGL0F02651g	CAGL0G00792g	CAGL0C03960g	CAGL0G10219g	CAGL0G03993g	CAGL0G01056g	CAGL0I02068g	CAGL0G09086g	CAGL0G03377g	CAGL0J05192g	CAGL0I09834g	CAGL0F02057g	CAGL0G09108g	CAGL0C02915g	CAGL0A03806g	CAGL0H00759g	CAGL0A04851g	CAGL0B00242g	CAGL0M06435g	CAGL0G02431g	CAGL0A02255g	CAGL0G03949g	CAGL0D06534g	CAGL0H03135g	CAGL0D03762g	CAGL0A04609g	CAGL0D01694g	CAGL0C03575g	CAGL0A00715g	CAGL0F01683g	CAGL0F06677g	CAGL0I11011g	CAGL0B01969g	CAGL0E03432g	CAGL0C02629g	CAGL0M14047g	CAGL0K13002g	CAGL0M01122g	CAGL0C05467g	CAGL0H10164g	CAGL0B04455g	CAGL0H04059g
Nitrogen starvation_UP	23403555 | Transcriptional profiling of Candida glabrata during phagocytosis by neutrophils and in the infected mouse spleen	CAGL0D03960g	CAGL0F01749g	CAGL0M09581g	CAGL0L09845g	CAGL0K11748g	CAGL0I01320g	Candida glabrata CBS138 hypothetical protein (CAGL0M02497g) partial mRNA.	CAGL0I00814g	CAGL0L06424g	CAGL0K07832g	CAGL0M02849g	CAGL0A03278g	CAGL0G02475g	CAGL0J00165g	CAGL0G09383g	CAGL0F02937g	CAGL0M02695g	CAGL0A01540g	CAGL0G02101g	CAGL0H04037g	CAGL0M08118g	CAGL0L04840g	CAGL0G08173g	CAGL0F07579g	CAGL0C04136g	CAGL0H09834g	CAGL0D01188g	CAGL0A01562g	CAGL0M08492g	CAGL0M06303g	CAGL0I07843g	CAGL0A04521g	CAGL0I06182g	CAGL0F01045g	CAGL0I02486g	CAGL0H05643g	CAGL0C04411g	CAGL0H08976g	CAGL0G00990g	CAGL0M07920g	CAGL0H08734g	CAGL0J02354g	CAGL0G01078g	CAGL0L02497g	CAGL0E01991g	CAGL0G07227g	CAGL0M00814g	CAGL0J09086g
Nitrogen starvation_DN	23403555 | Transcriptional profiling of Candida glabrata during phagocytosis by neutrophils and in the infected mouse spleen	CAGL0B01243g	CAGL0G10219g	CAGL0H00715g	CAGL0G09086g	CAGL0F06589g	CAGL0A00715g	CAGL0J02552g	CAGL0I02596g	CAGL0F09251g	CAGL0F02629g	CAGL0C00781g	CAGL0B00242g	CAGL0I01936g	CAGL0H04015g	CAGL0C03960g	CAGL0F01683g	CAGL0G03993g	CAGL0D03762g	CAGL0C05467g	CAGL0G00792g	CAGL0M06281g	CAGL0L11286g	CAGL0G06644g	CAGL0B00264g	CAGL0F02651g	CAGL0B01243g	CAGL0G09229g	CAGL0G04125g	CAGL0I02068g	CAGL0F01265g	CAGL0A04851g	Candida glabrata CBS138, CAGL0C00825g partial mRNA.	CAGL0D00968g	CAGL0G03949g	CAGL0G01056g	Candida glabrata CBS138, CAGL0G10175g partial mRNA.	CAGL0J02046g	CAGL0C03575g	CAGL0H10626g	CAGL0K12078g	CAGL0M12771g	CAGL0H04059g	CAGL0L02761g	CAGL0H03135g	CAGL0C00825g	CAGL0G07172g	CAGL0A01892g	CAGL0E03432g
Oxidative tolerance1_UP	30141215 |Identifying novel genetic determinants for oxidative stress tolerance in Candida glabrata via adaptive laboratory evolution.	CAGL0J09966g	CAGL0M07920g	CAGL0M09581g	CAGL0G06842g	CAGL0C02541g	CAGL0G00220g	CAGL0F08041g	CAGL0M03553g	CAGL0L10626g	CaglfMp03	CAGL0L06072g	CAGL0L02299g	CAGL0F06149g	CAGL0D04268g	CAGL0L09933g	CAGL0H06369g	CAGL0E03157g	CAGL0M01826g	CAGL0M11946g	CAGL0D06732g	CAGL0M14069g	CAGL0E01133g	CAGL0J03058g	CAGL0K03465g	CAGL0C03443g	CAGL0E01705g	CAGL0K11880g	CAGL0M08624g	CAGL0J05060g	CAGL0J01727g	CAGL0I11011g	CAGL0B02365g	CAGL0H02783g	CAGL0G00836g	CAGL0C01133g	CAGL0C00968g	CAGL0B00110g	CAGL0J10032g	CAGL0E06182g	CAGL0H08503g	CAGL0G02535g	CAGL0I08943g	CAGL0M08514g	CAGL0E01485g	CAGL0A02486g	CAGL0M13805g	CAGL0K02343g	CAGL0J08998g
Oxidative tolerance1_DN	30141215 |Identifying novel genetic determinants for oxidative stress tolerance in Candida glabrata via adaptive laboratory evolution.	CAGL0F08305g	CAGL0I07843g	CAGL0A03586g	CAGL0M09867g	CAGL0K12496g	CAGL0G01298g	CAGL0C02629g	CAGL0D05632g	CAGL0L02255g	CAGL0I04664g	CAGL0M13827g	CAGL0H06017g	CAGL0G08107g	CAGL0E05984g	CAGL0H10538g	CAGL0A02211g	CAGL0B00462g	CAGL0K12760g	CAGL0K06677g	CAGL0C01919g	CAGL0L04832g	CAGL0J02552g	CAGL0H04059g	CAGL0D02750g	CAGL0C00781g	CAGL0L09713g	CAGL0C04257g	CAGL0C00429g	CAGL0F04103g	CAGL0A03905g	CAGL0J04158g	CAGL0I03828g	CAGL0A03080g	CAGL0L01111g	CAGL0L11286g	CAGL0K01287g	CAGL0A03476g	CAGL0H00374g	CAGL0L09625g	CAGL0M05335g	CAGL0J00451g	CAGL0D02266g	CAGL0E00671g	CAGL0L01287g	CAGL0F07359g	CAGL0K02629g	CAGL0A02002g	CAGL0E01727g
Oxidative tolerance2_UP	30141215 |Identifying novel genetic determinants for oxidative stress tolerance in Candida glabrata via adaptive laboratory evolution.	CAGL0B02717g	CAGL0K04499g	CAGL0K11418g	CAGL0J09966g	CAGL0J01287g	CAGL0L05500g	CAGL0C05115g	CAGL0K04653g	CAGL0B03069g	CAGL0G06842g	CAGL0H00594g	CAGL0G00220g	CAGL0M07678g	CAGL0F08041g	CAGL0M03553g	CAGL0K05115g	CAGL0I04752g	CAGL0A03718g	CAGL0C03069g	CAGL0K12276g	CAGL0M04367g	CAGL0H07425g	CAGL0L06072g	CAGL0D00528g	CAGL0E03245g	CAGL0L02299g	CAGL0I09592g	CAGL0H05005g	CAGL0E03025g	CAGL0L09933g	CAGL0H06545g	CAGL0H06369g	CAGL0L03846g	CAGL0L02915g	CAGL0I09812g	CAGL0K02475g	CAGL0L00341g	CAGL0L08184g	CAGL0I06050g	CAGL0M01826g	CAGL0K00583g	CAGL0G04851g	CAGL0L12364g	CAGL0K10384g	CAGL0F00363g	CAGL0E06138g	CAGL0I10362g	CAGL0L10912g
Oxidative tolerance2_DN	30141215 |Identifying novel genetic determinants for oxidative stress tolerance in Candida glabrata via adaptive laboratory evolution.	CAGL0D06424g	CAGL0F08305g	CAGL0G09042g	CAGL0G01122g	CAGL0H05995g	CAGL0L06578g	CAGL0H07491g	CAGL0F05247g	CAGL0K08536g	CAGL0F04521g	CAGL0D00154g	CAGL0E04092g	CAGL0H10142g	CAGL0C00231g	CAGL0L06006g	CAGL0L05742g	CAGL0H00704g	CAGL0H02101g	CAGL0I03300g	CAGL0K12496g	CAGL0B00286g	CaglfMp04	CAGL0B03531g	CAGL0K10736g	CAGL0L05280g	CAGL0H08129g	CAGL0I05148g	CAGL0J11484g	CAGL0A04675g	CAGL0B03817g	CAGL0F08261g	CAGL0I09108g	CAGL0G08492g	CAGL0I05082g	CAGL0F00187g	CAGL0H06017g	CAGL0G05269g	CAGL0H09966g	CAGL0M04917g	CAGL0L03267g	CAGL0K07634g	CAGL0F06677g	CAGL0F07117g	CAGL0E05984g	CAGL0C05555g	CAGL0D06138g	CAGL0L11990g	CAGL0I04708g
Oxidative tolerance3_UP	30141215 |Identifying novel genetic determinants for oxidative stress tolerance in Candida glabrata via adaptive laboratory evolution.	CAGL0M04323g	CAGL0F02431g	CAGL0B02717g	CAGL0J01441g	CAGL0K11418g	CAGL0J09966g	CAGL0J03212g	CAGL0L12254g	CAGL0C05115g	CAGL0I08987g	CAGL0C01573g	CAGL0M07920g	CAGL0M09581g	CAGL0B03069g	CAGL0H00594g	CAGL0C02541g	CAGL0G00220g	CAGL0F08041g	CAGL0K05115g	CAGL0A03718g	CAGL0C03069g	CAGL0G06402g	CAGL0K12276g	CAGL0G02035g	CAGL0M04367g	CAGL0D00528g	CAGL0I09592g	CAGL0C04917g	CAGL0H05005g	CAGL0E03025g	CAGL0H06545g	CAGL0H06369g	CAGL0L02915g	CAGL0I09812g	CAGL0M00902g	CAGL0G09955g	CAGL0D06556g	CAGL0K02475g	CAGL0L08184g	CAGL0I06050g	CAGL0M01826g	CAGL0K00583g	CAGL0L12364g	CAGL0K04477g	CAGL0K10384g	CAGL0F00363g	CAGL0E06138g	CAGL0L02497g
Oxidative tolerance3_DN	30141215 |Identifying novel genetic determinants for oxidative stress tolerance in Candida glabrata via adaptive laboratory evolution.	CAGL0F08305g	CAGL0A03586g	CAGL0G09042g	CAGL0G01122g	CAGL0H05995g	CAGL0L06578g	CAGL0H07491g	CAGL0F05247g	CAGL0K08536g	CAGL0F04521g	CAGL0A03102g	CAGL0C00231g	CAGL0L05742g	CAGL0H00704g	CAGL0H02101g	CAGL0B02343g	CAGL0K12496g	CAGL0M11044g	CAGL0B03531g	CAGL0L05280g	CAGL0M02915g	CAGL0H08129g	CAGL0F02607g	CAGL0I05148g	CAGL0J11484g	CAGL0L03696g	CAGL0F08261g	CAGL0I09108g	CAGL0F04631g	CAGL0I05082g	CAGL0F00187g	CAGL0I04664g	CAGL0E06666g	CAGL0E00275g	CAGL0L13299g	CAGL0H06017g	CAGL0G05269g	CAGL0H09966g	CAGL0K03553g	CAGL0L01177g	CAGL0J07172g	CAGL0K07634g	CAGL0F06677g	CAGL0E05984g	CAGL0C01595g	CAGL0J04202g	CAGL0M04103g	CAGL0H07469g
Oxidative tolerance4_UP	30141215 |Identifying novel genetic determinants for oxidative stress tolerance in Candida glabrata via adaptive laboratory evolution.	CAGL0B02717g	CAGL0J09966g	CAGL0L05500g	CAGL0C05115g	CAGL0I08987g	CAGL0K04653g	CAGL0F05709g	CAGL0M07920g	CAGL0M09581g	CAGL0B03069g	CAGL0G00220g	CAGL0I07975g	CAGL0K12276g	CAGL0M11990g	CAGL0D00528g	CAGL0E03245g	CAGL0I09592g	CAGL0C04917g	CAGL0H06369g	CAGL0E03157g	CAGL0I06028g	CAGL0L07678g	CAGL0L00341g	CAGL0M01826g	CAGL0E04334g	CAGL0K04477g	CAGL0F01793g	CAGL0E06138g	CAGL0L11484g	CAGL0F04499g	CAGL0F01287g	CAGL0I08327g	CAGL0F01683g	CAGL0J10978g	CAGL0I06006g	CAGL0F01045g	CAGL0F03927g	CAGL0L10780g	CAGL0D01364g	CAGL0E01133g	CAGL0L00495g	CAGL0K05973g	CAGL0J10252g	CAGL0H09878g	CAGL0D02090g	CAGL0D02948g	CAGL0K02211g	CAGL0H07975g
Oxidative tolerance4_DN	30141215 |Identifying novel genetic determinants for oxidative stress tolerance in Candida glabrata via adaptive laboratory evolution.	CAGL0F08305g	CAGL0G09042g	CAGL0G01122g	CAGL0H05995g	CAGL0L06578g	CAGL0F04521g	CAGL0A03102g	CAGL0C00231g	CAGL0L06006g	CAGL0L05742g	CAGL0H00704g	CAGL0H02101g	CAGL0D04686g	CAGL0I03300g	CAGL0L00957g	CAGL0K12496g	CAGL0M01870g	CaglfMp04	CAGL0I01782g	CAGL0G03047g	CAGL0M02915g	CAGL0F02607g	CAGL0B04675g	CAGL0A04675g	CAGL0D05632g	CAGL0B03817g	CAGL0F04631g	CAGL0I04048g	CAGL0E06666g	CAGL0L13299g	CAGL0H06017g	CAGL0G05269g	CAGL0H09966g	CAGL0K03553g	CAGL0J04290g	CAGL0J07172g	CAGL0K07634g	CAGL0F06677g	CAGL0E05984g	CAGL0H07601g	CAGL0C01595g	CAGL0L11990g	CAGL0I04708g	CAGL0J04202g	CAGL0A01826g	CAGL0H07469g	CAGL0K09944g	CAGL0K10428g
STB5_UP	23229483 |STB5 is a negative regulator of azole resistance in Candida glabrata	CAGL0I10362g	CAGL0M12947g	CAGL0C05621g	CAGL0M09713g	CAGL0M01760g	CAGL0G00242g	CAGL0J00847g	CAGL0F02717g	CAGL0M11110g	CAGL0M14091g	CAGL0L13354g	CAGL0M14113g	CAGL0K08184g	CAGL0L05676g	CAGL0M01870g	CAGL0C03223g	CAGL0E03850g	CAGL0M12232g	CAGL0G03905g	CAGL0M12210g	CAGL0M02035g	CAGL0M07271g	CAGL0J04004g	CAGL0I07865g	CAGL0B02475g	CAGL0B00616g	CAGL0K08206g	CAGL0E01265g	CAGL0F05863g	CAGL0C03289g	CAGL0M12881g	CAGL0A03608g	CAGL0G01122g	CAGL0K00715g	CAGL0L10406g	CAGL0K05775g	CAGL0M01716g	CAGL0B04433g	CAGL0H09064g	CAGL0I09394g	CAGL0C05445g	CAGL0J04664g	CAGL0E01705g	CAGL0A02321g	CAGL0L01089g	CAGL0K10868g	CAGL0F04565g	CAGL0H06017g
STB5_DN	23229483 |STB5 is a negative regulator of azole resistance in Candida glabrata	CAGL0K07678g	CAGL0F08217g	CAGL0E01793g	CAGL0F07953g	CAGL0M00154g	CAGL0F06677g	CAGL0E01353g	CAGL0I08943g	CAGL0B02838g	CAGL0M03245g	CAGL0M13343g	CAGL0J11242g	CAGL0K07205g	CAGL0E04906g	CAGL0D04026g	CAGL0F06413g	CAGL0L12342g	CAGL0K11297g	CAGL0B03839g	CAGL0J06402g	CAGL0E01771g	CAGL0E05478g	CAGL0E03674g	CAGL0E03157g	CAGL0J09416g	CAGL0H06369g	CAGL0E05654g	CAGL0K05071g	CAGL0F08371g	CAGL0K10428g	CAGL0D00330g	CAGL0M00330g	CAGL0E03025g	CAGL0H09130g	CAGL0K08272g	CAGL0C00253g	CAGL0I06743g	CAGL0K12254g	CAGL0D06028g	CAGL0F09207g	CAGL0J07876g	CAGL0B00836g	CAGL0G01254g	CAGL0H05005g
FLC_R1_UP	20547810|Microarray and molecular analyses of the azole resistance mechanism in Candida glabrata oropharyngeal isolates	CAGL0M12947g	CAGL0F02717g	CAGL0D05918g	CAGL0C03289g	CAGL0J04004g	CAGL0K00715g	CAGL0K09702g	CAGL0M08426g	CAGL0G00242g	CAGL0G01122g	CAGL0H07469g	CAGL0H02101g	CAGL0C00275g	CAGL0K04301g	CAGL0E01837g	CAGL0M09735g	CAGL0A00451g	CAGL0F07777g	CAGL0K08206g	CAGL0K09218g	CAGL0L10142g	CAGL0B02563g	CAGL0I06050g	CAGL0K03509g	CAGL0M13365g	CAGL0L11154g	CAGL0M05533g	CAGL0L12012g	CAGL0A00341g	CAGL0K01727g	CAGL0J01331g	CAGL0F07117g	CAGL0C02981g	CAGL0I02530g	CAGL0A00429g	CAGL0L08888g	CAGL0L00957g	Pseudo Gene - some similarities with sp|P08640 Saccharomyces cerevisiae YIR019c STA1, no start, frameshift	CAGL0E06600g	Unknown	Unknown	CAGL0K10978g	CAGL0I04862g	CAGL0I10274g	Pseudo Gene - some similarities with sp|P08640 Saccharomyces cerevisiae YIR019c STA1, no start, frameshift	CAGL0G09515g	CAGL0I02970g	CAGL0M13651g
FLC_R1_DN	20547810|Microarray and molecular analyses of the azole resistance mechanism in Candida glabrata oropharyngeal isolates	CAGL0I10406g	CAGL0A02365g	CAGL0F00583g	CAGL0K09526g	CAGL0G07689g	CAGL0K08866g	CAGL0G01694g	CAGL0K05467g	CAGL0H09372g	CAGL0H04763g	CAGL0H09548g	CAGL0H02409g	CAGL0E04422g	CAGL0J03146g	CAGL0F08503g	CAGL0I10648g	CAGL0A04807g	CAGL0F04697g	CAGL0D01606g	CAGL0B00286g	Unknown	CAGL0H05511g	CAGL0A03366g	CAGL0D05170g	CAGL0I10923g	CAGL0M00176g	CAGL0F01749g	CAGL0M12925g	CAGL0B02838g	CAGL0A01199g	CAGL0E02255g
FLC_R2_UP	20547810|Microarray and molecular analyses of the azole resistance mechanism in Candida glabrata oropharyngeal isolates	CAGL0M12947g	CAGL0F02717g	CAGL0K00715g	CAGL0A00451g	CAGL0C03289g	CAGL0G00242g	CAGL0M14091g	CAGL0M08426g	CAGL0G01122g	CAGL0K09702g	CAGL0L10142g	Unknown	CAGL0K04301g	CAGL0I04862g	CAGL0L05434g	CAGL0J11770g	CAGL0M11704g	Unknown	CAGL0K01727g	CAGL0K11440g	CAGL0L02321g	CAGL0C02321g	Unknown	CAGL0K03509g	CAGL0M04675g	CAGL0F01287g	CAGL0G06028g	CAGL0A00429g	CAGL0G00660g	CAGL0F05115g	CAGL0B00836g	CAGL0A04081g	CAGL0K00737g	CAGL0H03355g	CAGL0J09218g	CAGL0G08624g	CAGL0E03542g	CAGL0F01265g	CAGL0M04125g	CAGL0E06600g	CAGL0H00803g	CAGL0D05852g	CAGL0K11022g	CAGL0L07480g	CAGL0K11814g	CAGL0F04235g	CAGL0G09042g
FLC_R2_DN	20547810|Microarray and molecular analyses of the azole resistance mechanism in Candida glabrata oropharyngeal isolates	CAGL0G05489g	CAGL0C03179g	CAGL0I08877g	CAGL0K08140g	CAGL0M01100g	CAGL0D04730g	CAGL0J06930g	CAGL0M01738g	CAGL0M12012g	CAGL0K00473g	CAGL0H07227g	CAGL0L02233g	CAGL0L12342g	CAGL0L03652g	CAGL0K11253g	CAGL0M10329g	CAGL0K08514g	CAGL0F06479g	CAGL0K00517g	CAGL0G08085g	CAGL0B04631g	CAGL0B03399g	CAGL0K01375g	CAGL0G08668g	CAGL0I01430g	CAGL0D01914g	CAGL0C05137g	CAGL0G03091g	CAGL0L05698g	CAGL0F01947g	CAGL0J11132g	Unknown	CAGL0M12925g	Pseudo Gene - some similarities with sp|P08640 Saccharomyces cerevisiae YIR019c STA1, no start, frameshift	CAGL0M08514g
FLC_R3_UP	20547810|Microarray and molecular analyses of the azole resistance mechanism in Candida glabrata oropharyngeal isolates	CAGL0H08305g	CAGL0M02101g	CAGL0L10142g	CAGL0G08624g	CAGL0M06633g	CAGL0K03509g	CAGL0M00374g	CAGL0K01727g	CAGL0I08503g	CAGL0D05280g	CAGL0I07139g	Unknown	CAGL0M05951g	CAGL0F06061g	CAGL0B03839g	CAGL0K04785g	CAGL0D02134g	CAGL0I01980g	CAGL0M14025g	CAGL0D03982g	CAGL0M03025g	CAGL0H07667g	CAGL0M05665g	CAGL0L02321g	CAGL0E06424g	CAGL0D06402g	CAGL0M04675g	CAGL0M12430g	CAGL0C02739g	CAGL0J01331g	CAGL0L10582g	CAGL0J05852g	CAGL0B00990g	CAGL0B02860g	CAGL0A01606g	CAGL0I02530g	CAGL0L00957g	CAGL0K06677g	CAGL0D03432g	CAGL0M09735g	CAGL0C04543g	CAGL0A01243g	CAGL0F07117g	CAGL0H02387g	CAGL0E01793g	CAGL0C04587g	Pseudo Gene - some similarities with sp|P08640 Saccharomyces cerevisiae YIR019c STA1, no start, frameshift	CAGL0I06050g
FLC_R3_DN	20547810|Microarray and molecular analyses of the azole resistance mechanism in Candida glabrata oropharyngeal isolates	CAGL0E03245g	CAGL0J11154g	CAGL0B02343g	CAGL0M04829g	CAGL0E05874g	CAGL0J02816g	CAGL0K10780g	CAGL0L00341g	CAGL0L03846	CAGL0K01551g	CAGL0K09614g	CAGL0L08756g	CAGL0L03806g	CAGL0G07843g	CAGL0H03377g	CAGL0L10164g	Unknown	CAGL0E05500g	CAGL0H03685g	CAGL0I09790g	CAGL0F00407g	CAGL0L10516g	CAGL0A04015g	CAGL0K01991g	CAGL0H03773g	CAGL0M10241g	Unknown	Unknown	CAGL0I05588g	CAGL0E02255g	CAGL0K09042g	CAGL0H09724g	CAGL0B00352g	CAGL0E02937g	CAGL0J00473g	CAGL0I08547g	CAGL0M10197g	CAGL0L03828g	CAGL0H07975g	CAGL0L02871g	CAGL0J09746g	CAGL0J01848g	CAGL0I04730g	CAGL0M04279g	CAGL0M10527g	CAGL0G07535g	CAGL0L09669g	CAGL0L11792g
FLC_R4_UP	20547810|Microarray and molecular analyses of the azole resistance mechanism in Candida glabrata oropharyngeal isolates	CAGL0H04653g	CAGL0E01925g	CAGL0G02409g	CAGL0J03718g	CAGL0G06974g	CAGL0F07403g	CAGL0J00341g	CAGL0M03487g	CAGL0M00990g	CAGL0B03949g	CAGL0M12122g	CAGL0E04334g	CAGL0L12584g	CAGL0F09009g	CAGL0F07139g	CAGL0E05764g	CAGL0L09669g	CAGL0J05412g	CAGL0H07183g	CAGL0D06160g	CAGL0H00418g	CAGL0G03003g	CAGL0G05742g	CAGL0C03369	Unknown	CAGL0J09746g	CAGL0H08019g	CAGL0M06545g	CAGL0M04279g	CAGL0L12760g	CAGL0I05588g	CAGL0H02057g	CAGL0H07975g	CAGL0L06534g	CAGL0K02387g	CAGL0L10714g	CAGL0K06457g	CAGL0E00517g	CAGL0G01969g	CAGL0L11660g	CAGL0I07667g	CAGL0J00209g	CAGL0F01727g	CAGL0M01430g	CAGL0L05566g	CAGL0M10527g	CAGL0J10010g	CAGL0M11110g
FLC_R4_DN	20547810|Microarray and molecular analyses of the azole resistance mechanism in Candida glabrata oropharyngeal isolates	CAGL0F06941g	CAGL0A02002g	CAGL0H07469g	CAGL0G03289g	CAGL0L00429g	CAGL0K03421g	CAGL0M07293g	CAGL0F08261g	CAGL0H02585g	CAGL0I07865g	CAGL0F01749g	CAGL0H02101g	CAGL0F07777g	CAGL0J09944g	CAGL0J08316g	CAGL0F04213g	CAGL0D04026g	CAGL0K07656g	CAGL0I04994g	CAGL0F04895g	CAGL0C02739g	CAGL0F04719g	CAGL0D00198g	CAGL0L09273g	CAGL0M03377g	CAGL0M04763g	CAGL0K04235g	CAGL0E05654g	CAGL0K07337g	CAGL0C04587g	CAGL0D04356g	CAGL0M04675g	CAGL0G02849g	CAGL0M01694g	CAGL0H04983g	CAGL0E00803g	CAGL0F07117g	CAGL0J02508g	CAGL0F04807g	CAGL0B02860g	CAGL0K04301g	CAGL0B02563g	CAGL0C05555g	CAGL0I09284g	CAGL0H02387g	CAGL0L10912g	CAGL0M12925g	CAGL0E01837g
FLC_R5_UP	20547810|Microarray and molecular analyses of the azole resistance mechanism in Candida glabrata oropharyngeal isolates	CAGL0L02299g	CAGL0B01727g	CAGL0K08558g	CAGL0L01903g	CAGL0H00682g	CAGL0M10087g	CAGL0H06919g	CAGL0J11770g	CAGL0K06919g	CAGL0K05379g	CAGL0I05632g	CAGL0C02409g	CAGL0M13541g	CAGL0I02970g	CAGL0J00341g	CAGL0G02607g	CAGL0L12584g	CAGL0J11484g	CAGL0C01265g	CAGL0F08855g	CAGL0M03641g	CAGL0M09130g	CAGL0I10626g	CAGL0J06182g	CAGL0L10142g	CAGL0A00429g	CAGL0E04620g	CAGL0I09636g	CAGL0M07590g	CAGL0B03509g	CAGL0D03894g	CAGL0J06996g	CAGL0L02189g	CAGL0I04862g	CAGL0F07007g	CAGL0J05830g	CAGL0K11616g	CAGL0K03509g	CAGL0G01122g	CAGL0K09702g	CAGL0M09735g	CAGL0A00451g	CAGL0K00715g	CAGL0G00242g	CAGL0M08426g	CAGL0K07205g	CAGL0C03289g	CAGL0M14091g
FLC_R5_DN	20547810|Microarray and molecular analyses of the azole resistance mechanism in Candida glabrata oropharyngeal isolates	CAGL0M12925g	CAGL0M07293g	CAGL0B02475g	CAGL0M11704g	CAGL0H10076g	CAGL0K11440g	CAGL0C04389g	Unknown	CAGL0L03828g	CAGL0E04774g	CAGL0J11682g
CaCl2_UP	22690377|Convergent Evolution of Calcineurin Pathway Roles in Thermotolerance and Virulence in Candida glabrata	CAGL0J11924g	CAGL0F00154g	CAGL0I00220g	CAGL0J11913g	CAGL0M06963g	CAGL0D02662g	CAGL0G10197g	CAGL0J09944g	CAGL0L04378g	CAGL0I09108g	CAGL0K10164g	CAGL0K07205g	CAGL0J11902g	CAGL0M07766g	CAGL0J00385g	CAGL0G04433g	CAGL0J04554g	CAGL0F00143g	CAGL0F01749g	CAGL0M12837g	CAGL0A03366g	CAGL0J02948g	CAGL0L00429g	CAGL0A01804g	CAGL0A02816g	CAGL0M12188g	CAGL0L06138g	CAGL0J09240g	CAGL0B00902g	CAGL0E03201g	CAGL0G02189g	CAGL0A02321g	CAGL0I04444g	CAGL0F00363g	CAGL0C02233g	CAGL0A03608g	CAGL0M11660g	CAGL0D04092g	CAGL0K05357g	CAGL0K04499g	CAGL0K10340g	CAGL0I09130g	CAGL0J03256g	CAGL0G01320g	CAGL0C01243g	CAGL0F00165g	CAGL0D04356g	CAGL0L00539g
CaCl2_DN	22690377|Convergent Evolution of Calcineurin Pathway Roles in Thermotolerance and Virulence in Candida glabrata	CAGL0D05434g	CAGL0I10010g	CAGL0H02101g	CAGL0I10153g	CAGL0J03080g	CAGL0F08261g	CAGL0I10142g	CAGL0K08338g	CAGL0G03289g	CAGL0F08745g	CAGL0A03905g	CAGL0I10384g	CAGL0I10175g	CAGL0I10197g	CAGL0A02002g	CAGL0M02629g	CAGL0I10120g	CAGL0C00275g	CAGL0C04587g	CAGL0I00550g	CAGL0I06050g	CAGL0G02849g	CAGL0I10131g	CAGL0E06292g	CAGL0H09614g	CAGL0D00198g	CAGL0G02563g	CAGL0M06347g	CAGL0J10296g	CAGL0F04895g	CAGL0K10824g	CAGL0K03421g	CAGL0H09592g	CAGL0B00990g	CAGL0H02387g	CAGL0L06864g	CAGL0J06050g	CAGL0G03883g	CAGL0C02365g	CAGL0E05214g	CAGL0F07117g	CAGL0H00572g	CAGL0E01727g	CAGL0C03872g	CAGL0G09603g	CAGL0E04774g	CAGL0L06072g	CAGL0F04631g
FK506_UP	22690377|Convergent Evolution of Calcineurin Pathway Roles in Thermotolerance and Virulence in Candida glabrata	CAGL0G00374g	CAGL0G05632g	CAGL0L03454g	CAGL0M12947g	CAGL0H04279g	CAGL0F09273g	CAGL0H00132g	CAGL0M01760g	CAGL0E01727g	CAGL0G07667g	CAGL0J11924g	CAGL0M09713g	CAGL0J08459g	CAGL0G05247g	CAGL0H07733g	CAGL0H08525g	CAGL0C00209g	CAGL0L05830g	CAGL0J03388g	CAGL0E00187g	CAGL0G03223g	CAGL0H08910g	CAGL0J08998g	CAGL0H10076g	CAGL0J11913g	CAGL0H04675g	CAGL0I00110g	CAGL0J01397g	CAGL0M06325g	CAGL0H00110g	CAGL0A00110g	CAGL0G01540g	CAGL0L00110g	CAGL0L11066g	CAGL0A01221g	CAGL0H08778g	CAGL0F04521g	CAGL0M07337g	CAGL0H06699g	CAGL0I06050g	CAGL0J10494g	CAGL0I00220g	CAGL0E06688g	CAGL0J11176g	CAGL0K00110g	CAGL0G01122g	CAGL0K07205g	CAGL0B00121g
GLN3_UP	33879640|Transcriptome analysis unveils Gln3 role in amino acids assimilation and fluconazole resistance in Candida glabrata	SACB	CAGL0K03179g	CAGL0K07139g	CAGL0I00726g	CAGL0A01826g	CAGL0K05533g	CAGL0B02475g	CAGL0G00836g	KHYB	CAGL0J12034g	CAGL0A02233g	CAGL0G05269g	CAGL0E05896g	CAGL0J08778g	CAGL0M09020g	CAGL0A00116g	CAGL0E05984g	CAGL0B00110g	CAGL0L00649g	CAGL0L02167g	CAGL0G05544g	CAGL0M03421g	CAGL0K05247g	CAGL0K04631g	CAGL0K02519g	CAGL0A03740g	CAGL0L03377g	CAGL0F02717g	CAGL0C05027g	CAGL0M03465g	CAGL0D02640g	CAGL0A02211g	CAGL0J04202g	CAGL0D06380g	CAGL0F07777g	CAGL0E05632g	CAGL0H07469g	CAGL0B02563g	CAGL0E06644g	CAGL0J11836g	CAGL0K12518g	CAGL0M03025g	CAGL0L00157g	CAGL0C04587g	CAGL0L13431g	CAGL0G09064g	CAGL0L09108g	CAGL0L04686g
GLN3_DN	33879640|Transcriptome analysis unveils Gln3 role in amino acids assimilation and fluconazole resistance in Candida glabrata	CAGL0C02277g	CAGL0H08481g	CAGL0L07920g	CAGL0H03201g	CAGL0J06028g	CAGL0G02695g	CAGL0J08569g	CAGL0D05698g	CAGL0M02409g	CAGL0H04257g	CAGL0H09702g	CAGL0D00176g	CAGL0H05511g	CAGL0K07612g	CAGL0L10868g	CAGL0H04235g	CAGL0D01716g	CAGL0G08866g	CAGL0K03157g	CAGL0L12892g	CAGL0K01771g	CAGL0H00759g	CAGL0K06281g	CAGL0B01507g	CAGL0G04499g	CAGL0L11088g	CAGL0B00792g	CAGL0J04466g	CAGL0M08756g	CAGL0B01122g	CAGL0I01166g	CAGL0L03267g	CAGL0J00385g	CAGL0L11066g	CAGL0H07579g	CAGL0H07051g	CAGL0B04587g	CAGL0K02453g	CAGL0M03773g	CAGL0L03245g	CAGL0M12430g	CAGL0G03531g	CAGL0B00715g	CAGL0J07436g	CAGL0I06743g	CAGL0J01463g	CAGL0M04059g	CAGL0L09581g
CNA_CRZ1_UP	22690377|Convergent Evolution of Calcineurin Pathway Roles in Thermotolerance and Virulence in Candida glabrata	CAGL0K08338g	CAGL0E01771g	CAGL0M03839g	CAGL0J04158g	CAGL0H02563g	CAGL0I08591g	CAGL0C00319g	CAGL0K11946g	CAGL0G07601g	CAGL0M04191g	CAGL0K08272g	CAGL0M07612g	CAGL0J09416g	CAGL0M04125g	CAGL0E05170g	CAGL0H00418g	CAGL0M06347g	CAGL0D01474g	CAGL0L11154g	CAGL0G00550g	CAGL0G00286g	CAGL0D00121g	CAGL0B02035g	CAGL0M03795g	CAGL0H06721g	CAGL0K11572g	CAGL0M08492g	CAGL0I04510g	CAGL0L08712g	CAGL0H06919g
CNA_CRZ1_DN	22690377|Convergent Evolution of Calcineurin Pathway Roles in Thermotolerance and Virulence in Candida glabrata	CAGL0I10923g	CAGL0J03256g	CAGL0F09273g	CAGL0H04279g
PBMC_UP	21849684|The Facultative Intracellular Pathogen Candida glabrata Subverts Macrophage Cytokine Production and Phagolysosome Maturation	CAGL0I10010g	CAGL0C05027g	CAGL0L06094g	CAGL0F07953g	CAGL0H06633g	CAGL0J04884g	CAGL0M11902g	CAGL0L06864g	CAGL0M09020g	CAGL0K06105g	CAGL0G03883g	CAGL0F04521g	CAGL0L00649g	CAGL0G05632g	CAGL0I02134g	CAGL0H02959g	CAGL0K07337g	CAGL0E01749g	CAGL0C02321g	CAGL0B04917g	CAGL0E05456g	CAGL0I08305g	CAGL0L08426g	CAGL0L03982g	CAGL0M12551g	CAGL0K08668g	CAGL0K10824g	CAGL0L10186g	CAGL0J06028g	CAGL0E04554g	CAGL0B04543g	CAGL0J10494g	CAGL0B01595g	CAGL0M03465g	CAGL0C03223g	CAGL0I10120g	CAGL0J00847g	CAGL0E04884g	CAGL0M02629g	CAGL0F08217g	CAGL0I09724g	CAGL0F07029g	CAGL0A02145g	CAGL0K12958g	CAGL0G02739g	CAGL0J03058g	CAGL0E04004g	CAGL0I07865g
PMBC_DN	21849684|The Facultative Intracellular Pathogen Candida glabrata Subverts Macrophage Cytokine Production and Phagolysosome Maturation	CAGL0K05445g	CAGL0L11022g	CAGL0I02926g	CAGL0B00880g	CAGL0I02530g	CAGL0J05500g	CAGL0L03846	CAGL0E05500g	CAGL0E02915g	CAGL0I04532g	CAGL0D03300g	CAGL0L09229g	CAGL0E06578g	CAGL0J07392g	CAGL0K06215g	CAGL0I09834g	CAGL0C01221g	CAGL0J11990g	CAGL0F00187g	CAGL0H07117g	CAGL0H00616g	CAGL0I03234g	CAGL0E04444g	CAGL0H01309g	CAGL0I09438g	CAGL0G00924g	CAGL0C05005g	CAGL0D01034g	CAGL0D00572g	CAGL0E05940g	CAGL0J02310g	CAGL0J03146g	CAGL0F06919g	CAGL0F00561g	CAGL0M07491g	CAGL0D03124g	CAGL0H09834g	CAGL0M12749g	CAGL0F04961g	CAGL0H01133g	CAGL0L11506g	CAGL0D05742g	CAGL0C05599g	CAGL0K12188g	CAGL0M03223g	CAGL0I03586g	CAGL0E05610g	CAGL0A04301g
[truncated: 1,937 more columns]
