# Supplementary material for: Using in vivo transcriptomics and RNA enrichment to identify genes involved in virulence of Candida glabrata
Source: Virulence. 2022 Jul 31;13(1):1285–303. doi: 10.1080/21505594.2022.2095716 (PMC9348041; doi:10.1080/21505594.2022.2095716)
Supplement: Supplemental Material [file KVIR_A_2095716_SM2453.zip › Supplementary/File_S5.xlsx]

## Sheet: Cg Bladder_Kidneys Ca Kidneys
ORF19_ID	ASSEMBLY22_ID	GENE_NAME Ca	Cg CBS ID	Cg CBS gene name	log2 FC Ca Kidneys 16h	p-value	FDR (false discovery rate)	locus tag DSY562	CBS138 Description	Bladder vs in vitro probe set 2_logFC	Bladder vs in vitro probe set 2_adjPVal	Bladder vs in vitro probe set 1_logFC	Bladder vs in vitro probe set 1_adjPVal	Kidneys vs in vitro probe set 1_logFC	Kidneys vs in vitro probe set 1_adjPVal
orf19.7210	C1_14030W_A		CAGL0B03817g		1.07631	0.0208969	0.0731563	B1J91_B03817g	Ortholog(s) have cytosol, nucleus localization	0.419678	0.0322769	0.220586597271362	0.218183975452309	-0.809989	0.00367696
orf19.6814	C3_06870W_A	TDH3	CAGL0G09383g	TDH3	-0.669168	0.0440455	0.120287	B1J91_G09383g	Putative glyceraldehyde-3-phosphate dehydrogenase;increased protein abundance in azole resistant strain;expression upregulated in biofilm vs planktonic cellculture; upregulated in hypoxia	-0.433861	9.38121e-06	-0.495624607140467	2.71747838192172e-06	0.0600972	0.475765
orf19.6674	C5_03620W_A	BTS1	CAGL0H05269g		-0.783437	0.297847	0.44626	B1J91_H05269g	Ortholog(s) have farnesyltranstransferase activity,role in terpenoid biosynthetic process and mitochondrionlocalization	-0.210101	0.533686	-1.07362794703472	0.00795474824704104	-2.69206	1.13916e-05
orf19.2752	C4_02500C_A	ADR1	CAGL0E04884g		2.30087	9.93e-05	0.00329229	B1J91_E04884g	Ortholog(s) have RNA polymerase II activatingtranscription factor binding and RNA polymerase II corepromoter proximal region sequence-specific DNA binding, more	3.32784	9.9181e-08	3.01413603122507	1.67873460566201e-07	1.21223	0.00263663
orf19.3430	C6_01560W_A		CAGL0M03311g		-0.315716	0.291848	0.439914	B1J91_M03311g	Ortholog(s) have plasma membrane localization	-3.24044	9.34966e-06	-2.14381111620144	0.000160737054949818	-2.94553	3.13538e-05
								B1J91_F04763g	Ortholog(s) have role in chromatin silencing andnucleus localization	3.90003	0.000440128	5.4484112173391	2.2670636098706e-05	10.1297	7.58771e-08
								B1J91_E06028g	Ortholog(s) have dolichyl-phosphate beta-glucosyltransferase activity and endoplasmic reticulummembrane localization	-1.87415	0.00563617	-1.28524413205787	0.0316116087209443	0.743978	0.230255
								B1J91_K04235g	Putative transaldolase	-0.706322	0.0992731	-0.669457435102814	0.0964675188844622	0.319908	0.49768
								B1J91_J08096g	Putative protein involved in recognition ofpolyubiquitinated proteins; gene is upregulated in azole-resistant strain	0.177266	0.472442	0.526636355883283	0.035609591685928	-3.53712	2.84209e-08
orf19.5428	C3_00390W_A		CAGL0K05577g		-0.260875	0.586598	0.708806	B1J91_K05577g	Ortholog(s) have manganese ion transmembranetransporter activity, role in cellular manganese ionhomeostasis and Golgi membrane, late endosome, trans-Golginetwork localization	-2.56287	4.28824e-08	-2.19973495216556	1.55670895524775e-07	-2.66849	4.40388e-08
orf19.7426	C3_06410C_A		CAGL0G07040g		-0.405771	0.477931	0.616592	B1J91_G07040g	Ortholog(s) have role in protein N-linkedglycosylation via asparagine, protein complex assembly andoligosaccharyltransferase complex localization	-2.54961	0.000222954	-2.00728597389646	0.00134315251163684	-0.282061	0.596114
orf19.3211	C5_04000W_A	RCF3	CAGL0M03575g		-0.863347	0.0833748	0.185316	B1J91_M03575g	Ortholog(s) have ATPase activity, DNA clamp loaderactivity and role in leading strand elongation, mitoticDNA damage checkpoint, sister chromatid cohesion	-2.28898	3.37021e-09	-2.78391149102952	5.0649521298169e-10	-3.68949	4.70265e-10
orf19.3827	C4_04550C_A	OMA1	CAGL0G02321g		-0.987092	0.0526885	0.135582	B1J91_G02321g	Ortholog(s) have metalloendopeptidase activity,role in misfolded or incompletely synthesized proteincatabolic process and mitochondrial inner membranelocalization	-0.259927	0.583395	0.0448166515436079	0.927704545683096	1.00393	0.0572007
orf19.3534	C2_05030C_A	RHO3	CAGL0G08558g		-0.0276986	0.926333	0.95435	B1J91_G08558g	Ortholog(s) have GTP binding, GTPase activity	-2.18868	0.00939628	-3.0697176705622	0.00112062535584094	1.00477	0.191932
								B1J91_E03740g	Ortholog of S. cerevisiae : YHL026C andSaccharomyces cerevisiae S288C : YHL026C	-1.48977	3.62996e-05	-2.25708083251738	1.05928878121532e-06	-2.05458	9.32194e-06
orf19.3008	C1_03160C_A	COQ4	CAGL0F05423g		-0.228311	0.508575	0.642115	B1J91_F05423g	Ortholog(s) have role in ubiquinone biosyntheticprocess and mitochondrial inner membrane localization	-0.201361	0.397273	-0.193791465634579	0.400241908377339	-1.29405	0.000525568
orf19.3539	C2_05080C_A		CAGL0A03674g		-0.166321	0.71681	0.810386	B1J91_A03674g	Ortholog(s) have rRNA (adenine) methyltransferaseactivity and nucleolus localization	-1.02651	0.000957581	-0.55168043160017	0.0316116087209443	-1.32123	0.000268316
orf19.567	C5_00690C_A	TFB3	CAGL0K06369g		2.02935	0.0186454	0.0679774	B1J91_K06369g	Ortholog(s) have role in nucleotide-excisionrepair, phosphorylation of RNA polymerase II C-terminaldomain, regulation of cyclin-dependent proteinserine/threonine kinase activity, transcription from RNApolymerase II promoter	-3.61837	0.000681034	-2.14698772525293	0.0175786385725002	0.0616974	0.944319
								B1J91_J11550g	Protein of unknown function	10.7457	2.5468e-11	9.8928687294151	3.26323778452368e-11	9.63554	1.83135e-10
orf19.3267	CR_00870C_A		CAGL0B01991g		1.63486	0.323861	0.471911	B1J91_B01991g	Ortholog(s) have palmitoyltransferase activity androle in ascospore wall assembly, cortical actincytoskeleton organization, establishment of cell polarity,protein palmitoylation, regulation of exocytosis, vacuolefusion, non-autophagic	0.478856	0.026121	0.308708825244738	0.122059088095793	-2.14988	5.58512e-07
orf19.4520	C2_04340C_A		CAGL0K11297g		-0.678753	0.802934	0.871218	B1J91_K11297g	Ortholog(s) have gluconokinase activity, role in D-gluconate metabolic process and cytosol, nucleuslocalization	-0.322852	0.644182	-0.664545051209225	0.332415418652763	1.00525	0.186007
orf19.2768	C4_02360W_A	AMS1	CAGL0E05148g		3.66758	0.00928151	0.0438037	B1J91_E05148g	Ortholog(s) have alpha-mannosidase activity, rolein oligosaccharide catabolic process and cytosol, fungal-type vacuole membrane localization	2.23539	5.053e-06	1.5832641846949	7.00841534160218e-05	1.0458	0.00822052
orf19.1698	C3_01510W_A		CAGL0K09878g		-0.0703586	0.824527	0.886313	B1J91_K09878g	Ortholog(s) have phosphatidate phosphataseactivity, role in actin cytoskeleton organization,cellular lipid metabolic process and actin cortical patchlocalization	4.32433	1.42891e-05	3.88654554118285	3.05135645242332e-05	1.00937	0.176325
								B1J91_A01826g	Ortholog(s) have glucose transmembrane transporteractivity and plasma membrane localization	9.65378	9.23521e-08	9.30844420450074	1.45224691822705e-07	8.99685	1.08624e-06
orf19.5974	C3_05040C_A	ATG9	CAGL0I03652g		1.34037	0.0214712	0.0744381	B1J91_I03652g	Ortholog(s) have role in CVT pathway, autophagicvacuole assembly, cellular response to nitrogenstarvation, late nucleophagy, mitochondrion degradationand piecemeal microautophagy of nucleus, more	7.81303	1.54474e-08	5.80675582387242	3.44278984523491e-07	4.59161	7.91589e-06
orf19.1742	C2_10360C_A	HEM3	CAGL0J09680g		-0.211473	0.718448	0.811468	B1J91_J09680g	Ortholog(s) have hydroxymethylbilane synthaseactivity, role in heme biosynthetic process, pathogenesisand cytoplasm, nucleus localization	0.339662	0.443403	0.386661368291531	0.379212656257482	0.644671	0.215936
orf19.2726	C4_02720C_A		CAGL0L12892g		0.328266	0.362195	0.510355	B1J91_L12892g	Ortholog(s) have role in actin cytoskeletonorganization, inositol lipid-mediated signaling, vacuoleorganization and plasma membrane localization	-0.962702	0.267197	-1.72870911151123	0.0532366680187096	0.474613	0.617282
								B1J91_I04048g	Ortholog(s) have fructose 1,6-bisphosphate 1-phosphatase activity and role in carbon utilization,cellular response to glucose starvation, gluconeogenesis,glycerol catabolic process, reactive oxygen speciesmetabolic process	6.24846	1.20006e-05	4.96973923064244	8.76782584334694e-05	8.87749	5.82181e-07
								B1J91_C03784g	Ortholog(s) have protein tag activity and role incell budding, cellular response to oxidative stress,invasive growth in response to glucose limitation, proteinurmylation, tRNA wobble position uridine thiolation	0.683526	0.0967517	0.0931004676351881	0.823825264256875	8.82381	3.87858e-10
orf19.1828	C1_06210W_A	BUD16	CAGL0I03300g		-0.0988823	0.838162	0.89572	B1J91_I03300g	Ortholog(s) have role in cellular bud siteselection, pyridoxal phosphate biosynthetic process andcytosol, nucleus localization	0.373368	0.244619	0.223324222786812	0.469088635028895	0.18607	0.595502
								B1J91_Mp03	Cytochrome b, mitochondrially encoded subunit ofthe ubiquinol-cytochrome c reductase complex	3.02614	3.36734e-08	4.58689990615389	6.62482250598184e-10	8.76177	2.515e-11
								B1J91_B04213g	Ortholog(s) have role in positive regulation ofglycerol transport and cytoplasm localization	8.55951	1.57183e-09	8.21548672115248	2.47452149391749e-09	8.70847	5.66494e-09
								B1J91_B03201g	Ortholog(s) have nucleus localization	4.18086	6.52863e-08	4.69229388885561	1.94821452548375e-08	8.59602	2.09225e-10
orf19.5292	C4_04170C_A	AXL2	CAGL0L08294g		1.80414	0.000380537	0.00684362	B1J91_L08294g	Ortholog(s) have role in axial cellular bud siteselection and cellular bud neck, integral component ofplasma membrane, septin ring localization	3.2115	1.57879e-07	4.00655366378782	1.38957961436774e-08	2.22173	1.62333e-05
								B1J91_L09273g	Ortholog(s) have isocitrate lyase activity,methylisocitrate lyase activity, role in propionatecatabolic process, 2-methylcitrate cycle and mitochondrialmatrix localization	5.53016	3.62124e-08	6.2780263851344	1.12518207772159e-08	8.4717	1.55157e-09
orf19.4645	C4_01410W_A	BEM1	CAGL0M05357g		1.45231	0.0062281	0.0342966	B1J91_M05357g	Ortholog(s) have phosphatidylinositol-3-phosphatebinding, protein complex scaffold activity	-0.526799	0.525758	-1.2012603821106	0.150029026111369	2.14797	0.0192857
orf19.2995	C1_03040W_A		CAGL0D00506g		1.11713	0.0222064	0.0760009	B1J91_D00506g	Ortholog(s) have cytoplasm, nucleus localization	-4.03296	7.89318e-11	-4.18712254270035	4.79207823246914e-11	-2.6793	5.39523e-09
orf19.4811	C1_09470C_A		CAGL0L10868g		-0.675786	0.160005	0.289356	B1J91_L10868g	Ortholog(s) have mitochondrion, plasma membranelocalization	-0.48232	0.0251433	-0.670294648568633	0.00252064612260672	-2.59073	4.84379e-07
orf19.2066	C2_00620C_A		CAGL0M00572g		0.400191	0.602967	0.721758	B1J91_M00572g	Ortholog(s) have protein-lysine N-methyltransferaseactivity, role in peptidyl-lysine trimethylation andcytoplasm localization	0.383873	0.176061	0.439719641805659	0.111271750058521	-1.32628	0.00155621
orf19.4521	C2_04330C_A		CAGL0K09152g		1.01731	0.0210773	0.0735851	B1J91_K09152g	Ortholog(s) have role in vacuolar proteinprocessing, vacuole organization and lipid particle,mitochondrion localization	-0.129719	0.780596	0.434013729981436	0.301864545245842	-0.134198	0.794557
orf19.2228	C2_06770W_A		CAGL0K01133g		1.13997	0.110942	0.22486	B1J91_K01133g	Ortholog(s) have actin filament binding, actinmonomer binding activity and role in actin cortical patchorganization, actin filament depolymerization, actinfilament severing, sequestering of actin monomers	-1.72722	1.42523e-08	-2.17582067590328	1.8422733735109e-09	-1.71452	2.23206e-07
								B1J91_B01925g	Has domain(s) with predicted ATP binding, proteinkinase activity, protein tyrosine kinase activity,transferase activity, transferring phosphorus-containinggroups activity and role in protein phosphorylation	6.18974	2.3727e-06	6.2183832974487	2.57663940358024e-06	8.33065	3.63393e-07
orf19.4258	C5_02480W_A		CAGL0M09064g					B1J91_M09064g	Ortholog(s) have RNA binding, protein binding,bridging activity, role in mRNA cleavage, mRNApolyadenylation, response to drug and mRNA cleavage andpolyadenylation specificity factor complex localization	-1.85702	0.000504205	-2.1413763763914	0.00018273789173206	-2.0208	0.000376964
orf19.6591	CR_09710W_A	PCD1	CAGL0K10846g		-0.636197	0.102485	0.213239	B1J91_K10846g	Ortholog(s) have 8-oxo-7,8-dihydroguanosinetriphosphate pyrophosphatase activity, role in DNA repairand peroxisome localization	-3.34377	1.47442e-07	-1.65403315134057	3.39621561629345e-05	-1.14164	0.00188724
								B1J91_J01661g	Ortholog(s) have 3'-phosphoadenosine 5'-phosphosulfate transmembrane transporter activity, 5'-adenylyl sulfate transmembrane transporter activity	-3.27224	5.13738e-09	-3.51302999965074	1.99715310270075e-09	-4.62611	3.79192e-10
								B1J91_I10725g	Ortholog(s) have role in negative regulation oftranscription from RNA polymerase II promoter, nuclear-transcribed mRNA catabolic process, non-stop decay andcytoplasm, nucleus, plasma membrane localization	5.07789	0.00762971	3.28900556655427	0.0628403595187877	8.25185	0.000309165
orf19.2790	C1_07550W_A	SWD2	CAGL0L09757g		-0.749611	0.0744607	0.170865	B1J91_L09757g	Ortholog(s) have histone methyltransferase activity(H3-K4 specific) activity	-1.0348	0.0139558	-1.9430878716162	0.000288792460750174	-0.529573	0.245133
orf19.4317	C5_02930C_A	GRE3	CAGL0I01122g	GRE3	-0.0714133	0.905842	0.942241	B1J91_I01122g	Ortholog(s) have D-xylose:NADP reductase activity,NADPH binding, mRNA binding activity	0.872318	1.17384e-07	0.779906766559941	2.93333549751559e-07	0.905255	1.36204e-06
orf19.1182	C6_00240C_A		CAGL0I07095g		0.158593	0.648249	0.758777	B1J91_I07095g	Ortholog(s) have SNAP receptor activity,phosphatidylinositol-3-phosphate binding activity and rolein Golgi to vacuole transport, piecemeal microautophagy ofnucleus, vacuole fusion, non-autophagic, vesicle fusion	0.60491	0.115047	-0.585837119570451	0.129429906694951	0.936395	0.0276515
								B1J91_E06116g	Has domain(s) with predicted nucleic acid bindingactivity	5.78842	6.76487e-06	5.90511635765652	4.64736316204474e-06	8.09973	5.66668e-07
orf19.7622	CR_10450C_A	SPT3	CAGL0M01540g	SPT3	-0.0959865	0.817263	0.881286	B1J91_M01540g	Ortholog(s) have transcription cofactor activity	-2.11414	0.00824119	-0.834110820126302	0.231887559974308	0.89894	0.221868
								B1J91_K08338g	Protein of unknown function	0.686713	0.00136133	0.444544550347125	0.0162355117064091	-0.224999	0.313699
orf19.6044	C1_00620W_A	MOB2	CAGL0K12606g		0.770966	0.041773	0.11603	B1J91_K12606g	Ortholog(s) have protein kinase activator activity	0.0493643	0.933573	-0.0275049327355776	0.966037994377575	-2.27979	0.00177883
orf19.5200	C1_04380W_A	SIT4	CAGL0K01331g		-0.419051	0.150958	0.277931	B1J91_K01331g	Ortholog(s) have protein serine/threoninephosphatase activity	0.91632	4.95102e-05	0.810208370201633	0.000110393140638314	-0.101429	0.624565
orf19.5824	C2_02820C_A		CAGL0F08855g		-0.145656	0.794119	0.865385	B1J91_F08855g	Ortholog(s) have mitochondrion localization	0.540993	0.486721	0.351070960527017	0.652448286491631	0.233918	0.780114
orf19.5802	C2_03000C_A		CAGL0E02717g		0.154823	0.76345	0.844473	B1J91_E02717g	Ortholog(s) have role in maturation of SSU-rRNA andcytoplasm, nucleus localization	0.489437	0.423314	-0.00149350812077031	0.998173282973707	-0.63946	0.372701
orf19.6573	C7_01550W_A	BEM2	CAGL0I06512g	BEM2	2.20616	0.000178027	0.0044736	B1J91_I06512g	Phenotype:viable (null), decreased viability(null), abnormal budding (null), decreased resistance tochemicals (unspecified)	4.37514	5.95595e-10	4.57073982638834	2.79019019389526e-10	2.78074	1.82797e-07
orf19.6809	C3_06920W_A		CAGL0K07524g	PMU1	-0.67798	0.435188	0.578597	B1J91_K07524g	Protein with a phosphomutase-like domain	0.186842	0.522925	-0.39083066264814	0.183864838616155	0.374883	0.296037
								B1J91_E05984g	Ortholog of S. cerevisiae : GRE1 andSaccharomyces cerevisiae S288C : YPL223C	7.9953	2.19229e-09	7.09943908145334	7.7556159638806e-09	7.95431	9.21932e-09
orf19.6434	CR_08600C_A	PEX19	CAGL0D00792g	PEX19	-1.07747	0.00873191	0.0422276	B1J91_D00792g	Ortholog(s) have peroxisome membrane targetingsequence binding activity	-1.22154	0.000167695	-0.80111054034451	0.00248831814728276	-0.246281	0.330109
								B1J91_I03894g	Has domain(s) with predicted transferase activity,transferring alkyl or aryl (other than methyl) groupsactivity	1.12585	4.75522e-05	0.933528020294346	0.000157783581153391	0.0718555	0.761147
								B1J91_H10076g	Has domain(s) with predicted ion channel activity,role in ion transport and membrane localization	-4.91052	1.53107e-10	-4.94408269259461	1.00863689099915e-10	-2.92801	4.28963e-08
orf19.1232	C1_07700C_A	VRG4	CAGL0H09196g	VRG4	-1.72592	0.0118852	0.0510828	B1J91_H09196g	Phenotype:inviable (null)	-3.5639	1.84171e-05	-3.11981998958271	4.76282136281933e-05	-2.75942	0.000501518
								B1J91_A00781g	Ortholog(s) have GTPase binding, protein anchoractivity and role in late endosome to vacuole transportvia multivesicular body sorting pathway, protein targetingto vacuole	6.84164	3.81691e-11	8.11592863392038	1.20710505640655e-11	7.90144	7.58552e-11
orf19.676	C1_11250W_A		CAGL0H09438g		0.443103	0.201039	0.339015	B1J91_H09438g	Ortholog(s) have ATPase activator activity,microtubule plus-end binding, protein homodimerizationactivity, structural constituent of cytoskeleton activity	-1.78565	0.134164	-3.01143168798231	0.0188186997016458	-0.131467	0.916423
orf19.548	CR_04570C_A	CDC10	CAGL0G06754g		0.256115	0.382268	0.528404	B1J91_G06754g	Ortholog(s) have 1-phosphatidylinositol binding,GTPase activity, phosphatidylinositol-4-phosphate binding,phosphatidylinositol-5-phosphate binding, protein complexscaffold activity	-1.72381	4.79452e-09	-2.27543615814767	3.61839188197125e-10	-1.61453	7.00091e-08
								B1J91_I06644g	Putative GPI-linked cell wall protein	8.21861	3.15204e-07	8.49173211883438	2.04014824326374e-07	7.90093	2.30711e-06
								B1J91_K05687g	Ortholog(s) have cytosol, nucleus localization	2.67164	0.00834898	4.42369863676439	0.00022631965421161	7.86141	1.64099e-06
								B1J91_M05533g	Ortholog(s) have allophanate hydrolase activity,urea carboxylase activity, role in cellular response toalkaline pH, nitrogen utilization, pathogenesis, ureacatabolic process and cytoplasm localization	7.68755	2.13781e-09	7.56279166288667	1.71255332283971e-09	7.82424	5.39134e-09
orf19.3686	C1_02290C_A		CAGL0G07513g		0.427062	0.204554	0.343349	B1J91_G07513g	Ortholog(s) have protein domain specific bindingactivity, role in mitochondrial proton-transporting ATPsynthase complex assembly and mitochondrion localization	-2.86496	0.00012963	-2.43217794351782	0.000385055288896533	-2.28492	0.00136898
orf19.3010	C1_03180W_A		CAGL0G08404g		-0.0667147	0.877485	0.921842	B1J91_G08404g	Ortholog(s) have ligase activity, role in proteinlipoylation and mitochondrion localization	-2.08216	0.0106749	-2.66333179916461	0.00202356694443719	-2.47745	0.00379566
orf19.2437	C1_06080C_A	ARC35	CAGL0G07909g		0.192075	0.773104	0.850724	B1J91_G07909g	Ortholog(s) have structural molecule activity androle in Arp2/3 complex-mediated actin nucleation, cellularresponse to drug, microtubule cytoskeleton organization,receptor-mediated endocytosis	-1.56935	3.24833e-07	-1.50542196561489	2.50782801721578e-07	-2.50014	2.70241e-08
orf19.1355	C2_09970C_A		CAGL0M10956g		-0.756086	0.0717856	0.166615	B1J91_M10956g	Ortholog(s) have cytosol, extracellular region,nucleus localization	-1.14289	0.0156522	-1.24959026268185	0.0103501318705966	-1.6417	0.00565915
orf19.273	C3_02820C_A		CAGL0J05918g					B1J91_J05918g	Ortholog(s) have unfolded protein binding activity,role in sterol biosynthetic process and endoplasmicreticulum localization	-2.40489	1.45887e-08	-2.29499356630701	1.42933805808816e-08	-1.65305	3.18955e-06
orf19.7366	C3_05860C_A		CAGL0G02629g		0.623139	0.294765	0.442973	B1J91_G02629g	Ortholog(s) have rRNA (uridine-N3-)-methyltransferase activity, role in rRNA base methylationand nucleolus localization	-3.00426	0.0397952	-4.19215165096585	0.0068104210661135	-0.857565	0.550869
orf19.3810	C4_04720W_A		CAGL0G02189g	MTD1	-2.15225	0.000985972	0.011498	B1J91_G02189g	Putative methylenetetrahydrofolate dehydrogenase(NAD+); protein abundance increased in ace2 mutant cells	-1.76074	4.7075e-09	-1.96107936279674	1.221976940067e-09	-4.38711	9.05005e-11
orf19.3138	C4_06720W_A	NOP1	CAGL0K01859g		-1.20138	0.0385567	0.109728	B1J91_K01859g	Ortholog(s) have histone-glutaminemethyltransferase activity, mRNA binding, rRNAmethyltransferase activity and role in box C/D snoRNA 3'-end processing, histone glutamine methylation, rRNAmethylation	-1.75899	5.9167e-06	-1.87048432995714	2.05041122914958e-06	-0.884493	0.00822052
orf19.3411	C6_01750C_A		CAGL0M10725g		-1.15227	0.145765	0.270878	B1J91_M10725g	Ortholog(s) have role in cellular bud siteselection and cytoplasm, nucleus localization	-2.51137	0.017688	-4.10408595985317	0.000762312688505105	-0.0394015	0.969431
orf19.5534	C6_02640C_A		CAGL0G02343g		-0.375635	0.26147	0.408381	B1J91_G02343g	Ortholog(s) have role in mitotic spindleelongation, vesicle-mediated transport and integralcomponent of Golgi membrane localization	-0.299347	0.414398	-0.0770642001130953	0.838788612977467	-0.353884	0.350026
orf19.5768	C6_03920W_A	SNF4	CAGL0F07315g		-0.038142	0.930017	0.956679	B1J91_F07315g	Ortholog(s) have AMP binding, ATP binding activityand AMP-activated protein kinase complex, cytosol, nucleuslocalization	-0.1738	0.867009	-1.1862407858006	0.245323574348669	-1.88898	0.0814706
orf19.2614	CR_02140W_A	RSR1	CAGL0E03113g		-0.221726	0.504264	0.638653	B1J91_E03113g	Ortholog(s) have GTPase activity, signal transduceractivity	-1.02812	0.000329415	-0.876629686064391	0.00101266691270239	-3.24557	2.06135e-07
								B1J91_K07546g	Phenotype:viable (null), viable (null)viable(null), decreased protein activity (null)	3.74608	5.95595e-10	3.53731778956833	7.78694800168523e-10	0.373338	0.0767656
orf19.1708	C3_01430W_A		CAGL0G08778g		3.0958	0.00538169	0.0313689	B1J91_G08778g	Ortholog(s) have nucleolus localization	-5.43978	5.04785e-07	-5.37722172027585	6.22788056180288e-07	1.02106	0.0896447
								B1J91_K07568g	Protein with a phosphomutase-like domain	0.0780954	0.857444	-0.920364479009667	0.0408568646211374	0.202093	0.646868
								B1J91_J10714g	Protein of unknown function	-1.89131	6.24979e-06	-1.12760381870691	0.000410634661407865	0.356797	0.188961
orf19.4882	C1_10120C_A		CAGL0M05863g		0.261629	0.38339	0.529546	B1J91_M05863g	Ortholog(s) have RNA polymerase II core binding,TFIIH-class transcription factor binding, single-strandedDNA binding activity and role in transcription from RNApolymerase II promoter	-0.211858	0.672422	-0.309622654520102	0.517247382508527	1.02384	0.0693901
orf19.989	C1_10470W_A		CAGL0D05412g					B1J91_D05412g	Ortholog(s) have structural constituent of ribosomeactivity and mitochondrial small ribosomal subunitlocalization	-2.09378	1.82299e-07	-2.41479920495814	3.7718203206168e-08	0.837904	0.000956689
orf19.2286	C2_07290W_A		CAGL0F00407g		-1.13528	0.00358254	0.0245236	B1J91_F00407g	Ortholog(s) have deoxyhypusine monooxygenaseactivity	-3.29212	2.86068e-11	-3.20036658655379	2.18564519428907e-11	-2.43372	1.50614e-09
orf19.1636	C3_02100W_A	STE50	CAGL0B00858g	STE50				B1J91_B00858g	Ortholog(s) have SAM domain binding, protein kinaseregulator activity	1.93438	5.18479e-08	2.26639318185903	8.9003816743539e-09	0.917573	0.000382784
orf19.967	C5_00280C_A		CAGL0I06336g	NUC1	-1.77534	0.00129555	0.0133668	B1J91_I06336g	Ortholog(s) have endoribonuclease activity,exodeoxyribonuclease activity, single-stranded DNAendodeoxyribonuclease activity	-2.01634	3.38706e-05	-1.73507304071345	7.95861582612517e-05	0.340941	0.3162
orf19.7658	CR_10700W_A	RFC4	CAGL0I07645g		-1.11335	0.0101359	0.0462408	B1J91_I07645g	Putative fructose 1,6-bisphosphate aldolase;protein differentially expressed in azole resistantstrain	-4.04125	1.67039e-09	-3.05415245809233	2.195995680619e-08	-2.11757	1.28032e-06
								B1J91_J03520g	Ortholog(s) have fungal-type vacuole localization	-0.879759	0.00791879	-0.888704422732005	0.00543201513664691	-1.13414	0.00906422
								B1J91_I01166g	Thioredoxin reductase (NADPH)	-4.37131	1.02853e-06	-2.08199745294567	0.00193324033657424	-0.738074	0.218351
orf19.3934	C5_04490C_A	CAR1	CAGL0J07062g		-0.0173493	0.959106	0.973578	B1J91_J07062g	Ortholog(s) have arginase activity, manganese ionbinding, ornithine carbamoyltransferase inhibitoractivity, zinc ion binding activity	-2.11482	1.40894e-06	-1.29783178591555	6.2720998217337e-05	-0.390289	0.158563
								B1J91_K01023g	Ortholog(s) have structural constituent of ribosomeactivity and mitochondrial small ribosomal subunitlocalization	-0.885551	0.02852	-1.2276026863955	0.00413849725988893	0.50346	0.2332
								B1J91_K02541g	Ortholog(s) have ribose phosphate diphosphokinaseactivity and role in 5-phosphoribose 1-diphosphatebiosynthetic process, cellular response to drug, fungal-type cell wall organization, regulation of cell size	-1.2824	1.24705e-07	-1.141665792759	2.41245925230706e-07	-1.79595	9.70956e-08
								B1J91_G04675g	Ortholog(s) have structural constituent of ribosomeactivity, role in mitochondrial translational initiationand mitochondrial small ribosomal subunit localization	-0.574272	0.0940205	-0.588946447209723	0.077909780570925	0.51499	0.162757
orf19.7411	C3_06220C_A	OAC1	CAGL0K11616g		3.63064	0.254631	0.401174	B1J91_K11616g	Putative mitochondrial inner membrane transporter;gene is upregulated in azole-resistant strain	1.13697	0.171324	2.01056369789865	0.0161924466451815	0.897649	0.333295
orf19.3428	C6_01590W_A		CAGL0H00308g		0.616189	0.0927375	0.199294	B1J91_H00308g	Ortholog(s) have chromatin binding activity, rolein positive regulation of transcription elongation fromRNA polymerase II promoter and NuA3b histoneacetyltransferase complex, cytosol localization	0.264401	0.364092	0.276176397724372	0.344418407442492	-1.00344	0.00443143
orf19.2796	C1_07490C_A		CAGL0F04323g		-0.771035	0.0738885	0.170109	B1J91_F04323g	Ortholog(s) have DNA-directed DNA polymeraseactivity, role in DNA replication initiation, telomerecapping and alpha DNA polymerase:primase complex, cytosol,nuclear envelope localization	3.3594	0.000715062	3.02094627128278	0.00128145547985442	1.02448	0.208326
orf19.7563	CR_09890C_A	BET2	CAGL0G09823g		-0.539914	0.103102	0.214291	B1J91_G09823g	Ortholog(s) have Rab geranylgeranyltransferaseactivity and role in ER to Golgi vesicle-mediatedtransport, negative regulation of G0 to G1 transition,protein geranylgeranylation, protein targeting tomembrane	-1.28881	0.0273635	-1.61056905555208	0.00720347351563343	-1.44675	0.0264644
								B1J91_K07161g	Ortholog(s) have AMP-activated protein kinaseactivity, protein serine/threonine kinase activatoractivity	-2.54212	0.00067893	-1.51773800680005	0.0125698424387164	-1.39199	0.0341226
orf19.3358	C1_01690C_A	LSC1	CAGL0I07139g		-0.792434	0.121535	0.239478	B1J91_I07139g	Ortholog(s) have succinate-CoA ligase (ADP-forming)activity, role in succinyl-CoA metabolic process andmitochondrial nucleoid localization	-0.991822	3.13683e-05	-1.03912280586574	1.35679133676037e-05	-2.07453	6.68491e-07
orf19.2334	C1_10830W_A	BIG1	CAGL0L11528g	BIG1	-0.303718	0.542339	0.67244	B1J91_L11528g	Ortholog(s) have role in (1->6)-beta-D-glucanbiosynthetic process, adhesion of symbiont to host andcellular response to starvation, <ahref=\\"#GOsection\"\">more</a>"	-0.911242	0.0426496	-0.474052427561991	0.228340008180545	-0.377856	0.419654
orf19.1662	C3_01850W_A		CAGL0A02387g		0.429447	0.448239	0.590099	B1J91_A02387g	Ortholog(s) have structural constituent of ribosomeactivity and mitochondrial small ribosomal subunitlocalization	-1.20202	1.64967e-05	-1.2942923913053	7.39780340180894e-06	-1.48509	1.86844e-05
orf19.4579	C4_02120W_A	ERV29	CAGL0G00176g	ERV29	-0.0344286	0.901909	0.939833	B1J91_G00176g	Phenotype:decreased resistance to killing by hostcells (null)	-1.11341	0.00134744	-0.883873230887967	0.00457244124681427	-0.270906	0.418265
orf19.4290	C5_02710W_A	TRR1	CAGL0A02530g		1.18768	0.0115221	0.0499413	B1J91_A02530g	Thioredoxin reductase	-3.70462	5.17013e-09	-3.62866453810439	3.89223608719461e-09	-2.66816	5.09185e-07
								B1J91_L09251g	Ortholog(s) have role in positive regulation oftranscription from RNA polymerase II promoter, response tosalt stress and cytoplasm localization	5.61725	3.36734e-08	4.88790062925514	1.31118322535367e-07	7.68032	3.80545e-09
								B1J91_L07656g	Ortholog(s) have lactoylglutathione lyase activity,zinc ion binding activity, role in glutathione metabolicprocess, methylglyoxal catabolic process to D-lactate andcytosol, nucleus localization	-1.41123	6.58696e-07	-1.68547786086546	8.5686903720975e-08	-1.26274	2.37071e-05
								B1J91_K01705g	Ortholog(s) have cytoplasm localization	-1.74134	0.0143133	-0.581459527736556	0.355596972762611	-2.59059	0.00125224
								B1J91_H08305g	Protein of unknown function	0.00353768	0.97981	-0.0717865314341406	0.591854805391938	-2.71102	6.75624e-09
								B1J91_I05500g	Ortholog(s) have ribose phosphate diphosphokinaseactivity, role in 5-phosphoribose 1-diphosphatebiosynthetic process, cytokinesis, fungal-type cell wallorganization and cytosol, ribose phosphate diphosphokinasecomplex localization	-2.80269	6.72632e-08	-2.87995929201904	4.21780207049375e-08	-2.74043	5.26399e-07
orf19.2504	C3_01000W_A	BMS1	CAGL0E05874g		1.19679	0.00243296	0.0192519	B1J91_E05874g	Ortholog(s) have GTP binding, GTPase activity, U3snoRNA binding, mRNA binding activity	2.80365	1.94922e-08	2.42245328960508	6.8245538546841e-08	2.85988	7.24446e-08
								B1J91_H01661g	Ecm33-family protein with a predicted role in cellwall biogenesis and organization; predicted GPI-anchor	3.38437	0.000106146	4.32426696264911	1.15283768671571e-05	7.40728	1.12195e-07
orf19.4457	C1_03860C_A	BNI4	CAGL0J07480g		1.37444	0.00329932	0.0233136	B1J91_J07480g	Ortholog(s) have role in asymmetric proteinlocalization, barrier septum assembly, cellular responseto biotic stimulus, cellular response to starvation andchitin biosynthetic process, more	2.15548	0.00225391	2.22035453773084	0.00118625006638169	3.30793	0.000116152
orf19.976	C5_00210C_A	BRE1	CAGL0D00638g		1.49066	0.00789165	0.0396059	B1J91_D00638g	Ortholog(s) have DNA replication origin binding,ubiquitin protein ligase activity, ubiquitin-proteintransferase activity	3.89145	3.12742e-06	3.55159633118799	9.24475368547199e-06	2.11569	0.00127411
orf19.3555	C2_05260W_A	BUD14	CAGL0I04466g		2.08439	0.00254134	0.0197742	B1J91_I04466g	Ortholog(s) have protein phosphatase type 1regulator activity	2.89887	1.21711e-06	3.02715969339022	4.82931742249316e-07	1.38338	0.00304779
orf19.6236	C1_06740C_A	NOP6	CAGL0G05742g		-0.1146	0.794897	0.865957	B1J91_G05742g	Ortholog(s) have rRNA binding, snoRNA bindingactivity, role in ribosomal small subunit biogenesis and90S preribosome, nucleolus localization	-0.925118	0.0776817	0.16284584931497	0.753149457756734	1.03856	0.0577846
								B1J91_I00770g	Ortholog(s) have nucleus localization	-4.14353	3.92002e-07	-2.0368321594649	0.000231822250469047	-1.04639	0.022872
								B1J91_E02145g	Ortholog(s) have protein kinase activity, role incell separation after cytokinesis, negative regulation ofgene expression, protein phosphorylation, sterol importand nucleus, plasma membrane localization	-1.57313	0.0408741	-0.372411919562243	0.609112662685199	0.0162042	0.981713
								B1J91_C02519g	Has domain(s) with predicted nucleic acid bindingactivity	-2.50339	0.00523029	-1.40008481170532	0.0708538300508988	-0.740093	0.36299
								B1J91_B00550g	Ortholog(s) have bis(5'-nucleosyl)-tetraphosphataseactivity, role in nucleoside catabolic process andcytoplasm, nucleus localization	-1.31159	0.00017677	-1.42130282398589	5.30218330446405e-05	-2.39673	1.54223e-05
								B1J91_K06633g	Ortholog(s) have role in attachment of spindlemicrotubules to kinetochore, protein localization tokinetochore and COMA complex, cytoplasm, spindle pole bodylocalization	-3.79074	4.16991e-08	-4.26124444515439	1.2167453116958e-08	-2.70293	1.2695e-06
orf19.6057	C1_00510W_A		CAGL0M06215g		-1.48934	0.0408558	0.114251	B1J91_M06215g	Ortholog(s) have 3-methyl-2-oxobutanoatehydroxymethyltransferase activity, role in pantothenatebiosynthetic process, respiratory chain complex IVassembly and mitochondrion localization	1.67333	6.14415e-05	2.62840069699038	6.08560598256273e-07	0.970735	0.00630821
orf19.1039	C1_04070C_A	BET4	CAGL0J01067g		2.14606	0.00567121	0.0323767	B1J91_J01067g	Ortholog(s) have Rab geranylgeranyltransferase activity and role in ER to Golgi vesicle-mediatedtransport, protein geranylgeranylation, protein targeting to membrane	-1.36275	4.28361e-06	-1.66834088203493	5.3836080786462e-07	-2.50596	1.7627e-08
orf19.3946	C5_04620C_A		CAGL0K04521g		-0.136678	0.844873	0.90047	B1J91_K04521g	Ortholog(s) have membrane insertase activity, rolein protein insertion into mitochondrial membrane frominner side and integral component of mitochondrial innermembrane localization	-0.346972	0.644732	-0.921037293484384	0.216254264316702	-3.60539	0.000941122
orf19.5515	C6_02460C_A		CAGL0E05830g		1.78343	0.00343532	0.0238892	B1J91_E05830g	Ortholog(s) have ribosome binding activity and rolein mitochondrial respiratory chain complex III assembly,positive regulation of mitochondrial translation	-3.58328	2.28591e-08	-3.71341070891883	1.14879982664365e-08	-2.19708	5.60619e-06
orf19.5608	C6_03210C_A		CAGL0M03487g		-0.426809	0.399452	0.545794	B1J91_M03487g	Ortholog(s) have RNA polymerase III activity, rolein tRNA transcription from RNA polymerase III promoter andDNA-directed RNA polymerase III complex, cytosol,mitochondrion localization	-2.53444	5.38235e-06	-2.89215094702677	1.23232190858977e-06	-3.54599	5.54172e-07
orf19.2599	CR_01980C_A	CRC1	CAGL0B04543g		-0.802193	0.0267161	0.0858333	B1J91_B04543g	Ortholog(s) have carnitine transmembranetransporter activity, carnitine:acyl carnitine antiporteractivity and role in acetate catabolic process, carbonutilization, carnitine transport, fatty acid metabolicprocess	-5.04716	4.18301e-10	-4.1641808792923	1.8422733735109e-09	-2.0735	2.3891e-06
orf19.3867	CR_06120W_A	RPL7	CAGL0H03773g		0.787224	0.0744439	0.170845	B1J91_H03773g	Ortholog(s) have mRNA binding activity	-1.30325	0.00355881	-1.3610901575542	0.00223408353734612	-3.57142	3.33837e-06
orf19.6121	CR_07450C_A	MNL1	CAGL0K02145g		0.323279	0.432117	0.575978	B1J91_K02145g	Has domain(s) with predicted nucleic acid bindingactivity	-2.81206	1.62551e-07	-3.18954915438979	4.012336813038e-08	-1.41824	0.000197889
								B1J91_L07678g	Putative essential 18S rRNA dimethylase; gene isdownregulated in azole-resistant strain	-2.79888	2.48787e-09	-2.38777920883541	7.14141931988699e-09	-1.21538	9.49004e-06
								B1J91_L09911g	Putative adhesin-like cell wall protein; 5 tandemrepeats; predicted GPI-anchor	1.11699	0.00477247	2.21150858525279	0.000243802807606205	7.19755	7.844e-09
orf19.2107	C2_00260C_A	MUQ1	CAGL0F08723g		-1.47505	0.00314743	0.022608	B1J91_F08723g	Ortholog(s) have ethanolamine-phosphatecytidylyltransferase activity, role inphosphatidylethanolamine biosynthetic process and cytosol,nucleus localization	-0.765128	0.000166763	-0.771091741112123	8.60687995843063e-05	-0.597572	0.00190161
orf19.3617	C2_08600W_A	GTR1	CAGL0B02453g		1.92693	0.054816	0.139032	B1J91_B02453g	Phenotype:decreased resistance to killing by hostcells (null)	-0.55329	0.00098462	-0.897164760873659	1.21970770138553e-05	-1.24331	7.39387e-06
orf19.1135	C1_11810W_A	CAS1	CAGL0I02662g	YKU70	1.26696	0.150373	0.277187	B1J91_I02662g	Phenotype:viable (null), abnormalchromosome/plasmid maintenance (null), viable (null)viable(null), decreased silencing (null), decreased telomerelength (null)	3.13917	6.94694e-06	4.65896292994343	1.370230787783e-07	3.48224	3.72432e-06
orf19.6950	C3_03690W_A		CAGL0A02508g		1.45252	0.343899	0.492333	B1J91_A02508g	Ortholog(s) have basic amino acid transmembranetransporter activity, role in basic amino acidtransmembrane export from vacuole and integral componentof fungal-type vacuolar membrane localization	-2.00501	0.00488193	-1.92326108628665	0.00599865022614093	-2.53151	0.00304779
orf19.6720	C3_07670W_A		CAGL0G08019g		1.35389	0.0396774	0.111992	B1J91_G08019g	Ortholog(s) have role in cellular response tobiotic stimulus, cellular response to starvation andfilamentous growth of a population of unicellularorganisms in response to biotic stimulus, more	-0.446884	0.000572185	-0.445020102062175	0.00042882013543189	-0.842567	1.85123e-05
								B1J91_J05874g	Ortholog(s) have role in cellular response to aminoacid stimulus, transcription factor catabolic process andAsi complex localization	1.19653	0.229045	-0.283400760820162	0.782631803648442	-0.45072	0.664742
								B1J91_K11880g	Ortholog(s) have mitochondrion, plasma membranelocalization	-2.69823	7.82786e-08	-3.13463567038411	1.53932440964805e-08	-0.966647	0.00195424
								B1J91_G03751g	Ortholog(s) have histone binding activity, role inchromatin silencing at telomere, histone acetylation,nucleosome assembly and histone acetyltransferase complexlocalization	-6.67078	2.12222e-06	-5.53761299714494	1.19821977045163e-05	-1.05502	0.204574
orf19.5097	C1_08190C_A	CAT8	CAGL0M03025g		1.41757	0.00390063	0.0259076	B1J91_M03025g	Ortholog(s) have RNA polymerase II core promoterproximal region sequence-specific DNA binding, more	6.15161	5.49799e-09	5.70173073410458	1.01654418910497e-08	4.37038	7.26443e-07
orf19.317	C3_03180C_A	PNP1	CAGL0J08800g					B1J91_J08800g	Ortholog(s) have inosine nucleosidase activity,nicotinamide riboside hydrolase activity, purine-nucleoside phosphorylase activity	0.602232	0.0556793	0.0990454094705644	0.725395103178762	0.238543	0.481444
orf19.6948	C3_03710W_A	CCC1	CAGL0C00693g	CCC1	-2.80073	0.00227891	0.0185732	B1J91_C00693g	Ortholog(s) have ferrous iron transmembranetransporter activity, manganese ion transmembranetransporter activity	1.24189	0.0062022	0.702688835499067	0.0682618733020035	-0.0873388	0.867652
								B1J91_M13827g	Phenotype:viable (null)	6.51793	2.46569e-08	6.90309314326589	8.86817841612068e-09	7.12761	2.81676e-08
orf19.2385	CR_03370C_A	KTI12	CAGL0K08646g		-0.645141	0.117378	0.233905	B1J91_K08646g	Ortholog(s) have chromatin binding activity, rolein cell growth, regulation of transcription from RNApolymerase II promoter, tRNA wobble uridine modificationand cytosol, nucleus localization	-3.47656	7.28817e-08	-3.52337179143072	5.82628352518461e-08	-1.64512	0.000135276
orf19.6136	CR_07320C_A		CAGL0M00858g	MRPL4	0.685442	0.260133	0.40697	B1J91_M00858g	Phenotype:increased resistance to chemicals(unspecified)	-2.34733	6.76911e-05	-1.32684682680273	0.00292755474145471	-1.18274	0.0158908
orf19.3264	CR_00920W_A	CCE1	CAGL0L05346g		2.0057	0.113217	0.22822	B1J91_L05346g	Ortholog(s) have endodeoxyribonuclease activity,role in mitochondrial genome maintenance and mitochondrialinner membrane localization	-0.851821	0.450609	-1.96437013865848	0.0923207185322207	2.4721	0.0434806
orf19.3561	C2_05320W_A	CDC7	CAGL0K01815g		1.74291	0.00112987	0.0123835	B1J91_K01815g	Ortholog(s) have ATP binding, proteinserine/threonine kinase activity	-0.350112	0.627022	2.756839273924	0.00167669767283446	2.70679	0.00268752
orf19.3687	C1_02300W_A		CAGL0G07529g		-1.78039	0.00453934	0.0283898	B1J91_G07529g	Ortholog(s) have unfolded protein binding activity,role in cytoskeleton organization, positive regulation oftranscription elongation from RNA polymerase II promoter,protein folding and prefoldin complex localization	-1.77866	0.0173404	-0.580377736839367	0.396567582657349	1.04899	0.140199
								B1J91_A03498g	Ortholog(s) have role in mismatch repair,reciprocal meiotic recombination and nucleus localization	7.03013	8.72208e-07	6.03543866182977	2.61073718569545e-06	7.01439	1.84253e-06
								B1J91_E02519g	Ortholog(s) have role in cellular zinc ionhomeostasis, negative regulation of transcription from RNApolymerase II promoter, response to toxic substance andplasma membrane localization	-1.26438	1.54884e-05	-1.17178194743256	2.0847445463939e-05	-1.13193	0.000165309
								B1J91_M05995g	Ortholog(s) have lipid particle localization	2.04795	2.1479e-05	1.96218814920931	2.99608994531956e-05	-1.45809	0.00714209
								B1J91_M13695g	Ortholog(s) have motor activity, role in nuclearmigration along microtubule and cytoplasmic dyneincomplex, cytoplasmic microtubule localization	-0.487939	0.283384	0.547503358178424	0.1954673503631	0.0923222	0.849111
orf19.1771	C2_10100W_A	CWC22	CAGL0G00330g		0.402709	0.302668	0.451342	B1J91_G00330g	Ortholog(s) have role in mRNA splicing, viaspliceosome and U2-type catalytic step 1 spliceosome, U2-type spliceosomal complex localization	-0.414388	0.517466	-1.34375365685644	0.0468802392130814	-1.83717	0.0112931
orf19.3104	C4_07050W_A	YDC1	CAGL0H05599g		-1.56313	0.0184541	0.067604	B1J91_H05599g	Has domain(s) with predicted hydrolase activity,acting on carbon-nitrogen (but not peptide) bonds, inlinear amides activity, role in ceramide metabolic processand integral component of membrane localization	-1.55235	0.000529218	-1.36773539257991	0.000863691509585211	-1.75383	0.000743026
orf19.1110	C5_03840W_A		CAGL0I07117g					B1J91_I07117g	Ortholog(s) have thiamine diphosphokinase activity,role in thiamine diphosphate biosynthetic process andcytoplasm localization	-3.25969	0.00167496	-4.03559609266434	0.000324463424495687	-2.70238	0.00670124
orf19.5526	C6_02570C_A	SEC20	CAGL0I02948g		-0.928292	0.617183	0.733781	B1J91_I02948g	Ortholog(s) have role in cellular response to drug,fungal-type cell wall organization, retrograde vesicle-mediated transport, Golgi to ER and SNARE complex,endoplasmic reticulum, integral component of membrane,peroxisome localization	-1.58473	0.0102845	-2.24058347646328	0.00109664948847949	-0.0488775	0.935744
orf19.7298	CR_09020C_A	CHS2	CAGL0J11506g		1.6319	0.00169354	0.0155314	B1J91_J11506g	Phenotype:increased virulence (null)	2.35469	0.000908338	2.25123467192143	0.00109501275040521	1.92775	0.0124274
orf19.2809	C3_04000C_A	CTN3	CAGL0I08305g		1.9338	0.00478137	0.0292414	B1J91_I08305g	Ortholog(s) have carnitine O-acetyltransferaseactivity	5.18383	9.47021e-09	4.72947158243004	1.97161283042321e-08	1.82204	0.00065441
								B1J91_H05247g	Ortholog(s) have nucleus localization	1.5709	4.86981e-05	1.38888441246477	0.000132781023484193	-0.0950696	0.747231
								B1J91_K06083g	Ortholog(s) have DNA end binding activity, role indouble-strand break repair via nonhomologous end joining,double-strand break repair via single-strand annealing andDNA ligase IV complex localization	0.839186	0.00731554	0.15955831250566	0.566547611598299	0.444764	0.122908
								B1J91_F01815g	Protein of unknown function	0.31433	0.487802	0.270885466251143	0.528128002098127	-0.0337589	0.947465
								B1J91_C02321g	Ortholog(s) have nucleotidase activity and role inpyrimidine nucleobase metabolic process	-0.808073	0.0381643	-0.866987834594219	0.024618227223382	0.514854	0.212467
								B1J91_M06347g	Ortholog(s) have dihydroceramidase activity, rolein ceramide biosynthetic process, ceramide catabolicprocess and endoplasmic reticulum, fungal-type vacuolemembrane localization	-0.4997	0.0882312	-0.787633362573812	0.0103276781052945	-1.99713	5.02531e-05
orf19.4864	C1_09980C_A		CAGL0F07535g		-0.150689	0.744695	0.830665	B1J91_F07535g	Ortholog(s) have acylglycerol lipase activity,serine hydrolase activity, role in triglyceride metabolicprocess and lipid particle, mitochondrial outer membrane,plasma membrane localization	-2.22721	5.98192e-06	-2.81015964501568	6.09549772036542e-07	-1.74562	0.000244888
orf19.5973	C3_05030W_A	PHB2	CAGL0L06490g		0.286895	0.326999	0.474758	B1J91_L06490g	Ortholog(s) have role in mitochondrion inheritance,negative regulation of proteolysis, protein folding,replicative cell aging and mitochondrial inner membrane,peroxisomal importomer complex, plasma membranelocalization	0.459374	0.191182	0.401533031039843	0.230446812154886	-0.836735	0.0839014
orf19.2362	CR_07030C_A		CAGL0M04719g		-0.0748546	0.894385	0.934263	B1J91_M04719g	Ortholog(s) have role in cleavage involved in rRNAprocessing, maturation of SSU-rRNA from tricistronic rRNAtranscript (SSU-rRNA, 5.8S rRNA, LSU-rRNA) and 90Spreribosome, nucleolus localization	-3.22326	3.66118e-07	-2.28365970780803	9.6734515604393e-06	-1.37738	0.000760387
orf19.612	CR_07870W_A		CAGL0L01529g		-1.08418	0.0055045	0.0317459	B1J91_L01529g	Ortholog of S. cerevisiae : AIM32, C.albicans SC5314 : CR_07870W_A, C. dubliniensisCD36 : Cd36_33550, C. parapsilosis CDC317 :CPAR2_702070 and Candida tenuis NRRL Y-1498 :CANTEDRAFT_114174	-2.0017	0.00555971	-1.58548695881532	0.0211760135223277	0.345577	0.597179
orf19.7279	CR_08840C_A	NIT2	CAGL0L05588g		-0.75905	0.0849515	0.187925	B1J91_L05588g	Ortholog(s) have cytosol, nucleus localization	-0.958579	0.00208461	-1.25775799991359	0.000283096938791437	-0.747795	0.0121504
orf19.4082	C2_09220W_A	DDR48	CAGL0H08844g		1.97996	0.0016904	0.0155092	B1J91_H08844g	Putative adhesin-like protein	2.87483	0.048737	2.76491432384418	0.0546652251414893	4.4759	0.00504836
orf19.554	CR_04630C_A	DIT2	CAGL0F02607g		2.07423	0.0319492	0.0969167	B1J91_F02607g	Ortholog(s) have oxidoreductase activity, oxygenbinding activity and role in ascospore wall assembly,chlamydospore formation	5.82031	2.94164e-08	4.61770268389742	2.7733786397833e-07	4.71413	3.85352e-07
								B1J91_D02992g	Ortholog(s) have role in positive regulation of DNA-templated transcription, elongation and positiveregulation of septation initiation signaling, more	0.464209	0.397562	1.08683184385791	0.0492620284110591	-1.32031	0.0373532
								B1J91_M07337g	Ortholog(s) have role in histone methylation,histone ubiquitination, premeiotic DNA replication,protein monoubiquitination, regulation of cell size andnucleus localization	-2.24218	0.000392934	-3.1010650204085	2.54502982803124e-05	0.177546	0.730349
orf19.6073	C1_00350C_A	HMX1	CAGL0A03905g	HMX1	0.629703	0.208156	0.34763	B1J91_A03905g	Ortholog(s) have heme oxygenase (decyclizing)activity and role in cellular iron ion homeostasis, hemecatabolic process, response to carbon monoxide, responseto oxidative stress	-3.9609	4.57659e-09	-4.34897423543771	1.8422733735109e-09	-2.1088	5.44754e-06
orf19.778	C1_04680W_A	PIL1	CAGL0L08932g	LSP1	-2.13715	0.0026905	0.020489	B1J91_L08932g	Long chain base-responsive inhibitor of proteinkinases; protein abundance decreased in ace2 mutant cells	0.741553	0.0294349	0.702262409088323	0.0325891978369337	-0.461632	0.32816
orf19.2444	C1_06010W_A	CHS7	CAGL0G05918g		0.74503	0.227602	0.370418	B1J91_G05918g	Ortholog(s) have unfolded protein binding activity	0.133816	0.509346	-0.621357450057793	0.00739166726322855	-0.930298	0.000693819
orf19.3370	C4_03440C_A	DOT4	CAGL0J11352g		1.24702	0.0109841	0.048602	B1J91_J11352g	Ortholog(s) have ubiquitin-specific proteaseactivity, role in chromatin silencing at telomere, histonedeubiquitination and cell surface, hyphal cell wall,nucleolus localization	5.52605	3.41885e-09	2.8012664532632	4.16177292140383e-06	4.52309	5.96509e-08
orf19.3825	C4_04570W_A	RCE1	CAGL0F03443g		-1.49224	0.0214276	0.0743297	B1J91_F03443g	Ortholog(s) have metalloendopeptidase activity,role in CAAX-box protein processing, peptide matingpheromone maturation involved in conjugation with cellularfusion and integral component of endoplasmic reticulummembrane localization	-1.15237	0.000116842	-1.45350820637112	1.15039433160405e-05	-3.72949	3.51498e-09
orf19.1248	C4_05630W_A		CAGL0J02420g		-0.771533	0.0287992	0.0901731	B1J91_J02420g	Ortholog(s) have DNA binding, RNA polymerase IIactivity, RNA-directed RNA polymerase activity, role inresponse to drug, termination of RNA polymerase IItranscription and DNA-directed RNA polymerase II, corecomplex, cytosol localization	-1.21131	0.000162802	-1.15475349655072	0.000167390326841467	-2.27836	4.02248e-06
orf19.477	CR_03950W_A		CAGL0F08943g		0.312949	0.363144	0.511322	B1J91_F08943g	Ortholog(s) have role in mitochondrial translationand mitochondrion localization	0.668455	0.197777	0.506038811927608	0.312937160237007	1.06557	0.0562568
orf19.6285	CR_07650W_A	GLC7	CAGL0K02079g	GLC7	-0.886811	0.0494616	0.129806	B1J91_K02079g	Putative serine-threonine phosphoproteinphosphatase 1, catalytic chain	-0.963062	0.000775599	-0.984814203590491	0.000493018883064435	-1.43932	0.000244888
orf19.7307	CR_09110C_A		CAGL0B02519g		0.331918	0.675759	0.779666	B1J91_B02519g	Has domain(s) with predicted oxidoreductaseactivity and role in oxidation-reduction process	-0.915796	5.31216e-05	-0.717004220124063	0.000333291831210035	-0.60144	0.0046703
								B1J91_D02222g	Ortholog(s) have role in Group I intron splicingand mitochondrial matrix, ribonucleoprotein complexlocalization	-0.657218	0.113743	0.34053015137699	0.390476047591915	0.990594	0.0293185
orf19.3149	C2_06730W_A	LSP1	CAGL0G02915g	PIL1	0.89935	0.0259471	0.0840025	B1J91_G02915g	Long chain base-responsive inhibitor of proteinkinases	0.396406	0.000868589	0.210160276789102	0.033809002961236	-1.17803	4.38231e-06
								B1J91_M12793g	Ortholog(s) have cytoplasm, nucleus localization	4.81594	1.25765e-05	4.76100131400269	1.34750725914421e-05	6.8532	8.57187e-07
orf19.7015	C7_00990W_A	RPP0	CAGL0G00990g	RPP0	-1.9817	0.0110367	0.048714	B1J91_G00990g	Acidic ribosomal protein L10	-0.345879	3.45399e-06	-0.321435237934127	3.54131264360157e-06	-0.0494823	0.437822
orf19.1340	C7_03350C_A		CAGL0J09394g		0.379491	0.393572	0.539753	B1J91_J09394g	Ortholog(s) have alditol:NADP+ 1-oxidoreductaseactivity, alpha-keto amide reductase activity, alpha-ketoester reductase activity and indole-3-acetaldehydereductase (NADH) activity, more	-2.10354	1.83025e-08	-2.3537581602176	4.95160325374894e-09	-2.01445	8.76871e-08
								B1J91_K12210g	Ortholog(s) have organic acid transmembranetransporter activity, role in mitochondrial transport andfungal-type vacuole, mitochondrion localization	2.47932	1.01695e-05	1.11613090783385	0.00306293757313817	-1.28443	0.00373852
orf19.3293	C1_01050C_A		CAGL0K01837g		-1.43462	0.017087	0.0645486	B1J91_K01837g	Ortholog(s) have oxidoreductase activity, role invery long-chain fatty acid metabolic process andendoplasmic reticulum membrane, mitochondrionlocalization	-1.21378	0.0010694	-1.53448369861562	0.000138130960433116	-1.9729	0.000249995
orf19.2933	C1_02440C_A		CAGL0K12782g		0.514064	0.160394	0.289759	B1J91_K12782g	Ortholog(s) have ubiquitin-specific proteaseactivity, role in protein deubiquitination, regulation oftranscription, DNA-templated and cytosol, nucleuslocalization	1.23475	0.0426496	2.27258516380649	0.000681946759098383	0.629939	0.304629
orf19.1358	C2_09940W_A	GCN4	CAGL0L02475g	GCN4				B1J91_L02475g	bZIP domain-containing protein	-0.21674	0.00720529	-0.146489614376142	0.0408746812125469	-1.12534	1.31436e-07
orf19.6757	C3_07340W_A	GCY1	CAGL0I01100g	GCY1	-2.68001	0.000443338	0.00736381	B1J91_I01100g	Has domain(s) with predicted oxidoreductaseactivity and role in oxidation-reduction process	0.0669766	0.668472	-0.10378216985333	0.49883392102192	0.242789	0.22804
orf19.3414	C6_01720C_A	SUR7	CAGL0L01551g		0.20413	0.667575	0.773885	B1J91_L01551g	Ortholog(s) have role in ascospore formation,cellular response to biotic stimulus, cellular response tochemical stimulus, cellular response to glucose starvationand cellular response to neutral pH, more	-1.8755	3.73076e-09	-1.81207020738213	4.17420333943356e-09	-1.44019	3.72376e-07
orf19.2575	CR_01780W_A		CAGL0F01661g		0.0499104	0.920567	0.950979	B1J91_F01661g	Ortholog(s) have rRNA (uridine-N3-)-methyltransferase activity, role in rRNA base methylationand cytoplasm localization	-2.31346	7.22086e-07	-0.84566763140128	0.00191027916697311	-2.36329	9.54917e-07
								B1J91_A02816g	Putative 2-methylbutyraldehyde reductase; gene isupregulated in azole-resistant strain	3.40223	6.77234e-05	3.05162645020355	6.54159460982158e-05	-1.0501	0.149005
								B1J91_F06985g	Ortholog(s) have role in cell cycle G2/M phasetransition, mitotic spindle organization and CENP-Acontaining nucleosome, condensed nuclear chromosomekinetochore, cytoplasm localization	-0.251271	0.219131	-0.182118385994573	0.372202740053565	6.82715	2.96153e-11
								B1J91_F00715g	Ortholog(s) have role in maturation of 5.8S rRNAfrom tricistronic rRNA transcript (SSU-rRNA, 5.8S rRNA,LSU-rRNA), maturation of LSU-rRNA from tricistronic rRNAtranscript (SSU-rRNA, 5.8S rRNA, LSU-rRNA)	0.115766	0.650944	-0.346764101005706	0.187377266265453	-0.728572	0.0235594
								B1J91_E05522g	Ortholog(s) have cytoplasm, nucleus localization	-0.414564	0.259385	0.480577651891319	0.177799556732702	-1.19163	0.00522873
								B1J91_B03531g	Ortholog(s) have role in cellular response to coldand cytosol, nucleus localization	-0.450045	0.0105435	-0.644920247918653	0.00089833035855429	-1.60076	2.68953e-06
								B1J91_G03861g	Putative protein involved in mitochondrialtransport; gene is upregulated in azole-resistant strain	0.221944	0.414215	0.344516555370841	0.195960345378532	-2.68927	7.25476e-07
								B1J91_H03289g	Ortholog(s) have cytoplasm localization	7.66055	5.41863e-09	5.84317024844413	1.45220805218589e-07	6.79544	8.6035e-08
orf19.3022	C1_03280W_A		CAGL0E00715g		0.0605151	0.918079	0.949447	B1J91_E00715g	Ortholog(s) have structural constituent of ribosomeactivity and mitochondrial small ribosomal subunitlocalization	-3.67143	4.60166e-09	-4.07058786383444	1.27063300755839e-09	-1.20667	0.000185457
orf19.4444	C1_07230W_A	PHO15	CAGL0C05511g		-1.57081	0.0737991	0.170019	B1J91_C05511g	Ortholog(s) have alkaline phosphatase activity,magnesium ion binding, phosphoprotein phosphataseactivity, role in 4-nitrophenol catabolic process,phenotypic switching, protein dephosphorylation andcytosol, nucleus localization	0.708462	0.108415	1.31377512009189	0.00575858468642785	-0.188126	0.735652
orf19.4105	C2_06130W_A	CSM3	CAGL0F06149g		-0.0650905	0.897101	0.936259	B1J91_F06149g	Ortholog(s) have role in DNA repair, DNAreplication checkpoint, establishment of mitotic sisterchromatid cohesion, maintenance of DNA repeat elements,meiotic chromosome segregation, replication fork arrest,replication fork protection	-4.88868	8.00547e-09	-4.29189981147922	2.80753417504568e-08	-0.19691	0.567893
orf19.7370	C3_05900W_A		CAGL0I07689g		1.34909	0.0176648	0.0658593	B1J91_I07689g	Protein of unknown function	0.0748511	0.747827	-0.662852746585702	0.0100886133331124	-1.53609	4.04193e-05
orf19.6751	C3_07400W_A		CAGL0H10252g		-1.04088	0.0869957	0.190678	B1J91_H10252g	Ortholog(s) have tRNA methyltransferase activity,role in cytoplasmic translation, tRNA methylation andcytoplasm localization	-3.25424	7.39824e-11	-2.87058894973401	1.1504196761869e-10	-1.46104	1.91993e-07
orf19.3161	C5_02070C_A		CAGL0C03355g		0.494281	0.306736	0.455604	B1J91_C03355g	Ortholog(s) have ATPase activator activity, RNAbinding activity	0.21509	0.706746	1.03949126034013	0.0660904013393854	-1.38861	0.0286937
orf19.6916	C7_01350C_A		CAGL0M04037g		0.870036	0.0895525	0.194637	B1J91_M04037g	Molecular chaperone that transiently binds to alphaand beta of the mitochondrial F1F0 ATP synthase	-2.04033	1.80472e-07	-2.57570327302172	1.80472785614023e-08	-1.84647	1.64099e-06
orf19.4378	CR_03800C_A	PPH3	CAGL0K10208g		-0.913143	0.0363599	0.105472	B1J91_K10208g	Ortholog(s) have protein serine/threoninephosphatase activity	-3.60235	1.74234e-06	-5.31333813551001	3.79953824381649e-08	-0.922799	0.0415328
orf19.6642	CR_05700C_A		CAGL0J08052g		0.0339221	0.944822	0.966331	B1J91_J08052g	Ortholog(s) have role in ER to Golgi vesicle-mediated transport, negative regulation of G0 to G1transition and ER to Golgi transport vesicle, endoplasmicreticulum membrane, integral component of Golgi membranelocalization	-2.02443	5.86846e-08	-1.91442945317906	8.28379944380239e-08	-3.02081	8.19798e-09
orf19.7391	C3_06090C_A	OCH1	CAGL0A01738g		0.899901	0.0135064	0.0553884	B1J91_A01738g	Putative mannosyltransferase of cis-Golgiapparatus; gene is upregulated in azole-resistant strain	0.411665	0.44091	0.101140886966581	0.856159103634788	1.06714	0.10302
orf19.7631	CR_10520C_A	SLD5	CAGL0G04587g		1.16361	0.595854	0.71624	B1J91_G04587g	Ortholog(s) have role in DNA-dependent DNAreplication, cellular protein localization, double-strandbreak repair via break-induced replication and GINScomplex, cytosol, replication fork protection complexlocalization	1.07193	0.000547045	0.968643099158803	0.00115651906969804	0.948278	0.00165375
								B1J91_D02728g	Ortholog(s) have mitochondrion localization	0.337085	0.167585	0.496125264263672	0.045435917843544	-2.68893	8.51706e-07
orf19.5931	C3_04710W_A	ARV1	CAGL0G08316g	ARV1	0.103784	0.846583	0.901845	B1J91_G08316g	Lipid transporter involved in sterol traffickingand transport of glycosylphosphatidylinositol andsphingolipid precursors	-4.84614	2.73562e-11	-5.28657185504703	1.21807875898748e-11	-1.13705	1.00631e-05
orf19.4565	C4_02250C_A	BGL2	CAGL0G00220g					B1J91_G00220g	Ortholog(s) have 1,3-beta-glucanosyltransferaseactivity, glucan endo-1,3-beta-D-glucosidase activity	0.47235	0.00850289	0.361751988117994	0.0275649974708316	-2.33715	1.95507e-06
orf19.3367	C4_03410W_A		CAGL0J11198g		0.96861	0.00816072	0.0403523	B1J91_J11198g	Ortholog(s) have structural constituent of ribosomeactivity and mitochondrial large ribosomal subunitlocalization	-1.20649	2.16642e-07	-0.833297931682772	5.23024604747042e-06	-0.99995	5.09509e-06
								B1J91_J00451g	Putative glyceraldehyde-3-phosphate dehydrogenase;protein differentially expressed in azole resistantstrain; expression downregulated in biofilm vs planktoniccell culture	8.67773	1.95192e-10	8.35673798461596	1.85860590025975e-10	6.78459	8.26277e-09
orf19.3732	CR_02370W_A	ERG25	CAGL0K04477g		-1.54307	0.0548649	0.139102	B1J91_K04477g	Ortholog(s) have C-4 methylsterol oxidase activity,role in ergosterol biosynthetic process and endoplasmicreticulum membrane, plasma membrane localization	0.683335	0.00894045	0.674546364540104	0.00770247156295993	-0.0916822	0.788231
								B1J91_L11022g	Phenotype:increased oxidative stress resistance(null)	0.515322	0.232059	0.506539838772146	0.242551968871381	0.818276	0.0702085
orf19.6239	C1_06710W_A		CAGL0H10318g		-0.259338	0.418211	0.563083	B1J91_H10318g	Ortholog(s) have RNA polymerase II carboxy-terminaldomain kinase activity, cyclin-dependent protein kinaseactivating kinase activity, cyclin-dependent proteinserine/threonine kinase activity	-1.09092	0.00014223	-1.06079093578054	0.000190694745236886	-1.31971	7.99385e-05
orf19.4837	C1_09730W_A	DAM1	CAGL0L04752g		0.73433	0.208514	0.348037	B1J91_L04752g	Ortholog(s) have microtubule plus-end bindingactivity	-2.5937	5.8848e-05	-2.38192618063354	0.00011712172836159	-0.829757	0.080486
orf19.4885	C1_10160W_A	MIR1	CAGL0F00231g		-1.1848	0.042455	0.117337	B1J91_F00231g	Ortholog(s) have inorganic phosphate transmembranetransporter activity, role in phosphate ion transmembranetransport and integral component of mitochondrial innermembrane, plasma membrane localization	-1.29228	0.000197823	-1.08210091818714	0.000452362408993337	-1.30298	0.00133033
orf19.7243	C1_14310W_A		CAGL0G05852g		-1.01303	0.0133893	0.0550092	B1J91_G05852g	Ortholog(s) have dCMP deaminase activity, role indTMP biosynthetic process, dUMP biosynthetic process andcytosol, nucleus localization	-3.80679	0.00234642	-3.82448142624012	0.0019689425572874	-0.778657	0.473131
								B1J91_J06336g	Ortholog(s) have cyclin-dependent proteinserine/threonine kinase regulator activity	5.31413	1.33271e-05	5.76237434556343	5.12048694437616e-06	6.76867	2.2782e-06
orf19.2676	C4_03140C_A		CAGL0M13431g		-1.90062	0.023019	0.0778985	B1J91_M13431g	Ortholog(s) have ATPase activity, tRNA bindingactivity, role in tRNA modification and Elongatorholoenzyme complex, cytoplasm, nucleus localization	-3.06357	7.99038e-10	-2.94595476595758	6.31185993177704e-10	0.398349	0.0191651
orf19.4228	C5_02210W_A		CAGL0L04444g		-0.867908	0.0220154	0.0756646	B1J91_L04444g	Ortholog(s) have role in posttranslational proteintargeting to membrane, protein insertion into ER membraneand TRC complex, nucleus localization	-4.21332	4.6522e-11	-3.81168478317842	5.6362661464746e-11	-2.22114	2.50938e-08
orf19.4197	C6_00600C_A	YHM2	CAGL0K07436g		-0.518809	0.249809	0.396111	B1J91_K07436g	Ortholog(s) have DNA binding, tricarboxylatesecondary active transmembrane transporter activity androle in alpha-ketoglutarate transport, mitochondrialcitrate transport, mitochondrial genome maintenance	-2.9444	2.56194e-09	-2.32885302875746	1.58900363806866e-08	-1.3878	5.06336e-06
orf19.6562	C7_01630W_A	RNH35	CAGL0J10208g		-1.41405	0.0562375	0.141425	B1J91_J10208g	Ortholog(s) have RNA-DNA hybrid ribonucleaseactivity, role in DNA replication, removal of RNA primer,RNA phosphodiester bond hydrolysis, endonucleolytic,ribonucleotide excision repair and nucleus, ribonucleaseH2 complex localization	-1.87538	1.02251e-05	-2.04075538510179	3.81867362718662e-06	-1.23858	0.000514079
								B1J91_C03696g	Ortholog(s) have fungal-type vacuole membranelocalization	6.03112	7.12517e-07	5.64420698743237	8.82676927679727e-07	6.75206	4.68401e-07
orf19.4887	C1_10180C_A	ECM21	CAGL0M09449g		0.190007	0.767518	0.847093	B1J91_M09449g	Protein of unknown function	2.24049	0.00110007	2.02940978935899	0.00204586966956195	1.07162	0.10701
orf19.4537	C1_01860W_A		CAGL0D06160g		-0.293874	0.529458	0.661168	B1J91_D06160g	Ortholog(s) have RNA polymerase II core binding,RNA polymerase II regulatory region DNA binding, core RNApolymerase II recruiting transcription factor activity	-0.38245	0.101557	-0.823414040254626	0.00246280371316556	0.839101	0.00539433
								B1J91_M06963g	Ortholog(s) have role in tRNA export from nucleusand cytoplasm, nucleus localization	5.56682	3.29393e-06	4.98006754839745	8.85422611268959e-06	6.72069	9.41006e-07
orf19.2199	C2_07820C_A	PHO86	CAGL0L05456g	PHO86	-1.22354	0.00564474	0.0322772	B1J91_L05456g	Phenotype:decreased resistance to killing by hostcells (null)	-1.92279	2.30427e-06	-1.85162683305981	2.91589102170328e-06	-1.55567	0.000115795
orf19.941	C5_00480C_A	SEC14	CAGL0J10450g		-0.819367	0.142018	0.266128	B1J91_J10450g	Ortholog(s) have phosphatidylcholine transporteractivity, phosphatidylinositol transporter activity	0.0919288	0.59216	-0.168858023256922	0.308927912946694	0.117119	0.550869
orf19.930	C5_00590W_A	PET9	CAGL0F04213g		-1.29953	0.0223677	0.0763985	B1J91_F04213g	Ortholog(s) have ATP:ADP antiporter activity androle in ADP transport, anaerobic respiration, hemetransport, mitochondrial ATP transmembrane transport,response to oxidative stress	-1.10893	4.21019e-05	-1.14723604285013	1.81437408329797e-05	-0.964133	0.00110368
orf19.7484	CR_00510C_A	ADE1	CAGL0I04444g		-1.78005	0.073427	0.169435	B1J91_I04444g	Ortholog(s) havephosphoribosylaminoimidazolesuccinocarboxamide synthaseactivity	-2.52507	4.56529e-09	-2.7253523520591	1.88350290544692e-09	-0.222731	0.201962
								B1J91_B03883g	Protein of unknown function	0.0492083	0.926864	-0.307398114566811	0.54276851447292	0.309899	0.608289
								B1J91_L09152g	Ortholog(s) have ubiquitin-specific proteaseactivity and role in mitochondrial fission, peroxisomefission, proteasome storage granule assembly, proteasome-mediated ubiquitin-dependent protein catabolic process,protein deubiquitination	-0.635274	0.00100857	-0.839067762133546	7.73774542168996e-05	-0.755129	0.0010736
								B1J91_L00759g	ATP phosphoribosyltransferase; protein abundanceincreased in ace2 mutant cells	-0.138773	0.225592	-0.624202980191359	9.43724170166737e-05	-1.87939	7.07923e-08
orf19.4447	C1_07200W_A	YMC1	CAGL0D01606g		-2.01916	0.00033583	0.00641184	B1J91_D01606g	Protein of unknown function	-1.20445	4.5151e-05	-0.814647463315024	0.000742000348032919	-1.08538	0.000474321
orf19.5835	C2_02710C_A		CAGL0B00880g		0.354822	0.305115	0.453824	B1J91_B00880g	Ortholog(s) have role in rRNA processing, ribosomalsmall subunit assembly and CURI complex, UTP-C complex,cytosol localization	-1.37902	0.05063	-0.262160828918451	0.687978447926491	-1.43097	0.0581328
orf19.2229	C2_06780C_A		CAGL0K08052g		1.10765	0.00425382	0.0272906	B1J91_K08052g	Ortholog(s) have ubiquitin-protein transferaseactivity, role in protein ubiquitination, response toethanol, septin ring assembly and cytoplasm, nucleuslocalization	3.41005	2.69106e-07	2.84470542062899	7.1462920915515e-07	-1.60341	0.000382104
orf19.4204	C6_00550W_A		CAGL0L04334g		1.21714	0.0145523	0.058296	B1J91_L04334g	Ortholog(s) have structural constituent of ribosomeactivity and mitochondrial small ribosomal subunitlocalization	-1.71513	4.24334e-05	-1.75644636031503	3.11906046537883e-05	-2.4664	2.03e-06
orf19.6904	C7_01220W_A	GCN3	CAGL0L03003g	GCN3	-0.996689	0.0103983	0.0469488	B1J91_L03003g	Translation initiation factor eIF2B	-2.44366	2.32753e-08	-2.03218712560562	6.5630052687767e-08	-0.987617	0.000278185
orf19.3715	CR_07860C_A	ASF1	CAGL0L05412g		-1.2342	0.0164682	0.0630072	B1J91_L05412g	Ortholog(s) have histone binding activity	-1.37551	7.99097e-06	-0.438087250405536	0.0301466273527755	-0.00446883	0.981269
								B1J91_E01749g	Putative aspartic protease; member of a YPS genecluster that is required for virulence in mice; induced inresponse to low pH and high temperature	4.89959	1.19551e-06	5.65734879262686	2.7099332146633e-07	6.71739	9.46512e-08
orf19.4723	C1_08650C_A	FAD1	CAGL0K01397g	FMNAT	-0.921756	0.0475916	0.126588	B1J91_K01397g	Flavin mononucleotide adenylyltransferase (FMNAT);catalyzes the formation of the essential flavocoenzymeflavin adenine dinucleotide (FAD) and plays an importantrole in flavocoenzyme homeostasis regulation	-5.29762	5.07567e-07	-5.03458039316054	8.46398236015245e-07	-3.70716	1.68003e-05
orf19.4903	C1_10320W_A		CAGL0M03047g		0.0783784	0.861941	0.911778	B1J91_M03047g	Ortholog(s) have endoplasmic reticulumlocalization	-0.523125	0.15199	-0.343406917956813	0.316783647184164	0.26532	0.529178
orf19.2076	C2_00510W_A		CAGL0K03839g		0.00893509	0.988169	0.991942	B1J91_K03839g	Ortholog(s) have cytosol, nucleus localization	-0.49749	0.164663	-0.737179340381829	0.0474692213004214	0.865495	0.0256197
orf19.250	C3_02600C_A	SLC1	CAGL0I04070g		-0.187354	0.536625	0.66774	B1J91_I04070g	Ortholog(s) have 1-acylglycerol-3-phosphate O-acyltransferase activity, role in glycerophospholipidbiosynthetic process and endoplasmic reticulum, lipidparticle, plasma membrane localization	0.334804	0.0332413	0.853025481859393	4.30903638315399e-05	-0.0237679	0.899667
orf19.3920	C5_04340W_A		CAGL0M04741g					B1J91_M04741g	Ortholog(s) have protein disulfide isomeraseactivity, protein disulfide oxidoreductase activity,protein-disulfide reductase (glutathione) activity, rolein protein folding and fungal-type vacuole localization	-0.024632	0.910502	-0.882740291156315	0.00086221244438319	-0.191566	0.379688
orf19.2594	CR_01950W_A		CAGL0E05478g		-1.18607	0.020948	0.0732752	B1J91_E05478g	Ortholog(s) have RNA polymerase I activity, role intranscription of nuclear large rRNA transcript from RNApolymerase I promoter and DNA-directed RNA polymerase Icomplex localization	-0.872553	2.69083e-05	-1.26544269242611	6.86787062771643e-07	-2.29192	2.92789e-08
orf19.163	CR_02580W_A	PAN6	CAGL0H06523g		-0.821741	0.108217	0.221281	B1J91_H06523g	Ortholog(s) have pantoate-beta-alanine ligaseactivity, role in pantothenate biosynthetic process andcytosol, nucleus localization	-4.76526	1.64967e-05	-5.15271106998138	6.477381303912e-06	0.292717	0.664403
orf19.6213	C1_06960W_A	SUI2	CAGL0B03795g		-1.38792	0.00104803	0.0118148	B1J91_B03795g	Ortholog(s) have role in formation of translationpreinitiation complex, mitotic G1 DNA damage checkpoint,regulation of cytoplasmic translational initiation inresponse to stress	-2.29004	3.43461e-08	-2.47474909650187	1.25922386189307e-08	-1.7281	5.30905e-06
orf19.158	C3_01150C_A		CAGL0F05247g		0.185507	0.756436	0.839398	B1J91_F05247g	Ortholog(s) have cytoplasm, nucleus localization	-0.614556	0.0661466	-0.423213506390056	0.167940859285883	-2.48602	6.51664e-06
orf19.3862	CR_06090W_A		CAGL0H03729g		-0.549373	0.0956352	0.203503	B1J91_H03729g	Ortholog(s) have protein kinase activator activity	-0.231568	0.401089	-0.670302719872963	0.0241349021816325	-0.231769	0.504667
								B1J91_J00275g	Ortholog(s) have role in U1 snRNA 3'-endprocessing, U4 snRNA 3'-end processing and U5 snRNA 3'-endprocessing, more	1.79318	0.000295168	1.65978921663486	0.000498884425829909	-0.317161	0.479104
								B1J91_K01199g	Ortholog(s) have ubiquitin binding activity, rolein filamentous growth, protein processing and Dsc E3ubiquitin ligase complex localization	-1.95017	0.000284847	-2.13849625658061	9.69754607001399e-05	-0.0109246	0.979486
								B1J91_I03454g	Ortholog(s) have structural molecule activity	-2.81053	3.56693e-06	-2.92658739776629	1.96303924962308e-06	0.196374	0.586082
								B1J91_J04114g	Ortholog(s) have dicarboxylic acid transmembranetransporter activity, role in mitochondrial transport andmitochondrial inner membrane localization	-1.10378	0.00192979	-0.836396149273826	0.00838126362692798	-4.6846	2.83992e-08
orf19.6846	C1_04520C_A	PHO85	CAGL0L12474g	PHO85	-0.74952	0.0342076	0.101504	B1J91_L12474g	Ortholog(s) have cyclin-dependent proteinserine/threonine kinase activity	-0.288171	0.299977	-0.353479954407025	0.171635487157339	-0.415144	0.223858
orf19.1356	C2_09960W_A		CAGL0K09064g		-0.724193	0.318625	0.466737	B1J91_K09064g	Ortholog(s) have thiosulfate sulfurtransferaseactivity, role in tRNA wobble position uridine thiolationand mitochondrion localization	-0.60336	0.037574	-0.799975212523885	0.00636221888543596	0.834946	0.0130581
orf19.7420	C3_06350W_A		CAGL0D03828g					B1J91_D03828g	Ortholog(s) have RNA polymerase II transcriptioncoactivator activity involved in preinitiation complexassembly activity	-1.11975	0.0122287	-0.0289964947777777	0.945798762330481	-1.99332	0.000287365
								B1J91_L13288g	Ortholog(s) have role in cellular response to aminoacid starvation, cellular response to nitrogen starvation,negative regulation of TOR signaling and prolinetransport, more	7.16855	6.02294e-08	6.21835657887422	2.48958564713079e-07	6.66706	3.59245e-07
								B1J91_D04290g	Has domain(s) with predicted transporter activity,role in transport and intracellular localization	-0.896081	2.10967e-07	-1.18009026760583	1.04732189725405e-08	-1.2991	1.03467e-07
orf19.5409	C3_00540C_A	IST1	CAGL0J08118g		0.148827	0.590573	0.711672	B1J91_J08118g	Ortholog(s) have role in late endosome to vacuoletransport via multivesicular body sorting pathway andGolgi apparatus, cytosol, endosome, nucleus localization	0.408075	0.263004	1.66686205385908	0.000267952537218853	-0.553101	0.162072
orf19.5926	C3_04660C_A	ARG11	CAGL0K10362g		1.87647	0.00509558	0.0303482	B1J91_K10362g	Ortholog(s) have L-ornithine transmembranetransporter activity, role in arginine biosyntheticprocess, mitochondrial ornithine transport andmitochondrial envelope localization	-3.15321	0.000557338	-3.40506286814647	0.000255274705183684	-1.90968	0.0176331
orf19.3517	CR_05460W_A		CAGL0J04092g		-1.8857	0.00172532	0.0156778	B1J91_J04092g	Ortholog(s) have role in protein processing and DscE3 ubiquitin ligase complex, endoplasmic reticulum, fungal-type vacuole lumen localization	2.19519	2.57651e-07	1.4687508860747	1.11483066393889e-05	0.811258	0.00296562
orf19.6459	C7_02500C_A	DPP3	CAGL0H01177g		3.00538	0.000169676	0.00437651	B1J91_H01177g	Ortholog(s) have diacylglycerol diphosphatephosphatase activity, phosphatidate phosphatase activityand role in farnesol biosynthetic process, phospholipidmetabolic process	2.60252	2.43632e-06	2.4969809396359	2.78251772072039e-06	2.0256	9.56309e-05
								B1J91_H06633g	Putative phosphoenolpyruvate carboxykinase; gene isdownregulated in azole-resistant strain	8.24483	1.10797e-10	7.74899182563056	1.63042218761736e-10	6.56818	4.44538e-09
								B1J91_I07491g	Ortholog(s) have role in cellular zinc ionhomeostasis and cytoplasm, nucleus localization	-2.89751	6.17219e-09	-2.78826824857992	6.33052814964851e-09	-2.14088	3.02878e-07
								B1J91_H09394g	Protein of unknown function	-0.957044	0.181725	0.231706931479545	0.743931570754163	-0.898557	0.223536
orf19.3673	C1_02160W_A		CAGL0K11253g		-0.894593	0.054059	0.137944	B1J91_K11253g	Ortholog(s) have Rab guanyl-nucleotide exchangefactor activity and role in ER to Golgi vesicle-mediatedtransport, chromosome organization	-2.24858	5.0623e-09	-2.31389817925467	2.77964589115092e-09	-2.0844	5.80347e-08
orf19.1169	C1_11510C_A		CAGL0D01584g		1.48212	0.00378166	0.0253577	B1J91_D01584g	Ortholog(s) have mitochondrion localization	1.41694	0.000146651	1.49681326390179	6.33772256260853e-05	-1.16812	0.00149553
orf19.1532	C2_02160W_A	SAM37	CAGL0F06457g		0.618191	0.529958	0.661677	B1J91_F06457g	Ortholog(s) have role in fungal-type cell wallorganization or biogenesis, mitochondrial outer membranetranslocase complex assembly, pathogenesis, phospholipidtransport, protein import into mitochondrial outermembrane	-2.31166	4.71397e-08	-2.23376259332272	6.09747421378466e-08	-3.26001	3.38247e-09
orf19.4650	C4_01370W_A	ILV6	CAGL0H03905g		-1.7201	0.00144446	0.0141758	B1J91_H03905g	Ortholog(s) have acetolactate synthase activity,enzyme regulator activity, role in branched-chain aminoacid biosynthetic process and acetolactate synthasecomplex, mitochondrial nucleoid localization	-0.191796	0.00791162	-0.114628244278014	0.0676129967621257	-1.78933	1.42571e-09
orf19.685	C6_01930W_A	YHM1	CAGL0J09790g		-0.0383512	0.960809	0.974523	B1J91_J09790g	Ortholog(s) have guanine nucleotide transmembranetransporter activity and role in cellular iron ionhomeostasis, guanine nucleotide transport, mitochondrialgenome maintenance, transmembrane transport	-7.60409	1.10596e-09	-6.60973426581263	3.47944448157832e-09	-3.43775	2.78596e-06
orf19.4340.1	C5_03110C_A		CAGL0G09933g					B1J91_G09933g	Ortholog(s) have role in mRNA splicing, viaspliceosome and U1 snRNP, U2 snRNP, U4/U6 x U5 tri-snRNPcomplex, U5 snRNP, cytosol, spliceosomal complexlocalization	-0.287461	0.690882	0.669261274413463	0.341453703211767	1.07716	0.155074
								B1J91_J01485g	Ortholog(s) have ubiquitin-specific proteaseactivity, role in protein deubiquitination and cytosol,ribosome localization	-1.15357	0.0612002	-1.54627865418041	0.0148284486101973	-1.86574	0.0112361
orf19.3527	C2_04950C_A	CYT1	CAGL0L10406g	CYT1	-1.77597	0.000393208	0.00697376	B1J91_L10406g	Ortholog(s) have electron transporter, transferringelectrons within CoQH2-cytochrome c reductase complexactivity and role in mitochondrial electron transport,ubiquinol to cytochrome c	-0.289024	0.53222	-0.492705380763672	0.292670710381522	0.603366	0.283895
orf19.6866	C2_05540C_A		CAGL0M12573g		-0.441889	0.379719	0.526237	B1J91_M12573g	Ortholog(s) have U1 snRNA binding, mRNA bindingactivity, role in mRNA splicing, via spliceosome and U1snRNP, U2-type prespliceosome, commitment complexlocalization	-2.05839	0.00544029	-1.44784056334344	0.0287652552226619	-0.696804	0.300546
								B1J91_I08943g	Ortholog(s) have role in mRNA export from nucleus	5.27829	6.90106e-11	5.57110038941203	4.15357094491943e-11	6.54524	7.16151e-11
orf19.5438	C3_00310C_A		CAGL0G03553g		-0.601444	0.239537	0.384448	B1J91_G03553g	Ortholog(s) have ubiquitin-protein transferaseactivity, role in cellular response to DNA damagestimulus, protein sumoylation, protein ubiquitination,telomere maintenance and SUMO-targeted ubiquitin ligasecomplex, cytoplasm localization	1.58811	0.0381643	1.10340857789703	0.132913048386616	1.07816	0.189281
orf19.5772	C6_03950C_A		CAGL0K07139g		1.58545	0.0208846	0.0731369	B1J91_K07139g	Ortholog(s) have role in histone exchange and Swr1complex, cytosol localization	2.95227	4.65789e-06	2.44106036461304	2.76617502152422e-05	0.3322	0.413519
orf19.7345	CR_09500C_A		CAGL0K00891g		-0.0151566	0.970973	0.98113	B1J91_K00891g	Ortholog(s) have ATP binding activity and cytosol,nucleus localization	-1.39698	0.000257263	-1.09549997020794	0.00107344842550002	-2.34996	4.64828e-06
								B1J91_L06864g	Putative protein related to ECM3; gene isdownregulated in azole-resistant strain	6.48876	1.15919e-08	6.35481762404316	1.32296015998972e-08	6.48927	2.83992e-08
orf19.4807	C1_09440W_A		CAGL0H02233g					B1J91_H02233g	Ortholog(s) have inorganic diphosphatase activity,role in aerobic respiration and mitochondrionlocalization	-3.11359	1.02208e-05	-3.81039185830748	1.40761064733547e-06	-0.29517	0.519924
orf19.4960	C1_13330C_A		CAGL0M04609g	SPE4	-0.0988838	0.722194	0.814371	B1J91_M04609g	Ortholog(s) have spermine synthase activity, rolein pantothenate biosynthetic process, sperminebiosynthetic process and cytoplasm localization	-1.7223	2.54658e-06	-1.14978641223367	4.75370555981955e-05	-3.01733	9.79674e-08
orf19.316	C3_03170W_A	SEC13	CAGL0J08778g		-0.467553	0.185122	0.32038	B1J91_J08778g	Ortholog(s) have role in barrier septum assemblyand cytosol, nuclear pore localization	-2.94783	4.65202e-11	-2.42246730166362	1.09832656955707e-10	-0.660138	7.17969e-05
orf19.6744	C3_07450C_A		CAGL0H02365g		-0.0294917	0.956112	0.97233	B1J91_H02365g	Ortholog(s) have cytosol, nucleus localization	-0.127028	0.614664	-0.256188106680758	0.29476655019486	-2.52	7.13887e-07
orf19.1124.2	C5_03700C_A		CAGL0B04961g		-0.492784	0.855699	0.907816	B1J91_B04961g	Ortholog(s) have diphthine synthase activity, rolein peptidyl-diphthamide biosynthetic process from peptidyl-histidine and cytosol, nucleus localization	-1.06939	0.00106741	-0.734984951880973	0.00864627687866225	-1.382	0.00120312
orf19.3507	C6_02040W_A	MCR1	CAGL0E06424g		-1.52868	0.00218557	0.018123	B1J91_E06424g	Ortholog(s) have cytochrome-b5 reductase activity,acting on NAD(P)H activity and role in cellular responseto oxidative stress, ergosterol biosynthetic process	1.69304	2.17175e-07	2.08052606765029	1.88169104672653e-08	-1.33173	7.66728e-05
orf19.3856	CR_06050W_A	CDC28	CAGL0H07535g		-0.296818	0.38654	0.532765	B1J91_H07535g	Ortholog(s) have RNA polymerase II core binding,cyclin-dependent protein serine/threonine kinase activity,histone binding, protein serine/threonine phosphataseinhibitor activity	-2.15362	0.00213672	-2.59611268638593	0.000438428362582719	-5.25256	3.89653e-06
								B1J91_K02805g	Predicted inositolphosphorylceramide (IPC)synthase, catalyzes the essential step in sphingolipidbiosynthesis; potential antifungal drug target	3.82661	5.46545e-05	5.93999079936963	7.93520780299861e-07	6.46627	5.91195e-07
								B1J91_K00583g	Ortholog(s) have fatty acid elongase activity androle in fatty acid elongation, unsaturated fatty acid	-2.4211	1.54436e-06	-2.83779604098258	3.08844415837864e-07	-3.53451	2.12593e-07
orf19.403	C1_08570C_A	PCL2	CAGL0J09328g		-0.896751	0.0390039	0.110542	B1J91_J09328g	Protein of unknown function	-0.481145	0.0269763	-0.396206821680035	0.0523737360451803	-0.475302	0.0680935
orf19.5500	C2_06360C_A	MAK16	CAGL0G06248g		0.0493908	0.924283	0.952787	B1J91_G06248g	Ortholog(s) have cytosol, nucleus localization	2.70751	7.03837e-07	2.66846833394728	8.76252328373146e-07	-0.0497852	0.890161
orf19.5702	C6_03430C_A		CAGL0L03718g		1.09996	0.00280094	0.0209728	B1J91_L03718g	Ortholog(s) have cell division site, mitoticspindle localization	2.86015	0.00106583	1.7859257401788	0.0196798128660818	1.07948	0.147825
orf19.5854	C3_04090W_A	SBP1	CAGL0E03960g		-0.0412974	0.890484	0.931185	B1J91_E03960g	Ortholog(s) have role in ribosome biogenesis andcytoplasm localization	-1.4613	4.6402e-05	-1.89436263727659	3.85641783755253e-06	-1.2802	0.000665479
orf19.5870	C3_04270C_A	CTP1	CAGL0L02079g		-1.26447	0.0600326	0.147877	B1J91_L02079g	Ortholog(s) have tricarboxylate secondary activetransmembrane transporter activity, role in mitochondrialcitrate transport, transmembrane transport andmitochondrion, plasma membrane localization	-3.24688	2.59777e-05	-2.28425540275139	0.000457506739654293	-1.92935	0.00194859
orf19.1946	C5_01230C_A		CAGL0K03289g		-0.581213	0.102694	0.213607	B1J91_K03289g	Aldose 1-epimerase	-3.06052	1.01509e-08	-2.98395282097407	9.24784929184854e-09	-2.04447	3.30716e-06
								B1J91_E01331g	Transcription factor; mutants display increasedfungal burdens in mouse lungs and brain	-4.2962	4.45007e-08	1.67332036161955	0.000752938587736993	6.44139	6.37019e-09
orf19.6541	C7_01790C_A	RPL5	CAGL0M02695g		-1.79606	0.00557689	0.0320257	B1J91_M02695g	Ortholog(s) have 5S rRNA binding, structuralconstituent of ribosome activity, role in ribosomal largesubunit assembly and cytosolic large ribosomal subunitlocalization	-0.568019	6.29894e-06	-0.562804756882906	4.57549672974204e-06	-1.64478	5.64474e-08
								B1J91_L09108g	Ortholog(s) have role in propionate metabolicprocess and mitochondrial outer membrane localization	6.75558	2.65722e-08	6.23405111051919	5.6807820023862e-08	6.43956	2.38809e-07
orf19.1804	CR_04920W_A		CAGL0H10538g		-0.916448	0.0440407	0.120287	B1J91_H10538g	Ortholog(s) have mitochondrion localization	-2.98107	4.42045e-05	-2.27484236148375	0.000300737515828579	-2.68263	0.000146186
orf19.641	CR_05130C_A		CAGL0C02123g		0.251243	0.648536	0.758906	B1J91_C02123g	Ortholog(s) have role in protein folding andendoplasmic reticulum localization	0.493725	0.0864048	0.477128643384062	0.088042523730736	0.117295	0.739222
								B1J91_B04191g	Ortholog(s) have endoplasmic reticulumlocalization	-1.55876	1.72945e-07	-1.12979303977645	2.29883728460116e-06	-2.46514	1.72617e-08
orf19.4958	C1_13310W_A	ECM25	CAGL0F02453g		1.12077	0.0356234	0.104078	B1J91_F02453g	Ortholog(s) have role in cellular response tobiotic stimulus, cellular response to starvation andfilamentous growth of a population of unicellularorganisms in response to biotic stimulus, more	1.05193	0.00887185	1.63144648148365	0.00020001310244999	3.25316	1.25537e-06
orf19.4406	C4_05960W_A	NIF3	CAGL0I06963g					B1J91_I06963g	Ortholog(s) have cytosol, mitochondrion, nucleuslocalization	-1.57013	2.41948e-07	-1.60621501963884	1.16007995003686e-07	-1.11492	3.86807e-05
orf19.3223	CR_01310W_A	ATP3	CAGL0I04686g		-0.690468	0.073139	0.168911	B1J91_I04686g	Ortholog(s) have ATPase activity, proton-transporting ATP synthase activity, rotational mechanism,proton-transporting ATPase activity, rotational mechanismactivity and role in ATP synthesis coupled protontransport	0.94371	0.00826934	0.678887265498753	0.0359962178379485	0.475783	0.228092
orf19.6596	CR_09670C_A		CAGL0J05324g		-1.25178	0.0481494	0.127535	B1J91_J05324g	Ortholog(s) have S-formylglutathione hydrolaseactivity, role in formaldehyde catabolic process andcytosol localization	-2.13352	3.45597e-06	-2.14481776383023	2.63543995184622e-06	-3.38567	4.58956e-07
								B1J91_M11330g	Ortholog(s) have fungal-type vacuole localization	0.802115	0.0622179	-0.0472725285730413	0.916099330803499	-1.98019	0.000489873
								B1J91_I09526g	Ortholog(s) have role in spliceosomal complexdisassembly and U2-type spliceosomal complex localization	-2.65557	6.03052e-07	-2.20628018778174	2.79730371213068e-06	-3.11619	3.00372e-07
orf19.4061	C1_05100W_A		CAGL0J03938g		0.292091	0.391907	0.538192	B1J91_J03938g	Ortholog(s) have cytosol, nucleus localization	-2.44481	0.000196433	-1.28386616773626	0.0162496911191397	0.477077	0.338239
orf19.5465	C3_00100W_A		CAGL0F07557g		-1.25455	0.156708	0.285359	B1J91_F07557g	Ortholog(s) have first spliceosomaltransesterification activity, role in generation ofcatalytic spliceosome for first transesterification stepand U2-type catalytic step 1 spliceosome localization	-6.30345	2.21405e-09	-5.0853349457405	1.84613831043767e-08	-3.34544	1.28445e-06
orf19.5689	C5_00080C_A		CAGL0M12903g	SEC28	-0.758653	0.0280148	0.0886328	B1J91_M12903g	Putative epsilon-COP coatomer subunit	-3.08381	8.86046e-09	-3.32096192103703	3.06133623250769e-09	-2.87074	1.22874e-07
orf19.5757	C6_03820C_A		CAGL0D03696g		-0.174068	0.703616	0.800912	B1J91_D03696g	Ortholog(s) have cytoplasm, nucleus localization	-3.79703	2.32615e-10	-2.86308266815738	2.25161359182772e-09	-3.42775	8.7199e-10
orf19.3356	C1_01670C_A	ESP1	CAGL0G03223g		1.48823	0.0365839	0.10595	B1J91_G03223g	Ortholog(s) have cysteine-type endopeptidaseactivity	5.91511	1.96655e-09	5.9305335759859	1.66386613444276e-09	5.18187	1.13783e-08
orf19.2862	CR_02990C_A	RIB1	CAGL0F04279g		-0.250228	0.583582	0.706275	B1J91_F04279g	Ortholog(s) have cyclohydrolase activity, role inriboflavin biosynthetic process and cytosol, nucleuslocalization	-0.586774	0.455968	-1.66411531671319	0.0474692213004214	-0.801086	0.388926
orf19.484	CR_04010C_A	MRPL40	CAGL0F03663g		-0.343603	0.617572	0.733958	B1J91_F03663g	Ortholog(s) have structural constituent of ribosomeactivity and mitochondrial large ribosomal subunitlocalization	-1.33603	0.0908252	-2.0629347623111	0.00982788668661388	-1.03031	0.211053
orf19.916	CR_06560C_A		CAGL0M03839g		-0.63893	0.307626	0.456508	B1J91_M03839g	Ortholog(s) have role in apoptotic process, calcium-mediated signaling, endoplasmic reticulum unfolded proteinresponse and Golgi apparatus, endoplasmic reticulum,fungal-type vacuole membrane, mitochondrion localization	2.30288	2.31614e-08	2.17705684764447	2.45889813291003e-08	0.331354	0.167928
								B1J91_G01166g	Ortholog(s) have dicarboxylic acid transmembranetransporter activity, role in dicarboxylic acid transportand mitochondrial envelope, plasma membrane localization	-2.18813	1.73657e-06	-1.76628940984823	6.70251512958966e-06	-1.31912	0.000349287
								B1J91_K00825g	Ortholog(s) have phosphoserine phosphataseactivity, role in L-serine biosynthetic process andcytoplasm, nucleus localization	-8.72678	3.65067e-11	-7.53883943139595	7.50662427122628e-11	-1.89058	1.33363e-05
								B1J91_H01089g	Ortholog(s) have inositol monophosphate 1-phosphatase activity and role in inositol phosphatedephosphorylation	-2.86514	1.49668e-05	-2.07778174115617	0.000266323237847054	-0.597114	0.172769
								B1J91_J05280g	Ortholog(s) have role in chromatin silencing attelomere and CHRAC localization	-6.78187	2.5468e-11	-6.2661604790101	2.95555853055642e-11	-4.26989	1.06169e-09
orf19.1029	C1_03800W_A	RPP1	CAGL0D03740g		1.48119	0.00913819	0.0434631	B1J91_D03740g	Ortholog(s) have RNA binding, ribonuclease MRPactivity, ribonuclease P activity and role in intronic boxC/D snoRNA processing, mRNA cleavage, rRNA processing,tRNA processing	-1.29992	9.87588e-05	-1.17607608605169	0.00018146687249574	-0.237754	0.377148
orf19.1043	C1_04110W_A		CAGL0D04950g		0.380519	0.823064	0.885405	B1J91_D04950g	Ortholog(s) have lysophosphatidic acidacyltransferase activity, role in cellular triglyceridehomeostasis, lipid particle organization, proteintargeting to vacuole and Golgi apparatus, endoplasmicreticulum, lipid particle localization	-0.969271	9.57235e-06	-0.892537320626047	1.28987280613272e-05	-1.33004	2.27349e-06
orf19.388	C1_08430W_A	CAF16	CAGL0K12474g		-1.83665	0.0526696	0.135575	B1J91_K12474g	Ortholog(s) have role in regulation oftranscription from RNA polymerase II promoter and CCR4-NOTcomplex, cytosol, nucleus localization	-1.66298	7.85903e-07	-1.92284407558871	1.12533548075528e-07	-0.49468	0.0160646
orf19.5232	C1_12310C_A	CSI2	CAGL0I07975g		-0.619036	0.312746	0.461337	B1J91_I07975g	Ortholog(s) have 5S rRNA binding, rRNA primarytranscript binding activity	-1.24089	9.62372e-05	-1.24254930493383	7.02282507058246e-05	-2.34088	2.69273e-06
orf19.6167	C3_00900C_A	AYR1	CAGL0G08690g					B1J91_G08690g	Ortholog(s) have acylglycerone-phosphate reductaseactivity, triglyceride lipase activity and role inphosphatidic acid biosynthetic process, triglyceridecatabolic process	-1.31804	0.00048746	-1.37648214211492	0.000260468845353882	-1.10977	0.00559058
orf19.2667	C4_03270W_A	RPF1	CAGL0H02079g		0.0242346	0.967026	0.978194	B1J91_H02079g	Ortholog(s) have rRNA primary transcript bindingactivity	1.54001	0.00268398	1.56579251266953	0.00203821858657737	0.448724	0.332408
orf19.3799	C4_04800W_A		CAGL0B02585g		-1.33102	0.00675217	0.0359913	B1J91_B02585g	Ortholog(s) have role in endoplasmic reticulumtubular network maintenance, nuclear pore complex assemblyand Golgi apparatus, cortical endoplasmic reticulum,integral component of endoplasmic reticulum membrane,mitochondrion localization	-1.42671	7.23373e-06	-1.69832851745447	1.34322728864827e-06	-1.85218	1.191e-05
orf19.5136	C7_03200C_A		CAGL0D04004g		-0.935202	0.582208	0.705288	B1J91_D04004g	Ortholog(s) have cytoplasm, nucleus localization	-2.48989	1.61556e-06	-1.43152349606478	0.000197896660161042	-0.864882	0.00880112
orf19.2520	CR_01370C_A		CAGL0M01100g		0.498546	0.375255	0.521992	B1J91_M01100g	Ortholog(s) have structural constituent of ribosomeactivity and mitochondrial small ribosomal subunitlocalization	-3.50821	2.798e-05	-2.40822192170853	0.0004240638293351	-4.03134	8.71268e-06
								B1J91_J01727g	Putative adhesion protein; predicted GPI-anchor;belongs to adhesin cluster VI	0.686984	0.476017	1.27429790047749	0.184410299756775	6.37343	2.17654e-05
orf19.5423	C3_00430W_A	EST3	CAGL0C03828g		2.07555	0.199538	0.337344	B1J91_C03828g	Ortholog(s) have ATP-dependent DNA/RNA helicaseactivity, GTPase activity, telomerase activity, telomericDNA binding activity	-0.420163	0.383248	0.562110244656775	0.248221664470259	4.27169	1.82821e-06
orf19.1513	C2_01990C_A	FAB1	CAGL0K10384g		1.13	0.0651025	0.155839	B1J91_K10384g	Ortholog(s) have 1-phosphatidylinositol-3-phosphate5-kinase activity, phosphatidylinositol-3-phosphatebinding activity	2.30445	0.0186044	2.40211342354315	0.0126951285041336	6.99017	3.08998e-06
								B1J91_J00319g	Ortholog(s) have inositol monophosphate 1-phosphatase activity, role in inositol phosphatedephosphorylation and cytoplasm, nucleus localization	1.03275	0.0750521	1.7081388447278	0.00582876466082643	0.393146	0.513206
								B1J91_L12584g	Ortholog of S. cerevisiae : YPL039W andSaccharomyces cerevisiae S288C : YPL039W	1.79952	9.77295e-09	1.99690828824286	3.29405575316022e-09	-0.919909	6.22592e-05
								B1J91_I04796g	Ortholog(s) have copper ion binding activity, rolein copper ion transport, protein complex assembly andmitochondrial inner membrane, plasma membranelocalization	-2.15738	0.00172155	-2.72304697210866	0.000243802807606205	-0.074363	0.907375
								B1J91_B03861g	Ortholog of S. cerevisiae : YJR011C andSaccharomyces cerevisiae S288C : YJR011C	-1.48051	0.102308	-2.49159330867458	0.0111947662561431	-1.65381	0.079325
orf19.4474	C1_03990W_A		CAGL0J05962g					B1J91_J05962g	Ortholog(s) have proteasome binding activity, rolein cellular response to arsenic-containing substance,proteasome-mediated ubiquitin-dependent protein catabolicprocess and cytoplasm, nucleus localization	0.457281	0.555921	-0.545937599510964	0.498823003182672	-2.00719	0.0239919
orf19.793	C2_04270W_A	CAK1	CAGL0K12496g		0.685604	0.12008	0.237372	B1J91_K12496g	Ortholog(s) have cyclin-dependent protein kinaseactivating kinase activity	3.0111	0.000253126	2.74774491859869	0.000461301193506447	1.09548	0.0949365
orf19.4897	C1_10270C_A	SFH5	CAGL0I05940g		1.08242	0.0715819	0.166278	B1J91_I05940g	Ortholog(s) have phosphatidylinositol transporteractivity	-6.10707	1.80123e-10	-5.76879865294091	2.22671517532134e-10	0.0643702	0.783329
								B1J91_A00803g	Ortholog(s) have DNA binding, bending and RNApolymerase III type 1 promoter sequence-specific DNAbinding, more	5.6463	1.28259e-06	5.33377215885129	1.53347392698551e-06	6.29888	1.03595e-06
orf19.7105	C7_00180W_A	FAR1	CAGL0I06138g		6.4598	0.0363098	0.105427	B1J91_I06138g	Ortholog(s) have cyclin-dependent proteinserine/threonine kinase inhibitor activity	5.85716	6.09192e-05	5.50125525912597	9.65369251720704e-05	4.25055	0.00102011
orf19.2250	C2_06960W_A	SPE3	CAGL0D01408g	SPE3	-0.848428	0.291965	0.440028	B1J91_D01408g	Putative spermine/spermidine synthase; proteindifferentially expressed in azole resistant strain	-1.37225	0.00137683	-1.31450045707477	0.00136366233916069	-0.193661	0.663038
orf19.3939	C5_04550W_A		CAGL0M09185g		-0.389688	0.294423	0.442614	B1J91_M09185g	Ortholog(s) have role in protein folding inendoplasmic reticulum and ER membrane protein complex,cell division site, cytosol, mitotic spindle pole body,nucleus localization	-4.71188	5.44379e-11	-4.82229594929061	3.77422373642876e-11	-3.17013	3.70357e-09
orf19.5620	C6_03320W_A		CAGL0J00561g		-0.034999	0.966751	0.978007	B1J91_J00561g	Ortholog(s) have role in chromatin silencing bysmall RNA, endoplasmic reticulum unfolded protein responseand cytosol, nucleus localization	0.910199	0.000715293	1.35591512353433	2.24615261553204e-05	-0.577187	0.0247084
								B1J91_I05764g	Ortholog(s) have repressing transcription factorbinding, transcription factor binding transcription factoractivity and role in negative regulation of transcriptioninvolved in G1/S transition of mitotic cell cycle	-3.96976	6.53181e-07	-3.40114793816642	2.82761240751549e-06	-0.549981	0.203789
								B1J91_A01221g	Has domain(s) with predicted transporter activity,role in transport and membrane localization	-0.633946	0.115105	-1.05272105758296	0.0121046793657582	0.0948996	0.830561
orf19.5528	C6_02590C_A	MOB1	CAGL0G02805g		-0.744074	0.029741	0.0922849	B1J91_G02805g	Ortholog(s) have protein kinase activator activityand role in cellular protein localization, positiveregulation of protein kinase activity, positive regulationof septation initiation signaling, proteinphosphorylation	0.0649137	0.815642	-0.500049096509262	0.0820907565865605	-0.0534798	0.873146
orf19.2518	CR_01350C_A		CAGL0F04653g		-0.0498406	0.901619	0.939761	B1J91_F04653g	Ortholog(s) have ATPase activator activity, solubleNSF attachment protein activity	-0.0299291	0.850347	-0.599792502757878	0.00128145547985442	-1.97733	2.90023e-07
orf19.1776	C2_10060C_A		CAGL0G00352g		0.600769	0.524545	0.656638	B1J91_G00352g	Ortholog(s) have role in coenzyme A biosyntheticprocess and CoA-synthesizing protein complex, cytoplasm,nucleus localization	1.01443	0.140995	1.87103277711639	0.0118433080507687	0.0282688	0.969091
orf19.3936	C5_04510W_A	GDE1	CAGL0J07040g		1.3723	0.00541045	0.0314722	B1J91_J07040g	Ortholog(s) have glycerophosphocholinephosphodiesterase activity, role in cellular response todrug, glycerophospholipid catabolic process and cytosol,ribosome localization	4.92449	1.30997e-08	5.17884211576955	6.43978135449506e-09	3.84726	5.16676e-07
orf19.805	C2_04160W_A		CAGL0D04070g		-0.552373	0.50172	0.636493	B1J91_D04070g	Ortholog(s) have mitochondrion localization	-2.78721	0.00754577	-3.41184538503384	0.00176059882930968	-1.37948	0.152918
orf19.3506	C6_02050W_A	DBR1	CAGL0E06446g					B1J91_E06446g	Ortholog(s) have RNA lariat debranching enzymeactivity	3.91678	8.98278e-05	3.69341274364584	0.000186243872339076	1.1061	0.174838
orf19.5698	C5_00030W_A		CAGL0B01815g		-0.0306387	0.959102	0.973578	B1J91_B01815g	Ortholog(s) have structural constituent of ribosomeactivity and mitochondrial large ribosomal subunit,nucleolus localization	-2.19775	0.000590236	-1.81550061640645	0.0020155334207692	-2.18344	0.00138964
orf19.1955	C5_01170W_A		CAGL0E02189g					B1J91_E02189g	Ortholog(s) have palmitoyltransferase activity,role in protein palmitoylation, protein targeting tomembrane and endoplasmic reticulum palmitoyltransferasecomplex, extrinsic component of endoplasmic reticulummembrane localization	-4.49346	4.67436e-07	-3.23663130625244	1.11544072071056e-05	-1.52373	0.00478206
orf19.7627	CR_10500C_A		CAGL0M04125g		-0.000547872	0.999255	0.999395	B1J91_M04125g	Ortholog(s) have role in establishment of cellpolarity, mycelium development, spore germination andendoplasmic reticulum, hyphal tip, mitochondrion, plasmamembrane localization	-0.161357	0.303489	-0.284656875003399	0.0737679935113375	-1.20433	2.53603e-05
orf19.974	C5_00220W_A	ROT2	CAGL0K06963g	ROT2	0.155241	0.590439	0.711672	B1J91_K06963g	Ortholog(s) have glucan 1,3-alpha-glucosidaseactivity	1.52113	0.00839781	1.9412462146583	0.000974554505546261	1.11465	0.0558466
								B1J91_L00227g	Putative adhesin with glycine and serine richrepeats; belongs to adhesin cluster V	-0.542476	0.199966	1.07535064061234	0.0333889663852917	6.21753	4.69975e-08
								B1J91_G05764g	Ortholog(s) have GTP binding, GTPase activity androle in filamentous growth of a population of unicellularorganisms, fungal-type cell wall organization	-0.105543	0.65401	-0.939997229407441	0.00140892144078373	-2.55774	1.23624e-06
orf19.2006	C2_01190C_A		CAGL0M02057g		1.09024	0.145565	0.270572	B1J91_M02057g	Ortholog(s) have fungal-type vacuole membranelocalization	-0.842059	0.018272	0.407068267598181	0.20769728476821	-1.49667	0.000534627
orf19.6532	C7_01880C_A		CAGL0G08910g					B1J91_G08910g	Ortholog(s) have FAD transmembrane transporteractivity, role in FAD transport and mitochondrionlocalization	-5.38371	8.33937e-10	-4.02865301564242	1.17597937216358e-08	-2.94706	3.27258e-07
orf19.445	C1_05210C_A		CAGL0C03674g		0.612725	0.198376	0.336112	B1J91_C03674g	Ortholog(s) have mitochondrion localization	-3.59782	2.23027e-05	-2.09064335984729	0.00149410804462141	-2.70032	0.000331866
								B1J91_I09636g	Ortholog(s) have RNA-directed RNA polymeraseactivity, ribonuclease III activity	3.30992	0.00144728	5.24584136538506	2.10693558670132e-05	6.18631	1.1544e-05
orf19.5230	C1_12340C_A	MRPS9	CAGL0L06732g		0.644294	0.152668	0.280141	B1J91_L06732g	Ortholog(s) have structural constituent of ribosomeactivity, role in aerobic respiration and mitochondrialsmall ribosomal subunit localization	-2.60959	1.38569e-08	-2.53162260007913	1.09929998916605e-08	-1.94738	1.04872e-06
orf19.3577	C2_05470W_A	COQ5	CAGL0J06710g		-0.766194	0.0749898	0.171675	B1J91_J06710g	Ortholog(s) have 2-hexaprenyl-6-methoxy-1,4-benzoquinone methyltransferase activity, role in aerobicrespiration, cellular response to drug, ubiquinonebiosynthetic process and mitochondrial matrixlocalization	-3.53234	7.54768e-08	-3.11769782209876	1.54391353766574e-07	-1.438	0.000588464
orf19.6885	C2_05740W_A	SPO7	CAGL0C02717g		0.739311	0.110565	0.224455	B1J91_C02717g	Ortholog(s) have phosphoprotein phosphataseactivity and role in negative regulation of phosphatidatephosphatase activity, nuclear envelope organization,protein dephosphorylation	-2.09378	3.85587e-05	-0.778969836096671	0.030982447179934	-2.23832	2.56108e-05
orf19.357	C3_03590W_A		CAGL0I10472g		-0.262758	0.566881	0.692427	B1J91_I10472g	Ortholog(s) have role in inner mitochondrialmembrane organization, mitochondrion inheritance,mitochondrion morphogenesis, negative regulation ofproteolysis, protein folding, replicative cell aging	-1.18414	1.16412e-05	-1.31542923221294	2.56550082922028e-06	0.0495356	0.805662
								B1J91_A03740g	Ortholog(s) have role in fatty acid beta-oxidation,long-chain fatty acid catabolic process and peroxisomalmatrix localization	6.19112	5.94492e-08	5.8491273218771	1.00441890685157e-07	6.17628	2.66092e-07
								B1J91_M02321g	Protein of unknown function	0.922769	0.290157	4.80977419817796	7.49835671486638e-05	6.17119	1.1422e-05
orf19.603	CR_07950W_A	IMP4	CAGL0J10252g		-0.724273	0.240002	0.384907	B1J91_J10252g	Ortholog(s) have rRNA primary transcript binding,single-stranded telomeric DNA binding, snoRNA bindingactivity, role in rRNA processing, ribosomal small subunitbiogenesis and Mpp10 complex, small-subunit processomelocalization	-2.82221	0.000425739	-1.09695454196442	0.0588375093981385	-1.43267	0.0341226
orf19.2432	C1_06130C_A	HAC1	CAGL0K12540g	HAC1	1.68729	0.00230845	0.0187158	B1J91_K12540g	Phenotype:viable (null), normal resistance tochemicals (null)	4.12474	8.21805e-06	3.71225604470631	2.21582103987806e-05	3.81347	2.1978e-05
orf19.25	C2_06480W_A		CAGL0I07667g		-0.157585	0.830462	0.890462	B1J91_I07667g	Ortholog(s) have tRNA (guanine(9)-N(1))-methyltransferase activity, role in tRNA N1-guaninemethylation and cytoplasm, nucleolus localization	-6.21821	2.48787e-09	-5.98525495745792	3.33536508403418e-09	-1.12214	0.00745221
orf19.6816	C3_06860C_A		CAGL0C04543g		-1.46485	0.0501396	0.131014	B1J91_C04543g	Ortholog(s) have alditol:NADP+ 1-oxidoreductaseactivity, role in D-xylose catabolic process, arabinosecatabolic process, cellular response to oxidative stressand cytosol, nucleus localization	1.94538	1.14376e-05	1.40820007422262	0.00020516596252468	-0.100606	0.778739
orf19.6405	CR_08380C_A		CAGL0F00869g					B1J91_F00869g	Ortholog(s) have role in ascospore wall assemblyand ascospore wall, lipid particle, prospore membranelocalization	1.82732	4.34607e-05	1.19978693358279	0.00128870850085375	-0.744396	0.0468108
								B1J91_I04004g	Ortholog(s) have role in potassium ion transport,proton transport and integral component of mitochondrialinner membrane localization	-0.861547	0.00125439	-0.546393327494063	0.0178770868643185	-1.27764	0.000265491
								B1J91_H09878g	Inorganic pyrophosphatase, cytoplasmic	-0.821749	0.0066507	-0.996861806640396	0.00149717438216921	-1.64968	0.000749694
orf19.2233	C2_06820C_A	PRE2	CAGL0G01804g		-0.783612	0.0127796	0.0535213	B1J91_G01804g	Ortholog(s) have endopeptidase activity and role inproteasomal ubiquitin-independent protein catabolicprocess, proteasome core complex assembly, proteasome-mediated ubiquitin-dependent protein catabolic process	-2.13021	2.80708e-06	-2.46733879805966	3.36528563656e-07	-1.48353	0.000216571
orf19.6445	CR_08690C_A	ECI1	CAGL0F05071g		-1.52923	0.0113605	0.049512	B1J91_F05071g	Ortholog(s) have dodecenoyl-CoA delta-isomeraseactivity, role in fatty acid beta-oxidation, filamentousgrowth and peroxisome localization	-1.14087	0.0631194	-0.0769929218966909	0.904222378960051	-1.08343	0.0852761
								B1J91_C00968g.1	Adhesin-like protein with a predicted role in celladhesion; belongs to adhesin cluster VII; predicted GPI-anchor	-1.14901	0.0691815	1.77644982186754	0.0990406519908481	6.10413	7.34974e-05
								B1J91_L12298g	Ortholog(s) have enzyme binding activity, role inmeiosis I, mitotic sister chromatid segregation, proteinlocalization, recombinational repair and cytoplasm,nucleus, spindle localization	-1.5318	8.86946e-06	-1.21307967746594	6.37224881600772e-05	-1.16201	0.00041285
orf19.1026	C1_03830C_A		CAGL0J07458g		-0.194111	0.592892	0.713759	B1J91_J07458g	Ortholog(s) have role in exonucleolytic trimming togenerate mature 3'-end of 5.8S rRNA from tricistronic rRNAtranscript (SSU-rRNA, 5.8S rRNA and LSU-rRNA), more	-2.29874	0.000911157	-2.62222387978559	0.000269374818719409	0.673712	0.234364
								B1J91_M08052g	Phenotype:decreased resistance to killing by hostcells (null)	5.24321	9.06584e-05	6.52992219865009	1.29197069908462e-05	6.06204	3.86166e-05
orf19.3950	C5_04650C_A	MSM1	CAGL0I08723g		0.224996	0.553672	0.681804	B1J91_I08723g	Ortholog(s) have methionine-tRNA ligase activity,role in methionyl-tRNA aminoacylation and mitochondrionlocalization	0.14741	0.803939	0.934100471205082	0.10911403196068	1.11829	0.0730006
								B1J91_D05324g	Ortholog(s) have cytoplasm localization	4.21987	0.000117494	5.65407797433822	8.43453083640838e-06	6.03958	6.75674e-06
								B1J91_F02717g	Phenotype:viable (null)viable (null)	6.5195	8.91867e-10	6.365521129179	8.0778559582951e-10	6.03547	7.76582e-09
orf19.3798	C4_04810C_A		CAGL0J09746g		0.248773	0.622206	0.737709	B1J91_J09746g	Ortholog(s) have tRNA (guanine-N7-)-methyltransferase activity, role in tRNA methylation andnucleolus, tRNA methyltransferase complex localization	-1.04996	2.08975e-05	-1.10965716888142	1.00673161927064e-05	-3.13488	2.09165e-08
orf19.1801	C4_05450C_A	CBR1	CAGL0L00847g					B1J91_L00847g	Ortholog(s) have cytochrome-b5 reductase activity,acting on NAD(P)H activity and endoplasmic reticulum,mitochondrial outer membrane, plasma membranelocalization	-2.26335	1.59252e-06	-2.30758564644537	7.99347934804622e-07	-2.66148	4.4135e-06
orf19.5567	C6_02910W_A	POP4	CAGL0I09152g		0.611085	0.507579	0.641121	B1J91_I09152g	Ortholog(s) have rRNA primary transcript binding,ribonuclease MRP activity, ribonuclease P activity androle in intronic box C/D snoRNA processing, mRNA cleavage,rRNA processing, tRNA processing	-3.2685	1.60371e-09	-2.71734646840303	8.19488996823628e-09	-2.00159	2.25148e-07
orf19.7019	C7_00950W_A	YML6	CAGL0G07205g		-0.0511161	0.939016	0.962472	B1J91_G07205g	Ortholog(s) have structural constituent of ribosomeactivity and mitochondrial large ribosomal subunitlocalization	-1.98333	0.0135252	-0.927645648594539	0.173615370196661	-2.64244	0.00454751
								B1J91_D02508g	Ortholog(s) have palmitoyltransferase activity,role in protein palmitoylation, vacuole fusion, non-autophagic and Golgi apparatus, endoplasmic reticulum,fungal-type vacuole membrane localization	-1.66782	0.000251808	-0.501545360629823	0.135991637505989	-0.64606	0.0723678
								B1J91_M07007g	Ortholog(s) have proteasome binding activity	-0.351353	0.472408	-0.201704476533065	0.680483855212504	-0.586117	0.295639
orf19.1054	C1_04200C_A		CAGL0G03773g		0.562315	0.0905247	0.19605	B1J91_G03773g	Ortholog(s) have structural constituent of nuclearpore activity	0.206114	0.517698	-0.0983623478520155	0.751134606157675	-1.34925	0.00699677
orf19.7386	C3_06050C_A		CAGL0M06391g		-0.154392	0.808072	0.874583	B1J91_M06391g	Ortholog(s) have ribosome binding activity	-4.57916	1.32799e-05	-3.23854607824248	0.000211972888988492	-3.00486	0.000604916
								B1J91_H00418g	Protein of unknown function	1.04838	0.00241554	1.0150630037518	0.00288053240510171	0.143802	0.700065
								B1J91_M07491g	Ortholog(s) have role in adaptation of signalingpathway by response to pheromone involved in conjugationwith cellular fusion, cullin deneddylation and COP9signalosome localization	-4.78251	5.00858e-08	-2.89664981807658	6.24031065051206e-06	-2.36088	4.47119e-05
orf19.1042	C1_04100C_A	POR1	CAGL0J09900g		-1.07679	0.0504324	0.131693	B1J91_J09900g	Ortholog(s) have extracellular region localization	0.100288	0.697822	-0.164117863554049	0.517020062599495	-1.84021	0.000508218
orf19.5195	C1_04420C_A	URA6	CAGL0L09867g		-0.451636	0.20233	0.34063	B1J91_L09867g	Ortholog(s) have adenylate kinase activity,uridylate kinase activity, role in 'de novo' pyrimidinenucleobase biosynthetic process and cytosol,mitochondrion, nucleus localization	-2.52999	1.16404e-06	-2.71745788275599	4.11889441013806e-07	-2.05048	4.79674e-05
orf19.2214	C2_07680W_A		CAGL0K11044g		0.12557	0.854561	0.907214	B1J91_K11044g	Ortholog(s) have structural constituent of ribosomeactivity and mitochondrial large ribosomal subunitlocalization	-2.40376	3.05965e-09	-2.33144515334802	2.59017323519458e-09	-1.53608	1.71131e-06
orf19.5650	C4_00240C_A	PRO3	CAGL0I08283g	PRO3	-1.06915	0.0112487	0.0491672	B1J91_I08283g	Putative gamma-glutamyl phosphate reductase	-3.79807	3.89726e-08	-3.85557474428701	2.50090600401364e-08	-1.58218	0.00024211
orf19.4706	C4_00860C_A		CAGL0B04477g		1.31004	0.0151693	0.0597859	B1J91_B04477g	Ortholog(s) have cellular bud neck, plasma membranelocalization	-0.266192	0.134642	-0.424556600097783	0.0183062603512972	-5.17018	1.35372e-10
orf19.6508	C7_02090C_A		CAGL0K04411g		-1.15464	0.0958702	0.203902	B1J91_K04411g	Ortholog(s) have role in Golgi to plasma membranetransport, intracellular protein transport and cytosol,nucleus, vesicle coat localization	-4.99133	2.05002e-06	-5.8584987505817	4.41968111710406e-07	-3.13881	0.00015767
								B1J91_L08110g	Ortholog(s) have cytosolic large ribosomal subunitlocalization	0.404457	0.363234	1.32598595252706	0.00830330051550372	6.02865	3.24184e-08
orf19.1376	C2_09740W_A	SSO2	CAGL0E06160g		-0.0170652	0.950899	0.969568	B1J91_E06160g	Ortholog(s) have role in ascospore-type prosporemembrane assembly, conidium formation, hyphal growth,sporocarp development involved in asexual reproduction,sporocarp development involved in sexual reproduction	1.95254	1.77029e-06	1.60934016327016	9.32939154443187e-06	-1.11999	0.00106917
orf19.4292	C5_02720W_A	PEP12	CAGL0I01012g	PEP12	-0.473281	0.413306	0.558712	B1J91_I01012g	Ortholog(s) have SNAP receptor activity, role inGolgi to vacuole transport, vacuole inheritance and Golgiapparatus, endoplasmic reticulum, fungal-type vacuolemembrane, late endosome localization	-2.42257	5.60511e-05	-2.28987950887678	8.97372702717902e-05	0.229401	0.595101
orf19.7082	C7_00380W_A		CAGL0H03839g		-1.23364	0.0437273	0.119732	B1J91_H03839g	Ortholog(s) have S-adenosyl-L-methioninetransmembrane transporter activity, role in S-adenosyl-L-methionine transport and mitochondrion localization	-3.6466	0.000101591	-4.02653263907546	2.65589311584828e-05	0.527656	0.392636
orf19.7325	CR_09300C_A	SCO1	CAGL0B04367g		-0.010021	0.979235	0.986591	B1J91_B04367g	Protein of unknown function	1.03866	0.0118211	1.10859460750797	0.00667616641957017	-0.399098	0.392688
								B1J91_L02211g	Putative component of the EGO complex involved inmicroautophagy; gene is upregulated in azole-resistantstrain	4.66831	1.06841e-06	4.34895214741118	2.05979338004625e-06	6.0228	1.38459e-07
								B1J91_J10868g	Ortholog(s) have 3-hydroxyacyl-[acyl-carrier-protein] dehydratase activity, role in fatty acidbiosynthetic process and mitochondrion localization	0.044746	0.929336	0.720152504349323	0.142250095992622	0.728979	0.145018
								B1J91_L13222g	Ortholog(s) have cyclin-dependent proteinserine/threonine kinase inhibitor activity	-3.53534	1.47028e-09	-2.99550167246614	2.54131627069042e-09	-0.557182	0.00988897
								B1J91_F04235g	Ortholog(s) have microtubule binding activity, rolein mitotic spindle elongation, negative regulation ofmicrotubule motor activity and astral microtubule,cellular bud neck, nuclear microtubule, spindlelocalization	-1.30357	1.7295e-05	-0.537092917035104	0.0119186819252756	-1.90817	6.91878e-07
orf19.2352	C1_10690W_A		CAGL0K04015g		-1.15879	0.0484238	0.12804	B1J91_K04015g	Ortholog(s) have mitochondrion localization	-5.42377	1.19037e-09	-4.97168911075481	2.26825059739195e-09	-3.15324	2.60903e-07
orf19.2045	C2_00790C_A		CAGL0I09812g		-0.0622151	0.913498	0.947037	B1J91_I09812g	Ortholog(s) have diacylglycerol kinase activity,role in phosphatidic acid biosynthetic process andintegral component of endoplasmic reticulum membranelocalization	-4.54277	2.14687e-06	-3.6869677199635	1.10352314936609e-05	-4.33261	4.86379e-06
orf19.1228	C1_07680W_A	HAP2	CAGL0H07843g	HAP2	2.97433	0.0061788	0.0341217	B1J91_H07843g	Ortholog(s) have RNA polymerase II core promoterproximal region sequence-specific DNA binding, more	1.89362	4.371e-05	1.77149962167902	7.69302642496135e-05	1.82046	8.83951e-05
orf19.4538	C1_01850C_A		CAGL0D06182g		0.0436613	0.884436	0.926893	B1J91_D06182g	Ortholog(s) have mRNA binding, proteinheterodimerization activity, role in mRNA cleavage, mRNApolyadenylation, response to DNA damage checkpointsignaling and mRNA cleavage factor complex localization	-1.60899	0.0904842	-3.13626801686931	0.00328239242485215	-2.90283	0.00676723
orf19.4839	C1_09750W_A		CAGL0J03366g	GET2	0.31011	0.568229	0.693482	B1J91_J03366g	Ortholog(s) have protein anchor activity, role inprotein insertion into ER membrane, retrograde vesicle-mediated transport, Golgi to ER and GET complexlocalization	-2.81634	2.34041e-10	-2.43558667118446	5.88013825395732e-10	-0.167653	0.215948
orf19.4849	C1_09840C_A		CAGL0L09625g		1.05045	0.0121369	0.0518119	B1J91_L09625g	Ortholog(s) have polyubiquitin binding, sterolbinding activity	-0.0220115	0.906571	0.0194434075141334	0.917194832577419	-0.889548	0.000750583
orf19.1542	C2_02240C_A	HEX3	CAGL0K01881g		1.42905	0.00135352	0.0136883	B1J91_K01881g	Ortholog(s) have SUMO binding, ubiquitin-proteintransferase activity	-0.335579	0.699111	2.25973826885615	0.0166230468168051	4.41673	0.000220782
orf19.6489	C7_02240W_A	FMP45	CAGL0G05566g		2.13749	0.0862348	0.189455	B1J91_G05566g	Ortholog(s) have role in ascospore formation andcell cortex, endoplasmic reticulum, endosome, fungal-typevacuole, perinuclear region of cytoplasm, plasma membranelocalization	1.29394	1.20273e-06	1.11490310413337	3.89004676371794e-06	0.238293	0.202234
orf19.1850	CR_06830C_A	SIW14	CAGL0M06765g		-0.359533	0.457552	0.598906	B1J91_M06765g	Ortholog(s) have role in actin filamentorganization, endocytosis and cytosol, nucleuslocalization	-0.453251	0.388181	0.459555190815971	0.362670884849394	-0.0648648	0.913115
orf19.321	C3_03230C_A		CAGL0E04004g		-1.24784	0.0257006	0.0834899	B1J91_E04004g	Ortholog(s) have L-methionine transmembranetransporter activity and role in methionine import	1.70523	0.00881585	1.90454481362918	0.00269906488397697	1.12554	0.0932164
								B1J91_M04543g	Protein of unknown function	-1.10111	0.00227173	-1.18499850868725	0.0013289763299779	-0.481988	0.124261
orf19.2267	C2_07120W_A	RFA2	CAGL0M03993g		-1.21034	0.00370624	0.0250401	B1J91_M03993g	Ortholog(s) have double-stranded DNA binding,sequence-specific DNA binding, single-stranded DNA bindingactivity	-0.442535	0.119818	-0.299882722616806	0.273043204672479	-0.555442	0.0947094
orf19.1889	C2_07420W_A		CAGL0L03311g		-1.32224	0.00616738	0.0340762	B1J91_L03311g	Ortholog(s) have sedoheptulose-bisphosphataseactivity, role in ribose phosphate biosynthetic processand cytoplasm, nucleus localization	-1.83346	1.64974e-08	-2.03012610519419	4.95160325374894e-09	-1.12153	1.63393e-05
orf19.3922	C5_04360C_A		CAGL0H09218g	SDT1	-1.29928	0.0142906	0.0575594	B1J91_H09218g	Has domain(s) with predicted hydrolase activity	-3.52478	4.42245e-09	-3.42541534672803	4.3731714014448e-09	-2.00179	1.76497e-06
								B1J91_I10010g	Ortholog(s) have chaperone binding activity, rolein cellular response to heat, intracellular proteintransport, protein folding, protein localization tonucleus and nucleus localization	8.52938	1.82574e-13	8.03347487942248	3.44658834439865e-13	5.9564	2.96153e-11
orf19.6028	C1_00780C_A	HGC1	CAGL0I05852g		10.3901	1.11e-06	0.000336022	B1J91_I05852g	Protein of unknown function	1.75954	0.000309751	1.83645555052513	0.00017706647130554	2.4715	3.62669e-05
								B1J91_A02299g	Protein of unknown function	0.574743	0.00680215	0.504943686911609	0.0120814762024448	-1.68008	4.39951e-05
orf19.677	C1_11240C_A	CHO1	CAGL0C03069g		0.415577	0.485608	0.623163	B1J91_C03069g	Ortholog(s) have CDP-diacylglycerol-serine O-phosphatidyltransferase activity	-3.31068	0.00050844	-4.33961398436662	6.29387830089624e-05	0.331223	0.647984
								B1J91_A00737g	Has domain(s) with predicted substrate-specifictransmembrane transporter activity, transmembranetransporter activity, role in transmembrane transport andintegral component of membrane, membrane localization	6.47097	3.83132e-05	6.95189870132507	1.32664395192067e-05	5.93037	0.000136741
								B1J91_M01870g	Putative zinc finger protein; gene is upregulatedin azole-resistant strain	6.19452	2.69106e-07	6.28100568322457	1.84003994577906e-07	5.9133	1.1923e-06
								B1J91_G06864g	Ortholog(s) have role in chromatin silencing attelomere, establishment of mitotic sister chromatidcohesion, karyogamy and meiotic telomere clustering, more	6.75638	4.07567e-07	5.94235875234182	1.35359180994998e-06	5.90878	2.7127e-06
orf19.1744	C2_10340W_A	HEM4	CAGL0L11000g		-1.05133	0.188741	0.324836	B1J91_L11000g	Ortholog(s) have uroporphyrinogen-III synthaseactivity, role in heme biosynthetic process and cytosol,nucleus localization	0.405558	0.344426	0.474762691259716	0.252755284862172	-2.13491	0.000703599
								B1J91_M01166g	Ortholog(s) have ferrous iron binding activity,role in mitochondrial genome maintenance, thiaminebiosynthetic process, thiazole biosynthetic process andcytosol, nucleus localization	4.83305	1.47193e-09	4.93509061423549	1.09053887515145e-09	5.84354	5.5042e-10
orf19.6031	C1_00750C_A	VPS27	CAGL0I05830g	VPS27	1.03996	0.0800298	0.179896	B1J91_I05830g	Ortholog(s) have phosphatidylinositol-3-phosphatebinding, ubiquitin binding activity	2.77466	0.000590681	1.66126199790928	0.0196939882713844	1.13029	0.134174
orf19.538	CR_04470W_A	GPI2	CAGL0H05401g		0.8851	0.288269	0.436574	B1J91_H05401g	Ortholog(s) have role in GPI anchor biosyntheticprocess and glycosylphosphatidylinositol-N-acetylglucosaminyltransferase (GPI-GnT) complexlocalization	-0.772944	0.0452975	-0.685760975365795	0.070867012955858	-0.937892	0.0228193
orf19.7547	CR_09750C_A		CAGL0H07315g		0.60819	0.243914	0.389521	B1J91_H07315g	Ortholog(s) have phosphatidylinositol-3-phosphatebinding, ubiquitin-protein transferase activity, role inprotein ubiquitination and cytosol, fungal-type vacuolemembrane, late endosome, nucleus localization	2.43222	0.0128906	0.938434776008957	0.299346725573808	-1.53035	0.117348
								B1J91_D04400g	Ortholog(s) have enzyme inhibitor activity, role innegative regulation of DNA recombinase mediator complexassembly, negative regulation of mitotic recombination,synaptonemal complex assembly and condensed nuclearchromosome localization	3.60659	0.000184159	5.31749207250677	5.66139696286323e-06	5.83465	3.33837e-06
								B1J91_L12320g	Ortholog(s) have role in mitochondrial genomemaintenance and mitochondrion localization	0.534281	0.11907	1.23847260361398	0.00194224328918107	0.20749	0.551925
								B1J91_E05236g	Protein of unknown function	1.1918	0.0229766	1.89479208510613	0.00154130218939201	5.82838	1.11663e-07
orf19.7187	C7_03930C_A	MAM33	CAGL0M12727g		0.399699	0.371738	0.518968	B1J91_M12727g	Ortholog(s) have role in aerobic respiration,penicillin biosynthetic process and mitochondrial matrixlocalization	-3.4452	5.38383e-12	-3.57909043291664	3.81192486401151e-12	-1.87936	1.48961e-09
								B1J91_H10010g	Protein of unknown function	1.3364	0.0841739	-0.16219512405471	0.832677887590743	0.0900858	0.911082
								B1J91_B04103g	Ortholog of S. cerevisiae : YPR109W andSaccharomyces cerevisiae S288C : YPR109W	-0.82266	0.0629126	-1.28012390267878	0.00707322772274741	-3.54187	6.91297e-06
orf19.3060	C1_03600W_A		CAGL0I00704g		-0.423738	0.21862	0.360198	B1J91_I00704g	Ortholog(s) have dolichyl-diphosphooligosaccharide-protein glycotransferase activity, role in protein N-linked glycosylation and oligosaccharyltransferase complexlocalization	-1.30986	6.54945e-05	-1.31890951021058	4.00072591821704e-05	-1.17014	0.00106654
orf19.6346	C1_12760W_A		CAGL0A02673g		1.64888	0.00704019	0.0369214	B1J91_A02673g	Ortholog(s) have role in protein export fromnucleus, ribosomal large subunit export from nucleus andendoplasmic reticulum, nuclear envelope localization	-2.32416	2.30017e-08	-2.29003329616818	1.85495128865178e-08	-1.50477	9.53552e-06
orf19.5861	C3_04180W_A	KRE9	CAGL0C00363g	KRE9	-0.616401	0.135603	0.258143	B1J91_C00363g	Phenotype:viable (null), increased chemicalcompound accumulation (null), decreased resistance tochemicals (null), increased killer toxin resistance(null), decreased rate vegetative growth (null)	-0.127893	0.205938	-0.915995365009582	1.4477607087632e-06	-1.09097	3.0794e-06
								B1J91_M09273g	Ortholog of S. cerevisiae : ACF4 andSaccharomyces cerevisiae S288C : YJR083C	-2.78326	0.00126349	1.79477326308094	0.0335286104417357	5.82312	9.48589e-06
orf19.4980	C1_13480W_A	HSP70	CAGL0G03289g	SSA3	3.12399	0.000119089	0.00368781	B1J91_G03289g	Heat shock protein of the HSP70 family	8.39567	2.10914e-09	7.85920114081744	2.26825059739195e-09	6.25526	1.35334e-07
								B1J91_I06556g	Ortholog(s) have translation initiation factoractivity, role in mitochondrial respiratory chain complexIV biogenesis, positive regulation of mitochondrialtranslation and integral component of mitochondrial innermembrane localization	-1.63192	1.68141e-05	-1.16928105286635	0.000278852606327905	0.311987	0.221301
								B1J91_M11352g	Ortholog(s) have phosphatidylinositol-3-phosphatebinding activity and role in CVT pathway, autophagicvacuole assembly, peroxisome degradation, proteinlocalization to pre-autophagosomal structure, vesicleorganization	-3.42344	7.22428e-10	-3.38441183146384	5.52064148281688e-10	-2.20511	1.03467e-07
orf19.1050	C1_04160C_A		CAGL0J01397g		0.535712	0.415935	0.561028	B1J91_J01397g	Ortholog of S. cerevisiae : YMR087W, C.albicans SC5314 : C1_04160C_A, C. dubliniensisCD36 : Cd36_03920, C. parapsilosis CDC317 :CPAR2_107150 and Pichia stipitis Pignal :PICST_61741	-1.99465	4.38107e-06	-2.41085577185034	4.71179164822152e-07	-2.21691	2.73538e-06
orf19.2795	C1_07500C_A	LHP1	CAGL0H07975g		0.605813	0.14574	0.270856	B1J91_H07975g	Ortholog(s) have tRNA binding activity, role intRNA 3'-trailer cleavage, endonucleolytic and nucleolus,nucleoplasm localization	-1.43805	8.35927e-07	-0.897171640455101	3.86797390746787e-05	-1.13464	2.63391e-05
								B1J91_G05269g	Putative mitochondrial protein; gene isdownregulated in azole-resistant strain	7.69906	2.23344e-07	6.75215688792626	1.25028900078129e-06	5.79322	1.74671e-05
orf19.6730	C3_07600W_A		CAGL0L07832g		-0.539427	0.271551	0.418977	B1J91_L07832g	Ortholog(s) have nucleolus localization	-1.41284	0.000476535	-1.65957476213774	0.000128528533108055	-1.61618	0.000197321
orf19.882	C2_03390C_A	HSP78	CAGL0M08822g	HSP78	1.33318	0.0366573	0.106077	B1J91_M08822g	Phenotype:decreased resistance to killing by hostcells (null)	8.97554	4.28512e-10	8.76661214607772	4.70632999794732e-10	6.99638	2.60876e-08
orf19.7440	C3_06510C_A	HST6	CAGL0K00363g		2.23573	0.317444	0.465897	B1J91_K00363g	Ortholog(s) have oligopeptide-transporting ATPaseactivity	7.85139	5.41802e-07	7.51795160949756	7.47293469388656e-07	9.66732	1.58686e-07
orf19.2411	CR_03140C_A	SYN8	CAGL0H06325g		0.232622	0.732223	0.822085	B1J91_H06325g	Ortholog(s) have SNAP receptor activity, role intransport and endosome localization	-3.15024	0.000121018	-3.81035941034834	2.36726531064118e-05	-0.230589	0.708727
orf19.878	C2_03430W_A	NBN1	CAGL0H02035g		-0.397272	0.408372	0.554361	B1J91_H02035g	Ortholog(s) have histone acetyltransferaseactivity, methylated histone binding activity	2.82844	0.000950762	1.62553954060549	0.0272875095880577	0.163556	0.822363
orf19.4018	C5_05250C_A		CAGL0C04807g		-0.101541	0.765101	0.845472	B1J91_C04807g	Ortholog(s) have structural constituent of ribosomeactivity and mitochondrial small ribosomal subunitlocalization	-1.4133	3.16727e-05	-1.27508070136617	6.93149880182245e-05	-0.509449	0.0629902
orf19.4028	C5_05330C_A	RER2	CAGL0C04279g		0.510461	0.298846	0.447285	B1J91_C04279g	Ortholog(s) have dehydrodolichyl diphosphatesynthase activity and role in ER to Golgi vesicle-mediatedtransport, dolichol biosynthetic process, proteinglycosylation	-1.14332	0.0696328	-0.724949200997111	0.216040728238183	-0.452508	0.512593
orf19.6645	CR_05670C_A	HMO1	CAGL0E00737g		-1.37985	0.0103399	0.0468461	B1J91_E00737g	Ortholog(s) have DNA binding, bending, double-stranded DNA binding, four-way junction DNA binding,sequence-specific DNA binding activity	-1.61773	1.01819e-06	-2.01808623560653	5.4548046672386e-08	-1.52482	9.57942e-06
								B1J91_C01287g	Ortholog(s) have voltage-gated anion channelactivity and role in DNA transport, apoptotic process,cell redox homeostasis, ion transport, mitochondrionorganization	-3.37369	2.56661e-07	-2.9335837418923	7.26660698831465e-07	0.829213	0.0182731
								B1J91_H04675g	Ortholog(s) have translation initiation factoractivity and role in translation reinitiation	-0.816164	8.25603e-05	-0.992486027933731	1.07975296342067e-05	-0.699163	0.00219408
								B1J91_E00869g	Ortholog(s) have ribosome binding, telomeric DNAbinding, triplex DNA binding activity	-1.32347	2.11237e-08	-1.73199252901221	1.695159132336e-09	-1.63687	6.81649e-08
								B1J91_G02057g	Ortholog(s) have cytoplasm, nucleus localization	-2.04583	1.44411e-05	-1.72364198182932	5.27708339702663e-05	0.32411	0.289778
								B1J91_I00924g	Ortholog(s) have hydroxyacylglutathione hydrolaseactivity, role in methylglyoxal catabolic process to D-lactate and cytosol, mitochondrial matrix, nucleuslocalization	-1.37332	8.69028e-05	-1.45190419590963	4.71666946989759e-05	-2.01265	2.05271e-05
								B1J91_I09856g	Ortholog(s) have role in mitotic cell cycle,pseudohyphal growth and cytoplasm, nucleus localization	-4.07854	0.00116776	-4.049211730002	0.000663925398096002	-0.672745	0.491978
orf19.2966	C1_02780W_A		CAGL0L06974g		-0.849749	0.10023	0.209913	B1J91_L06974g	Ortholog(s) have mitochondrion localization	-0.376845	0.448789	-0.781391286531795	0.108042173321197	-0.358143	0.553029
orf19.6822	C3_06800C_A		CAGL0M04257g		0.718977	0.146294	0.271561	B1J91_M04257g	Ortholog(s) have NEDD8 transferase activity, cullinfamily protein binding, protein binding, bridging,ubiquitin binding, ubiquitin conjugating enzyme bindingactivity	-3.11049	8.94954e-09	-4.36258855370634	3.56744176886312e-10	-4.05327	1.20032e-09
								B1J91_G04609g	Ortholog(s) have protein serine/threonine kinaseactivity	6.72192	3.23415e-05	6.05256978483821	9.34372994142399e-05	5.77002	0.000474321
orf19.91	C6_00900C_A		CAGL0K04323g		-0.57747	0.537202	0.668245	B1J91_K04323g	Ortholog of S. cerevisiae : YGR053C, C.albicans SC5314 : C6_00900C_A, C. dubliniensisCD36 : Cd36_60920, C. parapsilosis CDC317 :CPAR2_603120 and Candida tenuis NRRL Y-1498 :CANTEDRAFT_115930	0.29795	0.772259	2.09590448649703	0.0387621069166982	0.271289	0.80264
orf19.6374	CR_08130W_A		CAGL0C02651g					B1J91_C02651g	Ortholog(s) have unfolded protein binding activity,role in mitochondrial proton-transporting ATP synthasecomplex assembly and integral component of mitochondrialmembrane, mitochondrial inner membrane localization	-3.34426	7.54768e-08	-3.34297421849862	5.98885844437881e-08	-3.26793	1.75903e-07
								B1J91_B03014g	Has domain(s) with predicted role in proteinglycosylation	2.18887	1.02152e-08	2.30354091595862	3.71536372955198e-09	0.581011	0.00571729
								B1J91_M09933g	Ortholog(s) have role in lipid particleorganization and cortical endoplasmic reticulumlocalization	-1.79001	0.0145187	-2.85669373725335	0.00067332696802753	0.235536	0.738666
orf19.4751	C1_08920W_A		CAGL0D04158g		0.692779	0.399672	0.545955	B1J91_D04158g	Ortholog(s) have structural constituent of ribosomeactivity and mitochondrial small ribosomal subunitlocalization	-1.33567	5.05383e-08	-1.65705313734543	5.50971354321937e-09	-1.18088	1.21176e-06
orf19.6604	CR_09580C_A		CAGL0A03993g		0.898987	0.229008	0.371974	B1J91_A03993g	Ortholog(s) have role in proteasome assembly andcytoplasm localization	-1.66225	0.0179682	-0.770708116716853	0.205183431899173	-1.87595	0.0115181
orf19.7239	C1_14290C_A	MDG1	CAGL0J11132g					B1J91_J11132g	Ortholog(s) have role in pheromone-dependent signaltransduction involved in conjugation with cellular fusionand cytoplasm, membrane raft, nucleus, plasma membranelocalization	-0.415417	0.000652317	-0.510246519996334	0.00011864407202257	-1.65909	5.82796e-08
orf19.7244	C1_14320C_A		CAGL0J06204g		-1.03834	0.159865	0.289219	B1J91_J06204g	Ortholog(s) have mitochondrion localization	1.4838	1.67613e-06	0.535076980701922	0.0076168872118713	0.387655	0.0713091
orf19.243	C3_02540C_A	OXR1	CAGL0G09152g		0.0607557	0.848888	0.903314	B1J91_G09152g	Ortholog(s) have role in cellular response tooxidative stress and cytosol, mitochondrion, nucleuslocalization	2.73233	4.51613e-08	3.0753157713132	9.54384613145246e-09	0.349542	0.170674
orf19.2395	CR_03290C_A	IME2	CAGL0G04455g		2.05106	0.222216	0.364103	B1J91_G04455g	Ortholog(s) have protein kinase activity, role incellular response to drug, protein phosphorylation,regulation of meiotic nuclear division and nucleuslocalization	4.54784	2.73562e-11	4.87913620490107	1.21807875898748e-11	4.31543	7.58552e-11
orf19.3130	C4_06790W_A		CAGL0G08294g		-0.789985	0.247	0.392893	B1J91_G08294g	Ortholog(s) have role in RNA polymerase II complexlocalization to nucleus, RNA polymerase III complexlocalization to nucleus and cytosol, nucleus localization	-3.23863	6.68803e-07	-2.89536700619612	1.45960348140961e-06	-0.121054	0.740971
orf19.2822	CR_02630C_A		CAGL0L04884g		0.514744	0.632212	0.746066	B1J91_L04884g	Ortholog(s) have role in CVT pathway, ER to Golgivesicle-mediated transport, macroautophagy, peroxisomedegradation, retrograde transport, vesicle recyclingwithin Golgi	0.600084	0.00580587	1.26689442884413	1.06786571691007e-05	-2.13329	2.03715e-07
								B1J91_K10714g	Ortholog(s) have ubiquitin protein ligase bindingactivity	5.54029	8.91454e-11	5.57727751405633	6.6929953155271e-11	5.73142	3.00512e-10
								B1J91_B03685g	Putative flavodoxin	-1.34574	1.24821e-08	-1.92433027100931	5.64923404341199e-10	-2.28013	3.75733e-09
orf19.6100	C1_00100C_A		CAGL0I03784g		-1.97978	0.0119784	0.0513086	B1J91_I03784g	Ortholog(s) have cardiolipin synthase activity,role in cellular ion homeostasis, lipid biosyntheticprocess, mitochondrial membrane organization andmitochondrion localization	-3.20636	8.4108e-07	-2.66954194574419	3.35699843751909e-06	-3.0412	2.1182e-06
orf19.1439	C4_03330W_A	IPK1	CAGL0H07271g		1.19074	0.00714582	0.0373204	B1J91_H07271g	Ortholog(s) have inositol pentakisphosphate 2-kinase activity, role in inositol phosphate biosyntheticprocess, nuclear-transcribed mRNA catabolic process, non-stop decay and nucleus localization	2.56644	5.13575e-07	2.54667244721558	7.01873117625803e-07	1.62906	7.84741e-05
orf19.6828	C3_06760W_A		CAGL0M11110g		-0.947311	0.0635576	0.153373	B1J91_M11110g	Ortholog(s) have role in rRNA processing andnucleolus, preribosome, large subunit precursorlocalization	-4.77301	3.34474e-07	-4.01976021659147	1.39159434505009e-06	-2.4322	0.000226586
orf19.4597	C4_01950W_A		CAGL0I05214g	CAP2	-0.506334	0.180688	0.314839	B1J91_I05214g	F-actin capping protein, beta subunit	-1.87127	0.000361609	-1.53422352386647	0.00121895360757559	0.833785	0.0627742
orf19.3938	C5_04530W_A		CAGL0C04697g		-0.0886356	0.757852	0.840199	B1J91_C04697g	Ortholog(s) have structural constituent of ribosomeactivity, role in cellular response to drug andmitochondrial small ribosomal subunit localization	-3.66053	4.65202e-11	-3.61133622680038	4.1818828074719e-11	0.510632	0.00164329
orf19.5796	C2_03050W_A	SHE9	CAGL0M01518g	SHE9	-0.948629	0.0296252	0.0920465	B1J91_M01518g	Phenotype:increased resistance to chemicals(unspecified)	-0.144057	0.89098	1.29945083143827	0.205302957212779	1.14129	0.274511
orf19.5397	C3_00610W_A		CAGL0A00539g		-0.366644	0.503131	0.637729	B1J91_A00539g	Ortholog(s) have role in CVT pathway, intra-Golgivesicle-mediated transport and Golgi transport complex,mitochondrion localization	-2.81378	2.14548e-07	-2.24350932255528	1.69487963028325e-06	-2.92393	1.94972e-07
orf19.6462	C7_02470C_A		CAGL0K00407g		-0.00645361	0.98324	0.988908	B1J91_K00407g	Ortholog(s) have role in protein folding inendoplasmic reticulum and ER membrane protein complex,cytosol localization	-1.1455	0.00316342	-1.27207166323235	0.00117651445213203	-2.00696	0.000229912
orf19.2408	CR_03160W_A		CAGL0D06336g		-0.0859143	0.866046	0.914543	B1J91_D06336g	Ortholog(s) have tRNA methyltransferase activity,role in tRNA methylation, wybutosine biosynthetic processand cytosol, nucleus localization	-6.40392	8.49415e-07	-7.2466582605604	2.44377165728473e-07	-2.62109	0.00208325
orf19.6378	CR_08180C_A	TRM9	CAGL0H04807g		-0.600098	0.0602624	0.148253	B1J91_H04807g	Ortholog(s) have tRNA (uracil) methyltransferaseactivity, role in cellular response to drug, chronologicalcell aging, tRNA methylation, tRNA wobble uridinemodification and cytosol, nucleus localization	-4.9334	4.88385e-08	-4.5350421472464	1.0776757378231e-07	-2.57245	2.71191e-05
								B1J91_D03872g	Protein of unknown function	-0.641537	0.0220878	-0.00837699009164256	0.97668539423728	-0.466336	0.0846702
								B1J91_B00440g	Protein of unknown function	1.84263	0.000382274	1.30638576838987	0.00356411680749155	-1.44887	0.0181964
								B1J91_Mp12	Subunit III of cytochrome c oxidase, which is theterminal member of the mitochondrial inner membraneelectron transport chain; one of three mitochondrially-encoded subunits	-3.22956	1.98602e-05	-3.62870164613316	7.16920019229015e-06	0.546554	0.283358
orf19.4102	C2_06150C_A	RPN10	CAGL0L08580g	RPN10	-0.291691	0.324973	0.472872	B1J91_L08580g	Putative 26S proteasome regulatory subunit; proteinabundance decreased in ace2 mutant cells	-1.3353	0.345342	-3.24868596778204	0.0385769715432622	-2.05012	0.193763
orf19.5219	C1_12450C_A	IRA2	CAGL0I07909g		1.26012	0.018474	0.0676307	B1J91_I07909g	Ortholog(s) have GTPase activator activity	3.77484	7.12439e-10	4.43377298221702	1.01111683612869e-10	2.63981	7.55648e-08
orf19.4633	C4_01510W_A		CAGL0M11242g		-0.412544	0.160837	0.290315	B1J91_M11242g	Ortholog(s) have carbonyl reductase (NADPH)activity, serine 3-dehydrogenase activity and cytosol,nucleus, ribosome localization	-0.159055	0.406242	-0.288578642536773	0.13135815498857	0.541701	0.0247471
orf19.6602	CR_09590W_A		CAGL0A03949g		0.491293	0.254281	0.400798	B1J91_A03949g	Ortholog(s) have role in ubiquinone-6 biosyntheticprocess and mitochondrial inner membrane localization	-1.04848	0.0214611	-0.955953420679225	0.0318639700674249	-2.09385	0.000870027
								B1J91_K00385g	Ortholog(s) have role in cytochrome complexassembly, mRNA processing, mRNA stabilization andmitochondrion localization	4.09026	3.06771e-10	5.02310030222124	5.09299344289044e-11	5.67761	7.58552e-11
								B1J91_B04719g	Ortholog of S. cerevisiae : YCL002C, C.albicans SC5314 : C7_00460W_A, C. dubliniensisCD36 : Cd36_70180, C. parapsilosis CDC317 :CPAR2_805360 and Candida tenuis NRRL Y-1498 :cten_CGOB_00114	-6.12434	9.23521e-08	-6.69633927706476	3.85170873035778e-08	-1.58841	0.00934147
orf19.1155	C1_11640C_A	DPP2	CAGL0J08437g		-1.22595	0.0184147	0.0675174	B1J91_J08437g	Ortholog(s) have phosphatidate phosphataseactivity, role in phospholipid metabolic process andmembrane localization	-3.28448	4.49923e-10	-3.19593469926354	4.32674828432528e-10	-2.65258	7.18403e-09
orf19.828	C2_03950W_A		CAGL0K10912g		0.628084	0.355006	0.503205	B1J91_K10912g	Ortholog(s) have structural constituent of ribosomeactivity and mitochondrial large ribosomal subunitlocalization	-1.28253	8.74871e-05	-1.62526680784933	1.09886794168168e-05	-3.19097	2.86006e-07
orf19.4496	C2_04540C_A	GDT1	CAGL0M06457g					B1J91_M06457g	Ortholog(s) have role in cellular calcium ionhomeostasis and Golgi medial cisterna, cis-Golgi network,endoplasmic reticulum, fungal-type vacuole membranelocalization	-0.968218	0.000148267	-1.23289045786052	1.07819674922731e-05	-2.04022	2.77754e-06
orf19.154	C2_04700C_A		CAGL0H02673g		2.22956	0.000528068	0.00807147	B1J91_H02673g	Ortholog(s) have role in ribosomal small subunitbiogenesis and 90S preribosome, nucleolus localization	-1.70364	1.26997e-06	-1.80265538748322	5.99914249583167e-07	-1.93389	4.5032e-07
orf19.6496	C7_02180C_A	TRS33	CAGL0I02772g		-0.555146	0.307847	0.45678	B1J91_I02772g	Ortholog(s) have role in ER to Golgi vesicle-mediated transport, protein complex assembly and TRAPPIprotein complex, TRAPPII protein complex, TRAPPIII proteincomplex, cis-Golgi network, trans-Golgi networklocalization	-1.9445	0.00129647	-2.86882889870082	6.01763657922079e-05	-1.33451	0.021502
orf19.4755	C1_08990C_A	KEX2	CAGL0J07546g	KEX2	1.25516	0.00170785	0.0156026	B1J91_J07546g	Phenotype:viable (null), decreased acid pHresistance (null), decreased alkaline pH resistance(null), decreased resistance to chemicals (null),decreased metal resistance (null)	1.06906	0.00458362	0.634698388311217	0.0454656758830432	1.61847	0.000379156
								B1J91_B02057g	Ortholog(s) have microtubule binding, structuralconstituent of cytoskeleton activity	-1.6489	0.0506027	-2.99470695782379	0.00185183028557414	-1.65008	0.0502471
								B1J91_M11528g	Ortholog(s) have ubiquitin-protein transferaseactivity, role in chromatin assembly, proteinubiquitination and anaphase-promoting complexlocalization	-3.76323	4.20327e-06	-1.59391707650366	0.00432916513305006	-1.9656	0.00121681
								B1J91_M02101g	Ortholog(s) have role in aerobic respiration andmitochondrion localization	-0.167168	0.782025	-0.00763991592129276	0.9906948595271	-0.344399	0.594532
orf19.2102	C2_00300C_A	CKB1	CAGL0A00275g		-1.24497	0.00343068	0.0238646	B1J91_A00275g	Ortholog(s) have protein serine/threonine kinaseinhibitor activity	-0.469679	0.00482866	-0.262957165584754	0.0727810088363717	0.390047	0.0289789
orf19.4091	C2_09300W_A	MED18	CAGL0G07865g		-0.256014	0.600428	0.719843	B1J91_G07865g	Ortholog(s) have RNA polymerase II transcriptionfactor recruiting transcription factor activity, more	-1.01495	2.99397e-05	-1.44827041437457	1.06363116871795e-06	-2.15043	3.76102e-08
orf19.191	C2_04760W_A	KIC1	CAGL0L11550g		1.35455	0.00836078	0.0410492	B1J91_L11550g	Ortholog(s) have kinase activity	1.96607	1.24404e-05	1.40310193502618	0.000204631832738997	3.90685	4.09668e-08
orf19.1260	C4_05750C_A	LEA1	CAGL0E05786g		-0.404712	0.318735	0.466865	B1J91_E05786g	Ortholog(s) have role in mRNA splicing, viaspliceosome and U2 snRNP, U2-type prespliceosome,cytoplasm localization	3.44356	2.01129e-06	3.22257490481456	3.10544941216677e-06	0.462962	0.295029
orf19.4979	C1_13470W_A	KNS1	CAGL0D06600g		1.2951	0.105582	0.217822	B1J91_D06600g	Ortholog(s) have protein serine/threonine kinaseactivity, protein tyrosine kinase activity and role innegative regulation of transcription from RNA polymeraseIII promoter, peptidyl-serine phosphorylation, proteinautophosphorylation	5.5396	9.12866e-12	5.17607436978493	1.20710505640655e-11	2.56825	2.67486e-08
orf19.6526	C7_01950W_A		CAGL0H00803g		-0.174984	0.781525	0.856564	B1J91_H00803g	Ortholog(s) have COPI-coated vesicle, Golgiapparatus localization	-2.3526	7.01556e-10	-2.5150388851752	2.85522928744182e-10	-2.444	5.67168e-09
								B1J91_E02233g	Ortholog(s) have cyclin-dependent proteinserine/threonine kinase regulator activity	1.27887	2.68711e-05	-0.108948818831039	0.611271089069544	-1.87446	3.09893e-06
orf19.2794	C1_07510W_A		CAGL0F04367g		0.841646	0.160157	0.289478	B1J91_F04367g	Ortholog(s) have pyridoxal phosphate bindingactivity and cytosol, nucleus localization	0.687207	0.0206661	1.17424340152604	0.000491401168118473	0.115505	0.731049
orf19.5049	C1_07790C_A		CAGL0J01155g		3.25274	0.00174444	0.0157624	B1J91_J01155g	Ortholog(s) have 90S preribosome, cytoplasm,nucleus localization	-2.65304	0.000806407	-3.32346038625858	8.5613344945982e-05	-2.64832	0.00144977
orf19.5073	C1_08010W_A	DPM1	CAGL0G09955g		0.261199	0.357161	0.505252	B1J91_G09955g	Ortholog(s) have dolichyl-phosphate beta-D-mannosyltransferase activity and role in GPI anchorbiosynthetic process, protein N-linked glycosylation,protein O-linked glycosylation	-3.92037	1.07392e-11	-4.16670358575605	4.66190476905418e-12	-2.13089	3.03815e-09
orf19.213	C2_08930W_A		CAGL0A04807g		-0.0599704	0.866422	0.914765	B1J91_A04807g	Ortholog(s) have role in ubiquitin-dependentprotein catabolic process and CENP-A containing chromatin,nucleus, proteasome regulatory particle, lid subcomplex,proteasome storage granule localization	-2.10102	3.9303e-06	-2.08087052049405	4.07897604405344e-06	0.199806	0.492757
orf19.1396	C2_09580W_A	AGE2	CAGL0L00825g					B1J91_L00825g	Ortholog(s) have GTPase activator activity, role inER to Golgi vesicle-mediated transport, intra-Golgivesicle-mediated transport and Golgi apparatus, clathrin-coated vesicle localization	-2.81699	3.02813e-06	-3.31036033332183	7.46164720773735e-07	-1.12298	0.00823113
orf19.1716	C3_01350C_A	URA3	CAGL0I03080g	URA3	-0.806813	0.259406	0.406191	B1J91_I03080g	Phenotype:viable (null)viable (null)auxotrophy(unspecified)auxotrophy (null)viable (null), viable(null)viable (null)auxotrophy (unspecified), viable(null)viable (null)auxotrophy (unspecified)auxotrophy(null)	1.66298	0.00166103	1.77130716457405	0.000688374308724454	0.747655	0.180747
orf19.1420	C4_04280C_A		CAGL0C02079g		0.820343	0.181772	0.31613	B1J91_C02079g	Ortholog of S. cerevisiae : IRC6, C.albicans SC5314 : C4_04280C_A, C. dubliniensisCD36 : Cd36_43950, C. parapsilosis CDC317 :CPAR2_401700 and Candida tenuis NRRL Y-1498 :CANTEDRAFT_133531	-1.98928	1.17076e-07	-2.36246760931816	1.92364977808882e-08	-3.78501	6.76909e-10
								B1J91_H02783g	Protein of unknown function	2.91078	0.00594731	0.741128391996857	0.503528981911303	5.64025	0.000217743
orf19.585	C5_00820W_A		CAGL0J07832g		0.0688873	0.914264	0.947416	B1J91_J07832g	Ortholog(s) have structural constituent of ribosomeactivity and mitochondrial large ribosomal subunitlocalization	-1.05851	1.99973e-05	-1.10081522385509	1.50071556940281e-05	0.982491	8.80067e-05
orf19.4230	C5_02230W_A		CAGL0A04719g		-1.16967	0.00152528	0.0146193	B1J91_A04719g	Ortholog(s) have role in proteasomal ubiquitin-independent protein catabolic process, proteasomeassembly, proteasome-mediated ubiquitin-dependent proteincatabolic process	-1.18096	1.20121e-07	-1.28127624816066	3.15583693012621e-08	-3.64535	2.32624e-10
orf19.7124	C7_00020C_A	RVS161	CAGL0L07788g		-0.636882	0.0449844	0.12209	B1J91_L07788g	Ortholog(s) have cytoskeletal protein binding,lipid binding activity	-0.643014	0.000911381	-0.50964872627532	0.00299861415273049	-0.430382	0.0260221
orf19.7182	C7_03990C_A		CAGL0H07931g		-0.129385	0.705777	0.802382	B1J91_H07931g	Ortholog(s) have RNA binding activity, role in tRNAmodification and cytoplasm, nucleus localization	0.406277	0.6392	-0.123732403898936	0.896896963312567	-0.60081	0.552254
orf19.7613	CR_10370W_A	HCR1	CAGL0A04125g		-1.29577	0.00228856	0.0186173	B1J91_A04125g	Ortholog(s) have translation initiation factoractivity and role in cytoplasmic translation, maturationof SSU-rRNA from tricistronic rRNA transcript (SSU-rRNA,5.8S rRNA, LSU-rRNA)	-3.13147	1.49584e-09	-3.43686640323153	5.48150073024791e-10	-0.700717	0.00185929
orf19.290	C3_02960C_A	KRE5	CAGL0E05412g		1.15506	0.00677654	0.0360765	B1J91_E05412g	Ortholog(s) have UDP-glucose:glycoproteinglucosyltransferase activity	4.99417	7.11567e-08	5.19525552117765	3.99426285849777e-08	2.0913	0.0010556
								B1J91_L12782g	Ortholog(s) have DNA binding, transcription factorbinding activity	0.192737	0.583443	-0.821554813139965	0.0363811117869919	0.551594	0.191026
								B1J91_H07997g	Phenotype:decreased killer toxin resistance (null),viable (null)	-4.25717	8.70884e-11	-4.0828057147298	9.70901076934592e-11	-1.44795	2.42501e-06
orf19.4525	C1_02000W_A		CAGL0F01639g		-0.921296	0.00814334	0.0402944	B1J91_F01639g	Ortholog(s) have endoplasmic reticulum, nuclearpore localization	-4.39694	3.43779e-09	-3.96714789495144	8.07179490261217e-09	-2.68917	5.58538e-07
orf19.1878	C2_07500C_A	MED4	CAGL0L04620g		-0.397012	0.263224	0.410194	B1J91_L04620g	Ortholog(s) have role in transcription from RNApolymerase II promoter and core mediator complexlocalization	0.170323	0.595064	0.322197589398634	0.318010106566918	-0.160694	0.646302
orf19.1296	C2_06650C_A		CAGL0G03025g		1.74384	0.0306342	0.0941175	B1J91_G03025g	Ortholog(s) have role in spliceosomal snRNPassembly and U4/U6 x U5 tri-snRNP complex, mitochondrionlocalization	-1.32203	0.02871	-0.565902486935121	0.314321310888209	1.15901	0.0527898
orf19.4776	C1_09180W_A	LYS143	CAGL0K11902g		1.01183	0.207126	0.346367	B1J91_K11902g	Phenotype:viable (null), decreased resistance tochemicals (null)	4.71065	6.36302e-06	3.36488381279719	0.000110667145973722	2.07309	0.00907976
orf19.1826	C1_06230C_A	MDM34	CAGL0I07007g		2.12358	0.000882225	0.0107449	B1J91_I07007g	Ortholog(s) have role in mitochondrionorganization, mitochondrion-ER tethering, phospholipidtransport and ERMES complex localization	4.70154	4.69407e-06	4.39483256983807	8.90499272915749e-06	2.75376	0.00203317
								B1J91_F07359g	Protein of unknown function	1.05973	7.14246e-05	1.53790851855429	1.68979145848771e-06	-0.964571	0.00107541
orf19.6029	C1_00770C_A	ROT1	CAGL0L10670g		-0.70302	0.168487	0.29987	B1J91_L10670g	Predicted GPI-linked cell wall protein	0.881548	0.00130013	0.732252438037746	0.00481813751690812	0.254609	0.35295
orf19.4724	C1_08660C_A		CAGL0K01441g		-0.107179	0.815905	0.880529	B1J91_K01441g	Ortholog(s) have RNA binding activity, role inspliceosomal complex assembly and U2-type prespliceosomelocalization	-2.9366	0.000858478	-3.27351262703512	0.000351782180013087	-2.10334	0.00807252
orf19.5220	C1_12440W_A		CAGL0I07931g					B1J91_I07931g	Ortholog(s) have role in rRNA processing, ribosomallarge subunit assembly and nucleolus localization	-4.99273	2.25844e-10	-5.77245169341894	5.66733523106797e-11	-0.672197	0.00837237
orf19.2067	C2_00600C_A		CAGL0L01859g	NFU1	-0.582921	0.283085	0.431143	B1J91_L01859g	Protein with a predicted role in iron homeostasis	-1.09618	0.0115748	-0.858287681540166	0.0296152595341109	-1.45882	0.00318402
orf19.4701	C4_00940W_A		CAGL0M13959g		1.83915	0.404872	0.551165	B1J91_M13959g	Ortholog(s) have ATPase activity, tRNA bindingactivity, role in protein urmylation, regulation oftranscription from RNA polymerase II promoter, tRNA wobbleuridine modification and Elongator holoenzyme complexlocalization	-2.86983	2.24756e-05	-3.66515852297507	1.88536295945982e-06	-3.3512	6.31313e-06
orf19.4348	C5_03160W_A	MED14	CAGL0L13112g	RGR1	1.7271	0.0268688	0.0861245	B1J91_L13112g	Phenotype:decreased resistance to chemicals(unspecified)	1.99565	1.5208e-06	1.95883046067902	1.16671049931847e-06	2.6996	2.51735e-07
orf19.7485	CR_00490W_A		CAGL0B02167g		0.0386628	0.930438	0.956971	B1J91_B02167g	Ortholog(s) have structural constituent of ribosomeactivity and mitochondrial large ribosomal subunit,mitochondrial membrane localization	-2.97436	1.53746e-08	-2.33277164347341	5.23164583176875e-08	-1.55979	1.4335e-05
orf19.3724	CR_02420W_A		CAGL0E02673g		0.0156547	0.973242	0.98249	B1J91_E02673g	Ortholog(s) have small ribosomal subunit rRNAbinding activity	0.467607	0.0520503	-0.174376562613393	0.45671894177803	-1.02685	0.00130973
orf19.5056	C1_07850C_A		CAGL0H07799g		0.0815326	0.795618	0.866341	B1J91_H07799g	Ortholog(s) have APC-Cdc20 complex activity, enzymeregulator activity	-1.55638	0.00539967	-1.84896101889037	0.00171640282993143	-0.23551	0.645947
								B1J91_L00957g	Ortholog of S. cerevisiae : CAJ1, C.albicans SC5314 : C4_05810W_A, C. dubliniensisCD36 : Cd36_45380, C. parapsilosis CDC317 :CPAR2_500650 and Candida tenuis NRRL Y-1498 :CANTEDRAFT_132273	4.46084	1.39988e-06	6.26282501309583	4.47530082340551e-08	5.53273	5.29385e-07
orf19.3369	C4_03430W_A	MOH1	CAGL0F04631g		2.65319	0.125007	0.244054	B1J91_F04631g	Ortholog of S. cerevisiae : MOH1, C.albicans SC5314 : C4_03430W_A/MOH1, C. dubliniensisCD36 : Cd36_43220, C. parapsilosis CDC317 :CPAR2_403470 and Candida tenuis NRRL Y-1498 :CANTEDRAFT_113777	7.05008	2.51446e-11	6.96674464782636	2.14425670735192e-11	6.32537	1.57026e-10
orf19.6625	CR_05890C_A		CAGL0J07722g		0.141704	0.672	0.776875	B1J91_J07722g	Ortholog(s) have acetyltransferase activatoractivity, histone binding activity and role in double-strand break repair via nonhomologous end joining,nucleosome assembly, positive regulation of histoneacetylation	-0.720806	0.127728	0.312207004317768	0.473964719926106	-0.823895	0.106849
								B1J91_K02783g	Ortholog(s) have actin filament binding activityand role in actin cytoskeleton organization, barbed-endactin filament capping, cellular protein localization,mitotic cytokinesis, regulation of cell shape	-0.842051	0.0269716	-0.0296481903224093	0.933331215349256	-2.15253	8.41423e-05
orf19.1490	C2_01780W_A	MSB2	CAGL0F08833g		1.06124	0.00275955	0.0207498	B1J91_F08833g	Putative adhesin-like protein	-0.314107	0.722358	-0.215619807329659	0.850891431574154	4.14214	0.00207844
orf19.3153	C3_01160W_A	MSS4	CAGL0F05335g		1.68819	0.00177559	0.0159099	B1J91_F05335g	Ortholog(s) have 1-phosphatidylinositol-4-phosphate5-kinase activity and role in actin cytoskeletonorganization, ascospore-type prospore assembly, invasivefilamentous growth, phosphatidylinositol phosphorylation,signal transduction	3.50031	2.08022e-07	2.79646716297771	1.88837069327403e-06	1.35534	0.00280683
orf19.6741	C3_07470W_A		CAGL0J04466g		1.43789	0.00230393	0.0186998	B1J91_J04466g	Ortholog(s) have role in fungal-type cell wallorganization, protein oligomerization and Golgi apparatus,cell cortex of cell tip, cell division site, cellular bud,membrane raft, plasma membrane localization	0.541161	0.0475314	0.730171971650332	0.00815194430160306	-0.667835	0.0495358
orf19.1249	C4_05640C_A		CAGL0J02398g		-0.207239	0.755297	0.838784	B1J91_J02398g	Ortholog(s) have 1-(5-phosphoribosyl)-5-[(5-phosphoribosylamino)methylideneamino]imidazole-4-carboxamide isomerase activity, role in histidinebiosynthetic process and cytosol, nucleus localization	-4.83042	3.10597e-11	-4.85288729443049	2.7413595246575e-11	-1.87641	1.20275e-07
orf19.6559	C7_01650W_A		CAGL0B04587g		-0.952169	0.218302	0.359868	B1J91_B04587g	Ortholog(s) have DNA binding, bending and RNApolymerase III type 1 promoter sequence-specific DNAbinding, more	-4.45865	1.47333e-10	-4.53341257193942	1.11808515058455e-10	0.404285	0.0330511
orf19.7605	CR_10300W_A	PUP1	CAGL0L04312g		-0.37698	0.365922	0.513784	B1J91_L04312g	Ortholog(s) have endopeptidase activity and role inproteasomal ubiquitin-independent protein catabolicprocess, proteasome-mediated ubiquitin-dependent proteincatabolic process	-0.730459	0.000412546	-0.881936416889704	6.05733117106337e-05	0.81092	0.000319894
orf19.7618	CR_10410C_A		CAGL0K09460g		-0.808422	0.200949	0.338969	B1J91_K09460g	Putative nucleolar protein required for pre-rRNAprocessing; gene is downregulated in azole-resistantstrain	-0.937742	0.00018651	-1.15053937990589	2.82570062018664e-05	-2.14023	1.37928e-06
								B1J91_F09031g	Ortholog(s) have structural constituent of ribosomeactivity and 90S preribosome, cytosolic small ribosomalsubunit, extracellular region localization	-1.02039	1.22219e-07	-1.05572250959108	4.19673575040954e-08	-0.57681	0.000274376
orf19.1158	C1_11620W_A		CAGL0H07117g		-1.57928	0.21225	0.352736	B1J91_H07117g	Ortholog(s) have role in phospholipid biosyntheticprocess	-1.77072	2.2838e-07	-2.05916293228241	7.9316714240086e-08	-2.4039	5.19356e-08
orf19.1701	C3_01480C_A	RKI1	CAGL0L03740g		0.777147	0.262743	0.409598	B1J91_L03740g	Ortholog(s) have ribose-5-phosphate isomeraseactivity, role in pentose-phosphate shunt, pyridoxinebiosynthetic process and cytoplasm, nucleus localization	-2.21091	2.68069e-08	-2.11219654747853	1.86171704619727e-08	-3.41732	2.33753e-09
orf19.2727	C4_02710C_A	GRX3	CAGL0G08151g	GRX4	-0.274777	0.457417	0.598823	B1J91_G08151g	Ortholog(s) have glutathione disulfideoxidoreductase activity, role in cellular iron ionhomeostasis and cytosol, nucleus localization	-2.53036	1.18869e-07	-2.20956569618159	2.67628877993603e-07	0.136432	0.577501
orf19.7092	C7_00300W_A		CAGL0I00638g		-0.460221	0.139725	0.263396	B1J91_I00638g	Ortholog(s) have role in ubiquinone-6 biosyntheticprocess and mitochondrion localization	-1.96259	5.07653e-06	-1.26199650046402	0.000233759158483139	-1.0108	0.00139598
orf19.6587	C7_01420W_A	GIR2	CAGL0E01221g		0.802414	0.332056	0.479827	B1J91_E01221g	Ortholog(s) have role in cellular response tobiotic stimulus, cellular response to starvation andcytoplasmic translation, more	-1.67073	3.92158e-07	-1.76970564961044	2.2779711312971e-07	-1.58873	5.70262e-06
orf19.5180	C7_02810W_A	PRX1	CAGL0A04433g		-1.20072	0.0256534	0.0834354	B1J91_A04433g	Ortholog(s) have thioredoxin peroxidase activityand role in cell redox homeostasis, cellular response tooxidative stress, response to cadmium ion, sporocarpdevelopment involved in sexual reproduction	-1.58259	4.23803e-06	-2.20642424367272	2.12219045743419e-07	-2.35803	1.16612e-06
orf19.7601	CR_10260W_A		CAGL0H08954g		-0.77431	0.0368743	0.106361	B1J91_H08954g	Ortholog(s) have rRNA (uridine-2'-O-)-methyltransferase activity, role in rRNA methylation andmitochondrion localization	-3.02743	2.57052e-08	-3.75770723767762	3.4256409061818e-09	-1.63591	1.38966e-05
								B1J91_L01771g	Has domain(s) with predicted DNA binding, sequence-specific DNA binding transcription factor activity androle in regulation of transcription, DNA-templated	6.45581	1.04889e-07	6.44051671138995	1.0889463644386e-07	5.48225	1.71142e-06
								B1J91_K12232g	Ortholog(s) have chorismate mutase activity, rolein L-phenylalanine biosynthetic process, sporocarpdevelopment involved in sexual reproduction, tyrosinebiosynthetic process and cytosol, nucleus localization	-5.41381	1.17369e-08	-5.63702540523764	8.36823877233789e-09	-1.49492	0.00156907
								B1J91_I02442g	Putative 20S proteasome subunit (alpha5); proteinabundance decreased in ace2 mutant cells	-3.26899	2.24469e-08	-3.27796362539701	1.25441909341205e-08	-2.93957	2.66092e-07
orf19.1458	C2_01510C_A		CAGL0J01023g		0.0422239	0.934579	0.959254	B1J91_J01023g	Ortholog(s) have tRNA-specific adenosine deaminaseactivity, role in tRNA modification and cytoplasm, nucleuslocalization	-0.290776	0.154244	0.0144550226893561	0.947024963190454	0.618818	0.00952059
								B1J91_C01133g.1	Adhesin-like protein; belongs to adhesin clusterVII; predicted GPI anchor	-1.55373	0.00199969	1.49444336330596	0.00966379062038668	5.4746	3.16965e-07
orf19.3106	C4_07030W_A	MET16	CAGL0I08503g		-2.69805	0.000322085	0.00626878	B1J91_I08503g	Ortholog(s) have phosphoadenylyl-sulfate reductase(thioredoxin) activity	-0.539869	0.0576601	-0.27586325446625	0.308249741045199	-2.50865	1.95507e-06
orf19.4297	C5_02760W_A	CKB2	CAGL0I00946g	CKB2	-0.312387	0.298885	0.447285	B1J91_I00946g	Ortholog(s) have protein serine/threonine kinaseinhibitor activity	-1.61029	8.55636e-06	-1.53469188389414	7.91869590316272e-06	-2.70784	4.67211e-07
								B1J91_H02299g	Ortholog(s) have nucleus localization	4.01353	3.97609e-07	4.64794128350208	8.6072715096482e-08	5.47188	3.61705e-08
orf19.3273	CR_00820C_A		CAGL0K09262g		-0.136114	0.591308	0.712372	B1J91_K09262g	Ortholog(s) have actin monomer binding, proteinkinase inhibitor activity, ribosome binding activity, rolein negative regulation of protein phosphorylation andcytoplasm, nucleus, polysome, ribosome localization	-0.885784	0.000306927	-0.91714808524437	0.000183111856469064	-2.47987	1.36263e-07
orf19.2609	CR_02090C_A	CET1	CAGL0D03630g		-0.503615	0.154772	0.282939	B1J91_D03630g	Ortholog(s) have ATPase activity, polynucleotide 5'-phosphatase activity	-3.48631	8.55907e-10	-3.06873245928995	2.55016330154537e-09	-0.936896	0.000194462
								B1J91_I11011g.1	Putative adhesin; belongs to adhesin cluster V	3.69359	0.00167376	0.722640488051457	0.455907477141394	5.46756	9.03253e-05
orf19.474	CR_03930C_A		CAGL0D03960g		-0.0336281	0.898338	0.937204	B1J91_D03960g	Ortholog(s) have role in mRNA export from nucleus,nuclear envelope organization, protein export from nucleusand endoplasmic reticulum, nuclear envelope localization	-1.69221	0.013892	-3.24727505840372	0.00016672437347458	1.18169	0.0709125
								B1J91_K00847g	Ortholog(s) have cytosol, mitochondrion, nucleuslocalization	-0.855568	0.00116759	-1.21721348513172	4.90407549315561e-05	-1.50346	7.12552e-05
orf19.5194.1	C1_04430C_A		CAGL0F06897g		0.127701	0.736987	0.825413	B1J91_F06897g	Putative protein with alcohol dehydrogenase domain;gene is downregulated in azole-resistant strain	-3.23176	1.40153e-10	-3.23236721680946	1.00863689099915e-10	-1.80185	7.22641e-08
orf19.1367	C2_09840W_A	MTW1	CAGL0M11924g		1.25435	0.254956	0.401508	B1J91_M11924g	Ortholog(s) have role in chromosome segregation,mitotic spindle organization, protein localization tokinetochore, spindle localization and nuclear MIS12/MINDcomplex, spindle pole localization	-5.61042	5.06081e-11	-5.82830293859045	3.53600244413864e-11	-2.88041	2.18212e-08
orf19.1212	C6_04100W_A		CAGL0G03663g		-0.580089	0.143284	0.267637	B1J91_G03663g	Ortholog(s) have role in maintenance of ER locationand cytosol localization	-1.74324	3.52392e-09	-2.13049000903907	5.48150073024791e-10	-1.04021	3.00567e-06
orf19.6304	CR_04890W_A	LYS5	CAGL0E05104g		-0.126058	0.919905	0.950694	B1J91_E05104g	Ortholog(s) have enzyme activator activity, holo-[acyl-carrier-protein] synthase activity and role inpeptidyl-serine phosphopantetheinylation, protein-cofactorlinkage	-4.28103	1.77884e-06	-2.92733874035837	6.11539297911002e-05	-1.4269	0.0118209
								B1J91_I04180g	Phenotype:viable (null), decreased protein/peptideaccumulation (unspecified), decreased resistance tochemicals (null), decreased RNA accumulation(unspecified), decreased resistance to chemicals(unspecified)	3.87341	1.60759e-09	3.20250225446302	1.19140346241267e-08	5.46038	3.17741e-10
orf19.6294	C5_01650C_A	MYO1	CAGL0J00693g		3.16665	0.00996425	0.0457788	B1J91_J00693g	Ortholog(s) have calcium-dependent ATPase activity,microfilament motor activity and role in actomyosincontractile ring contraction, cell separation aftercytokinesis, mitotic actomyosin contractile ring assembly	3.49841	1.38243e-05	3.51750424110291	1.30555084064664e-05	4.49132	4.13598e-06
								B1J91_I06292g	Ortholog(s) have ubiquitin-protein transferaseactivity, role in protein import into peroxisome matrix,protein polyubiquitination and peroxisomal importomercomplex, peroxisomal membrane localization	0.355784	0.63419	0.000315000153919165	0.999812012004806	-1.75161	0.0536976
								B1J91_D01716g	Ortholog(s) have DNA polymerase processivity factoractivity	-2.20637	0.000726629	-2.09266237958252	0.000761683800536746	0.0179478	0.973376
								B1J91_G07667g	Protein of unknown function	-1.22691	0.127631	-2.35198490170466	0.00773986299311672	-4.04114	0.000456896
orf19.4209	C6_00500C_A		CAGL0D01518g		-0.256075	0.43362	0.577182	B1J91_D01518g	Ortholog(s) have NEDD8 activating enzyme activity,role in protein neddylation and cytoplasm localization	2.60554	0.00562705	0.841634487162143	0.300577408735843	1.18497	0.172051
orf19.5014	C1_13770C_A		CAGL0H03201g		0.722272	0.171861	0.304578	B1J91_H03201g	Ortholog(s) have mitochondrion localization	-0.590345	0.276443	-1.03884164565292	0.0611079525872545	-1.3586	0.0253004
orf19.350	C3_03520C_A	PRE9	CAGL0I10406g		-0.564257	0.123573	0.242158	B1J91_I10406g	Ortholog(s) have role in establishment of cellpolarity, proteasomal ubiquitin-independent proteincatabolic process, proteasome core complex assembly,proteasome-mediated ubiquitin-dependent protein catabolicprocess	0.380294	0.0461741	0.334108485280697	0.071279301486887	0.362495	0.10858
orf19.6900	C7_01180W_A	MDM12	CAGL0E02365g					B1J91_E02365g	Ortholog(s) have role in mitochondrial outermembrane translocase complex assembly, mitochondrioninheritance, mitochondrion-ER tethering, phospholipidtransport and ERMES complex, cytosol, nucleus, plasmamembrane localization	-4.18083	1.14418e-07	-2.60906425935242	8.67944917767288e-06	-2.07289	8.31924e-05
orf19.1298	C4_03800C_A	NUP84	CAGL0H10494g		1.24073	0.0281734	0.0889382	B1J91_H10494g	Ortholog(s) have structural constituent of nuclearpore activity	6.95919	5.57605e-09	6.8080007228483	7.52803631830922e-09	6.79061	3.50576e-08
orf19.3549	C2_05190W_A	CDC21	CAGL0K05467g	CDC21	-0.976649	0.0493328	0.129613	B1J91_K05467g	Putative thymidylate synthase	-7.41719	5.60387e-08	-5.31164248135326	1.04897350406843e-06	-2.41363	0.00135062
								B1J91_M07744g	Protein of unknown function	2.8151	0.00153685	4.73050001857664	2.0847445463939e-05	5.40455	7.9657e-06
orf19.4375	CR_03760W_A		CAGL0M09801g		-0.2089	0.510986	0.644324	B1J91_M09801g	Ortholog(s) have S-adenosylmethionine-dependentmethyltransferase activity, role in chromatin silencing atrDNA, nicotinamide metabolic process and cytosollocalization	-5.02017	2.84942e-05	-5.03998425713674	2.84004407262716e-05	-2.76628	0.00347811
orf19.4012	C5_05190W_A	PCL5	CAGL0J10846g		1.16916	0.0812939	0.182025	B1J91_J10846g	Ortholog(s) have cyclin-dependent proteinserine/threonine kinase regulator activity	5.06254	1.51583e-06	5.45208981339785	5.02312420809116e-07	1.67693	0.0252817
								B1J91_E03938g	Ortholog(s) have role in maturation of LSU-rRNA andcytosolic large ribosomal subunit localization	-0.312703	0.00206716	-0.285832530504175	0.00269918828813181	-0.860715	1.51134e-05
								B1J91_I02310g	Ortholog(s) have nucleic acid binding activity androle in DNA recombination, mRNA export from nucleus,telomere maintenance, transcription elongation from RNApolymerase II promoter	-0.259118	0.543193	-0.117010650354348	0.788527264397409	-0.381648	0.385588
orf19.6076	C1_00320W_A		CAGL0E04422g					B1J91_E04422g	Ortholog(s) have protein transporter activity, rolein intracellular protein transport, retrograde transport,endosome to Golgi and cytosol, endosome, nucleus, retromercomplex, inner shell localization	-1.58487	0.0135868	-1.99138606246169	0.00335275341650517	0.167804	0.79144
orf19.2937	C1_02480W_A	PMM1	CAGL0K12848g	SEC53	-0.426724	0.255785	0.402489	B1J91_K12848g	Putative phosphomannomutase; protein differentiallyexpressed in azole resistant strain	-4.69858	2.73562e-11	-4.54115201952371	1.94051780481646e-11	-1.22019	3.26186e-06
orf19.1492	C2_01830W_A	PRP39	CAGL0L01441g		3.96134	0.0122921	0.0521426	B1J91_L01441g	Ortholog(s) have pre-mRNA 5'-splice site bindingactivity, role in mRNA 5'-splice site recognition and U1snRNP, U2-type prespliceosome, commitment complexlocalization	0.699595	0.147258	1.71182263818193	0.00244293146563005	2.68831	0.000107998
orf19.6872	C2_05590C_A		CAGL0M04213g		-0.374731	0.365856	0.513726	B1J91_M04213g	Ortholog(s) have cytosol, nucleus localization	-1.2987	0.00562645	-1.71645046028074	0.000304077328235079	-1.02746	0.0176331
orf19.7050	C7_00690W_A	NOP15	CAGL0L03806g		-0.683612	0.194813	0.33221	B1J91_L03806g	Ortholog(s) have rRNA binding activity, role inactomyosin contractile ring assembly, ribosomal largesubunit biogenesis and nucleolus, preribosome, largesubunit precursor localization	-0.415634	0.486169	-0.583897628382324	0.320243948695572	-4.45475	3.10141e-05
								B1J91_C00110g.1	Phenotype:viable (null), decreased biofilmformation (null)	3.09641	5.95509e-05	0.48877778311513	0.707195974933293	5.38638	0.000931137
								B1J91_G09119g		0.755963	0.193101	0.594484692737553	0.294328207370088	-0.788162	0.235239
								B1J91_M00814g	Ortholog(s) have role in maturation of SSU-rRNAfrom tricistronic rRNA transcript (SSU-rRNA, 5.8S rRNA,LSU-rRNA) and 90S preribosome, cytosol, extracellularregion localization	-0.288083	0.00572933	-0.305987021379782	0.00313594557673442	-1.02591	1.13712e-05
								B1J91_K10142g	Ortholog(s) have role in DNA recombinase assembly,maintenance of rDNA and Shu complex, site of double-strandbreak localization	-2.56602	0.000138333	-2.88913389623837	4.79044485440758e-05	-1.08349	0.0376885
orf19.3001	C1_03080C_A	TEM1	CAGL0L11242g	TEM1	1.15558	0.115994	0.232205	B1J91_L11242g	Phenotype:viable (null)inviable (null), increasedheat sensitivity (unspecified)	-2.81783	0.000434768	-3.49599815225237	7.71154771738139e-05	-0.295759	0.647463
orf19.5378	C3_00770C_A	SCL1	CAGL0A00407g	SCL1	-0.785206	0.159833	0.289219	B1J91_A00407g	Alpha 1 subunit of the 20S proteasome	-0.573436	0.0263939	-0.438505416616632	0.0628403595187877	-1.02926	0.00316484
orf19.119	C6_01120C_A		CAGL0F02805g		-0.0741698	0.932919	0.958328	B1J91_F02805g	Ortholog(s) have protein C-terminal S-isoprenylcysteine carboxyl O-methyltransferase activity	-3.01206	0.000505665	-1.58829401622887	0.0163019740380217	-2.49699	0.00232973
orf19.544.1	CR_04550W_A	PRE6	CAGL0F01199g		-1.54218	0.0120676	0.0516083	B1J91_F01199g	Ortholog(s) have role in establishment of cellpolarity, proteasomal ubiquitin-independent proteincatabolic process, proteasome-mediated ubiquitin-dependentprotein catabolic process	-1.20053	0.00192872	-1.06516295099806	0.0026257393884398	-1.22854	0.0030572
orf19.6284	CR_07660C_A		CAGL0E06336g		0.0554135	0.855586	0.907786	B1J91_E06336g	Ortholog(s) have GTP binding, signal recognitionparticle binding activity and role in protein targeting toER	-2.87571	1.70362e-06	-1.1202101974173	0.00360355052541778	-1.68614	0.000216016
								B1J91_J02354g	Ortholog(s) have structural constituent of ribosomeactivity, role in cytoplasmic translation and cytosoliclarge ribosomal subunit, nucleus localization	-1.11809	1.46146e-08	-1.23143415815926	4.38608143697132e-09	-0.234599	0.0365541
orf19.3334	C1_01480C_A	RPS21	CAGL0F07073g		-2.11318	0.00180243	0.0160699	B1J91_F07073g	Ortholog(s) have small ribosomal subunit rRNAbinding, structural constituent of ribosome activity androle in positive regulation of translational fidelity,rRNA export from nucleus	-0.291855	4.19288e-05	-0.379041956675573	2.03130116538866e-06	-0.674968	8.31136e-07
orf19.3004	C1_03120W_A		CAGL0M08734g		-0.176029	0.789945	0.862577	B1J91_M08734g	Ortholog(s) have fungal-type vacuole localization	0.388231	0.585742	0.764124812236733	0.261552047083674	-0.506037	0.556032
orf19.1406	C2_09480W_A		CAGL0L08316g		1.02171	0.283096	0.431143	B1J91_L08316g	Ortholog(s) have DNA-directed DNA polymeraseactivity, role in error-free translesion synthesis, error-prone translesion synthesis and mitochondrion, nuclearchromatin, zeta DNA polymerase complex localization	-2.08899	7.44216e-08	-1.7516455010562	3.73051968272616e-07	-2.10004	1.07069e-07
orf19.2828	CR_02690W_A		CAGL0J05742g		0.259921	0.65422	0.763175	B1J91_J05742g	Ortholog(s) have alpha-tubulin binding, microtubulebinding activity, role in post-chaperonin tubulin foldingpathway and cytosol, nucleus localization	-6.60507	2.42651e-08	-6.79382231854548	1.64890373927246e-08	-1.708	0.00363303
orf19.637	CR_05180C_A	SDH2	CAGL0C03223g		-1.97424	0.000160315	0.00431023	B1J91_C03223g	Putative iron-sulfur protein subunit of succinatedehydrogenase; gene is downregulated in azole-resistantstrain	-0.545938	0.00301822	-0.779411280678399	0.0001293911464084	-1.80662	6.07426e-07
								B1J91_F07953g	Ortholog(s) have mitochondrion localization	5.50798	0.000141263	5.08605440248035	0.000239033032696014	5.37016	0.000248628
								B1J91_E04268g	Ortholog(s) have clathrin-coated vesiclelocalization	-0.663701	0.328716	5.2205214482597	3.44079342347997e-06	5.34075	3.82847e-06
								B1J91_J11000g	Ortholog(s) have cytosol, nucleus localization	-2.60038	0.000882627	-3.05841463189173	0.000242954289987558	-1.11832	0.0916187
								B1J91_G06292g	Ortholog(s) have 3'-flap-structured DNA binding, 5'-flap-structured DNA binding activity	-3.50318	1.01284e-05	-2.85846877751592	6.63489029874401e-05	0.67685	0.190991
orf19.3963	C5_04770W_A		CAGL0F09163g		0.580831	0.0984734	0.207526	B1J91_F09163g	Ortholog(s) have mitochondrion localization	-0.669436	0.00259666	0.687703889223806	0.00145976805500871	0.887175	0.000690459
								B1J91_L10362g	Protein of unknown function	-1.79893	2.22127e-06	-1.58806282465935	5.11032232347215e-06	-1.61518	3.83243e-05
								B1J91_I10769g	Ortholog(s) have DNA replication origin binding andRNA polymerase II activating transcription factor binding,more	-0.649409	0.107519	0.00526742986449591	0.990177487840706	-1.65232	0.00130181
								B1J91_M13211g	Ortholog(s) have Golgi apparatus localization	-1.7644	0.00103184	-2.33033162600377	0.000158046462179522	-1.82451	0.00223828
								B1J91_I02794g	Ortholog of S. cerevisiae : YOR114W andSaccharomyces cerevisiae S288C : YOR114W	-1.05116	0.000587427	-0.421550936790715	0.0826701998160692	-2.77115	1.51396e-07
orf19.7228	C1_14200W_A		CAGL0L03113g		-0.621704	0.075038	0.171749	B1J91_L03113g	Ortholog(s) have role in transport and endoplasmicreticulum, integral component of Golgi membranelocalization	-5.85596	1.66373e-06	-6.21648127020533	9.9580072185389e-07	-1.16173	0.108938
orf19.1495	C2_01860C_A		CAGL0L01287g	UTR4	0.560366	0.094291	0.201603	B1J91_L01287g	Haloacid dehalogenase-like hydrolase	-2.4209	3.12179e-08	-2.33863803231887	2.16550584785792e-08	-1.04524	0.000207835
orf19.3392	C6_01900C_A	DOG1	CAGL0D04092g	DOG2	-0.871143	0.200659	0.338719	B1J91_D04092g	2-deoxyglucose-6-phosphate phosphatase	1.54987	0.00925688	0.366449384261908	0.474426541857963	-0.0703635	0.916152
orf19.5513	C6_02440C_A	PRP45	CAGL0M11814g		2.57657	0.000298969	0.00597938	B1J91_M11814g	Ortholog(s) have role in generation of catalyticspliceosome for second transesterification step and U2-type catalytic step 1 spliceosome, U2-type catalytic step2 spliceosome, post-mRNA release spliceosomal complexlocalization	1.99788	1.35123e-07	1.4480085011908	3.24942481028884e-06	2.67291	2.08665e-08
orf19.2386	CR_03360W_A		CAGL0F07645g		0.73243	0.0943088	0.201621	B1J91_F07645g	Ortholog(s) have role in endonucleolytic cleavagein 5'-ETS of tricistronic rRNA transcript (SSU-rRNA, 5.8SrRNA and LSU-rRNA), more	0.30621	0.40457	-0.0660197495570869	0.858669985500448	-0.656211	0.096363
orf19.4373	CR_03740C_A		CAGL0K11022g		0.231525	0.686657	0.788488	B1J91_K11022g	Ortholog(s) have riboflavin kinase activity, zincion binding activity, role in FMN biosynthetic process,riboflavin metabolic process and cytosol, mitochondrialinner membrane, nucleus localization	-2.21614	0.0174516	-1.504255487367	0.0666553370693831	-0.111127	0.907375
								B1J91_L02981g	Ortholog(s) have role in spliceosomal complexdisassembly and U2-type post-mRNA release spliceosomalcomplex, endoplasmic reticulum localization	2.47847	0.0250724	5.11717830043082	0.000181340245677106	5.33366	0.000197937
								B1J91_M02849g	Ribosomal protein S2	-0.134848	0.1256	-0.153065187836301	0.0707508618485985	-0.372014	0.0085097
								B1J91_E02827g	Ortholog(s) have clathrin-coated vesiclelocalization	-6.0335	3.41578e-11	-5.37549509503168	6.19714263642152e-11	-2.57503	6.79608e-08
orf19.1466	C2_01580W_A	REX2	CAGL0F01727g		-0.651578	0.039627	0.111894	B1J91_F01727g	Ortholog(s) have 3'-5'-exoribonuclease activity	-3.77869	1.27472e-08	-3.88193199844442	6.76499173588557e-09	-2.77105	5.66336e-07
orf19.6756	C3_07350W_A		CAGL0D01760g		-0.505198	0.122111	0.240237	B1J91_D01760g	Ortholog(s) have Rab GTPase binding activity andGolgi apparatus localization	-3.68305	6.71538e-07	-3.25299324570955	1.3957409737214e-06	0.369275	0.343662
orf19.1217	C6_04060W_A		CAGL0H02651g		0.115175	0.660961	0.76846	B1J91_H02651g	Ortholog(s) have ribosomal large subunit binding,ubiquitin-protein transferase activity	-2.12045	0.0498488	-0.540867968642958	0.587421215745448	1.20196	0.261411
orf19.7335	CR_09380W_A	PRE8	CAGL0H07007g		-0.686944	0.0336	0.100272	B1J91_H07007g	Ortholog(s) have role in proteasomal ubiquitin-independent protein catabolic process, proteasome-mediatedubiquitin-dependent protein catabolic process	-2.70908	4.7075e-09	-2.95943357506093	1.48984357241282e-09	-1.32509	1.57393e-05
								B1J91_K02519g	Protein of unknown function	6.33574	3.98384e-09	4.84176600881257	5.36170268684298e-08	5.3158	1.15571e-07
								B1J91_L12056g	14-3-3 protein	-0.396681	0.26061	-0.733305426007053	0.0450029225629962	-1.62187	0.00608181
orf19.3014	C1_03220C_A	BMH1	CAGL0L06270g	BMH1(B)	-1.30767	0.00209328	0.0176394	B1J91_L06270g	14-3-3 protein	-2.19049	4.26464e-06	-2.45875161114469	1.45960348140961e-06	-2.32784	4.30164e-05
								B1J91_L06644g	Ortholog(s) have role in cellular response tobiotic stimulus, cellular response to starvation anddouble-strand break repair, more	0.438233	0.466987	0.257495677166977	0.769125740875629	5.31214	4.16159e-05
orf19.209	C2_08970C_A	DFG10	CAGL0L00693g		-0.268094	0.451391	0.592965	B1J91_L00693g	Ortholog(s) have role in dolichol biosyntheticprocess, dolichol-linked oligosaccharide biosyntheticprocess, polyprenol catabolic process, pseudohyphal growthand endoplasmic reticulum localization	-1.25895	0.0553051	-1.10744313458551	0.0787212984869541	0.0696133	0.920346
orf19.5437	C3_00320W_A	RHR2	CAGL0M12430g	RHR2	-1.80422	0.0108755	0.0482785	B1J91_M12430g	Putative DL-glycerol phosphatase	-1.98176	2.51286e-10	-1.89256534278627	2.53132898559426e-10	0.401801	0.000956689
orf19.6788	C3_07120W_A		CAGL0I00462g		0.267025	0.55214	0.680753	B1J91_I00462g	Ortholog(s) have role in cotranslational proteintargeting to membrane and endoplasmic reticulum membranelocalization	-6.31909	3.65067e-11	-5.22006869772129	6.3920796411096e-11	-1.0777	8.8632e-05
orf19.3937	C5_04520W_A	TIP41	CAGL0K05423g					B1J91_K05423g	Ortholog(s) have role in TOR signaling, positiveregulation of protein phosphatase type 2A activity, signaltransduction involved in cellular response to ammonium ionand cytosol, nucleus localization	0.452738	0.571387	0.671567700129753	0.400798234809183	1.20349	0.171174
								B1J91_M06985g	Ortholog(s) have L-cystine transmembranetransporter activity, role in L-cystine transport andendosome, fungal-type vacuole localization	1.33279	0.000135711	1.72122709389828	1.25291016512101e-05	-0.0348924	0.897533
								B1J91_J07106g	Ortholog(s) have TBP-class protein binding, TBP-class protein binding RNA polymerase II transcriptionfactor activity involved in preinitiation complex assemblyactivity	-1.32611	0.00026039	-1.45473585839617	0.000112966469470608	-2.39123	1.66081e-06
								B1J91_M10065g	Ortholog(s) have cytosol, nucleus localization	-2.1706	0.000533931	-1.68080499593242	0.00304237760438482	-2.51993	0.000258031
								B1J91_H02497g	Ortholog(s) have role in mRNA export from nucleusand cytoplasm, nuclear pore localization	-0.715128	0.062773	-0.502154061622288	0.168000228554593	-3.43682	2.26601e-06
orf19.5066	C1_07950C_A		CAGL0F02849g		1.32156	0.193483	0.330479	B1J91_F02849g	Ortholog(s) have role in rRNA processing andcytoplasm localization	2.36265	7.43851e-05	2.14006597352078	0.000141159694932305	0.379238	0.387516
								B1J91_M06545g	Ortholog(s) have role in protein targeting tovacuole involved in ubiquitin-dependent protein catabolicprocess via the multivesicular body sorting pathway,vesicle-mediated transport and fungal-type vacuolelocalization	6.77306	3.59951e-05	6.4936961276687	4.51713929054487e-05	5.30667	0.000946313
orf19.1089	C6_04310W_A	PEX11	CAGL0D02618g	PEX11				B1J91_D02618g	Ortholog(s) have role in fatty acid oxidation,peroxisome fission and endoplasmic reticulum,mitochondrion, peroxisomal importomer complex, peroxisomalmembrane localization	-3.30382	0.000131662	-2.50485720536497	0.00083124479625425	-0.0971967	0.886293
orf19.7161	C7_04130C_A	SUI3	CAGL0H00957g		-1.41849	0.00136248	0.0137465	B1J91_H00957g	Ortholog(s) have mRNA binding, translationinitiation factor activity, translation initiation factorbinding activity and role in formation of translationpreinitiation complex	-0.652024	0.000848995	-0.968852202197328	2.34253183260807e-05	-1.11249	6.7867e-05
orf19.168	CR_02550C_A		CAGL0E03223g		0.480983	0.168102	0.299251	B1J91_E03223g	Ortholog(s) have role in U4 snRNA 3'-endprocessing, exonucleolytic trimming to generate mature 3'-end of 5.8S rRNA from tricistronic rRNA transcript (SSU-rRNA, 5.8S rRNA and LSU-rRNA), more	-3.76273	4.1686e-09	-3.98843171126936	2.25188106176854e-09	-1.18332	0.000216016
orf19.7667	CR_10780C_A	IAH1	CAGL0K10296g					B1J91_K10296g	Ortholog(s) have hydrolase activity, acting onester bonds activity	-2.12516	0.000110654	-1.63069469217277	0.00106168401526718	0.104553	0.809119
orf19.3954	C5_04680W_A	PSD2	CAGL0I08745g		1.2844	0.0018679	0.0163985	B1J91_I08745g	Ortholog(s) have phosphatidylserine decarboxylaseactivity	1.44057	1.96793e-05	1.74599342627837	2.70870146049822e-06	1.75721	1.17035e-05
								B1J91_H08327g	Putative triose-phosphate isomerase; proteinabundance decreased in ace2 mutant cells	-0.824444	0.000118897	-0.975926094357433	2.16659262582343e-05	-0.306317	0.143991
orf19.2028	C2_00960C_A	MXR1	CAGL0C02233g		-0.789757	0.142944	0.267257	B1J91_C02233g	Ortholog(s) have L-methionine-(S)-S-oxide reductaseactivity, peptide-methionine (S)-S-oxide reductaseactivity and role in L-methionine biosynthetic processfrom methionine sulphoxide, cellular response to hydrogenperoxide	-2.13437	0.000169228	-1.77406954496634	0.000521533997783451	-2.31981	0.000303587
orf19.903	C2_03270W_A	GPM1	CAGL0E06358g	GPM1	-1.53087	0.00139815	0.0139389	B1J91_E06358g	Putative tetrameric phosphoglycerate mutase;expression downregulated in biofilm vs planktonic cellculture	-0.176623	0.00899575	-0.253202008989497	0.000570382795103251	-0.758723	2.81633e-06
orf19.4349	C5_03170C_A		CAGL0I08107g		1.86216	0.000929354	0.0110923	B1J91_I08107g	Ortholog(s) have cellular bud neck, cytoplasm,ribosome localization	4.65639	1.74608e-05	4.37457933642028	2.49883275968982e-05	1.20752	0.120091
								B1J91_E03366g		4.97017	3.31444e-09	5.15955990656785	2.1461153013335e-09	5.28511	3.45261e-09
orf19.5045	C4_03890W_A	PTP2	CAGL0L02827g		3.01025	0.0581022	0.144582	B1J91_L02827g	Ortholog(s) have protein tyrosine phosphataseactivity	2.58692	1.046e-05	1.96097482780236	0.000121798241315172	1.67451	0.00117964
orf19.6312	CR_04810W_A	RPS3	CAGL0J11220g		-2.27186	0.000369603	0.00674462	B1J91_J11220g	Ortholog(s) have DNA-(apurinic or apyrimidinicsite) lyase activity, structural constituent of ribosomeactivity and role in rRNA export from nucleus, ribosomalsmall subunit export from nucleus	-0.402626	0.000220509	-0.351897621528526	0.000299257722121806	0.66126	1.66667e-05
								B1J91_B01595g	Protein of unknown function	8.64211	2.36829e-09	7.99935521535279	4.30093321309976e-09	5.27291	1.55176e-06
								B1J91_I05874g	Haloacid dehalogenase-like hydrolase	0.833604	0.00857967	0.620628639117873	0.0286605950780715	-1.02646	0.0184222
								B1J91_J07128g	Ortholog(s) have extracellular region localization	-2.56444	2.44373e-10	-2.41223303312085	2.75725710935458e-10	-1.17787	1.57925e-06
orf19.6272	C1_06390W_A		CAGL0C04609g		1.04579	0.225408	0.367973	B1J91_C04609g	Ortholog(s) have ubiquitin-specific proteaseactivity, role in protein deubiquitination and cytosol,nucleus localization	-1.461	0.00696604	-1.58633226865177	0.00441117827640913	-0.138894	0.806587
orf19.2303	C1_11130W_A	FGR16	CAGL0K01265g		0.802881	0.0635458	0.153373	B1J91_K01265g	Ortholog(s) have role in cellular response tobiotic stimulus, cellular response to starvation andfilamentous growth of a population of unicellularorganisms in response to biotic stimulus, more	-0.459353	0.0711145	-0.643735233697345	0.0153254317770489	-3.07904	7.48985e-08
								B1J91_D06512g	Putative membrane bound guanine nucleotide exchangefactor; gene is upregulated in azole-resistant strain	7.8193	2.08022e-07	6.45934616926397	1.78731308921497e-06	5.2708	3.3135e-05
orf19.4582	C4_02090C_A		CAGL0G09317g		-0.767386	0.101922	0.212499	B1J91_G09317g	Ortholog(s) have role in U1 snRNA 3'-endprocessing, U4 snRNA 3'-end processing and U5 snRNA 3'-endprocessing, more	-1.52083	0.000184582	-1.06888415655841	0.00270809045693802	-0.918518	0.00903935
orf19.2708	C4_02880C_A		CAGL0D03300g		0.392868	0.330045	0.477799	B1J91_D03300g	Ortholog(s) have guanyl-nucleotide exchange factoractivity, role in mature ribosome assembly and cytosol,nucleolus, polysome, preribosome, large subunit precursorlocalization	-2.57149	8.79065e-07	-2.65677129799574	4.39408585924478e-07	-1.38346	0.000412318
orf19.101	C6_00990W_A	RIM9	CAGL0F06545g		0.143487	0.847493	0.902411	B1J91_F06545g	Ortholog(s) have role in ascospore formation,cellular response to alkaline pH, cellular response tolithium ion, cellular response to neutral pH and cellularresponse to starvation, more	2.175	0.000386206	1.83103875552291	0.00113273720345639	0.250492	0.61146
orf19.7108	C7_00150W_A		CAGL0L05478g		-0.844378	0.0402039	0.113032	B1J91_L05478g	Ortholog(s) have ribulose-phosphate 3-epimeraseactivity, role in pentose-phosphate shunt and cytosol,nucleus localization	-1.76394	0.000101666	-1.91685253988418	4.18619750209976e-05	-0.770505	0.0532383
								B1J91_K08998g	Ortholog(s) have role in ascospore wall assemblyand prospore membrane localization	1.47243	0.00241839	0.160687168702909	0.705147764008531	0.497947	0.25491
								B1J91_G05357g	Ortholog(s) have NADHX epimerase activity, role innicotinamide nucleotide metabolic process and cytosol,mitochondrion, nucleus localization	0.963198	0.0873009	0.472563585524483	0.377789307705448	0.963632	0.117856
								B1J91_F08525g	Ortholog(s) have protein-lysine N-methyltransferaseactivity, role in peptidyl-lysine trimethylation andcytoplasm localization	-2.69865	8.54575e-09	-3.25582067494235	1.71045429889042e-09	-0.996695	0.000211612
								B1J91_M12925g	Putative 2-deoxyglucose-6-phosphate phosphatase;gene is downregulated in azole-resistant strain	-4.17223	7.44216e-08	-3.64429807282412	2.29515570725832e-07	-1.31145	0.00227923
								B1J91_M05313g	Ortholog of S. cerevisiae : YPL077C andSaccharomyces cerevisiae S288C : YPL077C	-1.21902	0.239269	-2.73025284140614	0.0158642500954504	0.596926	0.577501
orf19.1782	C2_10010C_A		CAGL0L02343g		-0.758844	0.145104	0.269951	B1J91_L02343g	Ortholog(s) have endoplasmic reticulum, plasmamembrane localization	-1.4232	5.31973e-07	-1.50860302377799	2.20153816906306e-07	-0.328369	0.0735012
orf19.5875	C3_04320W_A	VAM3	CAGL0G04807g		0.446721	0.25209	0.398515	B1J91_G04807g	Ortholog(s) have SNAP receptor activity	-0.500535	0.0129743	-0.315711332066148	0.0919821900530209	-1.77526	6.90821e-07
orf19.3957	C5_04720C_A		CAGL0F08503g		-0.824188	0.228104	0.371052	B1J91_F08503g	Ortholog(s) have GTP cyclohydrolase I activity,role in folic acid-containing compound biosyntheticprocess and cytosol, nucleus localization	-3.72216	3.08288e-10	-3.88941268935299	2.05796274943049e-10	-0.00602247	0.973296
orf19.704	CR_06700C_A	SOL3	CAGL0I02200g	SOL3	-2.14786	0.000442239	0.00735694	B1J91_I02200g	Putative 6-phosphogluconolactonase	-3.95968	2.77321e-07	-4.47855465848005	9.91629350362337e-08	-1.28686	0.00647756
orf19.1815	CR_07080W_A		CAGL0K02497g	TIF6				B1J91_K02497g	Translation initiation factor 6 (eIF6)	-0.86969	3.55365e-07	-0.98349910989039	6.98920439103267e-08	-1.9336	7.41636e-09
orf19.2956	C1_02660C_A	MGM101	CAGL0M00198g					B1J91_M00198g	Ortholog(s) have single-stranded DNA bindingactivity and role in DNA strand renaturation, cellularresponse to drug, interstrand cross-link repair,mitochondrial genome maintenance, recombinational repair	-0.393446	0.0178092	-0.113305074975834	0.444673393926598	-0.727417	0.00134062
orf19.7610	CR_10340W_A	PTP3	CAGL0J03256g		2.99622	1.39e-05	0.00111111	B1J91_J03256g	Ortholog(s) have MAP kinase tyrosine phosphataseactivity	3.47976	1.32652e-08	3.77412579775133	3.6216664804495e-09	1.79536	5.94127e-05
orf19.1525	C2_02090W_A		CAGL0G05005g		-0.53311	0.144697	0.269495	B1J91_G05005g	Ortholog(s) have role in nuclear-transcribed mRNAcatabolic process, nonsense-mediated decay and cytoplasm,nucleus localization	-1.19337	0.00291999	-0.932957915225305	0.0127614705100329	-0.456326	0.187136
orf19.3865	CR_06110C_A	RFX1	CAGL0B04895g		1.15796	0.126979	0.246895	B1J91_B04895g	Ortholog(s) have RNA polymerase II core promoterproximal region sequence-specific DNA binding activity	1.27104	0.00101576	3.41187866370679	6.70889410326255e-08	2.80621	1.70819e-06
orf19.6129	CR_07390C_A	MRPL8	CAGL0J05258g		0.0626685	0.902143	0.939942	B1J91_J05258g	Ortholog(s) have structural constituent of ribosomeactivity and mitochondrial large ribosomal subunitlocalization	-2.68827	1.57432e-05	-3.659590670762	4.09130310285647e-07	-1.88086	0.000427943
								B1J91_G09130g	Ortholog(s) have role in maturation of LSU-rRNA andcytosolic large ribosomal subunit, nucleolus localization	-0.449971	0.00179601	-0.404866319431081	0.00266037209250661	-0.419039	0.0232716
								B1J91_K00649g	Ortholog(s) have role in ER to Golgi vesicle-mediated transport and endoplasmic reticulum, integralcomponent of membrane localization	-1.37516	0.0398242	-0.515401779502352	0.403107016278645	-0.667259	0.30814
								B1J91_K07612g	Ortholog(s) have lipid binding, mRNA bindingactivity, role in intracellular mRNA localization, matingtype switching and cellular bud tip, cytoplasm,endoplasmic reticulum membrane localization	-4.85729	7.86174e-05	-5.42459010321194	3.04107359411022e-05	-3.0677	0.00304183
orf19.4896	C1_10260C_A	RPA34	CAGL0I06006g					B1J91_I06006g	Ortholog(s) have RNA polymerase I activity and rolein transcription elongation from RNA polymerase Ipromoter, transcription of nuclear large rRNA transcriptfrom RNA polymerase I promoter	-3.00184	0.0043475	-1.55573470577295	0.0765192774596984	-0.660455	0.491505
orf19.5235	C1_12280C_A		CAGL0L02233g					B1J91_L02233g	Ortholog(s) have structural constituent of ribosomeactivity and mitochondrial large ribosomal subunitlocalization	-0.676061	0.224899	-0.652459608643682	0.238227545932862	-1.87965	0.0124649
								B1J91_H00638g	Regulatory subunit that associates with kinesinKar3p; predicted roles in microtubule-based process,mitotic sister chromatid cohesion and kinesin complex,spindle pole body localization	4.63786	3.56094e-10	5.26030217422284	1.04710115240898e-10	5.25295	2.53498e-10
								B1J91_D00264g	Phenotype:decreased resistance to killing by hostcells (null)	6.55513	1.70153e-07	5.96357227032603	4.19358383863668e-07	5.25152	2.23214e-06
orf19.4941	C1_13140C_A	TYE7	CAGL0E05566g		-0.439811	0.667312	0.773684	B1J91_E05566g	Has domain(s) with predicted protein dimerizationactivity	-0.784577	0.00095426	-0.550156972721347	0.00811878267504078	-4.4535	7.03651e-10
orf19.3548	C2_05170W_A		CAGL0M09537g		-0.506708	0.0961473	0.20433	B1J91_M09537g	Ortholog(s) have mitochondrial inner membranelocalization	-1.31045	0.000751607	-1.46075327709885	0.000275032406475718	-1.98613	3.86166e-05
orf19.3579	C2_05500W_A	ATP4	CAGL0H05489g					B1J91_H05489g	Ortholog(s) have proton-transporting ATP synthaseactivity, rotational mechanism, proton-transporting ATPaseactivity, rotational mechanism activity and role in ATPsynthesis coupled proton transport, protein complexoligomerization	-0.664716	0.0160932	-1.20185886005737	0.000367593253276884	0.576388	0.0637063
orf19.1597	C2_09390W_A	ABG1	CAGL0G07887g		0.225577	0.640227	0.752342	B1J91_G07887g	Ortholog(s) have role in cell separation aftercytokinesis, endocytosis, fungal-type cell wallorganization, hyphal growth, protein complex assembly,vacuole organization	-0.921999	0.0803476	-0.482631425513854	0.304773632722488	0.343857	0.541244
orf19.2755	C4_02470C_A		CAGL0F04477g		-0.558748	0.352226	0.500614	B1J91_F04477g	Ortholog(s) have role in proteasomal ubiquitin-independent protein catabolic process, proteasome-mediatedubiquitin-dependent protein catabolic process and cytosol,nucleus, proteasome core complex, beta-subunit complexlocalization	-0.436443	0.00112997	-0.54816130761991	0.000135328081038945	-1.0197	6.53558e-06
orf19.2568	CR_01730W_A	IFU5	CAGL0F02013g		-0.631129	0.146152	0.271364	B1J91_F02013g	Ortholog(s) have mitochondrion, nucleuslocalization	-2.6689	2.76198e-09	-3.33179399599907	2.85522928744182e-10	-1.59697	1.08334e-06
								B1J91_E03498g	Protein of unknown function	-1.48971	0.00161221	-0.940286695202693	0.0237525828018036	5.23867	2.55618e-08
								B1J91_L11990g	Ortholog(s) have RNA polymerase II activatingtranscription factor binding, disulfide oxidoreductaseactivity	0.0153533	0.977781	0.681248197869149	0.144361583543198	-0.440566	0.426329
orf19.2269	C2_07140W_A		CAGL0H03641g		-0.649627	0.211116	0.351286	B1J91_H03641g	Ortholog(s) have cytosol, nucleus localization	-1.41032	0.000142561	-1.32055141893121	0.000151181500202332	0.382201	0.199692
orf19.6717	C3_07700W_A		CAGL0J00385g		-1.44	0.011908	0.0511055	B1J91_J00385g	Ortholog(s) have cytoplasm, nucleus localization	-3.69422	1.81927e-07	-4.08956869538227	6.01397926851458e-08	-1.48678	0.000931404
orf19.4176	C4_00660W_A		CAGL0L00451g		0.608636	0.250438	0.396823	B1J91_L00451g	Ortholog(s) have structural constituent of ribosomeactivity and mitochondrial small ribosomal subunitlocalization	0.67293	0.449883	1.12029920988814	0.216254264316702	0.0989956	0.926487
orf19.2747	C4_02540W_A	RGT1	CAGL0L01903g	RGT1	1.89874	0.018982	0.068679	B1J91_L01903g	Ortholog(s) have RNA polymerase II core promoterproximal region sequence-specific DNA binding, more	3.41656	9.1903e-07	3.23333458437791	1.59400796055859e-06	1.84413	0.00108522
orf19.6903	C7_01210C_A		CAGL0L03025g		0.131116	0.675801	0.779668	B1J91_L03025g	Ortholog(s) have RNA polymerase III activity, rolein tRNA transcription from RNA polymerase III promoter andDNA-directed RNA polymerase III complex, cytosollocalization	-4.9097	1.82858e-09	-3.38880576969322	4.51034627689532e-08	-2.82606	4.29449e-07
								B1J91_K01969g	Ortholog(s) have RNA polymerase I upstream controlelement sequence-specific DNA binding, RNA polymerase Iupstream control element sequence-specific DNA bindingtranscription factor activity	-1.70231	0.00022506	-1.32674331316722	0.00133173183584628	5.23488	6.40458e-09
								B1J91_M02739g	Putative transcription initiation factor	-1.3312	0.19302	-0.523492223020372	0.577042621280683	-1.15183	0.283287
								B1J91_D05434g	Has domain(s) with predicted sequence-specific DNAbinding activity, role in regulation of transcription fromRNA polymerase II promoter in response to stress andnuclear chromatin localization	-2.63365	6.7311e-05	-2.08978815379413	0.000430345543346477	-2.3644	0.000419759
								B1J91_M07205g	Ortholog(s) have role in cellular proteinlocalization, microautophagy and nuclear envelopelocalization	-0.324501	0.573146	-1.28432172111897	0.0388664477198462	-0.202307	0.758462
								B1J91_A03190g	Ortholog(s) have kinetochore localization	-2.80654	1.14727e-09	-3.13391468540058	4.73875642489343e-10	-3.25786	9.20975e-10
orf19.2940	C1_02510W_A		CAGL0L13200g		0.688399	0.0700417	0.163682	B1J91_L13200g	Ortholog(s) have SNAP receptor activity and role inER to Golgi vesicle-mediated transport, vesicle fusionwith Golgi apparatus	-1.62245	0.000727202	-1.29277079717021	0.00291305785711821	0.308355	0.435613
orf19.2710	C4_02860W_A		CAGL0M13937g		0.24489	0.751855	0.836389	B1J91_M13937g	Ortholog(s) have enzyme activator activity, role inchromosome segregation and cytoplasm, nucleuslocalization	-0.0876176	0.824425	-0.868353770241978	0.0402267991005611	-3.26813	4.30784e-06
orf19.5683	C5_00140C_A		CAGL0G05962g		-1.27708	0.105619	0.217857	B1J91_G05962g	Ortholog(s) have endoplasmic reticulumlocalization	-0.970125	1.81751e-05	-1.00201041961241	1.09803715697634e-05	-0.692819	0.00114815
orf19.1378	C2_09720W_A	SUP35	CAGL0E00781g		-0.898116	0.00769041	0.0389604	B1J91_E00781g	Ortholog(s) have mRNA binding, translation releasefactor activity and role in cytoplasmic translationaltermination, nuclear-transcribed mRNA catabolic process,deadenylation-dependent decay	-0.667994	0.271366	-0.329572428820493	0.566537341935333	1.21746	0.0792476
orf19.4662	C4_01260W_A	RLM1	CAGL0H05621g	RLM1	2.01782	0.00225985	0.0185029	B1J91_H05621g	Putative transcription factor with a predicted rolein cell wall integrity	7.54752	3.5178e-11	7.19407893023008	3.80919799526848e-11	4.38252	2.29041e-08
								B1J91_I07777g	Ortholog(s) have protein disulfide isomeraseactivity, protein disulfide oxidoreductase activity, rolein protein folding and endoplasmic reticulum localization	-3.43548	1.43597e-10	-4.08021565984629	4.15357094491943e-11	-2.61786	3.74771e-09
orf19.4449	C1_07180W_A	CCS1	CAGL0F06017g	LYS7	-0.878244	0.0118471	0.0509597	B1J91_F06017g	Putative copper chaperone for superoxide dismutaseSod1p	-2.72029	1.45677e-07	-2.93985033991422	4.50024657286822e-08	-1.7873	3.99363e-05
orf19.4531	C1_01920W_A	ROA1	CAGL0I08019g		1.25734	0.0100722	0.0460856	B1J91_I08019g	Ortholog(s) have fungal-type vacuole membranelocalization	2.36578	4.68045e-07	1.55124265983213	2.96002381478742e-05	2.72687	3.52192e-07
orf19.4005	C5_05130C_A		CAGL0F05555g		-0.323898	0.567504	0.692861	B1J91_F05555g	Phenotype:decreased resistance to killing by hostcells (null)	-0.0912179	0.795888	1.13786849197567	0.00439242832042253	-0.102044	0.780114
orf19.5550	C6_02770W_A	MRT4	CAGL0M10197g		-0.380761	0.487791	0.624974	B1J91_M10197g	Ortholog(s) have role in cellular response to drug,nuclear-transcribed mRNA catabolic process, rRNAprocessing, ribosomal large subunit assembly andnucleolus, nucleoplasm, preribosome, large subunitprecursor localization	-0.743146	0.162653	-0.979373940821657	0.0626177965597865	-1.33542	0.0605631
								B1J91_K07205g	Ortholog of S. cerevisiae : YGL117W andSaccharomyces cerevisiae S288C : YGL117W	-3.04929	1.58049e-05	-2.06281771541068	0.000279528935919064	0.733001	0.113375
								B1J91_J02222g	Ortholog(s) have role in ribosomal large subunitbiogenesis and nucleolus, preribosome, large subunitprecursor localization	-1.88987	4.49216e-08	-1.6532494893926	1.42309028951817e-07	0.873718	0.000109232
								B1J91_M07766g	Putative protein; gene is upregulated in azole-resistant strain	-1.22205	0.0124126	-0.598881883896566	0.175609566283325	0.0657368	0.889009
								B1J91_G06600g	Ortholog(s) have role in cristae formation andMICOS complex, fungal-type vacuole membrane, mitochondrialcrista junction localization	-0.398547	0.0786443	-0.129373309517477	0.539869105524345	-2.26775	4.31066e-07
orf19.7409	C3_06250W_A	ERV25	CAGL0H04741g		-0.47335	0.25691	0.403608	B1J91_H04741g	Ortholog(s) have role in ER to Golgi vesicle-mediated transport and ER to Golgi transport vesicle,endoplasmic reticulum, plasma membrane localization	-1.67881	0.0053942	-2.60873996886759	0.000290277017726824	-1.33611	0.0485933
orf19.7063	C7_00560C_A	THG1	CAGL0J00209g		-0.39776	0.352689	0.500741	B1J91_J00209g	Ortholog(s) have tRNA guanylyltransferase activity,role in tRNA modification and cytosol, nucleuslocalization	-2.0099	9.06782e-06	-1.69929605799646	3.21656073833538e-05	-0.663674	0.0371849
								B1J91_M11858g	Ortholog(s) have structural constituent ofcytoskeleton activity, role in chromosome segregation,microtubule nucleation and Ndc80 complex, condensednuclear chromosome kinetochore localization	-5.11391	1.68744e-09	-5.32678089203462	1.03368674948828e-09	-2.66394	9.7545e-07
orf19.3340	C1_01520C_A	SOD2	CAGL0E04356g		-2.18405	0.00688419	0.0364148	B1J91_E04356g	Ortholog(s) have manganese ion binding, superoxidedismutase activity	-1.87023	5.57605e-09	-2.26642547436519	8.0778559582951e-10	-0.849405	5.42326e-05
orf19.763	C1_04790W_A		CAGL0C01529g		-0.58107	0.126121	0.245691	B1J91_C01529g	Ortholog(s) have RNA cap binding activity, role inmRNA splicing, via spliceosome and commitment complex,cytosol, mitotic spindle, nuclear cap binding complexlocalization	-2.07403	2.16147e-09	-2.27928600537762	7.62551215800861e-10	-0.936239	1.53517e-05
orf19.372	C4_00060W_A		CAGL0L11748g		0.163023	0.771101	0.849347	B1J91_L11748g	Ortholog(s) have gamma-glutamylcyclotransferaseactivity, role in glutathione catabolic process andcytosol, nucleus localization	-2.31342	3.96876e-07	-2.4222533820521	1.8304391722035e-07	-1.76344	1.86841e-05
orf19.4660	C4_01270W_A	RPS6A	CAGL0H05643g		-1.43708	0.00314784	0.022608	B1J91_H05643g	Ortholog(s) have structural constituent of ribosomeactivity and role in maturation of SSU-rRNA fromtricistronic rRNA transcript (SSU-rRNA, 5.8S rRNA, LSU-rRNA)	-0.455938	3.98216e-05	-0.304394469241114	0.000744062598506691	-2.18858	1.90518e-09
orf19.1794	C4_05360C_A		CAGL0B02123g		2.42312	0.00246318	0.0193981	B1J91_B02123g	Ortholog(s) have RNA binding, translation regulatoractivity and role in Group I intron splicing,mitochondrial respiratory chain complex IV biogenesis,positive regulation of mitochondrial translation	2.13776	0.00287311	2.65661606341986	0.000469552140372929	1.22401	0.0691357
								B1J91_H09592g	Putative GPI-linked cell wall protein	0.749228	0.183569	0.491305656337091	0.354720448484537	-1.0928	0.0622694
								B1J91_C00275g	Putative cysteine protease; protein differentiallyexpressed in azole resistant strain; gene is upregulatedin azole-resistant strain	2.86937	2.39799e-09	2.94852438643585	1.09465115918902e-09	-0.700008	0.00624494
								B1J91_M06303g	Ortholog(s) have cytosol localization	-0.433732	2.62139e-05	-0.366697660576891	6.80776405718681e-05	-2.30902	6.76909e-10
								B1J91_L01969g	Ortholog(s) have cytosol, nucleus localization	-0.132911	0.865882	-0.197631591654508	0.799301422594526	0.513609	0.568383
orf19.415	C1_05490C_A		CAGL0F07931g		-0.94579	0.028173	0.0889382	B1J91_F07931g	Ortholog(s) have role in cristae formation andMICOS complex, mitochondrial crista junction localization	-0.184763	0.491466	0.0638884646485636	0.812143884030941	-0.402145	0.237143
orf19.4894	C1_10240C_A		CAGL0H09636g		1.98895	0.0462913	0.124439	B1J91_H09636g	Ortholog(s) have 4-hydroxy-4-methyl-2-oxoglutaratealdolase activity, oxaloacetate decarboxylase activity androle in protocatechuate catabolic process	-4.38765	7.74145e-06	-5.5795569884279	7.85346725096508e-07	-1.70293	0.012227
orf19.6041	C1_00640C_A	RPO41	CAGL0K12628g		1.21942	0.0576993	0.143896	B1J91_K12628g	Ortholog(s) have mitochondrial RNA polymerase corepromoter sequence-specific DNA binding, mitochondrialsingle subunit type RNA polymerase activity and role inmitochondrial genome maintenance, transcription frommitochondrial promoter	3.98398	7.00979e-07	3.19320616127399	7.06335215106491e-06	2.55423	0.000173316
orf19.6752	C3_07390C_A		CAGL0K12056g		0.379232	0.376006	0.52271	B1J91_K12056g	Ortholog(s) have structural constituent of ribosomeactivity and mitochondrial small ribosomal subunitlocalization	-2.38168	1.14557e-08	-2.3177505568266	1.1721545072636e-08	-0.526755	0.00908897
orf19.3804	C4_04760C_A		CAGL0K03927g		1.16347	0.0662156	0.157677	B1J91_K03927g	Ortholog(s) have role in cellular iron ionhomeostasis, ergosterol biosynthetic process,mitochondrion organization and endoplasmic reticulum,nuclear envelope localization	-1.03515	0.00325382	-0.628460788074455	0.0408804246020783	-0.373361	0.266906
orf19.7047	C7_00720W_A	RTF1	CAGL0H07711g	RTF1	1.12606	0.109431	0.223136	B1J91_H07711g	Ortholog(s) have RNA binding, RNA polymerase II C-terminal domain phosphoserine binding, RNA polymerase IItranscription factor binding transcription factoractivity	0.59277	0.292919	0.49598043937637	0.376395552393057	2.88527	0.00029172
								B1J91_C01749g	Ortholog(s) have cytosol, nucleus localization	-4.29911	1.71531e-07	-2.69771900413512	1.2743354294931e-05	-1.19787	0.00858527
								B1J91_J01800g	Putative adhesin-like protein; belongs to adhesincluster VI	0.242226	0.417113	1.32906560208356	0.00127359170124623	5.20609	9.31147e-09
orf19.3304	C1_01160C_A		CAGL0B01463g					B1J91_B01463g	Ortholog(s) have RNA binding, manganese ion bindingactivity	-3.67516	3.37632e-08	-3.39115959480332	4.19673575040954e-08	-3.00796	3.85603e-07
orf19.3682	C1_02250W_A	CWH8	CAGL0K04103g		-0.817238	0.0515199	0.133545	B1J91_K04103g	Ortholog(s) have dolichyldiphosphatase activity,role in lipid biosynthetic process, protein N-linkedglycosylation and integral component of endoplasmicreticulum membrane localization	-1.41138	4.33812e-05	-1.62845290784692	8.64226029115999e-06	0.997605	0.00115551
								B1J91_E01771g	Putative aspartic protease; predicted GPI-anchor;member of a YPS gene cluster that is required forvirulence in mice; gene is downregulated in azole-resistant strain	3.72583	0.000872194	-0.317551400656187	0.812507570412066	5.20425	0.00137432
								B1J91_J08888g	Ortholog(s) have structural constituent ofcytoskeleton activity and role in microtubule nucleation,mitotic cytokinesis, site selection, mitotic sisterchromatid segregation, mitotic spindle organization innucleus	2.67145	0.0101938	3.45997788990241	0.00198988261761568	5.2005	0.000109642
orf19.2831	CR_02720C_A	RPC31	CAGL0J05698g		-0.177786	0.475752	0.614853	B1J91_J05698g	Ortholog(s) have RNA polymerase III activity, rolein tRNA transcription from RNA polymerase III promoter,transcription initiation from RNA polymerase III promoterand DNA-directed RNA polymerase III complex localization	-0.659378	0.0953518	-0.313076035328906	0.381687713036762	-2.30378	6.84266e-05
orf19.3608	C2_08680W_A	MSH3	CAGL0E00473g		0.714884	0.0874779	0.191384	B1J91_E00473g	Ortholog(s) have DNA insertion or deletion binding,Y-form DNA binding, double-strand/single-strand DNAjunction binding, heteroduplex DNA loop binding activity	-1.28769	0.0452292	0.474151531962176	0.429535607263316	1.23093	0.0594763
orf19.3753	CR_02190C_A	SEF1	CAGL0A04455g	SEF1	4.20068	9.83e-06	0.000923405	B1J91_A04455g	Phenotype:decreased resistance to killing by hostcells (null)	5.92782	5.41535e-06	5.92029375682094	4.74203746472441e-06	7.00011	2.97546e-06
								B1J91_G02827g	Phenotype:decreased resistance to killing by hostcells (null)	4.45468	6.95708e-08	4.80843618896798	3.40650410194695e-08	5.17857	3.42029e-08
								B1J91_F00209g	Has domain(s) with predicted role in transmembranetransport and integral component of membrane localization	4.40056	2.59824e-08	3.60317946408078	1.28953413905808e-07	5.17201	1.59098e-08
								B1J91_I10813g	Ortholog(s) have role in protein export fromnucleus, protein ubiquitination and nucleus localization	0.248212	0.549072	-0.148790075561427	0.727246151258937	0.654884	0.12932
orf19.6056	C1_00520W_A		CAGL0L11088g		-0.732254	0.0593286	0.146715	B1J91_L11088g	Ortholog(s) have phosphatase activity, role indephosphorylation and cytosol, nucleus localization	-3.07267	4.1686e-09	-2.73500976656306	9.40631176412123e-09	-3.54526	2.05483e-09
orf19.6013	C1_00910W_A		CAGL0M04939g		-0.106629	0.85929	0.910006	B1J91_M04939g	Ortholog(s) have cytosol, nucleus localization	1.22086	0.108914	2.52176061234364	0.00250110114662735	0.749208	0.330949
orf19.4898	C1_10280C_A		CAGL0H09768g		-0.553558	0.276572	0.424097	B1J91_H09768g	Ortholog(s) have endoplasmic reticulum,mitochondrial outer membrane localization	-2.43076	1.68218e-07	-2.17498430407498	2.39774583268045e-07	-0.14565	0.542916
orf19.1837	C1_10660W_A	TBP1	CAGL0I06688g		-0.156388	0.718432	0.811468	B1J91_I06688g	Ortholog(s) have DNA binding, bending, RNApolymerase I transcription factor binding and RNApolymerase I transcription factor recruiting transcriptionfactor activity, more	-2.77498	5.42905e-09	-2.26442027597851	2.73466789714886e-08	-1.21082	2.38191e-05
orf19.4497	C2_04530W_A	MED8	CAGL0M05247g		0.905777	0.0948304	0.202312	B1J91_M05247g	Ortholog(s) have RNA polymerase II core promoterproximal region sequence-specific DNA binding, RNApolymerase II transcription corepressor activity, TBP-class protein binding, structural molecule activity	2.14403	0.00163288	2.14590075544716	0.00128724727812066	-0.349545	0.587269
orf19.81	C2_06660W_A		CAGL0G03113g		0.813818	0.109978	0.223715	B1J91_G03113g	Ortholog(s) have role in exonucleolytic trimming togenerate mature 3'-end of 5.8S rRNA from tricistronic rRNAtranscript (SSU-rRNA, 5.8S rRNA and LSU-rRNA), more	-2.73626	0.00010979	-1.9479857729074	0.00114396281388787	-1.3063	0.0180535
orf19.6009	C1_00960C_A	SET1	CAGL0L12980g		1.48808	0.00849461	0.0414776	B1J91_L12980g	Ortholog(s) have RNA binding, histonemethyltransferase activity (H3-K4 specific) activity	2.92774	0.00138259	2.61698093246352	0.00300286602990902	1.73702	0.0323725
orf19.3250	CR_01050C_A		CAGL0L05368g					B1J91_L05368g	Ortholog(s) have RNA binding activity, role in mRNAsplicing, via spliceosome and U1 snRNP, U2-typeprespliceosome localization	2.68308	0.00134636	2.5053292813734	0.00198587549580747	1.23195	0.114304
orf19.7178	C7_04020C_A	PRE5	CAGL0M14003g		-0.253911	0.349591	0.498008	B1J91_M14003g	Ortholog(s) have role in proteasomal ubiquitin-independent protein catabolic process, proteasome-mediatedubiquitin-dependent protein catabolic process	-0.77188	0.000328553	-0.888026565983257	6.7665032709248e-05	0.125636	0.509365
orf19.2598	CR_01970C_A	VMA4	CAGL0E05346g		-0.485445	0.23893	0.383842	B1J91_E05346g	Ortholog(s) have fungal-type vacuole membrane,vacuolar proton-transporting V-type ATPase, V1 domainlocalization	-2.3911	7.39824e-11	-2.56322950165247	4.04772547934251e-11	-1.60654	2.08148e-08
								B1J91_G02145g	Ortholog(s) have phosphatidylinositol-3-phosphatebinding, protein transporter activity and role in proteinretention in Golgi apparatus, retrograde transport,endosome to Golgi	5.70647	1.38569e-08	5.47013840978571	1.67681456319969e-08	5.16034	6.89448e-08
								B1J91_M02167g	Ortholog of S. cerevisiae : PRM4 andSaccharomyces cerevisiae S288C : YPL156C	0.510228	0.0226543	0.699140322170463	0.00270809045693802	0.545401	0.0360701
								B1J91_H04895g	Ortholog(s) have role in DNA recombinase assembly,error-free translesion synthesis and Shu complex,cytoplasm, nucleus, site of double-strand breaklocalization	0.00757044	0.97647	0.502579167975965	0.0486130314590243	-0.366123	0.145792
								B1J91_I06160g	Pir protein family member, putative cell wallcomponent	-1.10011	0.000729203	-1.28922977245008	0.00018914606893553	-0.990728	0.0115042
								B1J91_H03597g	Ortholog(s) have Golgi apparatus, endoplasmicreticulum localization	0.198311	0.653496	-0.135473195895263	0.756928292777399	-1.25315	0.0287542
orf19.5917.3	C3_04590W_A		CAGL0A03117g		-2.90947	0.000421697	0.00724715	B1J91_A03117g	Ortholog(s) have ATP-dependent RNA helicaseinhibitor activity, RNA binding activity	0.0347581	0.865176	-0.251014544470266	0.120621171336537	0.0561826	0.782028
orf19.1940	C5_01290C_A		CAGL0K10274g		-0.830539	0.0345014	0.102082	B1J91_K10274g	Ortholog(s) have 2-octoprenyl-3-methyl-6-methoxy-1,4-benzoquinone hydroxylase activity, role in ubiquinonebiosynthetic process and mitochondrial inner membranelocalization	-0.968011	0.0749204	-2.49765037559366	0.0006912348458929	-1.09966	0.0905229
orf19.7175	C7_04050W_A	HLJ1	CAGL0H04499g		-0.250341	0.533954	0.665465	B1J91_H04499g	Ortholog(s) have ATPase activator activity, role inER-associated ubiquitin-dependent protein catabolicprocess and endoplasmic reticulum membrane localization	-2.80057	0.000338578	-1.84894605517299	0.00497611100736691	-2.02075	0.00466286
orf19.7617	CR_10400W_A		CAGL0E04444g		-1.54127	0.00436351	0.0277126	B1J91_E04444g	Ortholog(s) have peptide alpha-N-acetyltransferaseactivity, peptide alpha-N-propionyltransferase activity,peptide-glutamate-N-acetyltransferase activity, peptide-serine-N-acetyltransferase activity	-3.99738	3.01285e-05	-2.79210713041363	0.000498395809063952	0.0532424	0.936038
								B1J91_H09614g	Putative GPI-linked cell wall protein	5.08695	1.13709e-07	3.81741867756972	1.39159434505009e-06	5.14514	2.41781e-07
								B1J91_C03762g	Ortholog(s) have role in proteasome regulatoryparticle assembly and cytosol, nucleus localization	1.39097	7.41032e-05	0.824238200756478	0.00344213856641354	0.807523	0.0113638
orf19.5961	C3_04920C_A		CAGL0L06600g	NAS6	0.370103	0.537276	0.668245	B1J91_L06600g	Regulatory, nonATPase subunit of the 26Sproteasome	-1.43929	0.000116163	-1.09379659260881	0.000502259471146302	-3.43924	5.23486e-08
orf19.6554	C7_01700W_A		CAGL0J04158g	RCN2	2.37978	0.00388517	0.0258513	B1J91_J04158g	Phenotype:viable (null), decreased resistance tochemicals (null)	1.28387	0.000971869	1.14209234902456	0.00175374103663197	0.916919	0.0251835
orf19.2524	CR_01390W_A	MGE1	CAGL0J03850g	MGE1	-0.492421	0.356566	0.50461	B1J91_J03850g	Ortholog(s) have adenyl-nucleotide exchange factoractivity, role in protein import into mitochondrialmatrix, protein refolding and mitochondrial matrix,presequence translocase-associated import motorlocalization	-2.42865	7.37868e-05	-2.44662370863751	4.34208804453384e-05	-0.210305	0.644703
								B1J91_F02365g	Ortholog(s) have role in re-entry into mitotic cellcycle after pheromone arrest and endoplasmic reticulumlocalization	-1.08176	0.135801	-0.390394056246535	0.580690824969373	-2.08947	0.00941798
								B1J91_H09086g	Protein of unknown function	-3.2333	4.48039e-08	-3.1942973725042	4.78804562006585e-08	-2.29099	2.43157e-06
orf19.1546	C2_02280W_A		CAGL0M09614g		0.876467	0.0374278	0.107552	B1J91_M09614g	Ortholog(s) have mitochondrion, plasma membranelocalization	1.07804	0.0160932	1.06731237705655	0.0132309208506303	-0.946869	0.0661052
orf19.212	C2_08940C_A	VPS28	CAGL0H05181g		-0.729759	0.321224	0.46949	B1J91_H05181g	Putative component of ESCRT-I complex involved inprotein trafficking; gene is upregulated in azole-resistant strain	-4.56382	1.39565e-09	-4.82263720465796	7.83007708037546e-10	-1.68945	1.93046e-05
orf19.200	C2_09040W_A		CAGL0J02992g		-0.114355	0.874089	0.919643	B1J91_J02992g	Ortholog(s) have RNA binding, chromatin binding,double-stranded DNA binding activity, role in poly(A)+mRNA export from nucleus, ribonucleoprotein complexassembly, transcription, DNA-templated and nucleuslocalization	0.085727	0.795753	-0.605196061049008	0.0779711424065141	-0.405929	0.288449
orf19.5432	C3_00350W_A	TPT1	CAGL0I07469g		-0.260197	0.440978	0.583655	B1J91_I07469g	Ortholog(s) have tRNA 2'-phosphotransferaseactivity, role in tRNA splicing, via endonucleolyticcleavage and ligation and cytoplasm, nucleus localization	-4.68904	0.000203019	-5.70118927314733	3.86797390746787e-05	-0.396518	0.688011
orf19.5430	C3_00370C_A	BUD21	CAGL0K05555g		-0.0464407	0.928373	0.955538	B1J91_K05555g	Ortholog(s) have snoRNA binding activity	2.99666	0.0011238	2.20306786216739	0.00834415667097256	-0.401464	0.634147
orf19.232	C3_02440C_A	MED7	CAGL0E01551g		0.809712	0.195355	0.332671	B1J91_E01551g	Ortholog(s) have RNA polymerase II transcriptioncofactor activity and role in negative regulation oftranscription from RNA polymerase II promoter, positiveregulation of transcription from RNA polymerase IIpromoter	-4.5435	1.67039e-05	-5.18938619396265	4.73832852121738e-06	-2.58051	0.00183698
orf19.3931	C5_04440C_A	SFC1	CAGL0M09020g		2.39236	0.0251558	0.0825322	B1J91_M09020g	Ortholog(s) have succinate:fumarate antiporteractivity, role in acetate catabolic process, carbonutilization, fatty acid catabolic process, fumaratetransport, succinate transport and mitochondrion, plasmamembrane localization	6.46668	7.14537e-06	5.93623535299992	1.40763650333723e-05	6.26184	1.85123e-05
orf19.4248	C5_02400W_A		CAGL0D02398g		-1.10081	0.0430257	0.118452	B1J91_D02398g	Ortholog(s) have palmitoyl-(protein) hydrolaseactivity, role in protein deacylation and cytoplasm,nucleus localization	-7.27388	1.79009e-07	-7.83856551302342	8.04802882080572e-08	-3.02133	0.000586245
orf19.3973	C5_04870W_A		CAGL0G00550g		0.301542	0.645291	0.756305	B1J91_G00550g	Ortholog(s) have cytoplasm localization	1.87192	1.32622e-06	2.10769937315411	5.10037977944606e-07	0.449177	0.098559
orf19.7069	C7_00490C_A		CAGL0I09240g		-0.4656	0.330379	0.478113	B1J91_I09240g	Ortholog(s) have N-terminal protein N-methyltransferase activity, role in N-terminal peptidyl-proline dimethylation, cytoplasmic translation, single-species biofilm formation on inanimate substrate andcytosol, nucleus localization	-2.06075	2.70297e-07	-1.99618300815932	2.31577555551029e-07	-3.2489	3.93983e-08
								B1J91_K08426g	Ortholog(s) have role in ER to Golgi vesicle-mediated transport, protein retention in ER lumen, vesicleorganization and ER to Golgi transport vesicle,endoplasmic reticulum, plasma membrane localization	0.790204	0.0616714	1.15728634367544	0.00899452941713815	0.933439	0.0710099
								B1J91_B02277g	Ortholog(s) have AT DNA binding activity, role innegative regulation of transcription from RNA polymeraseII promoter and cytosol, nucleus localization	1.2719	0.00223043	1.66756080067856	0.000283414281951596	0.814854	0.0413534
								B1J91_D01210g	Has domain(s) with predicted racemase activity,acting on amino acids and derivatives, racemase andepimerase activity, acting on amino acids and derivativesactivity	-4.09017	8.54575e-09	-3.1618210523068	7.91205658772258e-08	0.536056	0.0605631
								B1J91_J11088g	Protein of unknown function	-0.482018	0.44091	-2.221894594814	0.00314982574099358	0.59879	0.361879
orf19.1719	C3_01320C_A	SGA1	CAGL0G02717g		1.69765	0.000560915	0.0083476	B1J91_G02717g	Ortholog(s) have glucan 1,4-alpha-glucosidaseactivity, role in glycogen catabolic process and Golgiapparatus, endoplasmic reticulum, fungal-type vacuole,prospore membrane localization	8.10759	1.02152e-08	5.5121297244072	6.43602184487226e-07	2.63052	0.000716914
orf19.665	C1_11380W_A	NEP1	CAGL0B01232g	EMG1				B1J91_B01232g	Ortholog(s) have rRNA (pseudouridine)methyltransferase activity	-1.24932	0.000120051	-1.53623628761854	1.47610202533077e-05	-3.14609	8.73335e-07
orf19.6796	C3_07040C_A	YSA1	CAGL0K07744g		-0.85146	0.0160804	0.0621217	B1J91_K07744g	Ortholog(s) have ADP-ribose diphosphatase activity,role in ribose phosphate metabolic process and cytosol,mitochondrion, nucleus localization	0.498902	0.0150146	0.252633083208367	0.164863920702408	0.618294	0.0118366
								B1J91_M13123g	Protein of unknown function	5.17517	5.88204e-05	3.67183028738397	0.000879995653857854	5.08822	0.00013333
								B1J91_G08085g	Has domain(s) with predicted ATP binding, cation-transporting ATPase activity, magnesium ion binding, metalion binding, nucleotide binding, phospholipid-translocating ATPase activity and role in cationtransport, phospholipid transport	4.87345	0.00539766	7.69937878572032	7.27584005316294e-05	5.08658	0.00601846
								B1J91_L02739g	Ortholog(s) have histone acetyltransferaseactivity, role in chromatin silencing at telomere and SASacetyltransferase complex, nuclear chromatin localization	-2.87497	0.000168509	-3.88409850529542	1.25252942927365e-05	-0.315148	0.590333
								B1J91_G00484g	Ortholog(s) have role in maturation of SSU-rRNAfrom tricistronic rRNA transcript (SSU-rRNA, 5.8S rRNA,LSU-rRNA), re-entry into mitotic cell cycle afterpheromone arrest and nucleolus localization	-5.18749	3.40789e-08	-4.64322801521593	1.09658268252555e-07	0.713972	0.0974511
orf19.6040	C1_00650C_A	SNF7	CAGL0D01936g	SNF7	-0.555196	0.267571	0.414417	B1J91_D01936g	Ortholog(s) have role in cellular response toanoxia, cellular response to drug, cellular response tolithium ion and cellular response to pH, more	-2.58421	0.000775256	-3.0215374148492	0.000227698377146892	-3.12834	0.000227395
orf19.1160	C1_11600W_A		CAGL0M13321g		-1.20931	0.0402387	0.113115	B1J91_M13321g	Ortholog(s) have COPII adaptor activity and role inER to Golgi vesicle-mediated transport, fungal-type cellwall organization, protein glycosylation, proteinretention in Golgi apparatus	-1.04908	3.60689e-06	-0.967928179815907	4.77537738714717e-06	-2.36396	5.70688e-09
orf19.3582	C2_05520W_A		CAGL0M12639g		-0.617819	0.149775	0.276369	B1J91_M12639g	Ortholog(s) have protein-lysine N-methyltransferaseactivity, role in peptidyl-lysine dimethylation, peptidyl-lysine monomethylation, vesicle-mediated transport andcytosol, nucleus localization	-1.72772	0.000157805	-1.57049951935075	0.000311451478889992	-3.89954	1.31404e-07
orf19.563	C2_09380W_A	RRP15	CAGL0D05016g		-0.10612	0.741847	0.828714	B1J91_D05016g	Ortholog(s) have role in maturation of 5.8S rRNAfrom tricistronic rRNA transcript (SSU-rRNA, 5.8S rRNA,LSU-rRNA), maturation of LSU-rRNA from tricistronic rRNAtranscript (SSU-rRNA, 5.8S rRNA, LSU-rRNA)	-0.134243	0.571387	-0.00872240917423994	0.97393338354091	-1.26663	0.000190649
								B1J91_E03982g	Has domain(s) with predicted ATP binding, ATPaseactivity, ATPase activity, coupled to transmembranemovement of substances, nucleoside-triphosphataseactivity, nucleotide binding activity and role intransmembrane transport	4.12111	3.85697e-05	4.21813819307719	1.85847839174687e-05	5.08572	1.16503e-05
orf19.7531	CR_00090C_A		CAGL0J01331g		1.61637	0.00404523	0.0265557	B1J91_J01331g	Ortholog(s) have cytosol, nucleus localization	-0.0655629	0.809122	-0.351705617490464	0.193216353242034	0.165992	0.582658
orf19.532	CR_04420C_A	RBR2	CAGL0L07502g		-1.98011	0.0170858	0.0645486	B1J91_L07502g	Putative GPI-linked cell wall protein	-0.792321	3.29502e-08	-0.856436402018957	8.86817841612068e-09	-1.41553	8.19798e-09
orf19.7218	C1_14120C_A	RBE1	CAGL0F05137g		-9.67449	0.000571797	0.0084626	B1J91_F05137g	Ortholog(s) have sterol binding activity, role inpathogenesis, sterol transport and cell surface,extracellular region, fungal-type vacuole localization	1.66059	0.000286756	0.623971784589304	0.0797507335317688	0.27872	0.434346
								B1J91_G05379g	Protein of unknown function	2.2761	0.00530208	1.169618212214	0.109754118168997	5.07853	1.2831e-05
								B1J91_E01661g	Adhesin-like protein with tandem repeats; predictedGPI-anchor; belongs to adhesin cluster III	0.765066	0.585364	1.52119762212794	0.28126580326977	5.07651	0.00271271
orf19.550	CR_04590C_A	PDX3	CAGL0I04708g	PDX3	-0.74483	0.113302	0.228329	B1J91_I04708g	Pyridoxamine 5?-phosphate oxidase	-2.60198	1.31331e-07	-2.86164098199866	3.2374398526006e-08	-0.696192	0.00977899
								B1J91_G02849g	Ortholog(s) have endoplasmic reticulum,mitochondrial outer membrane, nuclear envelopelocalization	2.20241	9.06782e-06	1.34327222908962	0.000987143143630834	0.668187	0.0704978
								B1J91_Mp11	Subunit II of cytochrome c oxidase, which is theterminal member of the mitochondrial inner membraneelectron transport chain; genomic sequence has aframeshift causing truncation of 25 codons relative toother yeast COX2 genes	-1.42733	0.0197762	-1.40614362065246	0.0222874656254831	0.65521	0.258233
orf19.3755	C1_12610W_A		CAGL0E03520g		0.491054	0.197024	0.33448	B1J91_E03520g	Ortholog(s) have structural constituent of ribosomeactivity and mitochondrial large ribosomal subunitlocalization	-3.90006	7.46814e-10	-3.02417096066394	3.24963413089153e-09	-1.35171	2.11233e-05
orf19.2105	C2_00280C_A		CAGL0A00935g		0.108502	0.877739	0.921946	B1J91_A00935g	Ortholog(s) have role in generation of catalyticspliceosome for first transesterification step, snoRNAsplicing and U2-type spliceosomal complex localization	3.07627	0.000290356	2.22873624875321	0.00299367220024862	-0.469968	0.496606
orf19.5777	C2_03170W_A		CAGL0H08459g		0.00991514	0.976059	0.984222	B1J91_H08459g	Ortholog(s) have endoplasmic reticulumlocalization	-4.12307	0.000505665	-4.89680070224956	0.000117613122088396	-1.37903	0.148595
orf19.6811	C3_06900W_A	ISA2	CAGL0D01496g		0.451661	0.510094	0.643654	B1J91_D01496g	Ortholog(s) have iron ion binding activity, role inbiotin biosynthetic process, iron-sulfur cluster assemblyand mitochondrial matrix localization	0.347369	0.320782	0.0526647164810097	0.883130720505334	0.88819	0.0231044
								B1J91_H03135g	Mating pheromone alpha1 precursor	4.37658	1.42946e-05	3.90675635937276	3.83953371997561e-05	5.0757	4.958e-06
								B1J91_J01774g.1	Putative adhesin-like protein; has glycine andserine rich repeats; belongs to adhesin cluster VI	0.638448	0.194862	2.80298607235902	0.000148111659790356	5.06895	8.65173e-07
orf19.2487	C1_05650W_A		CAGL0M06589g		-0.300961	0.631453	0.74542	B1J91_M06589g	Ortholog(s) have cytoplasm, nucleus localization	-4.57164	3.8597e-08	-3.96336783746402	1.52926583028951e-07	-2.15639	5.26599e-05
orf19.409	C1_08610C_A		CAGL0M10549g					B1J91_M10549g	Ortholog(s) have role in mitochondrial respiratorychain complex IV assembly and integral component ofmitochondrial inner membrane, mitochondrial respiratorychain supercomplex, plasma membrane localization	-2.24986	4.04293e-09	-1.82013518437702	8.49269088265099e-09	-1.15115	5.01808e-06
orf19.2249	C2_06950C_A		CAGL0M10593g		-0.544329	0.0573231	0.143208	B1J91_M10593g	Ortholog(s) have role in mitochondrial proteinprocessing, mitochondrial proton-transporting ATP synthasecomplex assembly and extrinsic component of mitochondrialinner membrane, mitochondrial intermembrane spacelocalization	-3.67458	2.23436e-07	-3.22205624571488	6.26895078196884e-07	-0.120825	0.73824
orf19.337	C3_03400C_A	VTI1	CAGL0L10604g		-0.54444	0.211385	0.35168	B1J91_L10604g	Putative protein involved in cis-Golgi membranetraffic; gene is upregulated in azole-resistant strain	0.154199	0.910977	-1.76182971596511	0.214010696763313	-1.99642	0.18519
orf19.4336	C5_03070W_A	RPS5	CAGL0H00462g		-1.57513	0.00750868	0.0384573	B1J91_H00462g	Ortholog(s) have structural constituent of ribosomeactivity, role in rRNA export from nucleus and 90Spreribosome, cytosolic small ribosomal subunit,extracellular region, membrane localization	-0.204889	0.0280877	-0.318051168837849	0.0019292462996823	-0.477718	0.002271
orf19.3898	C5_04150C_A		CAGL0K06501g		0.347893	0.459827	0.601114	B1J91_K06501g	Ortholog(s) have SNAP receptor activity, role inendocytosis, vesicle fusion and SNARE complex, endoplasmicreticulum, endosome, trans-Golgi network localization	-0.393178	0.332037	-0.2599839491088	0.514162470369571	0.81567	0.0723678
orf19.1446	C2_01410C_A	CLB2	CAGL0D04620g		0.0620923	0.860188	0.910517	B1J91_D04620g	Ortholog(s) have cyclin-dependent proteinserine/threonine kinase activator activity	-0.972526	0.325404	-2.03893513612153	0.048933548688111	1.23868	0.220829
orf19.6026	C1_00800C_A	ERG2	CAGL0L10714g	ERG2	-0.694834	0.245894	0.391673	B1J91_L10714g	Phenotype:decreased resistance to chemicals(unspecified)	-3.33979	3.27454e-08	-3.23336314577667	2.54345526725306e-08	-1.79821	3.72599e-05
								B1J91_K10428g	Ortholog of S. cerevisiae : YOL024W andSaccharomyces cerevisiae S288C : YOL024W	8.3886	2.75507e-08	6.97221669448843	2.02613267958539e-07	5.06692	1.6836e-05
orf19.2031	C2_00930C_A	VPS24	CAGL0L01837g	VPS24	0.408541	0.335321	0.483407	B1J91_L01837g	Ortholog(s) have role in cellular response to pH,intralumenal vesicle formation, protein targeting tovacuole involved in ubiquitin-dependent protein catabolicprocess via the multivesicular body sorting pathway	0.696804	0.46596	-0.629091115906538	0.535406186190807	-2.39815	0.0347952
orf19.3089	C4_07140W_A		CAGL0G08195g		0.0135661	0.989174	0.992689	B1J91_G08195g	Ortholog(s) have role in cardiolipin metabolicprocess, cell-abiotic substrate adhesion, cristaeformation, negative regulation of phosphatidylcholinebiosynthetic process, phosphatidylethanolamine metabolicprocess	-0.603264	0.250202	-0.889161155130595	0.0852170400205853	0.0933577	0.880638
orf19.971	C5_00240W_A	SKN7	CAGL0F09097g	SKN7	1.25584	0.00987315	0.0455064	B1J91_F09097g	Phenotype:oxidative stress resistance (null),oxidative stress resistance (null)oxidative stressresistance (null)viable (null)viable (null), decreased RNAaccumulation (null), oxidative stress resistance(null)oxidative stress resistance (null)viable (null),	2.2444	0.000126799	4.46370549023928	9.20383778820669e-08	1.94493	0.000521442
								B1J91_L05434g	Ortholog(s) have role in fungal-type cell wallbiogenesis, fungal-type cell wall organization,mitochondrion degradation	8.72738	0.000440681	3.48554973390197	0.133866966746989	5.05812	0.0430835
								B1J91_K07183g	Protein of unknown function	-2.63777	5.33407e-05	-1.95798898037262	0.000558544533037969	5.04635	5.14758e-08
orf19.2469	C1_05820C_A	RAD10	CAGL0L00363g		-0.32982	0.606096	0.724292	B1J91_L00363g	Ortholog(s) have polyubiquitin binding, single-stranded DNA binding, single-stranded DNAendodeoxyribonuclease activity	0.0024982	0.99119	-0.996753417047578	0.000485086885063271	-0.887398	0.00170935
orf19.4730	C1_08710W_A		CAGL0G01276g		0.714037	0.342664	0.491097	B1J91_G01276g	Ortholog of S. cerevisiae : YNL050C, C.albicans SC5314 : C1_08710W_A, C. dubliniensisCD36 : Cd36_08220, C. parapsilosis CDC317 :CPAR2_804440 and Candida tenuis NRRL Y-1498 :CANTEDRAFT_94168	-4.15396	1.74928e-09	-4.5268644738985	7.72716568461236e-10	-1.35647	7.34896e-05
orf19.2101	C2_00320W_A		CAGL0A00253g					B1J91_A00253g	Ortholog(s) have protein anchor activity, role inprotein insertion into ER membrane, retrograde vesicle-mediated transport, Golgi to ER and GET complex,mitochondrion localization	-2.38567	0.0392587	-3.2532495050355	0.00682232333619084	-2.6107	0.0284642
								B1J91_J06798g	Ortholog(s) have structural constituent ofcytoskeleton activity, role in microtubule nucleation,spindle pole body duplication and central plaque ofspindle pole body localization	4.69666	6.25622e-08	4.41046259614463	1.14381711782453e-07	5.04496	4.95698e-08
orf19.331	C3_03310C_A		CAGL0B01573g	MTQ2	-0.597143	0.37459	0.521451	B1J91_B01573g	Ortholog(s) have S-adenosylmethionine-dependentmethyltransferase activity, protein methyltransferaseactivity and role in peptidyl-glutamine methylation,regulation of translation	-1.52116	0.0148346	-2.39196670202262	0.000782661365052537	-1.57051	0.012773
orf19.3114	C4_06950W_A		CAGL0H02717g		0.886327	0.178772	0.312542	B1J91_H02717g	Ortholog(s) have pseudouridylate synthase activity,role in pseudouridine synthesis, rRNA modification andmitochondrion localization	-4.00994	4.38606e-05	-5.04793483589807	5.59473374097486e-06	-1.35407	0.0566125
orf19.6455	C7_02550C_A		CAGL0L13046g		0.464758	0.425149	0.569982	B1J91_L13046g	Ortholog(s) have role in iron-sulfur clusterassembly and cytosol, nucleus localization	2.15138	0.000809346	2.33823185044025	0.000366301699492541	0.396441	0.494883
orf19.2555	CR_01650W_A	URA5	CAGL0J06600g	URA5	-0.879282	0.119987	0.237341	B1J91_J06600g	Orotate phosphoribosyltransferase 1	-0.345973	0.0543305	-0.469233909871782	0.0105006023260029	0.146453	0.490933
								B1J91_L00539g	Ortholog(s) have role in ER-associated ubiquitin-dependent protein catabolic process and cytoplasmlocalization	0.0743563	0.764322	-0.156438014891435	0.51342761766117	-2.18981	3.49214e-06
								B1J91_L12562g	Has domain(s) with predicted nucleic acid bindingactivity	-0.857376	0.0849832	-0.684625361054441	0.168369115968649	0.517011	0.307841
orf19.1164	C1_11550W_A	GAR1	CAGL0H02057g		-1.9479	0.00148735	0.0143971	B1J91_H02057g	Ortholog(s) have box H/ACA snoRNA binding activity,role in cellular response to drug, snRNA pseudouridinesynthesis and box H/ACA snoRNP complex localization	-1.86001	2.44373e-10	-1.95905181391618	1.11945874459565e-10	-1.41126	3.42029e-08
orf19.1723	C3_01280W_A		CAGL0J05038g		-1.44102	0.0184695	0.0676259	B1J91_J05038g	Ortholog(s) have role in cellular response to drug,response to purine-containing compound and cytoplasm,nucleus localization	1.98746	0.000711214	-3.22729374107672	4.399092565951e-06	0.0644856	0.886522
orf19.3391	C6_01910W_A	ADK1	CAGL0K11418g	ADK1	-1.02567	0.00664296	0.0356396	B1J91_K11418g	Putative adenylate kinase; protein differentiallyexpressed in azole resistant strain	-2.26514	2.25474e-09	-2.75048964891352	3.67618053943946e-10	-1.56501	7.40805e-07
orf19.5539	C6_02680W_A		CAGL0J05368g		1.9059	0.0128213	0.0536034	B1J91_J05368g	Ortholog(s) have SNAP receptor activity, role inretrograde vesicle-mediated transport, Golgi to ER andSNARE complex, integral component of cytoplasmic side ofendoplasmic reticulum membrane localization	-2.05987	1.61265e-05	-1.78513520297653	5.20182612056567e-05	-1.68928	0.000103347
orf19.6910	C7_01300C_A	PSF1	CAGL0D04466g					B1J91_D04466g	Ortholog(s) have role in DNA strand elongationinvolved in mitotic DNA replication, double-strand breakrepair via break-induced replication, mitotic DNAreplication initiation	0.889986	0.0261411	0.761814564465938	0.0457539332053695	0.236776	0.562832
								B1J91_G05720g	Ortholog(s) have protein serine/threonine kinaseactivity	3.42736	0.00052278	3.93332231087256	0.000143789520692303	5.04282	2.93534e-05
								B1J91_J10626g	Ortholog of S. cerevisiae : YHR078W, C.albicans SC5314 : C1_05280W_A, C. dubliniensisCD36 : Cd36_05020, Candida tenuis NRRL Y-1498 :CANTEDRAFT_95811 and Debaryomyces hansenii CBS767 :DEHA2E07524g	5.09316	3.35839e-09	4.87310998205509	5.56925084685358e-09	5.03559	8.36004e-09
								B1J91_E03652g	Ortholog(s) have iron ion binding activity, role inbiotin biosynthetic process, iron-sulfur cluster assemblyand mitochondrial matrix localization	-2.10361	4.89641e-09	-2.70491802568643	5.77859324902019e-10	-2.47278	1.03693e-08
orf19.3505	C6_02060W_A	SLM2	CAGL0G01386g		1.35772	0.018439	0.0675719	B1J91_G01386g	Ortholog(s) have role in TOR signaling, actinfilament bundle assembly, eisosome assembly, endosomaltransport and establishment of protein localization toplasma membrane, more	4.15697	7.92387e-10	3.74371475042865	2.44645853568593e-09	3.07666	7.75233e-08
orf19.7615	CR_10390W_A		CAGL0K06589g		0.550112	0.301933	0.450746	B1J91_K06589g	Ortholog(s) have Rab guanyl-nucleotide exchangefactor activity, role in ER to Golgi vesicle-mediatedtransport and TRAPPI protein complex, TRAPPII proteincomplex, TRAPPIII protein complex, cytosol, nuclearenvelope localization	0.410927	0.508771	-0.155463069054991	0.806405966184519	-1.21261	0.0676141
								B1J91_J09284g	Ortholog(s) have cytoplasm, nucleus localization	-0.568222	0.0026279	-0.827705405235616	0.000161580907746353	-0.588445	0.00263973
								B1J91_K12826g	Ortholog(s) have role in ribosomal large subunitassembly, translational termination and cell surface,cytosolic large ribosomal subunit localization	-0.790654	9.89577e-05	-0.706557240197698	0.000153216211571641	-0.359673	0.0764738
								B1J91_F01463g	Putative GPI-linked cell wall mannoprotein of theSrp1p/Tip1p family	-1.70957	1.86086e-07	-1.66476392427136	8.42162884696166e-08	-0.209576	0.264675
								B1J91_B04609g	Ortholog(s) have role in DNA repair, chromatinsilencing at telomere, histone exchange and NuA4 histoneacetyltransferase complex, Swr1 complex, cytosollocalization	-2.03235	1.7364e-06	-1.48370081759835	3.31340246784788e-05	-1.88973	7.26764e-06
								B1J91_C01551g	Has domain(s) with predicted DNA binding, sequence-specific DNA binding, sequence-specific DNA bindingtranscription factor activity and role in regulation oftranscription, DNA-templated	-2.51497	0.0100303	-1.91482047521096	0.028391359691913	-3.51984	0.00243541
								B1J91_L10384g	Ortholog(s) have histone acetyltransferaseactivity, methylated histone binding activity and role inhistone acetylation, positive regulation of transcriptionelongation from RNA polymerase II promoter	-2.64226	3.53348e-06	-3.880498279558	8.3086089873678e-08	-3.69137	2.06366e-07
orf19.1137	C1_11790W_A		CAGL0H01881g					B1J91_H01881g	Ortholog(s) have thymidylate kinase activity,uridylate kinase activity, role in dTDP biosyntheticprocess, dTTP biosynthetic process, dUDP biosyntheticprocess, nucleotide phosphorylation and cytosol, nucleuslocalization	-3.05851	2.48787e-09	-3.1067971450443	1.72630806766139e-09	-4.31802	2.99477e-10
orf19.3558	C2_05290C_A		CAGL0K01793g		-0.783705	0.0983986	0.207409	B1J91_K01793g	Has domain(s) with predicted role in transport andintegral component of membrane localization	-1.72601	2.16844e-06	-1.46898033802462	7.98049424442584e-06	-0.912085	0.00166018
orf19.3256	CR_01000C_A	SLN1	CAGL0H06567g	SLN1	2.38651	3.9e-05	0.00204173	B1J91_H06567g	Ortholog(s) have histidine phosphotransfer kinaseactivity, osmosensor activity, phosphorelay responseregulator activity, protein histidine kinase activity	7.13105	2.19324e-08	7.07872129368045	2.71532642346736e-08	4.07235	2.2896e-05
orf19.2519	CR_01360W_A		CAGL0C04851g		1.12642	0.0599676	0.147756	B1J91_C04851g	Ortholog(s) have role in chromosome segregation andnuclear MIS12/MIND complex localization	-3.42216	3.90301e-07	-2.39696490578663	1.20960464975933e-05	-0.24069	0.500106
orf19.4930	C1_13020C_A	SPC3	CAGL0F01595g		0.605304	0.134598	0.256856	B1J91_F01595g	Ortholog(s) have peptidase activity, role inprotein targeting to ER, signal peptide processing andsignal peptidase complex localization	-2.0152	1.76592e-05	-1.53937372552339	9.98937820008146e-05	-0.498051	0.145296
								B1J91_H05291g	Putative heat shock protein	-1.1767	0.0183961	1.24854609216055	0.0144231134596361	5.01562	2.55975e-07
orf19.1721	C3_01300C_A	NCE103	CAGL0G01540g	NCE103				B1J91_G01540g	Beta carbonic anhydrase with a predicted role innon-classical protein export; upregulated in azole-resistant strain; enzyme activity increased by amines andamino acids; protein abundance decreased in ace2 cells	-6.68467	2.38645e-08	-5.07476736642267	3.59015907579238e-07	-0.882707	0.0980081
orf19.714	CR_06520C_A		CAGL0K06017g		-0.115655	0.860775	0.91086	B1J91_K06017g	Ortholog(s) have GTP binding, GTPase activity, rolein intracellular protein transport, retrograde transport,endosome to Golgi and Golgi apparatus, cis-Golgi network,cytosol, nucleus localization	-3.28699	7.78924e-09	-2.80564921559798	2.85078447949967e-08	-3.12136	2.06542e-08
								B1J91_L02585g	Ortholog(s) have RNA polymerase II transcriptionfactor recruiting transcription factor activity, corepromoter sequence-specific DNA binding, sequence-specificDNA binding RNA polymerase II transcription factoractivity	5.36662	0.000453724	7.64661079750402	8.99160432413109e-06	5.00363	0.00120847
								B1J91_M11176g	Ortholog(s) have cell division site, cell tip,cytosol, nucleus localization	0.0583753	0.96214	-2.36266558877195	0.052699728615357	-1.97866	0.101821
								B1J91_G03157g	Ortholog(s) have CDP-diacylglycerol-inositol 3-phosphatidyltransferase activity, role inphosphatidylinositol biosynthetic process and Golgiapparatus, integral component of membrane, mitochondrialouter membrane localization	-1.31237	0.000354356	-0.911002808993965	0.00300516741464923	0.508672	0.093026
orf19.6175	C3_07800C_A		CAGL0F01925g		-0.821149	0.165471	0.295918	B1J91_F01925g	Ortholog(s) have role in endonucleolytic cleavagein 5'-ETS of tricistronic rRNA transcript (SSU-rRNA, 5.8SrRNA and LSU-rRNA), more	-2.15661	9.44696e-08	-1.99014722547048	1.70011589959425e-07	-2.92034	7.68806e-09
orf19.2756	C4_02460W_A		CAGL0F04455g		-0.598095	0.119385	0.236544	B1J91_F04455g	Ortholog(s) have HDEL sequence binding activity,role in ER to Golgi vesicle-mediated transport, proteinretention in ER lumen and Golgi apparatus, integralcomponent of endoplasmic reticulum membrane localization	-2.07125	0.0022878	-0.225259300343362	0.670396281220249	-1.43859	0.0176331
orf19.3797	C4_04820C_A		CAGL0J09724g		0.898876	0.0522661	0.134941	B1J91_J09724g	Ortholog(s) have structural constituent of ribosomeactivity and mitochondrial large ribosomal subunitlocalization	-7.40506	3.03159e-08	-5.30281187573159	6.49454912874801e-07	-2.79916	0.000298911
orf19.5749	C6_03750C_A	SBA1	CAGL0K11572g		-0.0675048	0.85028	0.904513	B1J91_K11572g	Ortholog(s) have chaperone binding activity, rolein negative regulation of DNA binding, positive regulationof telomere maintenance via telomerase, protein folding,regulation of telomerase activity and cytosol, nucleuslocalization	-1.58836	1.29929e-07	-1.91144703827393	1.57827614997622e-08	-0.794	0.000456513
orf19.7025	C7_00890C_A	MCM1	CAGL0F06237g		-0.305278	0.333136	0.481161	B1J91_F06237g	Has domain(s) with predicted DNA binding, proteindimerization activity	-2.71612	5.99901e-05	-2.70238861848738	5.55260747048784e-05	-1.94759	0.000860968
orf19.3242	CR_01120C_A		CAGL0E00935g		-0.382746	0.359668	0.507661	B1J91_E00935g	Ortholog(s) have chromatin binding, protein complexscaffold activity and role in RNA polymerase IItranscriptional preinitiation complex assembly, histoneacetylation	0.299045	0.59216	0.260304612722847	0.626245699136142	0.783934	0.169441
								B1J91_L00627g	Ortholog(s) have GTPase activating protein binding,cAMP-dependent protein kinase inhibitor activity, signaltransducer activity	7.82575	3.36678e-09	8.4732788977343	1.09053887515145e-09	4.97387	1.31986e-06
								B1J91_G01188g	Ortholog(s) have role in cellular sphingolipidhomeostasis, negative regulation of sphingolipidbiosynthetic process, response to unfolded protein andSPOTS complex localization	-4.70819	4.11648e-10	-3.08580114844624	1.74131038104274e-08	-0.800222	0.00321064
								B1J91_F07601g	GPI-linked cell wall protein	-0.946348	8.22631e-06	-1.10573519956414	1.41775447198298e-06	-1.20779	3.7026e-05
								B1J91_C02453g	Ortholog(s) have role in exocytosis, fungal-typecell wall organization or biogenesis, mitotic cytokinesis,vacuole fusion, non-autophagic and cytosol, nucleuslocalization	-2.50853	1.68731e-08	-2.8893915960094	2.1461153013335e-09	-0.248545	0.181118
orf19.7206	C1_13990W_A	OCA6	CAGL0G05203g		-0.217919	0.753457	0.837521	B1J91_G05203g	Ortholog(s) have cytoplasm localization	-5.12482	3.20209e-08	-5.02105851846587	3.78402623764205e-08	0.0245849	0.95295
orf19.1762	C2_10190C_A	OCA1	CAGL0G06578g		0.446886	0.223025	0.364991	B1J91_G06578g	Ortholog(s) have role in cellular response tooxidative stress and cytoplasm localization	-1.55697	0.0142827	-1.58849231724021	0.0103432953054342	-1.68962	0.0112707
orf19.7446	C3_06570C_A	OPI3	CAGL0F00363g	OPI3	-1.19642	0.0101309	0.0462278	B1J91_F00363g	Ortholog(s) have phosphatidyl-N-dimethylethanolamine N-methyltransferase activity,phosphatidyl-N-methylethanolamine N-methyltransferaseactivity and role in cleistothecium development,phosphatidylcholine biosynthetic process	-1.38613	2.10572e-06	-1.0629254705229	1.62437841330706e-05	-1.40066	9.45456e-06
orf19.2761	C4_02420C_A		CAGL0H01485g		-0.0420384	0.903413	0.940762	B1J91_H01485g	Ortholog(s) have mannose-ethanolaminephosphotransferase activity, role in GPI anchorbiosynthetic process, conidium formation, filamentousgrowth, regulation of growth rate and endoplasmicreticulum localization	-3.07571	1.20924e-09	-2.21570435661348	1.08528718878563e-08	-2.15092	7.56482e-08
orf19.5142	C7_03130C_A	DFR1	CAGL0J03894g		-0.0692434	0.86812	0.915607	B1J91_J03894g	Ortholog(s) have dihydrofolate reductase activity,drug binding, mRNA binding activity, role in dihydrofolatemetabolic process, tetrahydrofolate biosynthetic processand mitochondrion localization	-0.627201	0.145197	-0.648707061955835	0.14424208485274	-0.0718103	0.886522
								B1J91_F08217g	Ortholog(s) have mRNA binding activity andcytoplasmic stress granule localization	6.01221	4.7075e-09	5.64730428707721	9.40631176412123e-09	4.9567	5.65276e-08
								B1J91_M00968g	Ortholog(s) have role in CVT pathway, latenucleophagy, positive regulation of macroautophagy,protein localization to pre-autophagosomal structure andextrinsic component of membrane, pre-autophagosomalstructure localization	1.13237	0.142952	5.35296988258383	7.16920019229015e-06	4.95261	2.83708e-05
								B1J91_H08976g	Ortholog(s) have cytosolic large ribosomal subunitlocalization	-0.4754	1.46823e-07	-0.643645534208446	3.71658955597091e-09	-0.112755	0.0677975
								B1J91_M02013g	Ortholog(s) have role in late nucleophagy,macroautophagy, mitochondrion degradation, piecemealmicroautophagy of nucleus and nucleus, pre-autophagosomalstructure localization	-2.2553	2.12897e-06	-1.53596600307569	7.24994178742344e-05	-0.874795	0.00531734
								B1J91_I07315g	Ortholog(s) have cytoplasm, nucleus localization	0.699512	0.0388767	0.303974639016329	0.333456281308732	-0.975774	0.00886252
								B1J91_C04092g	Phenotype:auxotrophy (null)viable (null),auxotrophy (null), normal virulence (null)	-1.89131	2.56336e-06	-1.38804668759326	4.13578986031324e-05	-1.2224	0.000161805
								B1J91_M01562g	Ortholog(s) have cytoplasm, nucleus localization	-0.747837	0.000126146	-0.925551796729939	1.80790538580782e-05	-2.90986	3.06324e-08
orf19.2318.1	C1_10960W_A		CAGL0A02794g		-0.126915	0.780425	0.855796	B1J91_A02794g	Ortholog(s) have inositol phosphoceramide synthaseregulator activity, role in inositolphosphoceramidemetabolic process and inositol phosphoceramide synthasecomplex, integral component of Golgi membranelocalization	-1.39977	0.00564712	-2.08165805235295	0.000282078029515593	-2.52426	7.62124e-05
orf19.2640	C5_03390C_A	FUR1	CAGL0H09064g	FUR1	-0.782932	0.0338393	0.10065	B1J91_H09064g	Phenotype:increased resistance to chemicals (gainof function), decreased resistance to chemicals(unspecified)	0.0777766	0.474057	0.0923813322868607	0.370348923456348	-0.759712	0.000160247
orf19.5156	C7_03050W_A		CAGL0L03564g		-0.31163	0.554118	0.68208	B1J91_L03564g	Ortholog(s) have 3-hydroxyacyl-CoA dehydrataseactivity, enoyl-CoA hydratase activity and role in fattyacid elongation, sphingolipid biosynthetic process,vacuolar transport	-3.75645	5.06081e-11	-3.43087547709039	6.10923510704784e-11	-1.34435	8.51706e-07
orf19.7486	CR_00480W_A	MRPL6	CAGL0I01804g		0.139428	0.830614	0.890536	B1J91_I01804g	Ortholog(s) have structural constituent of ribosomeactivity and mitochondrial large ribosomal subunit,nucleus localization	-1.63138	0.000284195	-2.06013312036853	3.56790826290575e-05	-1.31747	0.0038733
orf19.2544	CR_01570W_A		CAGL0A04323g		0.206213	0.71294	0.80767	B1J91_A04323g	Ortholog(s) have aminoacyl-tRNA hydrolase activity,role in negative regulation of proteasomal ubiquitin-dependent protein catabolic process and mitochondrialouter membrane localization	-1.00245	5.8813e-05	-1.04914568931043	3.15704224671475e-05	-3.89385	1.48961e-09
								B1J91_B02860g	Protein of unknown function	1.054	0.0355479	0.931708360267097	0.0595767893798449	0.947047	0.12037
								B1J91_D04246g	Ortholog(s) have role in cellular response tolithium ion, cellular response to pH, filamentous growthof a population of unicellular organisms in response toneutral pH and intralumenal vesicle formation, more	-1.77099	0.0206528	-3.86591414135924	0.000104207029199596	-0.58633	0.424181
								B1J91_L05830g	Ortholog(s) have structural molecule activity, rolein ascospore formation and spindle pole body localization	-1.99095	0.00138576	-2.54154401571672	0.000218433477297764	0.910804	0.0884243
								B1J91_G00682g	Ortholog(s) have Golgi apparatus, endoplasmicreticulum localization	-1.61808	2.92658e-07	-1.48093262883618	4.66350235004747e-07	-1.64892	7.2812e-07
								B1J91_J00869g	Ortholog(s) have RNA polymerase III activity androle in tRNA transcription from RNA polymerase IIIpromoter, transcription initiation from RNA polymerase IIItype 2 promoter	-3.95872	1.10596e-09	-3.19201867051342	3.2048473436103e-09	-5.23961	1.78997e-10
orf19.736	C4_05090C_A	SRB8	CAGL0E00627g	SRB8	1.2897	0.0178699	0.0662682	B1J91_E00627g	Phenotype:decreased resistance to chemicals(unspecified)	1.14262	0.0500837	0.968194280402671	0.0856537935019676	1.25151	0.0409867
orf19.5832	C2_02740C_A	HPT1	CAGL0F02563g	HPT1	-1.96908	0.000947432	0.0111898	B1J91_F02563g	Putative hypoxanthine guanine phosphoribosyltransferase	-1.48696	8.14795e-09	-1.23964967976823	2.40020166719113e-08	-1.88304	2.47265e-08
orf19.145	C2_04650C_A	RPB4	CAGL0I04400g		1.29461	0.220639	0.362496	B1J91_I04400g	Ortholog(s) have RNA-directed RNA polymeraseactivity, single-stranded DNA binding, single-stranded RNAbinding, translation initiation factor binding activity	-1.38929	0.0116745	-1.70663769991249	0.00300857230525034	-2.08545	0.00106136
orf19.5751	C6_03770C_A	ORM1	CAGL0K04147g		1.35362	0.0352935	0.103395	B1J91_K04147g	Ortholog(s) have endoplasmic reticulumlocalization	-1.01813	4.21409e-06	-1.11576965006459	1.31295523109684e-06	-1.83909	1.36263e-07
orf19.2571	CR_01750C_A	SEC4	CAGL0F02123g		-1.05697	0.0185539	0.0678539	B1J91_F02123g	Ortholog(s) have GTP binding, GTPase activity	-0.20251	0.318171	0.0500031443009172	0.789470902512746	-1.83477	4.66668e-06
orf19.479.2	CR_03970C_A	SEC22	CAGL0C03179g		0.577208	0.0906475	0.196197	B1J91_C03179g	Ortholog(s) have SNAP receptor activity and role inER to Golgi vesicle-mediated transport, retrograde vesicle-mediated transport, Golgi to ER, vesicle fusion with Golgiapparatus	-2.78428	1.34182e-05	-2.84411880110216	8.38755215282287e-06	-2.43407	0.000109537
orf19.3446	C6_01380C_A		CAGL0F00319g		0.872228	0.640403	0.752425	B1J91_F00319g	Ortholog(s) have Ran GTPase binding activity, rolein poly(A)+ mRNA export from nucleus, protein import intonucleus, small GTPase mediated signal transduction andcytosol, nucleus localization	-1.1062	0.208914	-2.08759460834884	0.0263768014879592	1.25437	0.166266
								B1J91_E03806g	Ortholog(s) have role in establishment of proteinlocalization to plasma membrane	4.14443	1.48714e-06	4.00580604590711	1.21254044394137e-06	4.93087	5.26399e-07
								B1J91_I07799g	Ortholog(s) have RNA polymerase I activity, RNApolymerase II activity, RNA polymerase III activity, RNA-directed RNA polymerase activity	-1.54972	6.37165e-07	-1.62290000974076	3.23470261690501e-07	-1.0833	8.63863e-05
								B1J91_G07689g	Putative GTPase required for vacuolar proteinsorting; gene is upregulated in azole-resistant strain	0.298511	0.149637	0.499588243240064	0.0194201262999655	-1.11034	0.000561511
								B1J91_I02882g	Ortholog(s) have cytosol, nucleus localization	-6.18619	2.55774e-07	-5.6266949254946	6.09302489365363e-07	-1.40066	0.0306046
								B1J91_D04136g	Ortholog(s) have RNA polymerase II transcriptioncoactivator activity involved in preinitiation complexassembly and RNA polymerase II transcription factorrecruiting transcription factor activity, more	-2.47859	5.96231e-05	-3.44036268039739	1.13362408592572e-06	-3.0734	5.5982e-06
								B1J91_D03058g	Ortholog(s) have endopeptidase activity and role inproteasomal ubiquitin-independent protein catabolicprocess, proteasome-mediated ubiquitin-dependent proteincatabolic process	-0.080799	0.844587	-4.54355118897354e-05	0.99989893600724	-0.255289	0.62101
								B1J91_J06732g	Protein of unknown function	3.6022	3.59492e-08	3.15339512387409	1.24534845922436e-07	4.92024	5.54562e-09
orf19.5493	C2_06310C_A	GSP1	CAGL0I00594g		-1.29466	0.00408267	0.0266444	B1J91_I00594g	Ortholog(s) have GTPase activity, role in negativeregulation of G2/M transition of mitotic cell cycle,nucleus organization and cytosol, extracellular region,nucleus localization	-1.27114	5.09333e-07	-1.52354515572219	7.25594003607219e-08	-0.812181	0.000331567
orf19.5561	C6_02860W_A	STE23	CAGL0H06457g		1.22209	0.0217779	0.0750931	B1J91_H06457g	Ortholog(s) have metalloendopeptidase activity	2.36466	9.53222e-08	2.53233258406066	3.64566695909624e-08	3.12827	2.59836e-08
								B1J91_G08888g	Ortholog(s) have role in DNA recombinase assembly,maintenance of rDNA, meiotic chromosome segregation andShu complex, cytoplasm, nucleus, site of double-strandbreak localization	1.23026	0.000343155	0.749760130747423	0.0091837862833716	-1.16841	0.000695487
								B1J91_A03608g	Protein of unknown function	-5.75033	2.51875e-05	-6.48642782036871	9.32543456111355e-06	-1.6621	0.0834586
orf19.2342	C1_10770W_A	SFT2	CAGL0M09427g		-0.0391533	0.91062	0.945017	B1J91_M09427g	Ortholog(s) have role in retrograde transport,endosome to Golgi and Golgi membrane, Golgi transcisterna, fungal-type vacuole membrane localization	-2.64405	1.12199e-09	-2.59327935472184	9.75336316187217e-10	-1.89636	1.20409e-07
orf19.5893	C3_04430W_A	RIP1	CAGL0I03190g	RIP1	-1.7653	0.000287796	0.00583615	B1J91_I03190g	Putative ubiquinol-Cytochrome c reductase iron-sulfur protein	-1.41671	0.000136408	-1.39743595328884	8.17460688700063e-05	-2.3727	1.66261e-05
orf19.6588	C7_01410C_A	NBP2	CAGL0E01045g		-0.240082	0.590001	0.711551	B1J91_E01045g	Ortholog(s) have protein kinase binding activityand role in hyperosmotic response, hyphal growth,inactivation of MAPK activity involved in cell wallorganization or biogenesis, response to heat, vacuoleorganization	-5.47504	5.06081e-11	-3.98973617011105	5.88013825395732e-10	-3.22375	6.33718e-09
orf19.6548	C7_01760C_A	ISU1	CAGL0M02629g		0.895663	0.0450355	0.122162	B1J91_M02629g	Ortholog(s) have 2 iron, 2 sulfur cluster binding,ferrous iron binding, iron-sulfur transferase activity	-4.34708	7.37125e-08	-4.22541897755875	5.86372583721624e-08	-0.608037	0.0919377
orf19.5908	C3_04530C_A	TEC1	CAGL0M01716g		2.81834	0.000381892	0.00685234	B1J91_M01716g	Ortholog(s) have RNA polymerase II core promoterproximal region sequence-specific DNA binding, more	4.25307	0.000230705	3.51432896433084	0.0010687198954648	4.12839	0.000436547
								B1J91_E00671g	Ortholog(s) have ubiquitin-protein transferaseactivity	-1.17589	0.00220322	-1.40750607302685	0.000544218027247711	-1.64652	0.000948527
								B1J91_C02761g	Ortholog(s) have role in ER to Golgi vesicle-mediated transport, protein retention in ER lumen and ERto Golgi transport vesicle, Golgi apparatus, endoplasmicreticulum localization	-4.0536	1.1383e-09	-3.85425072811496	1.39919214361e-09	-3.3957	2.32899e-08
								B1J91_E06182g	Ortholog(s) have role in mitotic sister chromatidsegregation and CENP-A containing chromatin, NMS complex,cytosol, mitotic spindle pole body, nuclear MIS12/MINDcomplex localization	-0.00912274	0.990769	-1.49559362815892	0.0483979347006845	-1.34825	0.0748
orf19.6074	C1_00340W_A	HBR1	CAGL0I03366g		-0.163277	0.729735	0.820135	B1J91_I03366g	Ortholog(s) have ATP binding, nucleoside-triphosphatase activity	-1.48168	0.00091766	-1.09541893608443	0.00427612662468847	-0.26971	0.506478
orf19.2019	C2_01030W_A		CAGL0F04411g		-0.13223	0.792057	0.864026	B1J91_F04411g	Ortholog(s) have structural constituent of ribosomeactivity, role in mitochondrial translation andmitochondrial large ribosomal subunit localization	-2.71838	0.000124042	-3.37411882269435	1.48672384789856e-05	-2.13687	0.00177462
orf19.5783	C2_03130W_A		CAGL0E04532g		-0.601142	0.111435	0.225581	B1J91_E04532g	Ortholog(s) have protein-arginine omega-Nmonomethyltransferase activity and role in peptidyl-arginine methylation	-3.72596	4.54601e-09	-1.88655581349861	1.49127973647343e-06	-2.27099	6.97149e-07
orf19.1361	C2_09900C_A	TIM23	CAGL0I05566g		-0.251666	0.645164	0.756239	B1J91_I05566g	Ortholog(s) have mitochondrion targeting sequencebinding, protein channel activity, role in protein importinto mitochondrial matrix and mitochondrial inner membranepresequence translocase complex, plasma membranelocalization	-1.82889	1.15661e-06	-1.62781848662125	2.69659748684196e-06	-1.2749	7.08967e-05
orf19.3844	C4_04430W_A	MRP8	CAGL0E06512g		0.457961	0.31631	0.464868	B1J91_E06512g	Ortholog(s) have cytoplasm localization	0.232764	0.651266	-0.284692545897066	0.566573755350455	-1.0888	0.042849
orf19.2630	C4_05270C_A	RAD59	CAGL0D00902g		1.42124	0.00915249	0.0434829	B1J91_D00902g	Ortholog(s) have role in DNA amplification, DNAstrand renaturation, double-strand break repair via single-strand annealing, telomere maintenance via recombinationand cytoplasm, nucleus localization	2.57496	0.0103271	1.30598792648766	0.149330336077496	0.435056	0.64862
orf19.7030	C7_00860W_A	SSR1	CAGL0H06413g	SSR1	-0.648726	0.0593562	0.146766	B1J91_H06413g	Putative GPI-linked cell wall protein	-0.537824	4.02205e-06	-0.510164715282153	4.31110237313484e-06	-2.7238	2.36978e-10
orf19.4383	CR_03590C_A		CAGL0K08932g		0.74197	0.423828	0.56885	B1J91_K08932g	Ortholog(s) have DNA 5'-adenosine monophosphatehydrolase activity, mismatched DNA binding, single-strandbreak-containing DNA binding, single-stranded DNA binding,zinc ion binding activity	-5.20816	3.79748e-07	-2.3497586887621	0.000450277459897415	0.00559507	0.991771
								B1J91_H08712g	Has domain(s) with predicted phosphatidylinositolbinding activity and role in cell communication	3.05599	0.00498298	2.89732205899574	0.0066935736339573	4.90952	0.000194696
								B1J91_H01683g	Ortholog(s) have sequence-specific DNA bindingactivity and cytoplasm, nucleus localization	5.81505	1.06334e-10	6.32910091233484	4.38078809944567e-11	4.8967	8.74528e-10
orf19.3434	C6_01500C_A	TRY5	CAGL0K04631g		4.32745	3.18e-06	0.000486027	B1J91_K04631g	Ortholog(s) have sequence-specific DNA bindingactivity	7.99462	3.20625e-12	7.42374339721211	4.6578298965047e-12	5.66761	2.09225e-10
								B1J91_M13255g	Ortholog(s) have ribosome localization	2.3993	1.17247e-05	2.40763478122419	8.86135741710849e-06	-1.00764	0.0408155
								B1J91_F06963g	Ortholog(s) have microtubule plus-end bindingactivity	-2.16202	0.00383459	-2.93713669784971	0.000434066734190988	-0.845332	0.198655
								B1J91_I07557g	Ortholog(s) have 3,4-dihydroxy-2-butanone-4-phosphate synthase activity, role in aerobic respiration,riboflavin biosynthetic process and cytosol, mitochondrialintermembrane space, nucleus localization	-3.76081	1.14727e-09	-4.00279955405822	5.22274564790162e-10	-0.4056	0.0513754
orf19.4954	C1_13280C_A		CAGL0J00627g		-0.356632	0.322206	0.470249	B1J91_J00627g	Ortholog(s) have endoplasmic reticulum, integralcomponent of membrane localization	2.06637	0.000712384	2.29395584606815	0.000214667179753924	0.0227475	0.969588
orf19.2261	C2_07060W_A		CAGL0I09900g		-1.01171	0.111784	0.225989	B1J91_I09900g	Ortholog(s) have RNA binding activity, role in mRNAsplicing, via spliceosome and U2 snRNP, U2-typeprespliceosome, cytosol localization	-1.88352	3.24953e-06	-2.13558368000166	1.04671932089488e-06	0.828499	0.0037404
orf19.3366	C4_03390W_A	CSH3	CAGL0G05786g		-1.28004	0.0075588	0.0385851	B1J91_G05786g	Ortholog(s) have unfolded protein binding activity	-1.32808	1.36406e-06	-0.895067514429829	2.89363918933591e-05	-2.54952	2.72324e-08
orf19.4220	C5_02140C_A		CAGL0H00286g		-0.265085	0.438998	0.582004	B1J91_H00286g	Ortholog(s) have cytoplasm, nucleus localization	-0.762924	0.00289856	-0.775476078532131	0.00215285473604659	-1.642	3.29053e-05
orf19.6684	C7_03520W_A	PNC1	CAGL0A01716g		-0.00346501	0.994997	0.997134	B1J91_A01716g	Ortholog(s) have nicotinamidase activity, role inchromatin silencing at rDNA, chromatin silencing attelomere, replicative cell aging and cytosol, nucleus,peroxisome localization	0.771527	0.0106932	0.750061074593845	0.0111234476892376	-0.232907	0.509115
								B1J91_L05654g	Ortholog(s) have chloride transmembrane transporteractivity, potassium ion transmembrane transporteractivity	1.63875	0.0195167	2.588947508354	0.000814858749042959	4.88804	6.02468e-06
								B1J91_D02464g	Ortholog(s) have phosphatidylinositol-3,5-bisphosphate 5-phosphatase activity, role inphosphatidylinositol dephosphorylation and PAS complex,cytosol, fungal-type vacuole membrane localization	3.98194	3.23983e-09	5.0597346755561	3.56744176886312e-10	4.88746	1.05853e-09
orf19.7367	C3_05870C_A	UBP1	CAGL0H10582g		1.20304	0.00295051	0.0216917	B1J91_H10582g	Ortholog(s) have ubiquitin-specific proteaseactivity, role in protein deubiquitination and endoplasmicreticulum localization	2.04067	4.34378e-07	2.51279639085507	3.33570088557734e-08	1.79702	3.67414e-06
orf19.2998	C1_03060C_A	TSR2	CAGL0M00946g		-0.285841	0.712593	0.807405	B1J91_M00946g	Ortholog(s) have role in maturation of SSU-rRNAfrom tricistronic rRNA transcript (SSU-rRNA, 5.8S rRNA,LSU-rRNA) and cytosol, nucleus localization	-4.96069	2.08602e-08	-3.80926572440084	2.56513601704587e-07	-2.39601	2.40657e-05
orf19.2322.3	C1_10940C_A	ERP5	CAGL0I01232g		-0.0567363	0.833753	0.892921	B1J91_I01232g	Has domain(s) with predicted role in transport andintegral component of membrane localization	-3.93447	0.000258466	-4.87494459979278	4.11464339974464e-05	-4.13866	0.000181851
orf19.4962	C1_13360C_A	RMP1	CAGL0M04587g		2.42186	0.0011184	0.0123082	B1J91_M04587g	Ortholog(s) have rRNA primary transcript bindingactivity, role in mRNA cleavage, maturation of 5.8S rRNAfrom tricistronic rRNA transcript (SSU-rRNA, 5.8S rRNA,LSU-rRNA) and cytoplasm, nucleolus, ribonuclease MRPcomplex localization	-1.75378	0.00299043	-3.22519329870545	1.94103845354967e-05	-1.17848	0.030113
orf19.5789	C2_03090C_A	ADE8	CAGL0F02761g		-1.09982	0.012199	0.0519016	B1J91_F02761g	Ortholog(s) have phosphoribosylglycinamideformyltransferase activity, role in 'de novo' IMPbiosynthetic process, adenine biosynthetic process andcytoplasm, nucleus localization	-0.613224	6.28966e-05	-0.802110738083321	4.07897604405344e-06	-1.61641	1.66827e-07
orf19.2629	C4_05280W_A	USO1	CAGL0D00924g		2.80752	0.00077092	0.0100201	B1J91_D00924g	Ortholog(s) have role in ER to Golgi vesicle-mediated transport, Golgi vesicle docking, SNARE complexassembly and ER to Golgi transport vesicle membrane, Golgimembrane localization	0.731408	0.145535	1.68590358148759	0.00341506921001104	2.42974	0.000311741
orf19.21	C2_06430C_A		CAGL0B03465g		0.0173572	0.985691	0.990256	B1J91_B03465g	Ortholog(s) have role in ethanol metabolic processand mitochondrial inner membrane localization	1.13359	0.000902752	0.140869907753693	0.607842234843817	-1.5923	7.0979e-05
orf19.2237.1	C2_06850W_A		CAGL0K01089g		0.523475	0.238024	0.382621	B1J91_K01089g	Ortholog(s) have role in maturation of SSU-rRNAfrom tricistronic rRNA transcript (SSU-rRNA, 5.8S rRNA,LSU-rRNA), ribosomal small subunit export from nucleus	1.36992	2.73551e-05	1.07510507711911	0.000221975410992325	-0.251427	0.316465
orf19.1409	C4_04370C_A	VAC7	CAGL0G01342g		1.14947	0.0379985	0.108654	B1J91_G01342g	Ortholog(s) have role in cellular response tobiotic stimulus, filamentous growth of a population ofunicellular organisms in response to biotic stimulus andpositive regulation of kinase activity, more	4.47938	1.65876e-07	4.58122333080467	1.00441890685157e-07	3.95567	2.54751e-06
orf19.4594	C4_01980C_A	CLC1	CAGL0I08833g		-0.33192	0.42857	0.573208	B1J91_I08833g	Ortholog(s) have role in endocytosis, fungal-typecell wall organization, positive regulation of endocytosisand Golgi apparatus, cytoplasmic vesicle, endosomelocalization	-0.0114012	0.975699	-0.582794047825856	0.105225209297876	-2.0376	0.000569057
orf19.1974	C5_00930C_A	TFS1	CAGL0B01100g		-2.04352	0.0202197	0.0715914	B1J91_B01100g	Phosphatidylethanolamine-binding protein	0.257844	0.186291	0.0692603925339936	0.673322001841454	-0.197051	0.328242
orf19.2843	CR_02860W_A	RHO1	CAGL0I08459g	RHO1	0.058868	0.86112	0.91109	B1J91_I08459g	Ortholog(s) have GTP binding, GTPase activity,signal transducer activity	0.228611	0.0534377	-0.114716177240882	0.299917996212133	-0.596039	0.00114856
								B1J91_D02970g	Ortholog(s) have role in mRNA export from nucleus,mRNA splicing, via spliceosome, maintenance of RNAlocation and RES complex, cytoplasm localization	-1.41646	0.0033401	-0.447645535575232	0.271545915169341	-1.28129	0.00694727
								B1J91_M08514g	Pir protein family member, putative cell wallcomponent	-3.12749	5.95595e-10	-3.49617283521786	2.31268664757255e-10	-1.41944	4.41849e-06
								B1J91_M08932g	Ortholog(s) have endoplasmic reticulumlocalization	-3.91841	2.38996e-05	-4.21804252847288	1.09970455040899e-05	-0.515076	0.408013
orf19.5237	C1_12260W_A	VPH2	CAGL0K11594g	VPH2	0.796868	0.286245	0.434306	B1J91_K11594g	Ortholog(s) have role in vacuolar acidification,vacuolar proton-transporting V-type ATPase complexassembly and endoplasmic reticulum membrane localization	-4.83913	1.6633e-05	-3.86599947271205	8.05843543331651e-05	-2.71463	0.00243699
orf19.6881	C2_05690C_A	YTH1	CAGL0G01694g		-1.63135	0.0208948	0.0731563	B1J91_G01694g	Ortholog(s) have RNA binding activity, role in mRNAcleavage, mRNA polyadenylation, response to drug andcytosol, mRNA cleavage and polyadenylation specificityfactor complex localization	0.376638	0.0973464	0.212474772684081	0.322867407216226	-0.261287	0.28985
orf19.6296	C5_01620C_A	VPS22	CAGL0L09020g		1.03399	0.0848322	0.187775	B1J91_L09020g	Ortholog(s) have role in cellular response toalkaline pH, cellular response to lithium ion andfilamentous growth of a population of unicellularorganisms in response to neutral pH, more	-2.4262	4.21019e-05	-1.27278368836591	0.00551615856437484	1.61082	0.00139157
								B1J91_M04015g	Ortholog(s) have sequence-specific DNA bindingactivity, role in allantoin catabolic process, nitrogencatabolite activation of transcription from RNA polymeraseII promoter and nucleus localization	4.40267	2.09784e-07	4.54542301533351	1.44016490029306e-07	4.85025	1.26807e-07
orf19.2426	CR_03020C_A		CAGL0J10362g		-0.578212	0.166672	0.297223	B1J91_J10362g	Ortholog(s) have cytosol, nucleus localization	-0.43652	0.0445928	-0.295947717058763	0.156533002063034	-0.100073	0.68027
orf19.7626	CR_10490W_A	EIF4E	CAGL0E01463g	CDC33	-2.06263	0.00254576	0.0198014	B1J91_E01463g	Translation initiation factor eIF4E; proteinabundance decreased in ace2 mutant cells	-0.887286	0.00767571	-0.883343481320589	0.00566513512519245	-0.697348	0.0801059
								B1J91_M10417g	Protein of unknown function	3.43277	5.94252e-08	3.33313773933944	8.64505344933294e-08	-0.079778	0.816512
								B1J91_I06424g	Has domain(s) with predicted FMN binding,oxidoreductase activity, pyridoxamine-phosphate oxidaseactivity and role in oxidation-reduction process	0.213594	0.347781	-0.212089570285588	0.341453703211767	-0.511993	0.0696194
orf19.1451	C2_01470W_A	SRB9	CAGL0J10472g		0.472179	0.111077	0.225006	B1J91_J10472g	Ortholog(s) have RNA polymerase II transcriptioncoactivator activity, RNA polymerase II transcriptionfactor recruiting transcription factor activity	3.99425	0.00104138	2.65978731394024	0.0154372882577841	1.26857	0.24446
orf19.968	C5_00270W_A	PGA14	CAGL0J11462g		-1.82681	0.0106689	0.0476461	B1J91_J11462g	Predicted GPI-linked cell wall protein	-4.36383	1.73542e-08	-4.48257404971912	1.24849697273431e-08	-0.522946	0.0986881
orf19.4306	C5_02820C_A		CAGL0M07876g	MDE1	-0.423814	0.579804	0.70317	B1J91_M07876g	Ortholog(s) have methylthioribulose 1-phosphatedehydratase activity, role in L-methionine biosyntheticprocess from methylthioadenosine and cytoplasmlocalization	-1.6664	1.96835e-05	-1.4218210158482	5.28664530357684e-05	-0.629532	0.0259155
orf19.589	CR_08060C_A	VPS21	CAGL0J08635g		-0.6651	0.0924106	0.19881	B1J91_J08635g	Ortholog(s) have GTP binding, GTPase activity	0.904434	0.012211	0.88530304138976	0.0201305737935872	-0.269353	0.529952
								B1J91_M00484g	Ortholog(s) have guanine phosphoribosyltransferaseactivity, hypoxanthine phosphoribosyltransferase activity,xanthine phosphoribosyltransferase activity and role inGMP salvage, XMP salvage, hypoxanthine metabolic process	0.266705	0.600208	-0.190475688557262	0.715137185195167	0.904875	0.128266
								B1J91_E02607g	Ortholog(s) have GTPase activity	-1.61446	2.37024e-06	-1.40000396298404	6.57977645731546e-06	-1.37873	6.08289e-05
orf19.5248	C1_12160W_A	MSO1	CAGL0C03465g		-0.491753	0.293638	0.441775	B1J91_C03465g	Ortholog(s) have role in ascospore-type prosporemembrane assembly, membrane fusion, vesicle dockinginvolved in exocytosis	-7.16584	2.33148e-08	-6.97772135220238	3.05102026107751e-08	-2.03982	0.00209006
orf19.4858	C1_09920W_A	VPS41	CAGL0K10076g		1.19169	0.00178976	0.0160024	B1J91_K10076g	Ortholog(s) have Rab GTPase binding,phosphatidylinositol binding activity	3.78401	9.45411e-08	3.60863481533875	1.02010554130244e-07	2.16341	6.13657e-05
orf19.5419	C3_00460W_A	ATP5	CAGL0H01397g		-1.18301	0.012859	0.053699	B1J91_H01397g	Ortholog(s) have proton-transporting ATP synthaseactivity, rotational mechanism activity, role in ATPsynthesis coupled proton transport and mitochondrialproton-transporting ATP synthase, stator stalklocalization	-2.74672	5.58499e-08	-3.09001617431543	1.74298904961351e-08	-3.28596	7.75319e-08
orf19.3838	C4_04480C_A	EFB1	CAGL0F08547g	EFB1	-1.39422	0.0100761	0.0460856	B1J91_F08547g	Translation elongation factor eEF1beta; proteinabundance decreased in ace2 mutant cells	-1.00087	2.23344e-07	-1.17612131636326	4.15662906373429e-08	-1.91923	2.83992e-08
orf19.3108	C4_07010C_A		CAGL0J09768g		-0.398333	0.43001	0.574311	B1J91_J09768g	Ortholog(s) have methylated-DNA-[protein]-cysteineS-methyltransferase activity and role in DNA dealkylationinvolved in DNA repair	-1.80673	0.14592	-0.627476238051345	0.592806219519422	0.389055	0.769559
orf19.946	C5_00430W_A	MET14	CAGL0L02321g					B1J91_L02321g	Ortholog(s) have adenylylsulfate kinase activity,role in methionine biosynthetic process, sulfateassimilation, phosphoadenylyl sulfate reduction byphosphoadenylyl-sulfate reductase (thioredoxin) andcytosol, nucleus localization	1.31742	2.24227e-05	1.75064062791967	1.13362408592572e-06	-0.727766	0.00345878
orf19.688	C6_01980C_A		CAGL0M03883g		-0.340891	0.51818	0.650833	B1J91_M03883g	Ortholog(s) have structural constituent of ribosomeactivity and mitochondrial small ribosomal subunitlocalization	-2.34111	0.000160495	-2.5213444698127	7.0843045892665e-05	-3.52909	1.0963e-05
orf19.6552	C7_01720W_A		CAGL0K05401g					B1J91_K05401g	Ortholog(s) have protein disulfide isomeraseactivity, thiol oxidase activity, role in oxidation-reduction process and cytosol, integral component ofendoplasmic reticulum membrane, nucleus localization	0.554282	0.0428781	0.64212472598698	0.0195909256091338	0.798106	0.0173537
								B1J91_F05731g	Ortholog(s) have G-protein beta/gamma-subunitcomplex binding activity, role in positive regulation oftranscription from RNA polymerase II promoter bypheromones, protein folding and cytosol, nucleuslocalization	0.717054	0.270335	-0.281752130336956	0.669108577177317	-0.688071	0.301541
								B1J91_G09779g	Ortholog(s) have role in termination of RNApolymerase II transcription, exosome-dependent,termination of RNA polymerase II transcription, poly(A)-coupled and mRNA cleavage and polyadenylation specificityfactor complex localization	-4.89248	1.68108e-09	-4.16346712803142	6.86457922697969e-09	-1.83565	1.97876e-05
								B1J91_D00726g	Ortholog(s) have translation regulator activity androle in mitochondrial respiratory chain complex IIIbiogenesis, positive regulation of mitochondrialtranslation	-1.06779	0.00230382	-0.713706288053144	0.023302418980615	-2.68781	1.72864e-06
orf19.3052	C1_03500W_A	YPT1	CAGL0K12672g		-0.747899	0.0498228	0.130475	B1J91_K12672g	Ortholog(s) have GTPase activity, SNARE bindingactivity	0.134923	0.388817	0.136744677126657	0.359453435182392	0.915546	0.000193442
								B1J91_J03916g	Ortholog(s) have oxysterol binding, phosphatidicacid binding, phosphatidylinositol-4,5-bisphosphatebinding, phosphatidylinositol-4-phosphate binding, steroltransporter activity	7.13727	5.31916e-07	7.43104493131792	3.00624933638068e-07	4.83665	6.04707e-05
orf19.423	C1_05420W_A		CAGL0B01331g		-2.44022	0.00123731	0.0130097	B1J91_B01331g	Ortholog(s) have enzyme activator activity, mRNAbinding activity, role in deadenylation-dependentdecapping of nuclear-transcribed mRNA and cytoplasmic mRNAprocessing body, nucleus localization	1.15548	9.32019e-07	1.07042823868019	1.5696861100326e-06	0.149707	0.33405
orf19.2256	C2_07000W_A		CAGL0C03003g		0.0332897	0.950694	0.969521	B1J91_C03003g	Phenotype:increased resistance to chemicals(unspecified)	-2.63745	1.80214e-06	-2.92370178644632	5.87999083823582e-07	-1.47894	0.000525681
orf19.2939	C1_02500W_A		CAGL0K12870g		2.01469	0.00598199	0.0335617	B1J91_K12870g	Ortholog(s) have role in mitochondrial respiratorychain complex IV assembly and mitochondrion localization	-1.88557	0.000183453	-1.36600790046434	0.00211866759465117	-0.693029	0.075566
orf19.2974	C1_02860C_A	YKT6	CAGL0D03498g		0.160635	0.745929	0.831522	B1J91_D03498g	Ortholog(s) have SNAP receptor activity,palmitoyltransferase activity	-2.79012	7.89318e-11	-3.11486878649749	3.01187281095798e-11	-1.2336	3.71481e-07
orf19.2116	C2_00160C_A	NAT2	CAGL0E03003g		-1.74768	0.0135414	0.0554788	B1J91_E03003g	Ortholog(s) have role in N-terminal peptidyl-methionine acetylation, cellular response to drug andmitochondrion localization	-4.84111	5.00913e-06	-5.02656793824244	3.2088643761105e-06	-0.443085	0.488203
orf19.7421	C3_06360C_A	CYP5	CAGL0H01529g	CPR5	-0.934762	0.0384643	0.109635	B1J91_H01529g	Peptidyl-prolyl cis-trans isomerase; expressionupregulated in biofilm vs planktonic cell culture	-1.86513	1.85942e-07	-2.15926752755908	3.6252981116209e-08	-1.73773	5.09509e-06
orf19.1107	C5_03870C_A		CAGL0L01067g		-0.144853	0.855754	0.90783	B1J91_L01067g	Ortholog(s) have cytoplasm localization	-0.497168	0.0385668	-1.69032923741416	1.28206212691123e-05	-0.555401	0.0503157
orf19.147	C2_04660C_A	YAK1	CAGL0I05896g	YAK1	1.9266	0.0679671	0.160442	B1J91_I05896g	Phenotype:decreased biofilm formation (null),viable (null)viable (null)	2.31457	0.00134962	3.24655704253725	6.92588700708862e-05	2.56509	0.00171069
								B1J91_F03003g	Ortholog(s) have osmosensor activity and role in (1->3)-beta-D-glucan biosynthetic process, cellular bud siteselection, fungal-type cell wall organization,hyperosmotic response, osmosensory signaling pathway viaSho1 osmosensor	5.6567	3.60185e-11	5.01223494347594	7.44836432431653e-11	4.81923	5.8119e-10
								B1J91_L00803g	Ortholog(s) have role in regulation of glycogenbiosynthetic process and cytoplasm localization	5.83753	2.18062e-08	5.13144353102365	7.72967425560763e-08	4.81718	8.11416e-07
								B1J91_M03289g	Ortholog(s) have role in DNA repair and NuA4histone acetyltransferase complex, cytosol localization	0.260554	0.310827	-0.159542226754184	0.535131376584841	-0.374412	0.157475
								B1J91_H06831g	Ortholog(s) have oxidoreductase activity, acting onNAD(P)H, nitrogenous group as acceptor activity, role incellular response to oxidative stress, negative regulationof fatty acid metabolic process and cytoplasm, nucleuslocalization	1.39249	0.0151844	0.352030025436427	0.507088272340749	-1.22903	0.0334159
orf19.3350	C1_01600W_A	MRP20	CAGL0F02695g		1.34142	0.0143807	0.0578093	B1J91_F02695g	Ortholog(s) have structural constituent of ribosomeactivity, role in mitochondrial translation andmitochondrial large ribosomal subunit localization	-3.17849	6.10696e-05	-3.45972179053346	1.81156222266277e-05	-1.99169	0.00408165
orf19.17	C2_06370C_A	SCP1	CAGL0J07172g		1.54524	0.116616	0.233025	B1J91_J07172g	Ortholog(s) have actin filament binding, proteinbinding, bridging activity and role in actin crosslinkformation, chronological cell aging, mitotic cytokinesis	-1.18273	0.000222862	-1.48390078301484	3.20582236851747e-05	-0.41583	0.108847
orf19.2402	CR_03210C_A	SSU72	CAGL0K05071g		0.978754	0.0920107	0.198308	B1J91_K05071g	Ortholog(s) have CTD phosphatase activity, proteintyrosine phosphatase activity	-1.75255	0.00071231	-1.3964275983732	0.00271626110563432	-3.0767	1.29308e-05
								B1J91_M12749g	Putative shared subunit of Cop9 signalosome andeIF3; gene is upregulated in azole-resistant strain	5.99547	2.3877e-09	4.92837014096296	1.39664189193448e-08	4.8163	3.05488e-08
								B1J91_F01485g	Putative GPI-linked cell wall mannoprotein of theSrp1p/Tip1p family	0.143442	0.81984	7.20452766212145	3.63294129891066e-08	4.80151	6.71661e-06
								B1J91_A03388g	Ortholog(s) have RNA binding, structuralconstituent of ribosome activity, role in cytoplasmictranslation and cytosolic large ribosomal subunit,nucleolus localization	-0.182648	0.000297509	-0.139529716540247	0.00181972222914545	0.216528	0.00115113
orf19.6014	C1_00900W_A	RRS1	CAGL0G07535g		-0.62758	0.181721	0.316101	B1J91_G07535g	Ortholog(s) have role in cellular response to drug,endonucleolytic cleavage in ITS1 to separate SSU-rRNA from5.8S rRNA and LSU-rRNA from tricistronic rRNA transcript(SSU-rRNA, 5.8S rRNA and LSU-rRNA), more	-0.878018	0.0984288	-1.31175585178744	0.0179260320230527	0.228831	0.706791
orf19.1592	C2_04300C_A		CAGL0L12628g		1.07671	0.0310416	0.0950153	B1J91_L12628g	Ortholog of S. cerevisiae : MRX11, C.albicans SC5314 : C2_04300C_A, C. dubliniensisCD36 : Cd36_18950, C. parapsilosis CDC317 :CPAR2_212820 and Candida tenuis NRRL Y-1498 :CANTEDRAFT_113012	-5.72019	1.42941e-06	-4.66737223725392	1.04843375956016e-05	-1.66342	0.0223094
orf19.1642	C3_02040C_A		CAGL0F02299g					B1J91_F02299g	Ortholog(s) have mRNA binding activity	-3.21495	4.1686e-09	-2.69984777165057	1.75960753182479e-08	-2.99727	2.77472e-08
orf19.247	C3_02580C_A		CAGL0H03355g		0.505755	0.3277	0.475293	B1J91_H03355g	Ortholog(s) have role in endosome organization,regulation of protein localization and BLOC-1 complex,endosome localization	-1.25397	0.0335385	-1.33150355523047	0.0262621844256662	0.227567	0.692754
								B1J91_I10362g	Cell wall adhesin; predicted GPI anchor; containstandem repeats; belongs to adhesin cluster II	-4.01841	2.6431e-05	1.63183470445481	0.0230170173774376	4.79606	1.01034e-05
orf19.1743	C2_10350C_A	ACS1	CAGL0L00649g		-0.925473	0.0763007	0.173731	B1J91_L00649g	Acetyl-coenzyme A synthetase	2.94864	0.00010081	2.21987207076577	0.000837877342919504	1.27287	0.0651901
orf19.6685	C7_03530C_A	ISY1	CAGL0I01364g		3.27517	6.89e-05	0.00269211	B1J91_I01364g	Ortholog(s) have first spliceosomaltransesterification activity and role in cellular responseto drug, generation of catalytic spliceosome for secondtransesterification step, mRNA 3'-splice site recognition	1.70882	0.0530098	-3.83447319397417	0.000298154055283024	-1.36605	0.10482
								B1J91_D05082g	Ortholog(s) have protein tag activity and role incell morphogenesis, cellular response to heat, filamentousgrowth of a population of unicellular organisms,pathogenesis, phenotypic switching, proteinubiquitination	2.8066	7.0702e-08	3.06398702420828	3.01848638487847e-06	4.75904	1.50915e-07
								B1J91_K01155g	Ortholog of S. cerevisiae : YGR079W andSaccharomyces cerevisiae S288C : YGR079W	-1.60296	4.21067e-07	-1.55261909186664	3.88833401685034e-07	-1.18569	1.94265e-05
orf19.4522	C1_02030C_A		CAGL0K03069g		-0.333029	0.684127	0.786488	B1J91_K03069g	Ortholog(s) have role in response to drug andcytosol, nucleus localization	-5.13732	3.87569e-06	-4.69731844096416	1.00673161927064e-05	-0.688742	0.315473
								B1J91_M10527g	Ortholog(s) have mRNA binding activity	7.03232	5.9105e-06	7.73951898375983	2.05574699292378e-06	4.75469	0.000702183
orf19.1668	C3_01770C_A		CAGL0I03850g		0.297731	0.628451	0.743117	B1J91_I03850g	Ortholog(s) have CENP-A containing nucleosomebinding activity	1.39157	0.000112494	1.17982232969319	0.000464955841941057	0.871941	0.00701076
orf19.5956	C3_04880W_A	PIN3	CAGL0F04829g					B1J91_F04829g	Ortholog(s) have role in negative regulation ofArp2/3 complex-mediated actin nucleation and actincortical patch, nucleus localization	0.945038	1.20558e-06	0.761162353170994	9.32939154443187e-06	-1.83408	9.31222e-08
orf19.3183	C5_01890W_A		CAGL0E02167g		-0.567004	0.100316	0.210048	B1J91_E02167g	Ortholog(s) have role in cell morphogenesisinvolved in conjugation with cellular fusion,posttranslational protein targeting to membrane, proteininsertion into ER membrane	-2.85873	4.31014e-06	-3.04980046327619	2.56550082922028e-06	-0.93677	0.0291819
								B1J91_L04994g	Ortholog(s) have role in re-entry into mitotic cellcycle after pheromone arrest and Golgi cis cisterna,endoplasmic reticulum localization	-0.0265527	0.952907	-0.287386605450782	0.52358822995011	-0.0282159	0.95367
orf19.439	C1_05270C_A		CAGL0H01353g		0.165317	0.731442	0.821432	B1J91_H01353g	Ortholog(s) have recombinase activity, single-stranded DNA binding activity	-2.9404	3.20087e-09	-3.033363900121	2.46718576324077e-09	-1.0313	0.000144633
orf19.1484	C2_01730W_A		CAGL0K03619g		0.147178	0.892733	0.932946	B1J91_K03619g	Ortholog(s) have structural constituent ofcytoskeleton activity, role in chromosome segregation,microtubule nucleation and Ndc80 complex, condensednuclear chromosome kinetochore localization	-2.16459	3.47754e-06	-1.64272607483577	2.30431720556096e-05	0.0372045	0.900772
orf19.1973	C5_00940C_A	HAP5	CAGL0K09900g	HAP5	0.438407	0.272362	0.41965	B1J91_K09900g	Ortholog(s) have DNA binding, RNA polymerase IIcore promoter proximal region sequence-specific DNAbinding, sequence-specific DNA binding transcriptionfactor activity	-2.84859	0.035587	-3.89132082104336	0.00700136700303345	-0.942024	0.475134
orf19.3421.1	C6_01640W_A	MED19	CAGL0M09515g		0.466993	0.423047	0.568087	B1J91_M09515g	Ortholog(s) have RNA polymerase II transcriptionfactor recruiting transcription factor activity	1.99462	0.000479061	1.23085937950984	0.0142372112511549	0.752443	0.150852
								B1J91_A04521g	Ortholog(s) have structural constituent of ribosomeactivity and role in maturation of SSU-rRNA fromtricistronic rRNA transcript (SSU-rRNA, 5.8S rRNA, LSU-rRNA)	0.0100347	0.966752	-0.0761522894403672	0.744996441237684	-1.70413	0.00106136
								B1J91_K03047g	Ortholog(s) have DNA binding, bending activity,role in mitochondrial DNA packaging, mitochondrioninheritance and mitochondrial chromosome localization	-1.73679	4.35935e-07	-2.20097423746126	4.19673575040954e-08	-2.40726	6.20135e-08
orf19.1622	C3_02230C_A	YCG1	CAGL0M01408g		1.38754	0.00992349	0.0456404	B1J91_M01408g	Ortholog(s) have chromatin binding activity	1.52688	0.0846244	0.915395874881185	0.287336079198272	3.34019	0.00191563
orf19.7139	C7_04290W_A		CAGL0I10538g		-0.534786	0.257914	0.404712	B1J91_I10538g	Ortholog(s) have role in mRNA splicing, viaspliceosome	-2.63056	7.94374e-09	-2.57120795191496	1.01654418910497e-08	0.384133	0.0425817
								B1J91_E02761g	Ortholog(s) have DNA translocase activity and rolein ATP-dependent chromatin remodeling, cell wallmannoprotein biosynthetic process, nucleosome disassembly,transcription elongation from RNA polymerase II promoter	-1.70761	3.78949e-08	-1.65734321625012	2.62355464163375e-08	-1.81536	1.05099e-07
								B1J91_J10164g	Phenotype:increased resistance to chemicals(unspecified)	-0.758751	3.04944e-07	-0.740916245060378	2.51086499248958e-07	-1.99833	3.7643e-09
								B1J91_E04664g	Ortholog(s) have endoplasmic reticulumlocalization	-1.08281	0.000236201	-1.70817863883171	3.25882798329022e-06	-2.49586	3.44552e-07
orf19.2994	C1_03020C_A	RPL13	CAGL0L06886g		-1.58877	0.00396647	0.0261962	B1J91_L06886g	Ortholog(s) have cytosolic large ribosomal subunitlocalization	-0.644041	3.69111e-05	-0.642083914315984	2.08021044028609e-05	-1.43476	6.07426e-07
								B1J91_I00220g	Predicted GPI-linked adhesin-like protein; belongsto adhesin cluster I	2.43282	0.00208664	-0.337448956115946	0.688697108783495	4.72493	8.83961e-05
orf19.2297	C1_11190W_A	ARL3	CAGL0L12826g		-0.601509	0.0893431	0.194334	B1J91_L12826g	Ortholog(s) have GTPase activity, role in Golgi toplasma membrane protein transport, protein localization toorganelle and Golgi apparatus, nuclear outer membrane-endoplasmic reticulum membrane network localization	-2.28239	6.86671e-05	-0.892083662483394	0.0262118248913526	-1.10228	0.0150119
orf19.5268	C1_11980W_A	MED10	CAGL0I08525g		-0.472761	0.749666	0.834431	B1J91_I08525g	Ortholog(s) have role in negative regulation oftranscription from RNA polymerase II promoter, positiveregulation of transcription from RNA polymerase IIpromoter	-1.4157	0.0237642	-2.48660208654444	0.00080386959894241	-0.301354	0.649841
orf19.6414.3	CR_08460W_A	TPM2	CAGL0J05434g		0.509746	0.12239	0.240563	B1J91_J05434g	Protein of unknown function	-2.4149	4.25609e-07	-3.00117567721376	4.29187569691173e-08	0.112627	0.66177
orf19.6025	C1_00810W_A		CAGL0D06270g		-1.13139	0.0642652	0.154369	B1J91_D06270g	Ortholog(s) have N-acetylglucosaminyldiphosphodolichol N-acetylglucosaminyltransferase activity and role indolichol-linked oligosaccharide biosynthetic process	-5.80584	4.4435e-05	-6.28965979231658	2.21398343320568e-05	0.0694469	0.945398
								B1J91_G03179g	Has domain(s) with predicted phospholipid bindingactivity	6.57463	6.9377e-08	6.40607714556033	8.64689011322943e-08	4.72368	1.04187e-05
orf19.1198	C6_00360C_A		CAGL0M09339g		-0.333305	0.789096	0.862175	B1J91_M09339g	Ortholog(s) have mitochondrial intermembrane spacelocalization	3.67877	0.00170819	3.6536039283366	0.00154304340235359	0.915447	0.363362
orf19.5285	CR_05390W_A	PST3	CAGL0K11858g		-1.54533	0.0243299	0.080846	B1J91_K11858g	Putative flavodoxin	-0.575965	0.064664	-0.878824306361183	0.0083128199973276	-0.472051	0.24446
								B1J91_D03388g	Ortholog(s) have role in Golgi to vacuoletransport, pathogenesis, protein targeting to vacuole andAP-3 adaptor complex, cytosol, nucleus localization	-0.23109	0.662644	-0.342281362092302	0.51342761766117	-1.36652	0.0202051
								B1J91_H10032g	Ortholog(s) have membrane raft, mitochondrion,plasma membrane localization	-2.1091	1.50528e-07	-2.14095590411011	1.02182286903131e-07	-1.7828	4.17799e-06
								B1J91_F06259g	Ortholog(s) have core promoter proximal regionsequence-specific DNA binding activity	-6.23783	3.45008e-08	-5.14482723376414	2.36635400664041e-07	-2.05491	0.000956781
								B1J91_K06259g	Thiol-specific antioxidant protein; predictedthioredoxin peroxidase involved in oxidative stressresponse; protein abundance decreased in ace2 mutantcells	-6.1944	3.99969e-11	-5.8400145359591	3.9852600098576e-11	-4.34158	1.60049e-09
orf19.2925	C1_02380C_A		CAGL0I00858g		-0.929032	0.611469	0.728795	B1J91_I00858g	Ortholog(s) have role in protein folding, tubulincomplex assembly and cytoplasm localization	-4.78848	3.16564e-10	-3.66259278054312	3.2381637897862e-09	-1.86026	2.68536e-06
orf19.5817	C2_02870W_A		CAGL0K08140g		-0.00623	0.985138	0.990121	B1J91_K08140g	Ortholog(s) have Rab guanyl-nucleotide exchangefactor activity and role in ER to Golgi vesicle-mediatedtransport, intra-Golgi vesicle-mediated transport	-5.67241	2.4484e-09	-5.66503180684819	2.14237352771447e-09	-0.942274	0.0122061
orf19.4191	C4_00510C_A	RLP24	CAGL0J00957g		0.278999	0.583557	0.706275	B1J91_J00957g	Ortholog(s) have ATPase activator activity, role inassembly of large subunit precursor of preribosome,cellular response to drug, ribosomal large subunitbiogenesis and nucleolus, preribosome, large subunitprecursor localization	-1.31871	2.54826e-07	-1.79754006428048	7.81571330304519e-09	-2.36352	1.64879e-08
orf19.2564	CR_01710W_A		CAGL0H02189g		1.3996	0.101574	0.211996	B1J91_H02189g	Ortholog(s) have role in ribosomal small subunitbiogenesis and nucleolus, ribosome localization	2.34136	2.5471e-08	2.33896676255154	2.14847388487432e-08	0.771326	0.000711654
orf19.640	CR_05140W_A		CAGL0C02101g		0.21537	0.683425	0.785849	B1J91_C02101g	Ortholog(s) have role in (1->6)-beta-D-glucanbiosynthetic process, chromosome organization and integralcomponent of endoplasmic reticulum membrane localization	-5.25098	1.21639e-10	-4.81136618057439	2.06416957597148e-10	-3.61594	5.3789e-09
orf19.4145	C5_01500C_A	ZCF20	CAGL0B03421g		1.39407	0.00124111	0.0130412	B1J91_B03421g	Phenotype:viable (null), increased resistance tochemicals (null), decreased resistance to chemicals(null)	3.22839	0.000176415	3.6675143443205	3.12121856476441e-05	3.49934	0.0001714
orf19.4740	C1_08820C_A		CAGL0M07073g					B1J91_M07073g	Ortholog(s) have aminoacyl-tRNA hydrolase activity,role in mitochondrial translation and mitochondrionlocalization	-4.72861	1.29582e-05	-6.02948664149639	1.08636361436018e-06	-1.1385	0.109645
orf19.4862	C1_09950C_A		CAGL0K09988g		0.280847	0.604861	0.723305	B1J91_K09988g	Ortholog(s) have role in vesicle-mediated transportand endoplasmic reticulum, integral component of Golgimembrane localization	-0.910858	0.00424064	-1.11741449602164	0.000844064341374175	-0.327676	0.280847
orf19.1730	C3_01210C_A		CAGL0M10505g		-0.164616	0.548098	0.677428	B1J91_M10505g	Ortholog(s) have DNA end binding, heteroduplex DNAloop binding activity, role in double-strand break repair,nucleosome mobilization, telomere maintenance viarecombination and Ino80 complex localization	-5.03334	1.267e-08	-1.92799841367717	0.000113244974611024	-0.0552461	0.887308
orf19.4164	C4_00770C_A		CAGL0B03927g		0.499854	0.292686	0.44096	B1J91_B03927g	Ortholog(s) have mitochondrion, ribosomelocalization	-1.38248	3.8345e-07	-1.20624083091704	9.61909910956032e-07	-0.201676	0.213718
orf19.3823	C4_04580W_A	ZDS1	CAGL0F03421g		2.02272	0.000441341	0.0073534	B1J91_F03421g	Protein of unknown function	1.90168	0.0721746	3.15581334641703	0.00516273212164348	4.7646	0.000414473
								B1J91_G02871g	Protein of unknown function	-0.728903	0.102378	-1.91495395368161	0.000978221084755704	4.70569	9.8043e-08
								B1J91_E06248g	Phenotype:viable (null), decreased acid pHresistance (null), decreased resistance to chemicals(null), decreased thermotolerance (null)	1.40071	0.00134404	1.23569792336853	0.0029464654163836	-1.05708	0.00967985
orf19.1040	C1_04080W_A	MAD2	CAGL0J01089g		0.987399	0.381966	0.528224	B1J91_J01089g	Ortholog(s) have anaphase-promoting complex bindingactivity	-2.89178	0.000120262	-1.54752651787002	0.0108868378882833	0.622406	0.265196
orf19.7285	CR_08900C_A		CAGL0E03179g		0.343831	0.461387	0.60241	B1J91_E03179g	Ortholog(s) have role in mRNA cleavage, mRNApolyadenylation, snoRNA 3'-end processing, termination ofRNA polymerase II transcription, exosome-dependent,termination of RNA polymerase II transcription, poly(A)-coupled	0.769743	0.190891	1.14260112932503	0.0549019100017647	1.28807	0.0619227
orf19.7417	C3_06180C_A	TSA1	CAGL0G07271g					B1J91_G07271g	Putative thioredoxin peroxidase; proteindifferentially expressed in azole resistant strain	-0.981654	0.0003721	-0.910796909235994	0.000309766661375396	-0.896977	0.00504836
orf19.7588	CR_10120C_A		CAGL0I09680g		1.37871	0.00170341	0.0155753	B1J91_I09680g	Ortholog(s) have mitochondrion localization	5.26059	0.000479924	5.69758459467996	0.0002326731703183	11.3638	3.80552e-07
								B1J91_C04301g	Ortholog(s) have GTPase activator activity, RanGTPase binding activity	-3.14985	5.2834e-05	-3.62919456226316	1.54175659230643e-05	-1.33492	0.031663
orf19.838.1	C2_03820C_A	RPS9B	CAGL0M06501g		-1.16611	0.0229352	0.0777305	B1J91_M06501g	Ortholog(s) have rRNA binding, structuralconstituent of ribosome activity and role in maturation ofSSU-rRNA from tricistronic rRNA transcript (SSU-rRNA, 5.8SrRNA, LSU-rRNA)	-0.954325	5.86248e-06	-0.740261698153262	3.07836306889783e-05	-1.32927	7.9657e-06
orf19.3942	C5_04580C_A		CAGL0C04719g					B1J91_C04719g	Ortholog(s) have structural molecule activity	-2.84714	0.000457277	-2.84234255506528	0.000466747241408627	0.639759	0.323334
orf19.4025	C5_05310W_A	PRE1	CAGL0H09548g		-1.16859	0.0067555	0.0359913	B1J91_H09548g	Ortholog(s) have endopeptidase activator activityand role in proteasomal ubiquitin-independent proteincatabolic process, proteasome-mediated ubiquitin-dependentprotein catabolic process	-0.616033	0.23483	-0.703537759752004	0.165296965090229	-0.27317	0.663312
orf19.7327	CR_09320C_A	PHO88	CAGL0K12276g	PHO88				B1J91_K12276g	Ortholog(s) have role in phosphate ion transport,protein maturation and endoplasmic reticulum,mitochondrion, plasma membrane localization	-3.55441	5.1152e-07	-3.50453519207725	5.09591478257602e-07	0.493903	0.18314
orf19.2565	CR_01720W_A		CAGL0J06556g		1.59312	0.00164435	0.0153028	B1J91_J06556g	Ortholog(s) have phosphatidylinositol-3-phosphatebinding activity, role in cellular response to pheromone,mitochondrion inheritance, nucleus inheritance andcytoplasm localization	6.64759	1.67374e-07	6.07489130167082	3.93758714414434e-07	7.78142	7.35626e-08
orf19.2167	C2_08180C_A		CAGL0L05170g		0.920867	0.0850461	0.188009	B1J91_L05170g	Ortholog(s) have role in ribosomal large subunitbiogenesis, ribosomal small subunit biogenesis andcytosolic large ribosomal subunit, nucleolus localization	-3.38326	0.000297509	-1.48726576313937	0.0380351553363633	1.291	0.0771955
orf19.1352	C2_08310W_A	TIM22	CAGL0G05654g		0.442023	0.247514	0.393465	B1J91_G05654g	Ortholog(s) have mitochondrion targeting sequencebinding, protein channel activity, role in protein importinto mitochondrial inner membrane and mitochondrial innermembrane protein insertion complex, plasma membranelocalization	-0.26427	0.788898	-1.45702545248957	0.138375113735379	-0.671326	0.505753
orf19.7160	C7_04140C_A		CAGL0H00935g		-0.434828	0.162515	0.292335	B1J91_H00935g	Ortholog(s) have unfolded protein binding activity	-1.00039	0.00326149	-1.25479787143641	0.000567955628377388	-1.52423	0.000489533
orf19.703	CR_06690C_A		CAGL0F08173g					B1J91_F08173g	Ortholog(s) have 2',3'-cyclic-nucleotide 3'-phosphodiesterase activity, role in cyclic nucleotidemetabolic process and clathrin-coated vesiclelocalization	-1.97051	0.00109348	-2.79486281238931	6.25851023774472e-05	-0.0972145	0.850133
								B1J91_M03773g	Predicted GPI-linked adhesin-like protein	-3.73109	2.05984e-06	-2.53134578653669	0.000201094774215136	-0.0515492	0.924481
								B1J91_B00990g	Ortholog(s) have extracellular region,intracellular localization	-3.4192	6.50773e-09	-3.12216043623335	1.2493547774614e-08	-5.148	4.74308e-10
orf19.6246	C1_06650W_A		CAGL0D04796g		-0.737311	0.138527	0.26185	B1J91_D04796g	Ortholog(s) have peptide alpha-N-acetyltransferaseactivity, role in N-terminal peptidyl-methionineacetylation, cytoskeleton organization, mitochondrioninheritance and NatB complex, cytosol, nucleuslocalization	-0.482236	0.528074	-1.16937198593372	0.131803369968171	-0.72739	0.351465
orf19.7269	C1_14500C_A		CAGL0G05291g		-1.41824	0.00124797	0.0130662	B1J91_G05291g	Ortholog(s) have aralkylamine N-acetyltransferaseactivity, diamine N-acetyltransferase activity, role inchromatin organization and cytoplasm localization	-1.49388	0.000481477	-1.4723180387917	0.000245961935971152	-1.37229	0.0011638
orf19.1108	C5_03860W_A	HAM1	CAGL0F00429g		-0.293399	0.506628	0.64058	B1J91_F00429g	Ortholog(s) have GTP diphosphatase activity, ITPdiphosphatase activity, UTP diphosphatase activity, XTPdiphosphatase activity, dATP pyrophosphohydrolase activityand dCTP diphosphatase activity, more	-2.99288	0.00015004	-3.58381802288214	2.91559665233772e-05	-1.72631	0.0101223
orf19.6075	C1_00330C_A		CAGL0I03388g		-1.53011	0.00712204	0.0372348	B1J91_I03388g	Ortholog(s) have ubiquitin-protein transferaseactivity	-2.77581	4.99636e-08	-2.57417536813649	7.42222344419957e-08	-2.31017	8.06663e-07
orf19.4793	C1_09330W_A		CAGL0K09042g		-0.529205	0.255712	0.402434	B1J91_K09042g	Ortholog(s) have nucleus, ribosome localization	-4.44866	5.19137e-08	-4.23661332586228	8.03648525510646e-08	-2.67115	1.11877e-05
orf19.2088	C2_00430C_A	DPB4	CAGL0B01903g		0.3428	0.411275	0.557061	B1J91_B01903g	Ortholog(s) have DNA-directed DNA polymeraseactivity, double-stranded DNA binding, nucleosomal DNAbinding, single-stranded DNA binding activity	-2.58223	0.000854877	-2.70359286230883	0.000503569966082763	-1.28215	0.0591243
orf19.1564	C2_02410W_A		CAGL0D00704g		-1.40497	0.0106032	0.0475181	B1J91_D00704g	Ortholog(s) have endoplasmic reticulum, plasmamembrane localization	0.38425	0.128395	0.192283783474556	0.436931383544233	-1.12826	0.00240152
orf19.4180	C4_00630C_A	SEC72	CAGL0I00616g		-0.655559	0.0904313	0.195927	B1J91_I00616g	Ortholog(s) have role in posttranslational proteintargeting to membrane, translocation and Sec62/Sec63complex localization	-2.39123	0.0308579	-3.94011279286511	0.00186277807774331	-2.66079	0.0217465
orf19.6917	C7_01360C_A		CAGL0M03949g		1.04457	0.642414	0.753921	B1J91_M03949g	Ortholog(s) have chaperone binding activity, rolein protein folding, protein import into mitochondrialmatrix, protein stabilization, response to unfoldedprotein and mitochondrial matrix localization	-6.49126	6.47599e-11	-5.54544601599242	1.74166226091971e-10	-0.503291	0.0483571
								B1J91_E05918g	Has domain(s) with predicted protein kinase bindingactivity and role in regulation of cyclin-dependentprotein serine/threonine kinase activity	3.32711	0.00130927	2.65171696291621	0.00633111399885666	4.68032	0.000146614
orf19.4577	C4_02150C_A		CAGL0J07282g		2.56266	0.254615	0.401174	B1J91_J07282g	Protein of unknown function	2.05984	0.00236377	1.906220577138	0.00355683982792458	7.09874	4.50645e-08
								B1J91_E04994g	Ortholog(s) have structural constituent of ribosomeactivity, role in cytoplasmic translation and cytosoliclarge ribosomal subunit localization	-1.83474	9.13866e-06	-1.83532924160562	6.23194349115886e-06	-1.71483	0.000171827
								B1J91_G08734g	Ortholog(s) have structural constituent of ribosomeactivity, role in cytoplasmic translation and cytosoliclarge ribosomal subunit, nucleus localization	-4.32652	6.32261e-08	-4.31420391408029	3.93341459058309e-08	-1.72366	0.000404378
orf19.6268	C1_06420C_A		CAGL0C04169g		1.13896	0.00574925	0.0326399	B1J91_C04169g	Ortholog(s) have cellular bud tip localization	3.41745	0.0314568	4.50540809134833	0.00727770140292538	6.37566	0.000927328
								B1J91_F07909g	Ortholog(s) have RNA polymerase II distal enhancersequence-specific DNA binding transcription factoractivity, sequence-specific DNA binding, transcriptioncoactivator activity	3.50981	0.00980758	5.52226882171529	0.000350258301022425	4.66632	0.00195424
orf19.1297	C4_03810W_A		CAGL0H10428g		1.82035	0.0485063	0.128101	B1J91_H10428g	Ortholog(s) have phosphatidylinositol-3-phosphatebinding activity and role in CVT pathway, early endosometo Golgi transport, macroautophagy, mitochondriondegradation	5.3449	0.000331155	6.36917263483896	6.27341517024177e-05	5.83789	0.000333284
orf19.1448	C2_01430W_A	APT1	CAGL0G07106g	APT1	-2.2529	0.00670521	0.0358449	B1J91_G07106g	Putative adenine phosphoribosyltransferase; proteinabundance decreased in ace2 mutant cells	-2.77709	1.42247e-05	-2.52784069882967	2.34278805478429e-05	-1.92396	0.00084362
orf19.5985	C3_05120C_A		CAGL0K01177g		-0.606035	0.176764	0.310295	B1J91_K01177g	Ortholog(s) have tubulin binding activity, role inresponse to cold, tubulin complex assembly and cytosol,nucleus, polysome, prefoldin complex localization	-1.89603	1.2532e-06	-1.79020500670226	1.9901304547559e-06	0.366291	0.130141
orf19.7419	C3_06340W_A	HNT2	CAGL0G04147g		-0.690056	0.727533	0.818584	B1J91_G04147g	Ortholog(s) have bis(5'-nucleosyl)-tetraphosphatase(asymmetrical) activity, nucleoside-triphosphataseactivity, role in adenosine catabolic process and cytosol,mitochondrion, nucleus localization	-0.597022	0.108135	-1.30241209374365	0.00284638249803495	-2.73663	1.10483e-05
orf19.7128	C7_04330C_A	SYS1	CAGL0D03146g		-1.25469	0.0524102	0.135118	B1J91_D03146g	Ortholog(s) have role in Golgi to endosometransport, Golgi to plasma membrane protein transport,protein targeting to Golgi, vesicle organization andintegral component of Golgi membrane, trans-Golgi networklocalization	-3.18832	6.32981e-07	-4.10798125539905	4.82218406471668e-08	-2.1696	2.98503e-05
								B1J91_K11066g	Ortholog(s) have cytosol, nucleus localization	-5.98465	4.82471e-07	-3.36978459685886	0.000100335016235664	-1.93405	0.0071058
orf19.3061	C1_03610C_A	IMP1	CAGL0I00682g		-0.55022	0.784946	0.85919	B1J91_I00682g	Ortholog(s) have endopeptidase activity, role inprotein processing involved in protein targeting tomitochondrion and mitochondrial inner membrane peptidasecomplex localization	0.400084	0.701941	1.49015931092592	0.137088202411086	0.852139	0.437622
orf19.2798	C1_07470C_A		CAGL0M01276g		1.1257	0.110192	0.223954	B1J91_M01276g	Ortholog(s) have double-stranded DNA-dependentATPase activity, role in mitochondrial DNA metabolicprocess and mitochondrial matrix localization	5.09062	1.92216e-06	5.34817879623319	1.52660992179723e-06	5.81902	1.25427e-06
orf19.5299	C4_04100C_A	ECM1	CAGL0D00220g		-0.175945	0.859253	0.910006	B1J91_D00220g	Ortholog(s) have role in ribosomal large subunitexport from nucleus and nucleolus, preribosome, largesubunit precursor localization	-1.20394	0.0092337	-1.68569062810772	0.00111692604939919	-1.2177	0.0111889
orf19.3220	C5_03920C_A		CAGL0M01056g		0.243825	0.519862	0.652335	B1J91_M01056g	Ortholog(s) have role in endonucleolytic cleavagein 5'-ETS of tricistronic rRNA transcript (SSU-rRNA, 5.8SrRNA and LSU-rRNA), more	-3.15832	0.000447164	-3.62006157895309	0.000139800874969193	0.801359	0.256493
								B1J91_A03212g	Ortholog(s) have ammonium transmembrane transporteractivity, role in ammonium transport, nitrogenutilization, transmembrane transport and mitochondrion,plasma membrane localization	-1.53974	0.00972569	-1.65973767978158	0.00580945656743644	4.63679	7.54198e-07
orf19.3462	C6_02220W_A	SAR1	CAGL0E05896g		-1.27122	0.00139284	0.0139333	B1J91_E05896g	Ortholog(s) have GTP binding, GTPase activity	-2.47584	2.23508e-10	-2.3989037216582	1.7441704627122e-10	0.0199202	0.869492
								B1J91_J02508g	Adhesin-like protein; identified in cell wallextracts by mass spectrometry; belongs to adhesin clusterVI; predicted GPI anchor	8.85018	5.91864e-06	1.27222957285667	0.354726978100022	4.59667	0.00459556
								B1J91_A03278g	Ortholog(s) have cell surface, cytosolic largeribosomal subunit localization	-0.843635	4.07426e-08	-0.948959181070254	8.47796538788226e-09	-0.999342	2.25148e-07
orf19.4210	C6_00490W_A		CAGL0L04686g		1.07482	0.00379407	0.0253964	B1J91_L04686g	Ortholog(s) have phospholipase A2 activity, role incardiolipin acyl-chain remodeling and Golgi apparatus,endoplasmic reticulum, mitochondrial inner membranelocalization	7.76857	1.70593e-08	5.52956939942072	6.31287092544659e-07	5.77575	8.5734e-07
								B1J91_G06490g	Ortholog(s) have role in ribosome biogenesis and90S preribosome, cell surface, cytosol, nucleolus, small-subunit processome localization	-0.630191	4.97259e-05	-0.687966499260414	1.39161469373846e-05	-0.852177	6.0656e-05
orf19.4529	C1_01940C_A		CAGL0K11660g		0.385863	0.816369	0.880716	B1J91_K11660g	Ortholog(s) have signal sequence binding activity,role in protein targeting to ER and nucleus, signalrecognition particle, endoplasmic reticulum targetinglocalization	1.16465	9.19514e-06	0.447649571818261	0.0156651199020759	-1.24049	3.65727e-05
orf19.1548	C2_02300W_A		CAGL0L07260g		2.42677	0.0516113	0.133691	B1J91_L07260g	Ortholog(s) have role in mRNA splicing, viaspliceosome and U4/U6 x U5 tri-snRNP complex localization	-4.31451	5.42144e-06	-3.60054621331936	2.6409805877551e-05	-2.4354	0.000909088
								B1J91_C04587g	Ortholog(s) have mitochondrion localization	3.6496	9.76406e-05	3.65024233058347	8.14198442003345e-05	4.58117	3.5709e-05
orf19.6861	C4_05220C_A		CAGL0K09108g		1.45308	0.0247691	0.0819493	B1J91_K09108g	Ortholog(s) have ubiquitin-protein transferaseactivity and role in anaphase-promoting complex-dependentproteasomal ubiquitin-dependent protein catabolic process,chromatin assembly, protein ubiquitination	6.93077	5.89417e-10	8.16236239685	1.03705496769711e-10	5.71324	1.08771e-08
orf19.2887	C4_06470W_A		CAGL0M13629g		-1.21607	0.0034766	0.0240437	B1J91_M13629g	Protein of unknown function	-0.500078	0.00187239	-0.60781734600592	0.00035602295664113	-0.781025	0.000591882
orf19.4086	C2_09250W_A		CAGL0J10098g		0.363051	0.807369	0.874307	B1J91_J10098g	Ortholog(s) have cytoplasm localization	-3.05071	6.50791e-06	-3.41219588136851	1.97363815281904e-06	-1.48156	0.00357944
orf19.240	C3_02500W_A	PAM17	CAGL0M05929g		-0.287325	0.341949	0.490326	B1J91_M05929g	Ortholog(s) have role in protein import intomitochondrial matrix and plasma membrane, presequencetranslocase-associated import motor localization	0.750708	0.0707641	0.575114054107167	0.135991637505989	-0.230333	0.646302
orf19.5982	C3_05100C_A	RPL18	CAGL0E02013g		-1.21819	0.0102068	0.0464749	B1J91_E02013g	Ortholog(s) have cytosolic large ribosomal subunitlocalization	-1.36498	1.64974e-08	-1.40576040871849	6.79274963558624e-09	-1.65516	7.22613e-08
								B1J91_A01366g	Putative adhesin; belongs to adhesin cluster I	6.77143	0.000246797	1.91474371515507	0.197434772526077	4.57592	0.00689666
								B1J91_G03333g	Ortholog(s) have role in negative regulation oftransposition, RNA-mediated and cytoplasm, nucleuslocalization	-3.39526	1.60061e-08	-3.59222976222225	9.12351021551389e-09	-0.583778	0.0278372
								B1J91_L03157g	Ortholog(s) have sequence-specific DNA binding,sequence-specific DNA binding RNA polymerase IItranscription factor activity	-4.96184	8.96462e-07	-3.52725595100008	2.62271953411023e-05	0.174837	0.76508
								B1J91_B01265g	Mating-type regulatory protein alpha2; expressed inall MTLalpha strains and not in MTLa strains	-0.00694631	0.987218	-0.0479005485031406	0.912078735444253	0.455903	0.268917
orf19.5510	C6_02430W_A		CAGL0H09020g		1.22701	0.00629757	0.0345465	B1J91_H09020g	Ortholog of S. cerevisiae : YPL216W andSaccharomyces cerevisiae S288C : YPL216W	5.08826	7.49979e-09	6.74104517446394	3.50514194265352e-10	5.58073	6.46136e-09
orf19.7038	C7_00790W_A		CAGL0J11704g		1.67513	0.0132636	0.0546983	B1J91_J11704g	Ortholog(s) have phosphatidylinositol-3-phosphatebinding activity and role in membrane tubulation, proteintargeting to vacuole, retrograde transport, endosome toGolgi	4.15199	0.00179902	3.95985972740277	0.00283133920712481	5.41998	0.000381778
orf19.1115	C5_03790W_A	GUK1	CAGL0K06281g		-1.14085	0.00507487	0.0302771	B1J91_K06281g	Ortholog(s) have guanylate kinase activity, role inGMP metabolic process and cytoplasm, nucleus localization	-2.60661	2.2306e-06	-2.7197729694058	9.3477248474621e-07	-1.65756	0.000402037
orf19.6461	C7_02480W_A		CAGL0K11341g		-0.588866	0.0792874	0.178842	B1J91_K11341g	Ortholog(s) have unfolded protein binding activity,role in aerobic respiration, mitochondrial respiratorychain complex IV assembly, protein processing andmitochondrial inner membrane localization	0.0203688	0.907284	0.249895069292657	0.137282314890867	-1.52099	4.17799e-06
orf19.3698	C7_02660C_A		CAGL0L13024g		1.57566	0.0324105	0.0978241	B1J91_L13024g	Ortholog(s) have role in RNA metabolic process andcytoplasmic stress granule, nucleus, ribosomelocalization	1.3484	0.00194904	1.43746188348262	0.00103199183507354	0.0526865	0.909977
orf19.3226	CR_01280C_A		CAGL0K01353g		1.42084	0.0596165	0.147155	B1J91_K01353g	Ortholog(s) have role in intracellular steroltransport and extracellular region, fungal-type vacuolelumen localization	-0.745894	0.0832001	-1.6108433712447	0.00119789766193032	-0.872191	0.080486
								B1J91_I00374g	Ortholog(s) have mitochondrion localization	1.04567	0.429935	-1.71951113763326	0.16104462310116	0.0369254	0.97684
								B1J91_H08624g	Ortholog(s) have role in establishment of mitoticsister chromatid cohesion and condensed nuclear chromosomekinetochore localization	-2.51845	9.73019e-09	-2.72989647939039	4.23935162382131e-09	-2.93705	3.87582e-09
								B1J91_H04389g	Ortholog(s) have phosphatidylglycerophosphataseactivity, role in cardiolipin biosynthetic process,phosphorylated carbohydrate dephosphorylation andmitochondrial matrix localization	-4.76144	5.11234e-09	-4.26900929513008	1.56480121456738e-08	-2.93921	7.16533e-07
orf19.2953	C1_02640C_A	TOM20	CAGL0K01067g		-0.542563	0.100595	0.210509	B1J91_K01067g	Ortholog(s) have mitochondrion targeting sequencebinding, protein channel activity	-3.2111	2.67346e-07	-3.50505840619401	1.09938420891002e-07	-0.926111	0.011568
orf19.5342.1	C2_10640C_A	MTR2	CAGL0D00440g		-1.56165	0.000846199	0.010515	B1J91_D00440g	Ortholog(s) have role in poly(A)+ mRNA export fromnucleus, ribosomal large subunit export from nucleus,ribosomal small subunit export from nucleus and nuclearRNA export factor complex, nuclear pore localization	-0.172584	0.482573	0.378042934689514	0.121735552861404	-1.16172	0.000698997
orf19.4382	CR_03600C_A		CAGL0L08800g		-0.31928	0.256367	0.40308	B1J91_L08800g	Ortholog(s) have role in retrograde vesicle-mediated transport, Golgi to ER and COPI vesicle coat,cytosol, nucleus localization	-1.40657	0.0627153	-2.11944546354798	0.00739222763319255	0.0815149	0.916287
orf19.6600	CR_09620C_A		CAGL0A04103g		0.217232	0.83745	0.895227	B1J91_A04103g	Ortholog(s) have phosphatidic acid transporteractivity and role in cardiolipin metabolic process,phospholipid transport, positive regulation ofphosphatidylcholine biosynthetic process	-3.05716	3.31444e-09	-3.69865771011785	3.56744176886312e-10	-1.84367	5.40909e-07
								B1J91_B04697g	Ortholog(s) have role in ER to Golgi vesicle-mediated transport, protein retention in ER lumen,retrograde vesicle-mediated transport, Golgi to ER	-0.646661	0.0296515	-0.707865100660781	0.0149065849875459	-0.898841	0.0112876
								B1J91_K04279g	Ortholog(s) have role in mitochondrion degradationand mitochondrion localization	-1.71513	0.0292556	-2.85312601674667	0.00140609443097154	0.480443	0.535957
								B1J91_M08118g	Ortholog(s) have structural constituent of ribosomeactivity, role in cytoplasmic translation and cytosoliclarge ribosomal subunit, extracellular regionlocalization	-0.542884	1.12115e-06	-0.757563244704375	3.33570088557734e-08	-2.01389	4.89315e-10
								B1J91_I00264g	Has domain(s) with predicted glutathione peroxidaseactivity and role in oxidation-reduction process, responseto oxidative stress; mass spectrometry data support an N-terminal extension of this ORF	-0.368422	0.12036	0.262875741016058	0.247496001557196	-2.03379	2.41111e-06
orf19.1552	C2_02320C_A	CPR3	CAGL0H04301g		-0.927804	0.0637606	0.153673	B1J91_H04301g	Ortholog(s) have peptidyl-prolyl cis-transisomerase activity, role in apoptotic process, proteinfolding and mitochondrion localization	-1.32462	2.60763e-06	-1.22720588553573	3.54131264360157e-06	-2.54433	3.42272e-08
orf19.1092	C6_04340W_A		CAGL0A04587g		1.17507	0.0859908	0.189285	B1J91_A04587g	Ortholog(s) have dol-P-Man:Man(5)GlcNAc(2)-PP-Dolalpha-1,3-mannosyltransferase activity, role inoligosaccharide-lipid intermediate biosynthetic process,protein glycosylation and endoplasmic reticulumlocalization	6.88523	4.71494e-07	6.77164964453875	3.74934247722877e-07	5.13606	1.32303e-05
orf19.1394	C2_09600C_A		CAGL0E00495g		0.240503	0.794071	0.865385	B1J91_E00495g	Ortholog(s) have cytosol, nucleus localization	-1.29475	0.000648777	-1.96769582704096	1.80790538580782e-05	-0.744353	0.0427674
orf19.4603	C4_01890C_A	ARL1	CAGL0I10835g		0.129541	0.708249	0.804432	B1J91_I10835g	Ortholog(s) have GTPase activity, role in Golgi toplasma membrane protein transport, cellular response todrug, endocytosis, protein targeting to vacuole andcytosol, trans-Golgi network localization	-1.55503	0.000652317	-2.06705506071262	5.42863721058948e-05	-3.80811	2.79771e-07
orf19.7183	C7_03980W_A		CAGL0H07953g		-1.50275	0.0612891	0.149765	B1J91_H07953g	Ortholog(s) have role in protein folding inendoplasmic reticulum and ER membrane protein complexlocalization	-3.11865	1.22936e-06	-3.67739029440796	2.08940096425495e-07	-3.0742	1.65194e-06
orf19.7488	CR_00460C_A		CAGL0I01826g		1.29163	0.0137258	0.0560204	B1J91_I01826g	Ortholog(s) have snoRNA binding activity, role inrRNA processing, ribosomal small subunit biogenesis andMpp10 complex, small-subunit processome localization	-1.15668	0.0175284	-1.95780129066751	0.000701870697585704	-0.72761	0.147412
orf19.776	C1_04690C_A		CAGL0L09295g		6.1599	0.000159033	0.00431023	B1J91_L09295g	Ortholog(s) have role in meiotic sister chromatidcohesion, protein localization to chromosome, centromericregion, reciprocal meiotic recombination, synaptonemalcomplex assembly	5.03618	0.000281178	4.80709302225441	0.000365108960814412	4.688	0.000622222
								B1J91_H09966g	Ortholog(s) have mitochondrion localization	2.40239	1.21244e-06	1.44979273335906	0.000130405259496021	0.749037	0.0154233
orf19.549	CR_04580W_A		CAGL0G06776g		-0.467305	0.304561	0.453094	B1J91_G06776g	Ortholog(s) have structural constituent of ribosomeactivity and mitochondrial inner membrane, mitochondriallarge ribosomal subunit localization	-0.774649	0.0618295	-1.13678405759813	0.00838341717120935	-2.65651	3.69679e-05
								B1J91_H06765g	Phenotype:decreased resistance to chemicals(unspecified)	4.91792	3.73076e-09	4.74414500132547	4.90271649051055e-09	4.546	1.27409e-08
orf19.1944	C5_01250W_A	GPR1	CAGL0K01507g		0.97189	0.0974351	0.205965	B1J91_K01507g	Ortholog(s) have G-protein coupled receptoractivity, glucose binding activity	3.62658	9.1964e-05	3.04335248033562	0.000503385377134662	1.32076	0.0716861
								B1J91_K11682g	Ortholog(s) have role in late nucleophagy,mitochondrion degradation, piecemeal microautophagy ofnucleus and pre-autophagosomal structure localization	-0.96531	0.0017909	-1.22972037975577	0.000270805492145166	0.827235	0.00588147
orf19.5033	C1_13950C_A		CAGL0K06765g		0.506014	0.808871	0.874971	B1J91_K06765g	Ortholog(s) have Atg8 ligase activity, enzymeactivator activity, protein tag activity	-4.25454	2.2922e-09	-4.6010650635846	1.09053887515145e-09	-1.41141	8.48165e-05
orf19.5964	C3_04950W_A	ARF2	CAGL0I03916g		0.0970662	0.734751	0.823897	B1J91_I03916g	Ortholog(s) have GTPase activity, role in ER toGolgi vesicle-mediated transport, Golgi to plasma membranetransport, macroautophagy and Golgi apparatus, glyoxysomelocalization	-2.08007	9.19514e-06	-1.89489128371529	1.03765533660897e-05	-0.702053	0.0462862
orf19.4022	C5_05280C_A	SDH4	CAGL0A03784g		-0.734944	0.370053	0.517318	B1J91_A03784g	Ortholog(s) have protein channel activity and rolein apoptotic process, cellular response to oxidativestress, protein import into mitochondrial inner membrane,response to arsenic-containing substance, response toosmotic stress	-1.36213	0.0307693	-1.03328450437173	0.0867864010649645	0.889674	0.14977
orf19.3458	C6_02180W_A		CAGL0E01639g		-0.514066	0.122741	0.241057	B1J91_E01639g	Ortholog(s) have role in late endosome to vacuoletransport via multivesicular body sorting pathway, proteintargeting to vacuole and Golgi apparatus, Vps55/Vps68complex, fungal-type vacuole membrane, mitochondrionlocalization	-0.0459609	0.897958	0.302157482537625	0.37606435262807	-0.851719	0.0338742
								B1J91_E06468g	Ortholog(s) have L-glutamine transmembranetransporter activity, L-isoleucine transmembranetransporter activity, L-tyrosine transmembrane transporteractivity	3.07535	2.0069e-09	3.53130100167276	3.77193844973532e-10	4.54207	2.09225e-10
								B1J91_M05775g	Ortholog(s) have role in assembly of large subunitprecursor of preribosome, maturation of LSU-rRNA fromtricistronic rRNA transcript (SSU-rRNA, 5.8S rRNA, LSU-rRNA) and cytosol, nucleolus, preribosome, large subunitprecursor localization	-1.36764	0.0369645	-2.32943267046156	0.00165546099481263	0.838326	0.194137
								B1J91_H08547g	Ortholog(s) have peptide alpha-N-acetyltransferaseactivity, role in N-terminal protein amino acidacetylation, regulation of protein localization and NatCcomplex, cytosol, nucleus localization	-2.08731	1.41913e-05	-1.99155000469569	1.30206026478584e-05	-0.289611	0.372067
								B1J91_D01958g	Ortholog(s) have mitochondrion, plasma membranelocalization	-0.126873	0.0748748	-0.31316378856982	0.000439011866524187	-1.85426	2.89618e-09
								B1J91_C03311g	Protein of unknown function	-3.17099	0.000122975	-3.78568743274225	2.70707071517303e-05	-0.20595	0.742057
								B1J91_J09064g	Ortholog(s) have Golgi apparatus localization	-0.420109	0.00237605	-0.274901229732997	0.0166435790020791	-2.45188	1.68101e-08
orf19.428	C1_05370C_A		CAGL0J05082g		1.2623	0.0493039	0.129553	B1J91_J05082g	Ortholog(s) have protein kinase activity and rolein protein phosphorylation	3.36127	0.00119397	3.34881103443042	0.00100735848240872	1.32481	0.152442
orf19.5296	C4_04130W_A		CAGL0H06743g		0.189962	0.773545	0.851024	B1J91_H06743g	Ortholog(s) have role in mitochondrial respiratorychain complex IV assembly and integral component ofmitochondrial inner membrane localization	-3.46011	3.11703e-09	-3.04337520758105	7.53785384760308e-09	-4.64697	3.84521e-10
								B1J91_J00253g	Putative adhesin-like protein	2.67937	0.00107325	1.52594511673661	0.0392039464473871	4.53654	2.60996e-05
								B1J91_J02266g	Ortholog(s) have role in ribosome biogenesis andcytosol, ribosome localization	0.00061797	0.998153	0.0844748664336699	0.773141891599762	0.437467	0.20838
orf19.4427	C1_07410C_A	SKP1	CAGL0M01364g	CBF3D	-0.719449	0.24859	0.394698	B1J91_M01364g	Centromere binding factor 3d; kinetochore proteinwith homology to human SKP1	1.1924	0.000934786	0.572431802296513	0.0635628988708138	0.384299	0.321528
orf19.5970	C3_05010C_A		CAGL0L03454g		1.01105	0.00418034	0.0270129	B1J91_L03454g	Ortholog(s) have DNA helicase activity	3.61566	0.000211945	5.39544695223457	5.71045188956715e-06	4.68647	2.7557e-05
orf19.7043	C7_00760C_A		CAGL0F01991g		2.89711	0.181518	0.315875	B1J91_F01991g	Ortholog(s) have endoplasmic reticulumlocalization	-5.02215	4.1686e-09	-4.24256717389345	1.12518207772159e-08	-1.90967	4.53195e-05
								B1J91_B04411g	Ortholog(s) have ADP-ribosyl-[dinitrogen reductase]hydrolase activity, phosphatase activity	1.34079	0.129563	-0.175594893546045	0.847462740704905	-0.483696	0.595927
orf19.6929	C3_03860W_A		CAGL0K02035g		-1.81519	0.0152371	0.0599758	B1J91_K02035g	Ortholog(s) have acid phosphatase activity, proteintyrosine phosphatase activity, metal-dependent activityand cytosol, nucleus localization	-8.00518	4.11648e-10	-7.46104800879542	6.0619061215484e-10	-3.66159	7.18824e-07
								B1J91_K01485g	Ortholog(s) have 2,5-diamino-6-ribitylamino-4(3H)-pyrimidinone 5'-phosphate deaminase activity,pseudouridine synthase activity, role in riboflavinbiosynthetic process, tRNA pseudouridine synthesis andcytoplasm localization	6.68409	1.50501e-07	7.26099447845125	7.9248017626717e-08	4.53242	1.18223e-05
orf19.2168.3	C2_08160C_A		CAGL0K05203g		-1.73981	0.00845362	0.0413622	B1J91_K05203g	Ortholog(s) have role in cellular proteinlocalization, endoplasmic reticulum inheritance,endoplasmic reticulum tubular network organization,mitotic cytokinesis, site selection, nuclear pore complexassembly, vesicle-mediated transport	-2.53515	1.99215e-08	-1.98746778334052	8.26087129876362e-08	-0.300601	0.141267
orf19.275	C3_02840W_A		CAGL0M11836g		0.583583	0.397016	0.54333	B1J91_M11836g	Ortholog(s) have RNA binding, ribonuclease MRPactivity, ribonuclease P activity and role in intronic boxC/D snoRNA processing, mRNA cleavage, rRNA processing,tRNA processing	-1.75016	8.41764e-07	-1.51402719330326	3.19018240927341e-06	-2.35323	7.19648e-08
orf19.7405	C3_06270C_A		CAGL0H04719g		-0.1903	0.774276	0.851511	B1J91_H04719g	Ortholog(s) have role in nucleotide-excision repairand nucleus localization	-3.58247	0.000975447	-4.27016396844808	0.000256002681380237	0.992408	0.275615
orf19.1967	C5_01050C_A		CAGL0L10824g		0.29117	0.432382	0.576156	B1J91_L10824g	Ortholog(s) have structural constituent of ribosomeactivity and mitochondrial large ribosomal subunitlocalization	-5.38021	1.47333e-10	-4.88013583576427	2.78550988037109e-10	0.833619	0.00142763
orf19.3205	C5_01700W_A	MPRL36	CAGL0J09856g		1.29223	0.00213195	0.0178225	B1J91_J09856g	Ortholog(s) have structural constituent of ribosomeactivity, role in mitochondrial translation andmitochondrial large ribosomal subunit localization	-0.670178	0.0663271	-0.704616423460957	0.0534280830703345	-1.7448	0.000508218
orf19.3062	C1_03630W_A		CAGL0L01991g		1.25888	0.00136361	0.0137514	B1J91_L01991g	Ortholog(s) have role in chromatin remodeling andASTRA complex, mitochondrion localization	2.27631	0.00939173	4.24041939175158	9.66533084509528e-05	4.57478	6.71297e-05
								B1J91_C00451g	Ortholog(s) have role in posttranslational proteintargeting to membrane and TRC complex, nucleuslocalization	-0.48341	0.218886	-0.864683599320166	0.0371974453064667	-1.18505	0.00999984
orf19.6264.3	C1_06480C_A		CAGL0G01452g		-1.06333	0.0566826	0.142154	B1J91_G01452g	Ortholog(s) have role in ER to Golgi vesicle-mediated transport and ER to Golgi transport vesicle,Golgi apparatus, endoplasmic reticulum localization	-3.92854	1.01291e-09	-3.61147855196088	1.37287472976276e-09	-4.58181	5.86643e-10
orf19.2785	C1_07600W_A	ATP7	CAGL0L09713g	ATP7	-0.631373	0.450255	0.592034	B1J91_L09713g	F1F0-ATPase complex, FO D subunit	-0.440686	0.118295	-0.51764611275596	0.0570875066705884	-0.231304	0.481703
orf19.2275	C2_07190C_A		CAGL0H03531g	MNP1	-0.328225	0.521203	0.653657	B1J91_H03531g	Putative mitochondrial-nucleoid specific ribosomalprotein; protein abundance decreased in ace2 mutant cells	-0.706182	0.00123461	-0.578460229511016	0.00295270165857238	-1.53295	7.87679e-06
orf19.4229	C5_02220C_A		CAGL0L04422g					B1J91_L04422g	Ortholog(s) have bis(5'-adenosyl)-hexaphosphataseactivity, bis(5'-adenosyl)-pentaphosphatase activity,diphosphoinositol-polyphosphate diphosphatase activity andendopolyphosphatase activity, more	-1.37736	0.00419398	-1.5686821462704	0.0015391316563831	-1.07489	0.0251216
orf19.121	C6_01140C_A	ARC18	CAGL0G04895g		-0.0977822	0.789693	0.862401	B1J91_G04895g	Ortholog(s) have role in Arp2/3 complex-mediatedactin nucleation, actin cortical patch localization,cellular response to drug, endocytosis and establishmentof mitochondrion localization, more	-1.80798	1.02216e-05	-1.81780220666404	7.5116580855452e-06	-3.29077	8.87512e-07
								B1J91_L11462g	Ortholog(s) have RNA binding, structuralconstituent of ribosome activity, role in cytoplasmictranslation, ribosomal large subunit assembly andcytosolic large ribosomal subunit, nucleolus localization	-0.138057	0.0234604	-0.371590005342934	1.58148901484463e-05	-0.527314	2.83753e-05
								B1J91_M05643g	Ortholog(s) have ferrous iron binding, ferroxidaseactivity, iron chaperone activity	-1.33441	7.82304e-06	-1.46963787140514	2.41489386378988e-06	-2.17961	5.55557e-07
orf19.4720	C1_08620W_A	CTR2	CAGL0I02508g		0.044662	0.898293	0.937204	B1J91_I02508g	Ortholog(s) have copper uptake transmembranetransporter activity and role in cellular copper ionhomeostasis, copper ion import, copper ion transmembranetransport, intracellular copper ion transport	-1.44721	0.00681436	-0.722861350537841	0.117466257449428	-0.529664	0.303637
orf19.2306	C1_11100W_A		CAGL0K08800g	ADI1	-1.84318	0.00071047	0.00955906	B1J91_K08800g	Ortholog(s) have acireductone dioxygenase (Ni2+-requiring) activity, role in L-methionine biosyntheticprocess from methylthioadenosine and cytosol, nucleuslocalization	1.48246	9.84509e-05	1.41889857075431	0.000139972087283611	-0.925307	0.00758253
orf19.2018	C2_01060C_A		CAGL0C04565g		0.619196	0.259788	0.4067	B1J91_C04565g	Ortholog(s) have ferrous iron binding activity,role in peptidyl-diphthamide biosynthetic process frompeptidyl-histidine and cytosol, nucleus localization	1.85751	0.00151642	1.19627291903728	0.0223695160958747	-0.0126169	0.979855
orf19.6753	C3_07380W_A		CAGL0H10274g		-1.30354	0.00457184	0.0284885	B1J91_H10274g	Has domain(s) with predicted zinc ion bindingactivity	-4.36314	0.000309751	-5.8139114010052	2.79831148133246e-05	-2.89214	0.00733347
orf19.2762	C4_02410C_A	AHP1	CAGL0M11704g	AHP1	-1.00249	0.0537294	0.137357	B1J91_M11704g	Putative thiol-specific peroxiredoxin; alkylhydroperoxide reductase; protein differentially expressedin azole resistant strain; expression upregulated inbiofilm vs planktonic cell culture; protein abundancedecreased in ace2 mutant cells	-1.76949	1.05795e-09	-2.00046187845409	2.78550988037109e-10	-0.197371	0.0755577
orf19.927	C5_00620W_A		CAGL0E04246g		1.08478	0.371234	0.518455	B1J91_E04246g	Ortholog(s) have role in positive regulation oftranscription from RNA polymerase II promoter, telomeremaintenance via recombination and EKC/KEOPS complex,cytosol, nucleus localization	-5.80948	1.97088e-07	-3.82529242095976	8.48807544504472e-06	0.53432	0.321918
orf19.1927	C5_01390C_A	SNM1	CAGL0M08888g		1.14898	0.103744	0.215244	B1J91_M08888g	Ortholog(s) have rRNA primary transcript bindingactivity, role in mRNA processing, plasmid partitioning,rRNA processing and ribonuclease MRP complex localization	0.709204	0.531644	-0.77489860118075	0.498792744610993	0.7109	0.552537
								B1J91_K07414g	Ortholog(s) have cell surface, cytosolic largeribosomal subunit, nucleolus localization	-0.48233	0.000221354	-0.71168495691345	3.1067553281232e-06	-0.326405	0.0229571
								B1J91_L00605g	Phenotype:viable (null), decreased RNA accumulation(null), decreased acid pH resistance (null), decreasedalkaline pH resistance (null), decreased resistance tochemicals (null), viable (null)viable (null), viable(null)viable (null)viable (null), decreased	-0.753911	0.124381	0.0728938725923625	0.88299225530492	0.0588553	0.910244
orf19.1738	CR_04660C_A	UGP1	CAGL0L01925g	UGP1	-0.186956	0.715408	0.80944	B1J91_L01925g	Putative UDP-glucose pyrophosphorylase; increasedprotein abundance in azole resistant strain	1.13384	0.0674795	0.41315465800276	0.498463118311011	1.33418	0.0753996
								B1J91_G01826g	Ortholog(s) have role in ribosomal large subunitassembly and cytosolic large ribosomal subunitlocalization	-0.673727	1.13331e-06	-0.709062485490326	5.33676524262662e-07	0.092307	0.357746
								B1J91_F06127g	Ortholog(s) have methionine-R-sulfoxide reductaseactivity, role in cellular response to oxidative stressand cytoplasm, nucleus localization	-2.26411	3.41105e-09	-2.27301118841076	1.79869952825676e-09	-2.18838	1.63139e-08
								B1J91_G00946g	Ortholog(s) have flavin-linked sulfhydryl oxidaseactivity and role in cellular iron ion homeostasis,cellular response to oxidative stress, protein import intomitochondrial intermembrane space	-3.29783	2.44118e-05	-2.40062263120493	0.000344524491858585	-0.412886	0.435613
orf19.4528	C1_01950C_A		CAGL0F01617g		-1.43022	0.00485836	0.0295559	B1J91_F01617g	Ortholog(s) have role in vacuolar proteinprocessing and endoplasmic reticulum localization	-1.38164	0.0572288	-0.699522458997551	0.288574416924675	-1.62073	0.0442534
orf19.5196	C1_04410C_A	ESS1	CAGL0B04037g		-1.5121	0.000789966	0.0101169	B1J91_B04037g	Ortholog(s) have RNA polymerase II core binding,peptidyl-prolyl cis-trans isomerase activity	0.87303	0.000225299	0.482747237601368	0.0122341024687066	0.372656	0.0587794
orf19.5813	C2_02920W_A		CAGL0L10186g					B1J91_L10186g	Putative stress-induced protein; gene isupregulated in azole-resistant strain	3.52433	1.12582e-05	2.42972475829076	0.000370641738810082	0.91418	0.141068
orf19.4092	C2_09310C_A		CAGL0G07821g		-0.00361868	0.995204	0.997216	B1J91_G07821g	Ortholog(s) have glutaminyl-tRNA synthase(glutamine-hydrolyzing) activity, role in glutaminyl-tRNAGln biosynthesis via transamidation and glutamyl-tRNA(Gln) amidotransferase complex, mitochondrionlocalization	-0.67887	0.125185	-0.90991952538287	0.0467827790430919	-0.470424	0.302262
orf19.5960	C3_04910C_A	NCE102	CAGL0L08448g		0.0661595	0.863493	0.912771	B1J91_L08448g	Ortholog(s) have role in actin cytoskeletonorganization, eisosome assembly, establishment of proteinlocalization to plasma membrane, negative regulation ofprotein phosphorylation, pathogenesis, protein secretion	-1.45858	1.2842e-09	-1.25212611297951	3.49185335938442e-09	-0.989481	3.82449e-07
orf19.4323	C5_02980C_A		CAGL0I01144g		1.08693	0.374759	0.52162	B1J91_I01144g	Ortholog(s) have phosphatidylinositol-3-phosphatebinding activity and endosome localization	0.0546534	0.935865	0.678901571011421	0.297913331952685	0.0760717	0.919144
orf19.5006	C1_13680C_A	GCV3	CAGL0M12188g		-0.958134	0.168535	0.299895	B1J91_M12188g	Ortholog(s) have glycine dehydrogenase(decarboxylating) activity, role in glycine catabolicprocess, one-carbon metabolic process, protein lipoylationand mitochondrion localization	-2.54198	2.34756e-09	-2.63438056482003	1.13424152736354e-09	-1.47686	2.64138e-06
orf19.7109	C7_00140C_A		CAGL0H07755g		-0.213668	0.575024	0.69923	B1J91_H07755g	Ortholog(s) have cytosol, nucleus localization	-4.50666	5.40522e-07	-3.81901031561226	2.16358993712177e-06	-2.687	7.87699e-05
orf19.6458.1	C7_02510W_A		CAGL0G03465g		-0.623877	0.0670758	0.15902	B1J91_G03465g	Ortholog(s) have U6 snRNA binding activity and rolein cytoplasmic mRNA processing body assembly, mRNAsplicing, via spliceosome	-1.36848	0.00575832	-0.359514329773698	0.401525819031591	-0.883173	0.0546299
								B1J91_G05181g	Ortholog(s) have CTD phosphatase activity, role indephosphorylation of RNA polymerase II C-terminal domain,transcription from RNA polymerase II promoter andcytoplasm, nucleus localization	0.582385	0.290061	0.0606994234336233	0.915353420229743	0.0297638	0.961768
								B1J91_K12804g	Ortholog(s) have ribosomal large subunit bindingactivity, role in cellular bud site selection, ribosomallarge subunit export from nucleus and cytoplasm,nucleolus, preribosome, large subunit precursorlocalization	-1.14763	0.00439068	-1.14111300813024	0.00397190173703395	-1.13826	0.0106788
								B1J91_I10494g	Ortholog(s) have role in eisosome assembly,establishment of protein localization to plasma membraneand Golgi apparatus, eisosome, growing cell tip, plasmamembrane localization	-1.85006	0.000309714	-2.05231214470137	0.000119861283857248	-2.10466	0.00129047
								B1J91_D05346g	Ortholog(s) have role in ER to Golgi vesicle-mediated transport, protein complex assembly and TRAPPIprotein complex, TRAPPII protein complex, TRAPPIII proteincomplex, cytosol, nucleus localization	-1.05215	0.0859841	-0.06429038152536	0.918437300097951	-0.69158	0.251457
orf19.3347	C1_01570C_A	RPB7	CAGL0F02673g		-1.55553	0.000840871	0.0104731	B1J91_F02673g	Ortholog(s) have DNA-directed RNA polymeraseactivity, RNA-directed RNA polymerase activity, single-stranded DNA binding, single-stranded RNA binding,translation initiation factor binding activity	-4.21005	2.99112e-10	-3.54864815408082	9.48224154207013e-10	-3.67121	1.4183e-09
orf19.7343	CR_09480W_A		CAGL0G09845g		1.1127	0.0491515	0.129295	B1J91_G09845g	Ortholog(s) have role in mRNA splicing, viaspliceosome, snoRNA splicing and U4/U6 x U5 tri-snRNPcomplex localization	4.48634	5.86792e-09	4.6838754930562	3.70887509801119e-09	4.55996	8.32528e-09
orf19.1981	C5_00860W_A	IMP2	CAGL0F05951g		-0.0933708	0.816076	0.880646	B1J91_F05951g	Ortholog(s) have endopeptidase activity, role inprotein processing involved in protein targeting tomitochondrion and mitochondrial inner membrane peptidasecomplex localization	-8.15475	5.16571e-09	-7.68626463195398	8.90419154087718e-09	-2.10351	0.00141752
orf19.3251	CR_01040C_A	ARC19	CAGL0L05390g		0.320977	0.650736	0.760609	B1J91_L05390g	Ortholog(s) have structural molecule activity androle in Arp2/3 complex-mediated actin nucleation, actincortical patch assembly, cellular response to drug, sporegermination	-1.73768	1.07283e-08	-1.97610673645131	2.04287992770134e-09	-0.404343	0.00728332
orf19.5227	C1_12370W_A		CAGL0D03278g		-0.415437	0.543139	0.67316	B1J91_D03278g	Ortholog(s) have role in chaperone-mediated proteincomplex assembly, nuclear-transcribed mRNA catabolicprocess, non-stop decay, proteasome assembly andintracellular localization	1.48653	0.0582264	2.46537209408644	0.00366105513624192	0.725281	0.351224
orf19.3259	CR_00990W_A		CAGL0F06721g		0.14389	0.619355	0.73563	B1J91_F06721g	Ortholog(s) have peptidase activity, role inprotein targeting to ER, signal peptide processing andsignal peptidase complex localization	-2.97072	3.23536e-09	-2.77688198875154	4.41637322236057e-09	-1.56681	3.26856e-06
								B1J91_B02772g	Ortholog(s) have role in late endosome to vacuoletransport and fungal-type vacuole membrane,phosphatidylinositol 3-kinase complex, class III, type IIlocalization	-1.34936	0.000337169	-0.0484987344460892	0.868804386330417	4.51366	6.18559e-09
orf19.1045	C1_04120C_A		CAGL0J01914g		0.167665	0.858606	0.90973	B1J91_J01914g	Ortholog(s) have first spliceosomaltransesterification activity and role in cellular responseto drug, generation of catalytic spliceosome for firsttransesterification step, mRNA export from nucleus,spliceosomal complex assembly	-2.24608	2.80108e-07	-2.3046151670791	1.1645203948925e-07	-2.71552	9.99925e-08
orf19.7620	CR_10430C_A		CAGL0K09504g		0.288	0.908705	0.943984	B1J91_K09504g	Ortholog(s) have ATPase activator activity, role inmRNA splicing, via spliceosome, positive regulation ofATPase activity and spliceosomal complex localization	-0.878805	0.022591	-0.839244833690704	0.0275536596906433	-0.261127	0.478941
								B1J91_I02244g	Protein of unknown function	-4.14781	4.31014e-06	-3.37258905136793	2.5323986107314e-05	-3.44715	2.49703e-05
orf19.410.3	C1_05560W_A	RIB4	CAGL0B01419g	RIB4				B1J91_B01419g	Ortholog(s) have 6,7-dimethyl-8-ribityllumazinesynthase activity, riboflavin binding activity, role inriboflavin biosynthetic process and mitochondrialintermembrane space, nucleus localization	-3.28542	8.97203e-05	-3.37593448035554	4.6055873198464e-05	-1.9404	0.0084268
orf19.490	CR_04070W_A	NAT5	CAGL0K09020g		-1.86366	0.000713891	0.00956965	B1J91_K09020g	Ortholog(s) have NatA complex, cytosolic ribosomelocalization	-3.77522	6.55742e-06	-2.49311622485322	0.000194388530335921	0.444028	0.38986
								B1J91_K00253g	Ortholog(s) have RNA binding activity, role inpoly(A)+ mRNA export from nucleus and nucleuslocalization	-2.86381	9.70282e-06	-1.93271635547554	0.000280521008267298	-0.593786	0.165267
orf19.3348	C1_01580W_A		CAGL0L04224g		0.289845	0.63001	0.74437	B1J91_L04224g	Ortholog(s) have structural constituent of ribosomeactivity and fungal-type vacuole, mitochondrial largeribosomal subunit localization	-4.37203	2.25387e-08	-3.77178701482214	8.38811032122127e-08	-3.98862	9.72265e-08
orf19.4845	C1_09800C_A	TVP18	CAGL0K03025g		-0.662365	0.132934	0.254575	B1J91_K03025g	Ortholog(s) have role in vesicle-mediated transportand clathrin-coated vesicle, integral component of Golgimembrane localization	-0.833006	0.253918	-1.59832206715444	0.0302617828460071	-1.89717	0.0257843
orf19.336	C3_03390C_A	YAH1	CAGL0H00660g		0.46975	0.535815	0.667319	B1J91_H00660g	Ortholog(s) have oxidoreductase activity, acting onNAD(P)H, heme protein as acceptor activity, role in heme abiosynthetic process, iron-sulfur cluster assembly,ubiquinone biosynthetic process and mitochondrial matrixlocalization	-2.16029	4.40799e-07	-2.25912097499538	2.25506915382741e-07	-3.10868	7.40465e-08
orf19.4955	C1_13290W_A		CAGL0B00616g		2.72472	0.163635	0.293833	B1J91_B00616g	Ecm33-family protein with a predicted role in cellwall biogenesis and organization; predicted GPI-anchor	4.1418	3.29393e-06	3.3974456065604	2.26122525413833e-05	4.49326	2.5262e-06
orf19.7195	C7_03870W_A	RAD6	CAGL0I00352g		-0.91119	0.0419787	0.116526	B1J91_I00352g	Ortholog(s) have single-stranded DNA binding,single-stranded DNA-dependent ATPase activity, ubiquitinconjugating enzyme activity	-1.01192	0.0111072	-1.13997190758386	0.00448917810669119	-3.47826	2.98176e-06
orf19.4557	C6_04120C_A		CAGL0H03047g		1.92538	0.0463498	0.124489	B1J91_H03047g	Ortholog(s) have microtubule binding, structuralconstituent of cytoskeleton activity and role inmicrotubule nucleation, mitotic spindle assemblycheckpoint, protein localization to kinetochore, sisterchromatid biorientation	4.18532	1.4892e-07	4.0137854524246	2.07792476592243e-07	4.39956	1.29259e-07
								B1J91_L12870g	Ortholog(s) have role in cellular response tooxidative stress, cytoplasmic translation and cytosol,mitochondrion, nucleus, ribosome localization	-0.40547	1.62657e-06	-0.591546861128274	3.0266000480244e-08	-0.0579042	0.367917
								B1J91_G03531g	Ortholog(s) have mitochondrion localization	-1.95978	0.0387119	0.0651271284548482	0.945798762330481	-0.318405	0.733596
								B1J91_G03949g	Protein of unknown function	-0.804477	0.0638178	0.255815682473523	0.541929405086446	-0.164283	0.706592
orf19.1111	C5_03830C_A		CAGL0M05005g		-0.434764	0.321837	0.469998	B1J91_M05005g	Putative subunit of TFIID and SAGA complexes; geneis upregulated in azole-resistant strain	-3.01295	1.97483e-09	-3.07283427004957	1.45975659278424e-09	-1.75596	5.29385e-07
orf19.5858	C3_04140C_A	EGD2	CAGL0M07161g	EGD2	-2.31093	0.000405302	0.00711766	B1J91_M07161g	Alpha subunit of the nascent polypeptide-associatedcomplex; protein abundance decreased in ace2 mutant cells	-0.255926	0.0740503	-0.295949253932937	0.0366704347061015	-1.82098	2.17794e-06
orf19.2621	CR_07510W_A		CAGL0C02497g		0.817891	0.0195042	0.0699092	B1J91_C02497g	Ortholog(s) have role in mRNA splicing, viaspliceosome and U1 snRNP, U2 snRNP, U2-typeprespliceosome, U4/U6 x U5 tri-snRNP complex, U5 snRNP,cytosol localization	-1.14345	0.00251402	-1.29875303672243	0.000958795936526781	-0.678323	0.0454947
orf19.7329	CR_09340W_A		CAGL0M07568g					B1J91_M07568g	Ortholog(s) have ubiquitin-protein transferaseactivity	1.60984	2.81418e-05	0.936231091418919	0.00224940335331093	-2.28089	1.33386e-05
orf19.5704	C6_03440W_A		CAGL0E02959g		2.64849	0.0259771	0.0840734	B1J91_E02959g	Ortholog(s) have rRNA binding activity, role in RNAsplicing, mitochondrial RNA processing, mitochondrialgenome maintenance, rRNA metabolic process andmitochondrion localization	3.89438	1.24114e-10	3.96294310741431	9.73842333925872e-11	4.34014	1.2438e-10
								B1J91_I00242g	Has domain(s) with predicted glutathione peroxidaseactivity and role in oxidation-reduction process, responseto oxidative stress	4.15738	0.000648325	1.75743319708866	0.0800527282962841	0.279793	0.792625
								B1J91_H05973g	Ortholog(s) have cytoplasm localization	2.28064	0.00409323	2.33662843153551	0.00319488592130599	0.93246	0.235346
								B1J91_F02937g	Ortholog(s) have role in ribosomal large subunitassembly and cytosolic large ribosomal subunit, nucleoluslocalization	-0.210396	0.00139181	-0.260321986733196	0.0001667228555371	0.581477	2.46736e-06
orf19.3057	C1_03540C_A		CAGL0H00550g		0.119004	0.795782	0.86635	B1J91_H00550g	Ortholog(s) have role in mitochondrial genomemaintenance and endoplasmic reticulum localization	0.181262	0.400228	0.136310526386583	0.524883076089734	-1.78617	6.45361e-06
orf19.3373	C4_03460C_A		CAGL0E03630g		5.09443	0.0212911	0.0739812	B1J91_E03630g	Ortholog(s) have RNA binding activity and role innegative regulation of conjugation with cellular fusion,premeiotic DNA replication, reciprocal meioticrecombination, sporulation resulting in formation of acellular spore	3.83574	8.91638e-09	5.24377008157266	4.86152312203849e-10	4.31605	4.85684e-09
								B1J91_D02090g	40S small subunit ribosomal protein	-0.333931	0.0616052	0.860742097519457	0.164492280693328	4.49007	9.49004e-06
								B1J91_H05819g	Ortholog(s) have role in mitochondrial proton-transporting ATP synthase complex assembly and INA complexlocalization	-0.149921	0.390439	-0.685966371564055	0.00144367287106746	0.558777	0.00681973
								B1J91_C01705g	Putative glutathione peroxidase	-1.30256	2.56848e-07	-1.22676616553924	2.46524859291959e-07	-2.42642	1.31415e-08
								B1J91_E06204g	Ortholog(s) have endoplasmic reticulum, fungal-typevacuole, integral component of membrane localization	-3.9186	1.02265e-06	-2.50140361550635	4.7725736178763e-05	-3.29521	5.86824e-06
								B1J91_J02288g	Ortholog(s) have aspartic-type endopeptidaseactivity and role in adaptation of signaling pathway byresponse to pheromone involved in conjugation withcellular fusion, peptide catabolic process	2.57312	0.000783327	4.48513722302428	6.51818946853085e-06	4.47928	7.9763e-06
orf19.4468	C1_03940W_A		CAGL0F05863g		-1.98451	0.00114606	0.0125035	B1J91_F05863g	Ortholog(s) have succinate dehydrogenase(ubiquinone) activity, role in mitochondrial electrontransport, succinate to ubiquinone and mitochondrialrespiratory chain complex II, succinate dehydrogenasecomplex (ubiquinone) localization	-0.0428131	0.924336	-0.356412950104399	0.411678956813906	0.677507	0.192694
orf19.5174	C7_02870C_A	TAF19	CAGL0H06897g		-0.618195	0.315656	0.46411	B1J91_H06897g	Ortholog(s) have role in RNA polymerase IItranscriptional preinitiation complex assembly, cellularresponse to drug and transcription factor TFIID complexlocalization	-1.60353	3.85904e-05	-1.18123176899387	0.000364400370984527	-1.47692	0.000103602
orf19.5811	C2_02940W_A	MET1	CAGL0G01903g	MET1	-0.230942	0.841352	0.897744	B1J91_G01903g	Ortholog(s) have uroporphyrin-III C-methyltransferase activity and role in cellular responseto drug, methionine biosynthetic process, sirohemebiosynthetic process	3.47957	4.27033e-05	3.53756463335565	4.37488950196774e-05	1.35353	0.0547284
orf19.4947	C1_13190W_A		CAGL0G01892g		-0.708199	0.166089	0.296568	B1J91_G01892g	Ortholog(s) have mitochondrial outer membrane,plasma membrane localization; mass spectrometry datapredicts an N-terminal extension of this gene	0.667969	0.00620536	-3.04891820389313	1.35235064064049e-08	-0.315569	0.159242
orf19.7107	C7_00160C_A		CAGL0L05500g		-1.17795	0.0361115	0.105029	B1J91_L05500g	Phenotype:decreased resistance to killing by hostcells (null)	-5.83092	5.05886e-06	-2.8536027254166	0.000889623008233147	-3.05352	0.00114856
orf19.6472	C7_02380C_A	CYP1	CAGL0E01177g	CPR1	-1.54151	0.00246762	0.0194117	B1J91_E01177g	Cyclophilin; peptidyl-prolyl cis-trans isomerase	-0.84013	6.9425e-08	-1.0460841896592	6.86457922697969e-09	-0.575059	4.77455e-05
orf19.2367	CR_06980W_A		CAGL0J07986g		0.557334	0.448092	0.589978	B1J91_J07986g	Ortholog(s) have role in ribosomal large subunitbiogenesis, translational initiation and cytoplasm,nucleus localization	-4.02988	1.56969e-10	-3.7717451671394	2.78550988037109e-10	-0.761434	0.00067341
								B1J91_D06226g	Putative adhesin-like protein	-3.91409	8.33937e-10	2.27942225275862	1.37996872921314e-07	4.47706	5.13319e-10
								B1J91_C02387g	Ortholog(s) have cytoplasm, nucleus localization	-2.54623	7.64681e-09	-3.34242966873197	6.39763434543828e-10	-0.580343	0.004164
								B1J91_F08591g	Ortholog(s) have role in chromosome segregation andkinetochore, spindle pole body localization	-3.22679	2.69625e-06	-2.82865230619332	9.67412897850796e-06	-2.30744	6.74615e-05
orf19.6062.3	C1_00450C_A		CAGL0K10516g		-1.11331	0.0217062	0.074926	B1J91_K10516g	Ortholog(s) have role in cristae formation andMICOS complex, mitochondrial crista junction localization	0.830576	0.371648	-0.111984342213766	0.906327573391206	0.116081	0.911122
orf19.2442	C1_06030C_A		CAGL0I09174g		4.38933	0.0267179	0.0858333	B1J91_I09174g	Ortholog(s) have histone methyltransferase activity(H3-K4 specific) activity, role in histone H3-K4methylation and Set1C/COMPASS complex localization	-2.20877	0.000455179	-1.86935899000607	0.00164770425634147	-0.25656	0.612627
orf19.150	C2_04680W_A	TIM17	CAGL0I05918g		-0.104791	0.786859	0.86052	B1J91_I05918g	Ortholog(s) have protein channel activity, role inmitochondrial genome maintenance, protein import intomitochondrial matrix and mitochondrial inner membranepresequence translocase complex localization	-2.61795	5.75888e-07	-2.7420758046308	2.04513250436648e-07	-4.99477	2.77557e-09
orf19.5618	C6_03300C_A		CAGL0H03003g		1.99906	0.00568831	0.0324393	B1J91_H03003g	Ortholog(s) have SNARE binding, unfolded proteinbinding activity	2.66464	0.0486158	5.18531807276625	0.000868902082907351	4.26511	0.00492007
orf19.2545	CR_01580C_A	DOT6	CAGL0I05060g		0.185622	0.693305	0.793723	B1J91_I05060g	Has domain(s) with predicted DNA binding, chromatinbinding activity	-0.551571	0.414398	-0.179030712854511	0.786093301757949	1.3563	0.0734678
orf19.5201	C1_04370C_A		CAGL0J02838g		0.0560947	0.913725	0.947227	B1J91_J02838g	Ortholog(s) have structural constituent of ribosomeactivity and mitochondrial small ribosomal subunitlocalization	-5.53917	4.22403e-09	-5.42106822928101	4.97942474379328e-09	-2.46255	1.16844e-05
orf19.5104	C1_08260C_A	LTP1	CAGL0D01320g		-1.1279	0.0175623	0.0655683	B1J91_D01320g	Ortholog(s) have non-membrane spanning proteintyrosine phosphatase activity, role in peptidyl-tyrosinedephosphorylation and cytosol, nucleus localization	0.209516	0.567662	1.05381909410576	0.00960692616681143	0.790824	0.0437123
orf19.4825	C1_09620C_A		CAGL0G02695g					B1J91_G02695g	Ortholog(s) have role in mitochondrial proton-transporting ATP synthase complex assembly andmitochondrial matrix localization	-3.56243	8.51833e-08	-3.331868059087	1.63215955284349e-07	-0.626656	0.0536548
orf19.840	C2_03810C_A	RPL21A	CAGL0M06523g		-1.55254	0.00504327	0.0301472	B1J91_M06523g	Ortholog(s) have cytosolic large ribosomal subunitlocalization	-0.471986	0.00469116	-0.523267081412877	0.00180884335890046	-1.51697	1.49189e-05
orf19.837	C2_03870W_A	GNA1	CAGL0D02156g					B1J91_D02156g	Ortholog(s) have glucosamine 6-phosphate N-acetyltransferase activity, role in UDP-N-acetylglucosamine biosynthetic process, pathogenesis andcytosol, nucleus localization	-0.128471	0.560218	0.474173155323416	0.033842795695782	0.586209	0.0212951
orf19.2201	C2_07800W_A		CAGL0D01144g		0.974502	0.0962626	0.204431	B1J91_D01144g	Ortholog(s) have ribosome binding activity, role inmitochondrial respiratory chain complex III assembly,positive regulation of mitochondrial translation and Cbp3p-Cbp6 complex, mitochondrial ribosome localization	0.544117	0.601588	-1.23103780369088	0.266936514303568	0.498268	0.672516
orf19.7657	CR_10690W_A	POP3	CAGL0I03014g		-0.639677	0.315882	0.464367	B1J91_I03014g	Ortholog(s) have ribonuclease MRP activity,ribonuclease P activity and role in intronic box C/DsnoRNA processing, mRNA cleavage, rRNA processing, tRNAprocessing	-2.28259	1.47277e-07	-1.85290088616182	9.79609666098899e-07	-2.01829	5.71342e-07
								B1J91_I01562g	Ortholog(s) have proton-transporting ATPaseactivity, rotational mechanism activity	-1.05117	7.58723e-06	-0.714085198497569	0.000105745520955917	-1.86886	1.78213e-07
orf19.302	C3_03060W_A		CAGL0H04345g		0.2337	0.649106	0.759379	B1J91_H04345g	Ortholog(s) have Rab guanyl-nucleotide exchangefactor activity, role in ER to Golgi vesicle-mediatedtransport and TRAPPI protein complex, TRAPPII proteincomplex, TRAPPIII protein complex, cytosol, nucleuslocalization	-2.58569	1.04965e-05	-2.83779290487159	3.86468153472658e-06	-1.25796	0.00390783
orf19.2643	C5_03360W_A	RPO26	CAGL0G10043g		-0.508686	0.237203	0.381587	B1J91_G10043g	Ortholog(s) have RNA polymerase I activity, RNApolymerase II activity, RNA polymerase III activity, RNA-directed RNA polymerase activity	0.38185	0.429675	0.151899906425562	0.757611373605883	0.691263	0.184689
								B1J91_K11946g	Protein of unknown function	2.93558	0.000314118	4.40015264885984	8.92406828785282e-06	4.47185	9.32194e-06
orf19.93	C6_00920W_A		CAGL0J11682g		0.33982	0.403992	0.550334	B1J91_J11682g	Ortholog(s) have role in aerobic respiration,development of symbiont in host and cytosol, mitochondrialintermembrane space, nucleus localization	-1.5585	0.00186014	-1.4696147173166	0.00318383872259898	-0.51338	0.284578
								B1J91_M11000g	Ortholog of S. cerevisiae : YCR075W-A andSaccharomyces cerevisiae S288C : YCR075W-A	7.74204	3.89698e-10	6.28139339917537	3.83385729438823e-09	4.46755	3.62966e-07
								B1J91_H08173g		1.26896	0.000145257	1.14311489655617	0.000242954289987558	0.211759	0.489751
								B1J91_I10246g	Adhesin-like protein with tandem repeats; containsa PA14 domain; belongs to adhesin cluster II	1.96688	0.0343947	1.31620745921935	0.131579409753024	4.46364	0.00017205
								B1J91_C03245g	Ortholog(s) have Atg12 transferase activity androle in CVT pathway, cellular protein modificationprocess, late nucleophagy, macroautophagy, mitochondriondegradation, piecemeal microautophagy of nucleus	-4.281	3.0654e-05	-5.25598053198003	4.77513515735995e-06	-1.31282	0.0702085
orf19.2194	C2_07880W_A	APM4	CAGL0C05203g					B1J91_C05203g	Ortholog(s) have AP-2 adaptor complex localization	-1.60017	0.0498488	-1.28917658300556	0.105720051406915	1.35921	0.100431
orf19.1114	C5_03800W_A		CAGL0G07315g		-0.668272	0.0993179	0.208752	B1J91_G07315g	Ortholog(s) have role in mitochondrial respiratorychain complex IV assembly, mitochondrial respiratory chainsupercomplex assembly	-0.350549	0.6923	-0.356034890961623	0.688697108783495	-1.02223	0.315604
orf19.485	CR_04020C_A		CAGL0K08954g		-0.992401	0.1868	0.322478	B1J91_K08954g	Ortholog(s) have structural constituent ofcytoskeleton activity	-3.31045	1.29006e-06	-3.06184376722692	2.43908120037462e-06	-3.58721	7.34879e-07
orf19.7290	CR_08930C_A		CAGL0L05544g		-1.72496	0.00283873	0.021101	B1J91_L05544g	Ortholog(s) have RNA cap binding, chromatinbinding, mRNA binding activity, role in deadenylation-dependent decapping of nuclear-transcribed mRNA andcytoplasmic mRNA processing body, cytosol, mRNA capbinding complex, nucleus localization	-0.512447	0.533714	-1.43759422426355	0.0945784062924222	-1.80223	0.0663826
orf19.2471	C1_05810W_A	GIM5	CAGL0L00385g		-0.713172	0.0423695	0.117202	B1J91_L00385g	Ortholog(s) have tubulin binding activity and rolein positive regulation of transcription elongation fromRNA polymerase II promoter, regulation of conjugation withcellular fusion, tubulin complex assembly	0.0877772	0.888407	-0.673044513568447	0.264639342144276	0.941153	0.161509
orf19.2399	CR_03240C_A		CAGL0J07370g	JJJ1	1.63347	0.0011048	0.0122148	B1J91_J07370g	Ortholog(s) have ATPase activator activity and rolein endocytosis, rRNA processing, regulation of cell size,ribosomal large subunit biogenesis, ribosomal largesubunit export from nucleus	-2.16786	5.00913e-06	-0.48985726752247	0.0883648588988404	4.16419	1.14802e-08
orf19.3426	C6_01610W_A	ANB1	CAGL0L01353g		-1.58942	0.0011397	0.0124658	B1J91_L01353g	Ortholog(s) have cytosol, nucleolus localization	-2.50445	9.85474e-07	-2.60647626358418	4.21293844787217e-07	0.70233	0.0188361
orf19.6424	CR_08560C_A		CAGL0D00814g		-0.0256017	0.926574	0.954461	B1J91_D00814g	Ortholog(s) have SUMO transferase activity, role inhyphal growth, mitotic spindle elongation, proteinsumoylation and condensed nuclear chromosome, cytosol,nuclear heterochromatin localization	-1.57772	0.00273594	-1.58506226924401	0.00196376975535249	-1.85711	0.00163397
								B1J91_I01430g	Ortholog(s) have cytosol, nucleolus localization	-3.64665	0.000325252	-3.56176669968232	0.00032277532302838	-0.93199	0.237116
								B1J91_L01573g	Ortholog(s) have cytoplasm, nucleus localization	-4.32562	1.05562e-07	-3.68206035974872	4.07164746511294e-07	-2.58796	1.48368e-05
								B1J91_M06633g	Ortholog(s) have mitochondrion localization	-0.696436	0.0517487	-0.752900083648482	0.0301466273527755	0.395271	0.272326
								B1J91_K03993g	Ortholog(s) have rRNA primary transcript binding,ribonuclease MRP activity, ribonuclease P activity androle in intronic box C/D snoRNA processing, mRNA cleavage,rRNA processing, tRNA processing	-3.92004	0.000361325	-4.26817938933095	0.000168600667488715	-3.07753	0.00214625
orf19.1154	C1_11650W_A	EGD1	CAGL0L12540g		-1.76948	0.00292103	0.0215413	B1J91_L12540g	Ortholog(s) have unfolded protein binding activity,role in 'de novo' cotranslational protein folding,posttranslational protein targeting to membrane andcytosol, nascent polypeptide-associated complex, polysomalribosome localization	-2.31624	6.62747e-07	-2.65363557152258	1.4839086365515e-07	-2.63729	2.84211e-06
orf19.1545	C2_02270C_A		CAGL0M09603g		0.743349	0.0290249	0.0906446	B1J91_M09603g	Ortholog(s) have structural constituent of ribosomeactivity and mitochondrial small ribosomal subunitlocalization	-3.63133	2.78186e-09	-3.32115100900438	4.36011349027039e-09	0.430058	0.0531834
orf19.4149.1	C5_01540W_A		CAGL0K11748g	RPS11B	-1.62703	0.00501549	0.0300985	B1J91_K11748g	Protein component of the small (40S) ribosomalsubunit; expression upregulated in biofilm vs planktoniccell culture	-0.967448	0.000485543	-1.02251836637921	0.00023205506503899	-0.59218	0.0505018
orf19.1012	CR_05310W_A		CAGL0B04983g		-0.0618219	0.884555	0.926973	B1J91_B04983g	Ortholog(s) have clathrin binding activity, role inGolgi to vacuole transport, endosomal transport and AP-1adaptor complex, cytosol, endosome, nucleus localization	2.01319	4.28125e-05	2.30701094514021	8.25510690717902e-06	-0.439442	0.282395
								B1J91_G01848g	Ortholog(s) have role in mRNA splicing, viaspliceosome and Prp19 complex, U2-type catalytic step 1spliceosome localization	-4.49809	8.32739e-07	-5.49769771806479	1.17979610651668e-07	-0.389924	0.446291
orf19.3789	C4_04890C_A	RPL24A	CAGL0A01562g		-1.94474	0.00884064	0.0425572	B1J91_A01562g	Ortholog(s) have RNA binding activity and cytosoliclarge ribosomal subunit localization	-1.02367	1.74165e-06	-1.27208037689951	2.48958564713079e-07	-1.88413	2.85035e-07
orf19.3182	C5_01910W_A	GIS2	CAGL0J07898g					B1J91_J07898g	Ortholog(s) have mRNA binding, single-stranded DNAbinding, translation regulator activity and role incellular response to cold, cellular response to drug,cellular response to osmotic stress, positive regulationof translation	-1.78573	1.99973e-05	-1.84234876335578	9.15433954170123e-06	-2.20202	4.33439e-05
orf19.4195.1	C6_00620W_A	FCA1	CAGL0D01562g	FCY1	-2.91266	0.000713479	0.00956965	B1J91_D01562g	Phenotype:increased resistance to chemicals(unspecified), decreased resistance to chemicals(unspecified)	-4.35896	1.43597e-10	-4.23241899417307	1.09832656955707e-10	-1.3312	8.07825e-06
orf19.5161	C7_03000C_A		CAGL0L03542g		0.433668	0.440303	0.583062	B1J91_L03542g	Ortholog(s) have structural constituent of ribosomeactivity and mitochondrial large ribosomal subunitlocalization	-3.64514	0.00120044	-4.41343456440975	0.000271643124755193	-0.677564	0.475765
								B1J91_K02695g	Ortholog(s) have role in DNA recombinase assembly,maintenance of rDNA and Shu complex, nucleolus, site ofdouble-strand break localization	-4.44654	5.8458e-08	-4.7306765527278	3.10613057529356e-08	-1.91622	0.000161833
orf19.4473	C1_03980W_A	SPC19	CAGL0F05467g					B1J91_F05467g	Putative component of the spindle pole complex;gene is upregulated in azole-resistant strain	-1.64911	0.0147702	-1.99402422013367	0.00489310348666654	-1.00479	0.11255
orf19.4796	C1_09350W_A		CAGL0L10978g		0.177824	0.604131	0.722813	B1J91_L10978g	Ortholog(s) have translation regulator activity,role in negative regulation of translation, positiveregulation of cytoplasmic mRNA processing body assemblyand mRNA cap binding complex localization	-4.54618	1.19142e-09	-4.11396119247343	2.10910060739663e-09	-3.61409	2.50938e-08
orf19.1471	C2_01620W_A	COX4	CAGL0L06160g					B1J91_L06160g	Ortholog(s) have cytochrome-c oxidase activity,zinc ion binding activity and role in aerobic respiration,mitochondrial electron transport, cytochrome c to oxygen	-1.5706	0.00215453	-2.09857235851453	0.000150965672255467	-2.3201	0.000534687
orf19.2770.1	C4_02320C_A	SOD1	CAGL0C04741g	SOD1	0.619842	0.134549	0.25682	B1J91_C04741g	Phenotype:viable (null), normal resistance tokilling by host cells (null)	-0.139746	0.402083	-0.331307291281561	0.0499673599554521	-0.862145	0.0018934
orf19.7111	C7_00120W_A		CAGL0M12661g	FIS1	-0.0182271	0.956109	0.97233	B1J91_M12661g	Ortholog(s) have role in chronological cell aging,hyphal growth, mitochondrial fission, peroxisome fissionand mitochondrial outer membrane, peroxisome localization	-3.95568	1.23476e-10	-3.82891468267419	1.09832656955707e-10	-3.74422	2.88954e-10
orf19.7504	CR_00290W_A		CAGL0E03267g		2.38832	0.000710357	0.00955906	B1J91_E03267g	Ortholog(s) have cytoplasm, nucleus localization	-6.15464	2.01859e-06	-5.21355611288997	8.98748373890057e-06	-2.88975	0.00160248
orf19.6151	CR_07210W_A	ARC15	CAGL0M12595g		-1.14474	0.00490099	0.029677	B1J91_M12595g	Ortholog(s) have mRNA binding, structural moleculeactivity and role in Arp2/3 complex-mediated actinnucleation, actin cortical patch assembly, cellularresponse to drug, mitochondrion inheritance	-5.06218	5.06081e-11	-4.66245439006514	7.29496073419125e-11	-1.79824	6.7145e-07
orf19.7675	CR_10830C_A		CAGL0K01243g		-0.149764	0.796155	0.866668	B1J91_K01243g	Ortholog(s) have structural constituent of ribosomeactivity and mitochondrial large ribosomal subunitlocalization	-1.78955	0.000122523	-1.7711588710378	0.000107514024316095	-1.73206	0.000543309
								B1J91_J09108g	Ortholog(s) have ubiquitin-ubiquitin ligaseactivity, role in ER-associated ubiquitin-dependentprotein catabolic process, cellular response to ethanol,protein ubiquitination and cytoplasm, nucleuslocalization	-1.90735	0.00178211	-0.165546616839545	0.728423736510011	4.46	5.37038e-07
								B1J91_C04455g	F1F0-ATPase complex, F1 delta subunit; proteinabundance decreased in ace2 mutant cells	-2.91018	3.6366e-09	-3.23747792594963	1.15585237553567e-09	-1.13721	6.08289e-05
								B1J91_K09680g	Ortholog(s) have role in double-strand break repairvia nonhomologous end joining and nucleus localization	-5.23462	2.19249e-08	-4.92480284766452	3.96960786381024e-08	-2.15314	0.000107304
orf19.4727	C1_08690W_A		CAGL0I08085g		0.925861	0.0466262	0.125028	B1J91_I08085g	Ortholog(s) have role in ascospore formation,mitochondrial respiratory chain complex II assembly,positive regulation of transcription from RNA polymeraseII promoter, protein-FAD linkage, tricarboxylic acidcycle	-1.70967	0.00571503	-1.75079165165844	0.0036577207297947	-1.11914	0.061168
orf19.5351	C2_10710W_A	TIF11	CAGL0H02409g					B1J91_H02409g	Ortholog(s) have RNA strand annealing activity,ribosomal small subunit binding, translation initiationfactor activity, translation initiation factor bindingactivity	-4.31236	3.16812e-11	-4.80615920088275	1.20710505640655e-11	-2.21232	1.12985e-08
orf19.4190	C4_00520W_A	PAM18	CAGL0J00935g		0.058411	0.903902	0.940999	B1J91_J00935g	Ortholog(s) have ATPase activator activity, role inprotein import into mitochondrial matrix and presequencetranslocase-associated import motor localization	-0.959928	0.00150279	-1.30864101795422	0.000160203945576234	-3.08637	2.74692e-07
orf19.1491	C2_01820C_A		CAGL0F08811g		1.89055	0.00666687	0.0356964	B1J91_F08811g	Ortholog(s) have RNA binding activity, role in mRNAsplicing, via spliceosome and U1 snRNP, U2-typeprespliceosome localization	4.01547	0.000124688	4.20449645706099	8.95916421451526e-05	3.98115	0.000195674
orf19.2363	CR_07020W_A		CAGL0M04697g					B1J91_M04697g	Ortholog(s) have thiosulfate sulfurtransferaseactivity and mitochondrion localization	-0.0608898	0.936822	0.667633643561512	0.358386193162861	-0.46324	0.574324
								B1J91_J02310g	Ortholog(s) have ribosome binding activity, role innuclear pore organization, protein folding and cytosolicribosome, endoplasmic reticulum membrane, mitochondrion,nuclear envelope localization	3.82996	0.00272464	1.79575230383041	0.0941216808536926	0.879705	0.444584
orf19.5206	C2_05830C_A		CAGL0G02783g		1.78703	0.117525	0.234058	B1J91_G02783g	Ortholog(s) have unfolded protein binding activity,role in box H/ACA snoRNP assembly and cytosol, nucleoplasmlocalization	1.6588	5.19484e-05	2.52075961420747	1.09685789101036e-06	3.94393	2.83992e-08
orf19.2438	C1_06070W_A		CAGL0G07931g		0.733678	0.0860919	0.18932	B1J91_G07931g	Ortholog(s) have mitochondrion, ribosomelocalization	-3.02212	9.99351e-05	-2.85404453002533	9.15752791687926e-05	-0.469254	0.420092
orf19.392	C1_08470W_A		CAGL0D05962g		-1.63934	0.000551244	0.00826673	B1J91_D05962g	Ortholog(s) have role in mitochondrial respiratorychain complex III assembly and integral component ofmitochondrial membrane localization	-2.69956	0.00948036	-4.30619939582897	0.000361107109188974	-1.34148	0.158716
orf19.4812	C1_09480W_A	PPT2	CAGL0M02365g		-1.09459	0.0800504	0.17991	B1J91_M02365g	Ortholog(s) have holo-[acyl-carrier-protein]synthase activity, role in protein-cofactor linkage andmitochondrion localization	0.0483814	0.920868	-0.0707194941262359	0.88834436307624	-0.263851	0.590755
orf19.873.1	C2_03470C_A	COX6	CAGL0J00429g	COX6	-1.38744	0.00405208	0.0265848	B1J91_J00429g	Cytochrome c oxidase subunit VI	1.08568	0.0105437	1.06875104594306	0.0116770367855915	-1.02508	0.0572007
orf19.7350	C3_05710W_A	RCT1	CAGL0K04719g		0.308965	0.315212	0.463818	B1J91_K04719g	Ortholog(s) have mitochondrion, ribosomelocalization	-1.0337	0.34912	-2.6959729196875	0.0297178118094418	-0.975231	0.424495
orf19.3087	C4_07180W_A	UBI3	CAGL0G08173g		-1.61888	0.0210842	0.0735851	B1J91_G08173g	Ortholog(s) have protein tag, structuralconstituent of ribosome activity and role in maturation ofSSU-rRNA from tricistronic rRNA transcript (SSU-rRNA, LSU-rRNA,5S), protein ubiquitination, ribosomal small subunitassembly	-0.436682	5.34746e-06	-0.399562368425148	9.63024375012395e-06	-0.480414	9.32395e-05
orf19.4143	C5_01480W_A	FYV5	CAGL0F01551g		1.87107	0.00633061	0.0346362	B1J91_F01551g	Ortholog(s) have role in maturation of SSU-rRNAfrom tricistronic rRNA transcript (SSU-rRNA, 5.8S rRNA,LSU-rRNA) and nucleolus localization	-1.04444	6.64204e-05	-0.56141193678251	0.00676404021206648	-0.111537	0.554008
orf19.4311	C5_02890W_A	YNK1	CAGL0M13277g		-0.173307	0.591487	0.712547	B1J91_M13277g	Ortholog(s) have ATP binding, NAD binding,nucleoside diphosphate kinase activity	-1.0195	0.00684712	-1.39525007631033	0.0006762463989618	-2.37587	5.18601e-05
orf19.489	CR_04060C_A	DAP1	CAGL0F03553g	DAP1	-2.48612	0.00980473	0.0452883	B1J91_F03553g	Phenotype:viable (null), decreased resistance tochemicals (null), decreased utilization of iron source(null)	-1.37958	9.79377e-06	-0.394456348158151	0.0486130314590243	0.411353	0.0520566
								B1J91_I05742g	Ortholog(s) have RNA polymerase II transcriptioncoactivator activity involved in preinitiation complexassembly, structural molecule activity	-4.23867	1.59252e-06	-3.18898962248198	2.38628785037685e-05	-0.109639	0.834081
orf19.1058	C1_04230W_A		CAGL0J04620g		-0.762382	0.107189	0.22007	B1J91_J04620g	Ortholog(s) have ubiquitin binding activity, rolein ubiquitin-dependent protein catabolic process andproteasome regulatory particle, lid subcomplex, proteasomestorage granule localization	-0.78989	0.0583991	-0.799282587240305	0.046980299531221	-4.11634	1.20611e-06
orf19.4193.1	C6_00650C_A	RPS13	CAGL0G05027g					B1J91_G05027g	Ortholog(s) have small ribosomal subunit rRNAbinding, structural constituent of ribosome activity androle in maturation of SSU-rRNA from tricistronic rRNAtranscript (SSU-rRNA, 5.8S rRNA, LSU-rRNA)	-1.11089	6.9425e-08	-1.19507604213895	2.06630271156375e-08	-0.703555	6.78127e-05
orf19.7673	CR_10820W_A		CAGL0K01287g		-1.01304	0.0550596	0.13937	B1J91_K01287g	Protein of unknown function	-4.29168	0.000676194	-2.17738712729993	0.0352674770911057	-1.72682	0.101821
								B1J91_M04983g	Ortholog(s) have transcription coactivatoractivity, role in positive regulation of transcriptionfrom RNA polymerase II promoter and cytosol,mitochondrion, nucleolus localization	-3.35238	6.61118e-11	-3.2281662521053	6.1387044589566e-11	-0.898729	1.93046e-05
								B1J91_M01848g	Ortholog(s) have role in microautophagy, signaltransduction and EGO complex, fungal-type vacuolemembrane, late endosome membrane localization	-3.06976	1.1221e-06	-2.28197238332729	1.06786571691007e-05	-2.32365	1.93394e-05
orf19.2852	CR_02950C_A		CAGL0H04565g		-0.158156	0.660121	0.767857	B1J91_H04565g	Ortholog(s) have structural constituent of ribosomeactivity, role in mitochondrial translational initiationand mitochondrial small ribosomal subunit localization	-3.70648	8.47677e-05	-4.37913932872897	1.52459309968797e-05	-0.455392	0.491018
orf19.6314	CR_04780W_A	RPB8	CAGL0J04070g		-1.13308	0.0182466	0.0671496	B1J91_J04070g	Ortholog(s) have RNA polymerase I activity, RNApolymerase II activity, RNA polymerase III activity, RNA-directed RNA polymerase activity	-3.8554	3.43779e-09	-3.71713096654929	3.95492832200777e-09	-1.5558	4.88315e-05
orf19.6118	CR_07470W_A		CAGL0K02475g	DSS4	-0.669906	0.0973442	0.205874	B1J91_K02475g	GDP/GTP exchange factor for Sec4p; proteinabundance decreased in ace2 mutant cells	-3.17004	2.2296e-08	-2.88157113822943	3.79939520659996e-08	0.854616	0.00217632
orf19.6231	C1_06790C_A	MRPL19	CAGL0J11330g		-0.150276	0.67289	0.777736	B1J91_J11330g	Ortholog(s) have structural constituent of ribosomeactivity and mitochondrial large ribosomal subunitlocalization	-2.59364	1.1385e-05	-2.9247372408273	3.14364586651349e-06	-3.90177	3.60533e-07
orf19.5067	C1_07960W_A		CAGL0F03289g		3.21997	0.00372939	0.0251374	B1J91_F03289g	Ortholog(s) have double-stranded DNA binding,double-stranded RNA binding, enzyme regulator activity	1.40961	9.8126e-05	0.9074103735665	0.0029464654163836	0.765165	0.00973623
orf19.297	C3_03010C_A	DTD2	CAGL0G05610g		-0.424229	0.185274	0.320541	B1J91_G05610g	Ortholog(s) have D-leucyl-tRNA(Leu) deacylaseactivity, D-tyrosyl-tRNA(Tyr) deacylase activity, role inD-leucine catabolic process, D-tyrosine catabolic process,tRNA metabolic process and cytosol, nucleus localization	-1.39555	2.6495e-05	-1.28960965097714	4.51127342922979e-05	-0.623039	0.0136576
orf19.1301	C4_03770W_A		CAGL0H10362g		2.79377	0.000437642	0.0073259	B1J91_H10362g	Ortholog(s) have protein binding, bridgingactivity, role in proteasome regulatory particle assemblyand cytoplasm, nucleus, ribosome localization	1.07196	0.000227803	0.679773971861461	0.00608779223678047	-0.862077	0.00611937
orf19.933	C5_00560W_A		CAGL0G08063g		-0.567465	0.120256	0.237655	B1J91_G08063g	Ortholog(s) have ubiquitin conjugating enzymeactivity, ubiquitin-protein transferase activity and rolein UV-damage excision repair, free ubiquitin chainpolymerization, postreplication repair, protein K63-linkedubiquitination	-2.06125	9.38706e-05	-2.93490176096036	5.79938186626853e-06	-0.89054	0.0428977
orf19.4193	C6_00660C_A		CAGL0G05049g		-2.01139	0.00116649	0.0126271	B1J91_G05049g	Ortholog(s) have Arp2/3 complex binding activity,role in actin cortical patch assembly, actin filamentdebranching, negative regulation of Arp2/3 complex-mediated actin nucleation and actin cortical patch,cytosol, nucleus localization	-4.26463	2.4484e-09	-4.59660704412412	9.0846585755714e-10	-1.07738	0.000690476
orf19.2864.1	CR_03030C_A	RPL28	CAGL0J10384g		-1.97637	0.000608886	0.00875687	B1J91_J10384g	Ortholog(s) have RNA binding activity andmitochondrion, nucleus, preribosome, large subunitprecursor localization	-0.200773	0.187556	-0.378800874410297	0.0176120075396712	-2.36565	1.69947e-06
								B1J91_L03762g	Ortholog of S. cerevisiae : YOR097C andSaccharomyces cerevisiae S288C : YOR097C	0.818347	0.0347332	0.535485707023131	0.147906376988067	0.0684343	0.859552
orf19.1133	C1_03710C_A	MSB1	CAGL0G09559g		1.78076	0.0015672	0.0148618	B1J91_G09559g	Ortholog(s) have role in adhesion of symbiont tohost, cell adhesion, establishment of cell polarity,regulation of transcription, DNA-templated and cellularbud neck, cellular bud tip, mitochondrion, plasma membranelocalization	1.20689	0.11574	1.75835079581122	0.0232049090931341	1.37562	0.108648
								B1J91_M07271g	Ortholog(s) have glutathione disulfideoxidoreductase activity, role in cellular response tooxidative stress, response to osmotic stress andmitochondrial matrix localization	-2.09336	5.39522e-06	-1.98558983192172	7.52785615385487e-06	0.848811	0.00966309
								B1J91_C01325g	Ortholog(s) have cytochrome-c oxidase activity,nitrite reductase (NO-forming) activity, role inmitochondrial electron transport, cytochrome c to oxygenand mitochondrial respiratory chain complex IVlocalization	-2.52827	1.89382e-07	-2.94804179910402	3.96604245550643e-08	-0.990585	0.00218396
								B1J91_I04576g	Ortholog(s) have ubiquitin-protein transferaseactivity, role in anaphase-promoting complex-dependentproteasomal ubiquitin-dependent protein catabolic process,protein ubiquitination and anaphase-promoting complexlocalization	-6.6858	2.32615e-10	-7.19668269375474	9.84457021073801e-11	-1.14082	0.00177743
orf19.2016	C2_01090C_A	ERG28	CAGL0J02684g		-0.22016	0.495903	0.631578	B1J91_J02684g	Ortholog(s) have protein binding, bridgingactivity, role in ergosterol biosynthetic process andendoplasmic reticulum membrane localization	-1.3415	8.25652e-06	-1.54852958980387	9.78223008884749e-07	-4.3461	1.88968e-09
orf19.3606	C2_08700C_A		CAGL0J09416g		0.0178618	0.980296	0.98702	B1J91_J09416g	Ortholog(s) have fungal-type vacuole lumen, fungal-type vacuole membrane localization	0.32846	0.567187	-0.4486375737399	0.443228068335141	-2.38696	0.00272865
orf19.2888	C4_06460C_A		CAGL0L01155g		0.530282	0.130517	0.251495	B1J91_L01155g	Ortholog(s) have role in early endosome to Golgitransport, protein complex assembly and TRAPPII proteincomplex, clathrin-coated vesicle localization	-2.84917	0.000178782	-3.60402518613133	2.38628785037685e-05	-0.0358267	0.950861
orf19.6147	CR_07230W_A		CAGL0C02475g		-2.56975	4.1e-05	0.00206565	B1J91_C02475g	Phenotype:decreased resistance to killing by hostcells (null)	-5.55231	1.69969e-07	-4.15614884858297	2.39656193918043e-06	-4.18922	3.0794e-06
								B1J91_H08800g	Ortholog(s) have cytosol, nucleus, ribosomelocalization	-1.86804	0.0008885	-1.88289302668641	0.000604818835308452	-1.16855	0.0250719
								B1J91_M10681g	Ortholog(s) have poly(U) RNA binding activity	-5.25682	1.04113e-09	-5.22180802889868	9.79346548047346e-10	-1.88066	1.93046e-05
orf19.1136	C1_11800C_A		CAGL0H01859g		-0.570347	0.56122	0.687941	B1J91_H01859g	Ortholog(s) have AP-2 adaptor complex, cytosol,nucleus, prospore membrane localization	-2.88691	3.57682e-06	-3.07317005694665	1.76867450758065e-06	-1.14997	0.00648911
orf19.3557	C2_05280C_A	GPI19	CAGL0J10604g		0.18777	0.617407	0.733958	B1J91_J10604g	Ortholog(s) have UDP-glycosyltransferase activityand role in GPI anchor biosynthetic process, filamentousgrowth of a population of unicellular organisms, negativeregulation of filamentous growth of a population ofunicellular organisms	-5.31201	7.43192e-09	-4.29273529703273	5.88920194535448e-08	-1.40021	0.00144773
orf19.3123.2	C4_06860C_A		CAGL0G08228g		-0.474535	0.567966	0.693257	B1J91_G08228g	Ortholog(s) have cytidine deaminase activity, rolein cytidine catabolic process, deoxycytidine catabolicprocess, pyrimidine-containing compound salvage andcytosol, nucleus localization	-4.56014	0.00029876	-6.73924711731923	6.79466621300561e-06	-3.5005	0.00180077
orf19.7018	C7_00960W_A	RPS18	CAGL0G07227g		-1.57031	0.004341	0.0276322	B1J91_G07227g	Ortholog(s) have role in endonucleolytic cleavagein ITS1 to separate SSU-rRNA from 5.8S rRNA and LSU-rRNAfrom tricistronic rRNA transcript (SSU-rRNA, 5.8S rRNA,LSU-rRNA), rRNA export from nucleus	-0.803003	4.20979e-09	-0.947453913627998	7.795711599315e-10	-0.42094	4.57813e-05
orf19.6623	CR_05910W_A		CAGL0E06270g		-1.04308	0.141736	0.265787	B1J91_E06270g	Ortholog(s) have RNA polymerase II core bindingactivity, role in chromatin-mediated maintenance oftranscription, transcription elongation from RNApolymerase II promoter and transcription elongation factorcomplex localization	-1.25403	0.0152249	-0.0149202287383563	0.976676181074796	-1.56819	0.0106937
orf19.7664	CR_10750C_A		CAGL0E00517g		-0.932364	0.0848025	0.187769	B1J91_E00517g	Ortholog(s) have nucleolus localization	-6.52683	5.80409e-08	-5.41233811619666	3.85719459157281e-07	-0.805239	0.154422
orf19.4412	C4_06020C_A		CAGL0E05588g		1.13592	0.0188603	0.0683571	B1J91_E05588g	Ortholog(s) have DNA-directed DNA polymeraseactivity, deoxycytidyl transferase activity and role inerror-free translesion synthesis, error-prone translesionsynthesis	5.53599	2.99112e-10	5.92763756145215	1.1504196761869e-10	3.85577	5.27328e-08
								B1J91_H06809g	Putative component of Golgi-associated retrogradeprotein complex; gene is upregulated in azole-resistantstrain	1.28823	0.122366	0.924301570283692	0.261650130298836	0.725243	0.390047
								B1J91_D01452g	Ortholog(s) have calcium ion binding, calcium-dependent protein binding activity	-1.43749	1.3468e-07	-1.22774202907112	4.26780034512022e-07	-1.00512	1.61592e-05
								B1J91_H04059g	Protein of unknown function	-1.72196	0.0014862	-2.58746270660728	6.10566818851936e-05	0.849696	0.0711647
								B1J91_J02618g	Ortholog(s) have ubiquitin-protein transferaseactivity and role in anaphase-promoting complex-dependentproteasomal ubiquitin-dependent protein catabolic process,chromatin assembly, protein ubiquitination	-1.75952	7.51394e-05	-0.825912584705028	0.0159621567105682	-0.268696	0.400164
								B1J91_L00935g	Ortholog(s) have role in cellular lipid metabolicprocess, mRNA export from nucleus, nuclear envelopeorganization and endoplasmic reticulum, nuclear envelopelocalization	-1.31509	0.00198001	-1.801999004808	0.000152420137912255	-2.51849	2.37366e-05
								B1J91_E04752g	Ortholog(s) have APC-Cdc20 complex activity,ubiquitin conjugating enzyme activity	-1.00463	0.000340382	-1.22386719099418	5.68512168686634e-05	-2.96783	8.86981e-07
orf19.3064	C1_03650C_A	MRPL27	CAGL0B03267g		-0.247467	0.670701	0.775966	B1J91_B03267g	Ortholog(s) have structural constituent of ribosomeactivity and mitochondrial large ribosomal subunitlocalization	-4.5298	1.65605e-06	-4.17298609523435	3.07800690426921e-06	-3.0089	9.15512e-05
orf19.397	C1_08520C_A		CAGL0K06391g		-0.000680116	0.999123	0.999366	B1J91_K06391g	Ortholog(s) have structural constituent of ribosomeactivity and cytosol, mitochondrial large ribosomalsubunit, nucleus localization	-0.570385	0.0655552	-0.521100551248746	0.0921217472567522	-0.86712	0.0183832
orf19.7222	C1_14150C_A	PAM16	CAGL0G04521g		0.493818	0.348816	0.497381	B1J91_G04521g	Ortholog(s) have protein domain specific bindingactivity, role in protein import into mitochondrial matrixand presequence translocase-associated import motorlocalization	-1.8506	0.000594968	-1.5445716372957	0.00172093330278883	0.195718	0.65677
orf19.7227	C1_14190C_A		CAGL0F02255g		1.30818	0.261585	0.40853	B1J91_F02255g	Ortholog(s) have protein phosphatase type 1activator activity, protein serine/threonine phosphataseinhibitor activity	0.397544	0.0434822	0.743382634598255	0.00105864356678368	-0.207912	0.279939
orf19.4185	C4_00580W_A		CAGL0K00935g		-1.29846	0.0177685	0.0660508	B1J91_K00935g	Ortholog(s) have phosphatase activity, thiosulfatesulfurtransferase activity, role in dephosphorylation andcytosol, nucleus localization	-5.80081	1.84571e-08	-6.31856063959832	7.89275586949916e-09	-0.944094	0.0392268
orf19.3140.1	C4_06690C_A		CAGL0M06171g		-0.822194	0.110455	0.224318	B1J91_M06171g	Ortholog(s) have role in cellular response to DNAdamage stimulus, proteasome assembly, ubiquitin-dependentprotein catabolic process and cytosol, nucleuslocalization	-0.587857	0.00115534	-0.600068088945497	0.000739140509388524	-2.09357	2.34589e-07
								B1J91_J01595g	Gene used for molecular typing of C.glabrata strain isolates	1.32762	9.89823e-05	-0.236735345961683	0.635215336848376	4.42798	1.38272e-06
								B1J91_D06154g	Ortholog of S. cerevisiae : YGL041W-A andSaccharomyces cerevisiae S288C : YGL041W-A	0.784483	0.0931155	1.48399165458085	0.00408536777320855	-0.586923	0.208435
orf19.2341	C1_10780C_A	HNT1	CAGL0J09372g		-0.59331	0.233002	0.376722	B1J91_J09372g	Ortholog(s) have hydrolase activity, role innucleotide metabolic process and cytoplasm, nucleuslocalization	-3.75117	8.14795e-09	-4.0506078334631	3.83385729438823e-09	-1.19183	0.000402704
orf19.3696	C7_02680W_A	TOM22	CAGL0K09592g		-0.809725	0.573583	0.697834	B1J91_K09592g	Ortholog(s) have mitochondrion targeting sequencebinding, protein channel activity	-0.456325	0.292747	-0.66904453013358	0.122090912354749	0.223229	0.66775
orf19.6356	C1_12670C_A		CAGL0H10098g		1.94861	0.00449649	0.0282238	B1J91_H10098g	Ortholog(s) have role in mRNA splicing, viaspliceosome and U4/U6 x U5 tri-snRNP complex localization	4.12956	1.33218e-07	4.34872570764684	7.34261127091926e-08	3.77232	4.10142e-07
								B1J91_L04840g	Ortholog(s) have structural constituent of ribosomeactivity and role in maturation of SSU-rRNA fromtricistronic rRNA transcript (SSU-rRNA, 5.8S rRNA, LSU-rRNA), regulation of translational fidelity	-0.121531	0.195586	-0.186557599858149	0.0512733200828861	-1.4135	4.02594e-07
orf19.5016	C1_13790C_A		CAGL0M12210g		-1.41146	0.00284792	0.0211329	B1J91_M12210g	Ortholog(s) have cytosol, nucleus localization	-4.0434	1.26799e-10	-3.77320472675287	2.0878063805164e-10	-3.23064	1.40733e-09
orf19.5825	C2_02810C_A	NCB2	CAGL0M01474g		-1.04221	0.0124524	0.0525986	B1J91_M01474g	Ortholog(s) have TBP-class protein binding RNApolymerase II transcription factor activity, more	-0.0550649	0.875819	-0.623764750840639	0.076050348644786	-1.11467	0.0142885
orf19.3528	C2_04960C_A		CAGL0G02013g		0.469477	0.469295	0.60915	B1J91_G02013g	Ortholog(s) have cytosol, nucleus localization	-4.27511	8.65353e-06	-4.2631991620029	2.0888835452095e-06	-3.09824	6.43465e-05
orf19.4374	CR_03750C_A	PRP42	CAGL0K11000g		-0.258031	0.558479	0.685795	B1J91_K11000g	Ortholog(s) have RNA binding activity, role in mRNAsplicing, via spliceosome and U1 snRNP, U2-typeprespliceosome localization	0.54076	0.681554	0.400545358982169	0.768222420525343	1.37864	0.304952
orf19.5996.1	C3_05200W_A	RPS19A	CAGL0E01991g		-1.86711	0.00183694	0.0162292	B1J91_E01991g	Ortholog(s) have structural constituent of ribosomeactivity, role in rRNA export from nucleus, ribosomalsmall subunit biogenesis and cytosolic small ribosomalsubunit, nucleus localization	-2.17438	1.02152e-08	-2.5300284735262	2.1461153013335e-09	-1.24502	1.3732e-05
								B1J91_J04290g	Ortholog(s) have MAP kinase activity involved inconjugation with cellular fusion activity	4.4392	3.62019e-06	4.35770571900913	4.30826585393236e-06	4.41795	4.66668e-06
orf19.526	CR_04360C_A	NHP2	CAGL0J09614g		-0.972105	0.00946846	0.0442109	B1J91_J09614g	Ortholog(s) have box H/ACA snoRNA binding activity,role in cleavage involved in rRNA processing, rRNApseudouridine synthesis, snRNA pseudouridine synthesis andbox H/ACA snoRNP complex localization	-5.58814	2.25844e-10	-5.67029073879868	1.84968467903451e-10	-0.208701	0.346504
orf19.4964	C1_13380W_A		CAGL0L05896g		2.44036	0.0447145	0.121619	B1J91_L05896g	Ortholog(s) have role in cellular bud siteselection, mRNA export from nucleus, mRNA splicing, viaspliceosome and RES complex, U2-type spliceosomal complex,cytosol localization	2.94038	0.000330487	3.86593991325918	3.13254339731652e-05	3.60546	7.42025e-05
								B1J91_M13673g	Ortholog(s) have sphingosine N-acyltransferaseactivity, role in ceramide biosynthetic process and acyl-CoA ceramide synthase complex, endoplasmic reticulummembrane, nuclear envelope localization	-6.21855	2.48841e-07	-5.70001438424121	5.73640170661047e-07	0.72799	0.228916
								B1J91_L09581g	Ortholog(s) have dITP diphosphatase activity, dUTPdiphosphatase activity, role in dITP catabolic process,dUTP catabolic process and cytoplasm, nucleuslocalization	-6.4304	1.74928e-09	-5.38513364812228	8.22699063552713e-09	-4.15522	1.54643e-07
orf19.2994.1	C1_03030W_A	RPS16A	CAGL0I00792g		-1.15363	0.0410168	0.114582	B1J91_I00792g	Ortholog(s) have role in maturation of SSU-rRNAfrom tricistronic rRNA transcript (SSU-rRNA, 5.8S rRNA,LSU-rRNA) and 90S preribosome, cytosol localization	-1.1267	3.11135e-08	-1.07556351224851	2.27373527919377e-08	-2.27621	2.37041e-09
orf19.190	C2_04770W_A		CAGL0H06391g		2.69567	0.000239077	0.005319	B1J91_H06391g	Ortholog(s) have role in endoplasmic reticulumorganization, histone exchange and Swr1 complex,mitochondrion localization	2.59853	0.000276814	2.44387152715795	0.000461861489380887	3.51233	2.40657e-05
orf19.6360	C1_12630C_A		CAGL0E01023g		1.75245	0.000891287	0.0108184	B1J91_E01023g	Ortholog(s) have RNA binding activity, role in mRNAcis splicing, via spliceosome and Prp19 complex, U2-typespliceosomal complex localization	3.797	7.58877e-05	2.18117722016906	0.00425104631740567	-0.934914	0.191336
orf19.5927	C3_04670C_A	RPS15	CAGL0F01045g		-1.66046	0.0144997	0.0581505	B1J91_F01045g	Ortholog(s) have role in rRNA export from nucleusand nucleolus localization	-1.46621	0.000196066	-1.69000945289977	4.96676065779635e-05	-1.62097	0.00108368
								B1J91_I01914g	Protein of unknown function	-2.33837	0.00017677	-0.882526206047194	0.0548773280865246	-1.11379	0.0266437
								B1J91_D02552g	Ortholog(s) have ATPase activator activity, proteintransporter activity, role in protein import intomitochondrial matrix and presequence translocase-associated import motor localization	-2.71618	0.000828262	-3.78365567202629	5.48669546937336e-05	0.944648	0.161402
								B1J91_E04048g	Cofilin, actin binding and severing protein;protein abundance decreased in ace2 mutant cells	-3.9938	1.86442e-09	-3.90201128246082	1.38303860503073e-09	-2.02136	2.56527e-06
								B1J91_I04026g	Ortholog(s) have cytoplasmic stress granule,nucleus localization	-3.93701	1.56415e-06	-3.92655281881619	1.50721316907339e-06	-2.64348	7.8541e-05
orf19.6059	C1_00490C_A	TTR1	CAGL0K05813g		-1.28811	0.00733056	0.0379344	B1J91_K05813g	Ortholog(s) have glutathione disulfideoxidoreductase activity, glutathione peroxidase activity,glutathione transferase activity and role in glutathionemetabolic process, pathogenesis, removal of superoxideradicals	-0.315098	0.0187829	-0.557422581919556	0.000251594478748364	-0.105013	0.471647
orf19.6220.3	C1_06900C_A	MMD1	CAGL0M12386g		-2.32074	0.000357021	0.00662774	B1J91_M12386g	Ortholog(s) have role in isoleucine biosyntheticprocess, mitochondrial genome maintenance, mitochondrialtranslation and cytosol, mitochondrial matrix, nucleuslocalization	-4.29263	8.82343e-08	-4.81513121963109	3.29615073252061e-08	-0.742884	0.0433058
orf19.6785	C3_07150C_A	RPS12	CAGL0J07238g	RPS12	-2.32438	0.00185275	0.0163218	B1J91_J07238g	40S ribosomal protein S12; protein abundancedecreased in ace2 mutant cells	-0.995824	0.00061957	-0.846072912208008	0.00108442983022003	-0.0406785	0.890282
orf19.1975	C5_00920W_A		CAGL0K07854g		0.0599555	0.906341	0.942486	B1J91_K07854g	Ortholog(s) have role in mRNA splicing, viaspliceosome and U4/U6 x U5 tri-snRNP complex, U5 snRNPlocalization	-6.2461	1.74928e-09	-6.17855845205679	1.79284987826307e-09	-3.34116	8.31136e-07
orf19.4273	C5_02590C_A		CAGL0M04455g		2.84349	0.0015637	0.014837	B1J91_M04455g	Ortholog(s) have role in aerobic respiration,mitochondrial translation and integral component ofmembrane, mitochondrial inner membrane, mitochondrialnucleoid localization	4.5173	5.8115e-05	3.30076225741322	0.000555030360772591	3.49706	0.000962089
								B1J91_M03861g	Ortholog(s) have RNA binding activity, role inribosomal large subunit assembly and cytosolic largeribosomal subunit localization	-0.60678	6.09456e-06	-0.666633428993391	2.07613577836111e-06	-2.16479	4.04215e-09
								B1J91_F05225g	Ortholog(s) have role in generation of catalyticspliceosome for first transesterification step and U4/U6 xU5 tri-snRNP complex, cytosol localization	-0.668292	0.231925	-1.40598631624187	0.0198369293777605	0.969379	0.0998521
orf19.3076	C4_07240W_A		CAGL0L06292g		-1.72967	0.0048698	0.0295689	B1J91_L06292g	Ortholog(s) have role in vesicle-mediated transportand COPI-coated vesicle, integral component of Golgimembrane localization	-0.909752	0.0428181	-1.01111768643681	0.0247706444727521	-0.657818	0.141818
orf19.3396	C6_01860C_A	HCH1	CAGL0I02992g		0.546953	0.0974739	0.205986	B1J91_I02992g	Ortholog(s) have ATPase activator activity,chaperone binding activity, role in protein folding andcytoplasm, nucleus localization	-0.930816	0.00598796	-0.657378495946666	0.0330786953372666	-2.51651	3.79925e-06
orf19.2416.1	CR_03090C_A	MLC1	CAGL0F07491g		-1.69049	0.00159887	0.0150424	B1J91_F07491g	Ortholog(s) have myosin II heavy chain binding,myosin V binding activity and role in mitotic actomyosincontractile ring assembly actin filament organization,protein localization to medial cortex, vesicle targeting	-1.66823	5.23409e-07	-1.71047702471815	2.74148695180793e-07	-0.774136	0.00106136
orf19.4764	C1_09070W_A		CAGL0H03025g		1.02764	0.0950945	0.202634	B1J91_H03025g	Ortholog(s) have poly(A)-specific ribonucleaseactivity, role in nuclear-transcribed mRNA poly(A) tailshortening, postreplication repair and PAN complexlocalization	3.54668	0.000544301	4.61488630849821	4.06914779083059e-05	3.28178	0.00136388
orf19.5279	C1_11880W_A		CAGL0G01881g		-0.116959	0.658311	0.766374	B1J91_G01881g	Ortholog(s) have structural constituent of ribosomeactivity and mitochondrial large ribosomal subunitlocalization	-1.51737	0.00194166	-3.23057925648985	2.70323764506884e-06	-1.8193	0.000477393
orf19.351	C3_03530W_A		CAGL0L08382g		0.47222	0.71439	0.808545	B1J91_L08382g	Ortholog of S. cerevisiae : YPR153W, C.albicans SC5314 : C3_03530W_A, C. dubliniensisCD36 : Cd36_83540, C. parapsilosis CDC317 :CPAR2_404520 and Candida tenuis NRRL Y-1498 :CANTEDRAFT_115795	-2.43665	0.00119397	-2.73729733674479	0.000519010967258153	0.397514	0.532243
orf19.789.1	C4_03930C_A		CAGL0L07150g					B1J91_L07150g	Ortholog(s) have signal sequence binding activity,role in protein targeting to ER and signal recognitionparticle, endoplasmic reticulum targeting localization	-0.640227	0.216146	-1.1889509961363	0.0310750121487107	-2.63166	0.000216016
orf19.2907.1	C4_06290W_A		CAGL0G02535g		-1.45942	0.110742	0.224663	B1J91_G02535g	Ortholog(s) have chromatin DNA binding activity androle in positive regulation of transcription from RNApolymerase II promoter by pheromones, telomere maintenancevia recombination, threonylcarbamoyladenosine metabolicprocess	-7.28975	1.1383e-09	-7.07534249815228	1.31667225767101e-09	-3.12812	4.34095e-06
								B1J91_F02057g	Has domain(s) with predicted DNA binding activity	5.8105	3.80113e-07	4.90167810032533	2.04382886441032e-06	4.40581	7.02432e-06
orf19.1300	C4_03780C_A		CAGL0H07227g		1.67302	0.00324615	0.0231083	B1J91_H07227g	Ortholog(s) have role in filamentous growth andmitochondrial envelope localization	0.32889	0.714514	-0.147505764247794	0.877549004026291	3.24525	0.00308807
orf19.6358	C1_12650C_A		CAGL0H03157g		0.14769	0.83835	0.895728	B1J91_H03157g	Ortholog(s) have ubiquitin conjugating enzymeactivity, ubiquitin-protein transferase activity and rolein free ubiquitin chain polymerization, postreplicationrepair, protein K63-linked ubiquitination	-0.283904	0.294342	0.856083215205166	0.00543569324491533	-0.307859	0.273174
orf19.1386	C2_09680W_A		CAGL0J02090g		-1.11021	0.00363789	0.0247838	B1J91_J02090g	Ortholog(s) have SNAP receptor activity and role inER to Golgi vesicle-mediated transport, retrograde vesicle-mediated transport, Golgi to ER, vesicle fusion	0.793808	0.183991	1.20754169438097	0.0441005410099319	0.220051	0.743765
orf19.2736	C4_02630C_A	HFL2	CAGL0I08635g		-0.547083	0.246754	0.392659	B1J91_I08635g	Ortholog(s) have TBP-class protein binding RNApolymerase II transcription factor activity, more	-3.86761	1.53181e-07	-4.10912221066772	8.20677268654757e-08	-2.71426	7.48962e-06
orf19.2412	CR_03130W_A		CAGL0I01518g		0.752513	0.0391547	0.110871	B1J91_I01518g	Ortholog(s) have role in late endosome to vacuoletransport via multivesicular body sorting pathway andGolgi apparatus, Vps55/Vps68 complex, fungal-type vacuolemembrane, late endosome localization	-0.619149	0.0863354	-0.199069251958961	0.544912100464936	-2.5019	1.74984e-05
orf19.6265.1	C1_06450C_A	RPS14B	CAGL0K00671g					B1J91_K00671g	Has domain(s) with predicted structural constituentof ribosome activity, role in translation and ribosomelocalization	-4.8304	9.66481e-07	-4.9333539170338	4.75065201375932e-07	0.772872	0.0921832
orf19.6871	C2_05580W_A		CAGL0K03707g		1.26697	0.0177793	0.0660681	B1J91_K03707g	Ortholog(s) have role in endoplasmic reticulumpolarization and cellular bud neck, cytoplasmlocalization	-0.302164	0.792892	-0.0515750654287475	0.968146480239288	3.1876	0.0150281
orf19.2259	C2_07030C_A		CAGL0M10637g		-0.139248	0.75588	0.839112	B1J91_M10637g	Ortholog(s) have structural constituent of ribosomeactivity and mitochondrial large ribosomal subunitlocalization	-3.67356	1.9501e-05	-4.11420854633301	6.31860335392952e-06	-2.21732	0.00183698
orf19.6707	C7_03500W_A		CAGL0K04939g		1.53756	0.00552944	0.0318213	B1J91_K04939g	Ortholog(s) have fungal-type vacuole localization	4.63443	1.86388e-06	4.5037886632762	1.93351554230586e-06	3.17129	0.000156158
orf19.5684	C5_00130C_A		CAGL0M08338g		-1.37429	0.00752312	0.0384762	B1J91_M08338g	Ortholog(s) have structural constituent of ribosomeactivity and mitochondrial large ribosomal subunitlocalization	0.0233669	0.911188	-0.631413315920389	0.00137283527537309	-1.24996	2.3227e-05
orf19.3972	C5_04860C_A		CAGL0M13563g		-1.659	0.13813	0.261307	B1J91_M13563g	Ortholog(s) have role in ER to Golgi vesicle-mediated transport, retrograde transport, endosome toGolgi and ER to Golgi transport vesicle, Golgi ciscisterna, Golgi membrane, endoplasmic reticulumlocalization	-6.16228	4.22403e-09	-5.02476411771588	2.99157448189235e-08	-0.0692897	0.868409
								B1J91_M04675g	Ortholog(s) have thiosulfate sulfurtransferaseactivity and endoplasmic reticulum, mitochondrial outermembrane localization	1.49868	0.000763245	1.52958361664285	0.000369954450304249	0.309578	0.444584
								B1J91_J04246g	Ortholog(s) have RNA-DNA hybrid ribonucleaseactivity, role in RNA catabolic process and cytoplasm,nuclear chromatin, nucleolus localization	4.76027	6.68733e-09	3.04642220773098	2.24387181567148e-06	4.38682	9.02615e-08
orf19.6156	C3_00840C_A		CAGL0I04928g		-0.471279	0.356433	0.504522	B1J91_I04928g	Ortholog of S. cerevisiae : AIM11, C.albicans SC5314 : C3_00840C_A, C. dubliniensisCD36 : Cd36_80770, C. parapsilosis CDC317 :CPAR2_102260 and Candida tenuis NRRL Y-1498 :CANTEDRAFT_114262	-3.20279	3.90015e-09	-2.93241493962462	9.20258293646983e-09	-1.47372	7.80509e-06
orf19.6328	C6_00090W_A		CAGL0K05775g		-2.6044	0.0179464	0.0664346	B1J91_K05775g	Ortholog(s) have role in carbon utilization,mitochondrial respiratory chain complex II assembly,regulation of gluconeogenesis and mitochondrialintermembrane space localization	-0.0810478	0.716474	-0.20414824120134	0.362670884849394	-0.171091	0.462709
orf19.3504	C6_02070C_A	RPL23A	CAGL0G03575g		-1.8934	0.00487212	0.0295689	B1J91_G03575g	Has domain(s) with predicted structural constituentof ribosome activity, role in translation and ribosomelocalization; evidence for a extended second exon by 2amino acids	-0.682696	7.74572e-08	-0.562054324884532	2.63555972260365e-07	-1.11866	3.80806e-08
orf19.6722	C3_07660W_A		CAGL0L11726g		1.2651	0.0816828	0.182576	B1J91_L11726g	Ortholog(s) have damaged DNA binding activity androle in mismatch repair, nucleotide-excision repair,proteasome-mediated ubiquitin-dependent protein catabolicprocess	3.1909	0.0010521	4.03591689866352	0.000118269000052607	3.10475	0.00235065
orf19.5483	C2_06200C_A		CAGL0I00660g		1.01367	0.103013	0.214147	B1J91_I00660g	Ortholog(s) have GTPase activity, ribosome bindingactivity, role in positive regulation of translation andmitochondrial matrix, mitochondrial ribosome localization	1.37886	0.0413337	2.07834813152206	0.00442984641337462	3.03643	0.000442404
								B1J91_M10241g	Ortholog(s) have RNA binding activity and cytosoliclarge ribosomal subunit, nucleus localization	-1.1524	1.01389e-07	-0.852559757587601	7.36357600278881e-07	-2.07842	9.75973e-09
orf19.2329.1	C1_10870W_A	RPS17B	CAGL0K06149g		-1.74881	0.000920712	0.0110199	B1J91_K06149g	Ortholog(s) have role in ribosomal small subunitassembly and cytosol localization	-1.09114	7.09397e-05	-1.42478820160676	5.27996260017286e-06	-1.29854	0.00020039
orf19.4952.1	C1_13260W_A		CAGL0H01705g		-1.87016	0.00553761	0.0318428	B1J91_H01705g	Ortholog(s) have FK506 binding, Hsp70 proteinbinding, chaperone binding, peptidyl-prolyl cis-transisomerase activity, role in protein complex assembly andcytoplasm, nucleus localization	-1.27705	4.29865e-05	-1.12029765817846	6.80776405718681e-05	-0.853227	0.00371441
orf19.6787	C3_07130W_A		CAGL0I00440g		-1.32483	0.00702352	0.0368701	B1J91_I00440g	Ortholog(s) have receptor activity, role in ER toGolgi vesicle-mediated transport, ascospore formation,axial cellular bud site selection and ER to Golgitransport vesicle, endoplasmic reticulum membranelocalization	-0.358469	0.126458	0.137455924633465	0.525416165239792	-0.133594	0.645947
orf19.1853	CR_06810W_A	HHT2	CAGL0M06655g					B1J91_M06655g	Ortholog(s) have role in DNA methylation, globalgenome nucleotide-excision repair, mitotic spindleassembly checkpoint, rRNA transcription, regulation of DNAmethylation, sexual sporulation resulting in formation ofa cellular spore	-6.65072	3.90379e-07	-6.44816319046782	4.92856943335935e-07	-2.99528	0.000606328
orf19.6982	C3_05440C_A		CAGL0L05698g		2.69111	0.000543851	0.00821984	B1J91_L05698g	Ortholog(s) have ribosome binding activity, role inmitochondrial translational initiation and mitochondrionlocalization	2.42988	0.00116759	2.33402262378045	0.0015753891417053	2.94893	0.000349168
								B1J91_H09856g	Ortholog(s) have role in DNA methylation, cellularresponse to DNA damage stimulus, regulation of DNAmethylation and mating-type region heterochromatin,nuclear pericentric heterochromatin, telomericheterochromatin localization	-3.30553	2.71779e-10	-3.42440655684781	1.84912905463226e-10	0.0131171	0.93476
								B1J91_C04114g	Ortholog(s) have role in DNA methylation, globalgenome nucleotide-excision repair, rRNA transcription,regulation of DNA methylation, sexual sporulationresulting in formation of a cellular spore	-0.783043	0.0109595	-1.24481951853367	0.000547429606051306	-2.29275	0.000103671
								B1J91_K06567g	Ortholog(s) have cytosolic large ribosomal subunit,nucleus, small-subunit processome localization	0.195733	0.0300643	-0.131968692755569	0.125923759486679	-2.89006	1.18624e-09
orf19.252	C3_02620C_A		CAGL0H03333g		-0.829079	0.352419	0.500661	B1J91_H03333g	Ortholog(s) have pyruvate transmembrane transporteractivity, role in mitochondrial pyruvate transport andintegral component of mitochondrial inner membranelocalization	-1.77929	0.0177183	-2.02624942597954	0.00898718819200874	0.618925	0.394229
orf19.2468	C1_05830W_A		CAGL0L12012g		6.73312	0.00180603	0.0160819	B1J91_L12012g	Ortholog(s) have trans-aconitate 3-methyltransferase activity and cytosol localization	2.14362	5.38591e-05	1.96503586932638	0.000106056797053014	2.91707	9.58637e-06
orf19.3730	CR_02380C_A		CAGL0I05324g		-1.48352	0.0361298	0.105046	B1J91_I05324g	Ortholog(s) have role in protein folding inendoplasmic reticulum and ER membrane protein complexlocalization	-1.04682	0.000264314	-0.262526968059269	0.187924767854041	-1.27364	0.00010183
orf19.5492	C2_06300W_A		CAGL0I00528g		-0.857251	0.0895413	0.194637	B1J91_I00528g	Ortholog(s) have mRNA binding, pre-mRNA 5'-splicesite binding activity, role in mRNA 5'-splice siterecognition and U1 snRNP, U2-type prespliceosome,commitment complex localization	0.352494	0.722221	1.24873267811516	0.201822673225845	1.4074	0.170548
								B1J91_I05610g	Ortholog(s) have cytoplasm localization	1.01531	0.040276	0.926804117024828	0.0530396833332454	0.346881	0.501415
								B1J91_L08118g	Ortholog(s) have small ribosomal subunit rRNAbinding activity and role in maturation of SSU-rRNA fromtricistronic rRNA transcript (SSU-rRNA, 5.8S rRNA, LSU-rRNA), ribosomal small subunit assembly	-0.716453	0.00480529	-0.521046726721615	0.0199330771570479	-0.414652	0.176303
								B1J91_J03234g	Ortholog(s) have role in maturation of SSU-rRNAfrom tricistronic rRNA transcript (SSU-rRNA, 5.8S rRNA,LSU-rRNA) and cytosol, nucleolus localization	-2.60875	1.2202e-08	-2.72949704427321	5.80341526569022e-09	-1.15731	0.000107998
orf19.7361	C3_05800W_A		CAGL0H05555g		1.12306	0.0548885	0.139121	B1J91_H05555g	Ortholog(s) have tRNA-intron endonuclease activity,role in tRNA-type intron splice site recognition andcleavage and mitochondrial outer membrane, tRNA-intronendonuclease complex localization	2.71598	1.52679e-06	4.71551988582833	6.60331750018792e-09	2.82192	4.84493e-06
orf19.1761	C2_10200W_A		CAGL0B04499g		-0.146909	0.754241	0.838045	B1J91_B04499g	Ortholog(s) have role in protein N-linkedglycosylation and cytosol, nucleus,oligosaccharyltransferase complex localization	-3.25749	8.79908e-10	-4.01003704967533	1.36059190492704e-10	0.353742	0.0499677
orf19.6621	CR_05920C_A	MHP1	CAGL0J00803g		0.475211	0.426131	0.570941	B1J91_J00803g	Ortholog(s) have structural constituent ofcytoskeleton activity	0.710941	0.569073	2.30050380266769	0.0595767893798449	1.41903	0.279474
								B1J91_G01408g	Protein of unknown function	-2.04242	0.000267714	-1.88014659404578	0.000446863418028373	-0.34078	0.432664
orf19.1588	C2_02620W_A		CAGL0I09394g		-0.250548	0.52767	0.659626	B1J91_I09394g	Ortholog(s) have role in mitochondrial respiratorychain complex II assembly and mitochondrial matrixlocalization	0.545554	0.322423	1.3674310780389	0.0179792554481712	-0.405381	0.509365
orf19.327	C3_03280C_A	HTA3	CAGL0E02315g		-2.20595	2.61e-05	0.00158199	B1J91_E02315g	Ortholog(s) have chromatin binding activity	-2.98932	0.00417548	-3.99097975450637	0.000580531945302754	0.117479	0.902678
orf19.576	C5_00740W_A	CTF8	CAGL0M07117g		-0.90976	0.539508	0.670401	B1J91_M07117g	Ortholog(s) have role in maintenance of DNAtrinucleotide repeats, mitotic sister chromatid cohesionand Ctf18 RFC-like complex localization	-5.05576	5.9357e-09	-4.94476814982549	7.57677161697247e-09	-0.762163	0.0334341
								B1J91_I08041g	Ortholog(s) have mRNA binding activity, role inmRNA splicing, via spliceosome and U1 snRNP, U2-typeprespliceosome, U4/U6 x U5 tri-snRNP complex, U5 snRNP,commitment complex, cytosol localization	-3.00795	0.000257263	-1.52092712412795	0.0210051988867218	-1.72896	0.0128108
orf19.2921	C4_06160W_A		CAGL0H09702g		1.07271	0.0627494	0.152072	B1J91_H09702g	Ortholog(s) have alpha-tubulin binding activity androle in protein folding, tubulin complex assembly	-0.370164	0.50098	0.705068146359646	0.200800017013177	2.80924	0.000216016
orf19.1051	C1_04170C_A	HTA2	CAGL0K11440g		-2.26518	0.000159007	0.00431023	B1J91_K11440g	Ortholog(s) have role in DNA damage induced proteinphosphorylation, DNA repair, protein localization tokinetochore, signal transduction in response to DNAdamage, transfer RNA gene-mediated silencing	-1.65547	0.0195167	-1.85183818279812	0.00844495603305211	-0.476915	0.500103
orf19.6925	C3_03900C_A	HTB1	CAGL0K11462g		-2.65921	5.84e-05	0.00245771	B1J91_K11462g	Ortholog(s) have DNA binding activity and role inchromatin assembly or disassembly, negative regulation oftranscription from RNA polymerase II promoter,postreplication repair	-1.6788	7.49979e-09	-1.3782526171388	2.94847249901222e-08	-3.70753	2.65172e-10
orf19.3415.1	C6_01700W_A	RPL32	CAGL0H04521g		-1.5458	0.00398506	0.0262571	B1J91_H04521g	Ortholog(s) have structural constituent of ribosomeactivity, role in translation and cytosolic largeribosomal subunit, nucleus localization	-1.21433	2.11019e-05	-1.33692222666536	7.34457323211788e-06	-0.92891	0.00248983
								B1J91_C04411g	Ortholog(s) have role in DNA repair and replicationfork protection complex localization	-5.12646	1.9731e-06	-4.15318879345668	1.19821977045163e-05	0.650249	0.283669
orf19.1485	C2_01740C_A		CAGL0D02024g		-0.544777	0.351869	0.500338	B1J91_D02024g	Ortholog(s) have structural constituent of ribosomeactivity and mitochondrial large ribosomal subunitlocalization	-1.27788	0.00332808	-1.64670141909591	0.000471725931043916	-2.68803	5.8831e-05
								B1J91_A04565g	Phenotype:decreased resistance to chemicals (null)	5.44003	5.52004e-08	5.18124189126588	8.6072715096482e-08	4.37527	6.17771e-07
								B1J91_L08114g	Ortholog(s) have structural constituent of ribosomeactivity and cytosolic small ribosomal subunit, nucleuslocalization	-1.10947	3.12006e-07	-0.868534410304566	1.50657534899403e-06	0.268567	0.0496041
								B1J91_G09603g	Putative protein; gene is upregulated in azole-resistant strain	0.0850721	0.825781	0.495078908941629	0.186931164288741	-1.92438	0.000338147
								B1J91_H06622g		-3.33673	1.14418e-07	-2.68484768160879	9.71263596380318e-07	0.0507852	0.872668
								B1J91_H00704g	Ortholog(s) have fungal-type vacuole membranelocalization	-1.56046	0.076444	-3.08371952069133	0.00310382405670681	-2.66112	0.0120636
								B1J91_K04587g	Ortholog(s) have structural constituent of ribosomeactivity and cytosolic small ribosomal subunit, nucleuslocalization	-4.92671	1.39387e-08	-3.40939900085385	3.13578298324633e-07	-3.67247	2.52284e-07
orf19.2483	C1_05680C_A	RIM1	CAGL0L08068g		-1.79678	0.000661994	0.00914208	B1J91_L08068g	Ortholog(s) have single-stranded telomeric DNAbinding activity, role in mitochondrial genome maintenanceand mitochondrial nucleoid localization	-2.18507	3.62052e-09	-2.55334849139103	9.32174600719534e-10	-0.549614	0.0022285
orf19.1862	C2_07630C_A		CAGL0H02101g		-2.9347	0.0606941	0.148891	B1J91_H02101g	Ortholog(s) have role in RNA metabolic process andcytoplasm, nucleus localization	3.02667	2.34756e-09	2.89699761892347	2.78994955215752e-09	-0.326052	0.185543
orf19.1273	C4_05860W_A		CAGL0J06006g		-0.897061	0.043877	0.119965	B1J91_J06006g	Ortholog(s) have tubulin binding activity, role inpositive regulation of transcription elongation from RNApolymerase II promoter, tubulin complex assembly andcytoplasm, prefoldin complex localization	-2.62232	0.00375288	-3.25947135846717	0.000755495887339541	-1.5465	0.0685202
orf19.713	CR_06530W_A		CAGL0K03091g		0.128424	0.755012	0.838599	B1J91_K03091g	Ortholog(s) have role in apoptotic process andcytoplasm, nucleus localization	-5.85275	1.54474e-08	-6.27576604010312	7.40045672199066e-09	-0.281869	0.509365
								B1J91_J05808g	Ortholog(s) have endoplasmic reticulumlocalization	2.80651	1.05061e-07	3.90439212417501	4.40980423899481e-09	4.37104	2.77557e-09
								B1J91_C04389g	Ortholog(s) have replication fork protectioncomplex localization	-4.11124	8.13673e-11	-4.64688233299126	3.53600244413864e-11	-1.04679	2.64404e-05
								B1J91_H05115g	Ortholog(s) have role in chromatin remodeling andSwr1 complex localization	-3.25101	1.03212e-08	-2.87085658226227	3.42098197128828e-08	-0.0201691	0.932009
orf19.6220.4	C1_06890C_A		CAGL0M12408g		-1.74034	0.00180942	0.0160856	B1J91_M12408g	Ortholog(s) have cytosolic large ribosomal subunit,nucleolus localization	-0.666391	2.66841e-07	-0.753621717690605	5.61297306811906e-08	-1.89769	1.22441e-09
orf19.1467	C2_01590W_A	COX13	CAGL0L06204g		-1.35426	0.0284745	0.0894892	B1J91_L06204g	Ortholog(s) have cytochrome-c oxidase activity,enzyme regulator activity, role in aerobic respiration,mitochondrial respiratory chain supercomplex assembly andmitochondrial respiratory chain complex IV, plasmamembrane localization	-0.401071	0.002088	-0.679419426443964	2.44141484834363e-05	-0.648242	0.000344117
orf19.2287	C2_07300C_A	RPA12	CAGL0F00561g		0.456974	0.630739	0.744787	B1J91_F00561g	Ortholog(s) have RNA polymerase I activity and rolein termination of RNA polymerase I transcription,transcription of nuclear large rRNA transcript from RNApolymerase I promoter	-1.85658	4.07426e-08	-1.89783402647673	2.53166604659015e-08	-2.62806	8.33392e-09
orf19.1282	C5_04070C_A	CKS1	CAGL0C00495g		1.31706	0.0240807	0.0802544	B1J91_C00495g	Ortholog(s) have cyclin-dependent proteinserine/threonine kinase activator activity, histonebinding, protein complex binding, ubiquitin binding, zincion binding activity	-3.11577	4.93485e-06	-2.4773370007234	2.75044027248078e-05	-2.51311	3.65597e-05
								B1J91_G02475g	Ortholog(s) have role in protein ubiquitination,ribosomal large subunit assembly, ribosomal large subunitexport from nucleus and cytosol, mitochondrion, nucleoluslocalization	-0.395457	0.000246688	-0.449380532798509	5.4647218349668e-05	0.0541326	0.62101
								B1J91_G10153g	Ortholog(s) have ubiquinol-cytochrome-c reductaseactivity and role in aerobic respiration, mitochondrialelectron transport, ubiquinol to cytochrome c,mitochondrial respiratory chain complex III assembly	2.47371	1.39988e-06	2.50345761826583	1.06363116871795e-06	-1.36803	0.0037475
orf19.3551	C2_05210W_A	DAD2	CAGL0G02233g		-0.604875	0.515573	0.648281	B1J91_G02233g	Ortholog(s) have microtubule plus-end bindingactivity	1.8598	0.0239322	0.721435593842485	0.347016480839631	0.563035	0.47721
orf19.2850	CR_02930W_A		CAGL0F03971g		1.51099	0.0100237	0.0459832	B1J91_F03971g	Ortholog(s) have role in chromatin silencing attelomere, negative regulation of gene silencing andnuclear periphery localization	3.35807	0.000673618	3.49748368364373	0.000382297591681645	2.6378	0.0062848
								B1J91_A00649g	Protein of unknown function	1.546	0.0850413	-0.899166793441879	0.308327357526308	0.179496	0.84662
								B1J91_E03542g	Ortholog(s) have role in bipolar cellular bud siteselection, invasive filamentous growth, mating projectionassembly, pseudohyphal growth and cellular bud neck,cellular bud tip, incipient cellular bud site, matingprojection localization	2.89881	2.00627e-08	3.55892335101341	2.87630142864182e-09	4.37064	8.16599e-10
								B1J91_I02178g	Ortholog(s) have pyruvate transmembrane transporteractivity, role in mitochondrial pyruvate transport andintegral component of mitochondrial inner membranelocalization	0.262407	0.187384	0.134871245391458	0.48162852292308	-0.329746	0.181118
								B1J91_M12705g	Ortholog(s) have GTPase regulator activity, mRNAbinding activity	3.35242	8.40268e-08	3.72416867957044	2.02758602715859e-08	0.745229	0.0390471
								B1J91_G01078g	Ortholog(s) have RNA binding, structuralconstituent of ribosome activity, role in cytoplasmictranslation and cytosolic large ribosomal subunit,nucleolus localization	-1.30034	0.000519039	-1.57720963704435	8.87962654388379e-05	-1.57641	0.00123623
orf19.5076	C1_08030W_A	PFY1	CAGL0I01078g	PFY1	-0.595407	0.0469086	0.125525	B1J91_I01078g	Phenotype:inviable (repressible)	-2.53224	4.04992e-06	-2.72332461176248	1.31578808533774e-06	-1.81709	0.0002289
orf19.5885	C3_04380C_A		CAGL0I03234g		-2.2133	0.0070818	0.0371034	B1J91_I03234g	Ortholog(s) have RNA binding activity and role inmRNA splicing, via spliceosome, maturation of SSU-rRNAfrom tricistronic rRNA transcript (SSU-rRNA, 5.8S rRNA,LSU-rRNA)	-1.44048	1.05027e-06	-1.37586978088895	9.64298767939925e-07	-1.63234	3.96432e-06
orf19.6406	CR_08400C_A		CAGL0J05478g		-0.330533	0.555785	0.68376	B1J91_J05478g	Ortholog(s) have cytosol, mitochondrial ribosome,nucleus localization	-0.0959102	0.853362	0.526508535545715	0.264798206476825	-0.677576	0.246873
orf19.2786	C1_07590C_A		CAGL0F04389g		1.09043	0.016843	0.0639737	B1J91_F04389g	Phenotype:decreased resistance to killing by hostcells (null)	3.99691	6.62376e-05	3.11212274849375	0.0006889610557047	2.62311	0.00450873
orf19.3357	C1_01680C_A		CAGL0D03806g					B1J91_D03806g	Ortholog(s) have mitochondrion localization	-7.06907	4.52294e-08	-5.70160763423252	3.07991580827394e-07	-2.49848	0.000646254
orf19.4879.2	C1_10100C_A	NTF2	CAGL0H09658g		-1.13164	0.0355722	0.104017	B1J91_H09658g	Ortholog(s) have Ran GTPase binding activity, rolein protein import into nucleus and cytosol, nuclearenvelope localization	-1.96243	2.52797e-05	-2.24247164421271	5.7979917285331e-06	-1.82038	0.000218499
orf19.6909	C7_01290W_A	MED11	CAGL0K03531g		0.167518	0.760832	0.842403	B1J91_K03531g	Ortholog(s) have TFIIH-class transcription factorbinding, TFIIH-class transcription factor recruitingtranscription factor activity	-1.5802	0.0754127	-3.05038170494455	0.00262248982010825	-2.45789	0.0111146
orf19.542.2	CR_04520W_A	MIM1	CAGL0F01221g		-1.06734	0.0150612	0.0594799	B1J91_F01221g	Ortholog(s) have role in mitochondrial outermembrane translocase complex assembly, protein import intomitochondrial outer membrane and integral component ofmitochondrial outer membrane localization	-0.835346	0.280533	-4.60209313852382	1.37048378861114e-05	0.919448	0.169654
								B1J91_J04334g	Ortholog(s) have ribonuclease MRP activity,ribonuclease P activity, role in intronic box C/D snoRNAprocessing, mRNA cleavage, tRNA processing and cytosol,nucleolar ribonuclease P complex, ribonuclease MRP complexlocalization	-2.09609	1.05194e-05	-1.56462241692081	0.000136151141967064	0.755703	0.0215548
orf19.961.2	C5_00320W_A		CAGL0B01793g		-0.0197397	0.953158	0.970893	B1J91_B01793g	Ortholog(s) have mitochondrion, nucleuslocalization	-2.93652	5.58499e-08	-2.35042028361983	3.83487200088575e-07	-3.22565	4.14089e-08
orf19.4225.1	C5_02190C_A		CAGL0A04697g					B1J91_A04697g	Ortholog(s) have oxoglutarate dehydrogenase(succinyl-transferring) activity, structural constituentof ribosome activity and role in 2-oxoglutarate metabolicprocess, tricarboxylic acid cycle	-1.38167	0.000377826	-1.30398269250026	0.000635764966712307	-0.14082	0.660111
								B1J91_E02255g	Ortholog(s) have role in fungal-type cell wallorganization and extrinsic component of plasma membrane,mitochondrial outer membrane localization	-2.52384	7.89318e-11	-2.91572604486083	2.95555853055642e-11	-1.31396	1.29476e-07
[truncated: 3,393 more rows]

## Sheet: Ca Cg common DN 
locus tag Ca22	ORF19_ID	GENE_NAME Ca	Cg CBS ID	log2 FC Ca	Cg_Description	Kidneys vs in vitro probe set 1_logFC Cg
[truncated: 172 more rows]

[truncated: 1 more sheets: Ca Cg common UP]
